# Supplementary material for: Effect of Structural Trimming on the Therapeutic Efficacy of K2 Capsule Depolymerase’s Klebsiella pneumoniae Phage B1
Source: Antibiotics (Basel). 2026 Jul 17;15(7):698. doi: 10.3390/antibiotics15070698 (PMC13405766; doi:10.3390/antibiotics15070698)
Supplement: Supplementary file 1 [file antibiotics-15-00698-s001.zip]

Archive with 6 entries (6 files):
- D1wt_b88f7_0_unrelaxed_rank_003_alphafold2_ptm_model_1_seed_000.pdb
- D2_N80_55b91_unrelaxed_rank_005_alphafold2_ptm_model_1_seed_000.pdb
- D3_N115_31834_unrelaxed_rank_004_alphafold2_ptm_model_1_seed_000.pdb
- D4_N200_0974b_unrelaxed_rank_005_alphafold2_ptm_model_1_seed_000.pdb
- D5_C250_c17a4_unrelaxed_rank_005_alphafold2_ptm_model_1_seed_000.pdb
- D6_C20_1a8d8_unrelaxed_rank_004_alphafold2_ptm_model_1_seed_000.pdb
