# Supplementary material for: Effect of Structural Trimming on the Therapeutic Efficacy of K2 Capsule Depolymerase’s Klebsiella pneumoniae Phage B1
Source: Antibiotics (Basel). 2026 Jul 17;15(7):698. doi: 10.3390/antibiotics15070698 (PMC13405766; doi:10.3390/antibiotics15070698)
Supplement: Supplementary file 1 [file antibiotics-15-00698-s001.zip › D1wt_b88f7_0_unrelaxed_rank_003_alphafold2_ptm_model_1_seed_000.pdb]

MODEL     1                                                                     
ATOM      1  N   MET A   1     -66.250 -85.000  38.250  1.00 52.12           N  
ATOM      2  CA  MET A   1     -64.875 -85.375  38.062  1.00 52.12           C  
ATOM      3  C   MET A   1     -64.375 -84.938  36.688  1.00 52.12           C  
ATOM      4  CB  MET A   1     -64.688 -86.875  38.250  1.00 52.12           C  
ATOM      5  O   MET A   1     -64.938 -85.312  35.656  1.00 52.12           O  
ATOM      6  CG  MET A   1     -63.250 -87.312  38.594  1.00 52.12           C  
ATOM      7  SD  MET A   1     -62.969 -87.438  40.375  1.00 52.12           S  
ATOM      8  CE  MET A   1     -63.531 -89.125  40.656  1.00 52.12           C  
ATOM      9  N   ALA A   2     -63.594 -83.812  36.562  1.00 71.38           N  
ATOM     10  CA  ALA A   2     -63.188 -83.188  35.312  1.00 71.38           C  
ATOM     11  C   ALA A   2     -62.219 -84.125  34.562  1.00 71.38           C  
ATOM     12  CB  ALA A   2     -62.531 -81.875  35.531  1.00 71.38           C  
ATOM     13  O   ALA A   2     -61.281 -84.688  35.156  1.00 71.38           O  
ATOM     14  N   LEU A   3     -62.688 -84.812  33.344  1.00 83.69           N  
ATOM     15  CA  LEU A   3     -61.906 -85.688  32.500  1.00 83.69           C  
ATOM     16  C   LEU A   3     -61.312 -84.938  31.297  1.00 83.69           C  
ATOM     17  CB  LEU A   3     -62.812 -86.812  32.000  1.00 83.69           C  
ATOM     18  O   LEU A   3     -61.938 -84.000  30.766  1.00 83.69           O  
ATOM     19  CG  LEU A   3     -63.344 -87.812  33.062  1.00 83.69           C  
ATOM     20  CD1 LEU A   3     -64.438 -88.625  32.500  1.00 83.69           C  
ATOM     21  CD2 LEU A   3     -62.250 -88.625  33.656  1.00 83.69           C  
ATOM     22  N   TYR A   4     -59.938 -85.125  31.094  1.00 87.56           N  
ATOM     23  CA  TYR A   4     -59.312 -84.688  29.844  1.00 87.56           C  
ATOM     24  C   TYR A   4     -59.406 -85.812  28.781  1.00 87.56           C  
ATOM     25  CB  TYR A   4     -57.844 -84.312  30.078  1.00 87.56           C  
ATOM     26  O   TYR A   4     -58.969 -86.938  28.984  1.00 87.56           O  
ATOM     27  CG  TYR A   4     -57.156 -83.750  28.875  1.00 87.56           C  
ATOM     28  CD1 TYR A   4     -56.562 -84.562  27.922  1.00 87.56           C  
ATOM     29  CD2 TYR A   4     -57.125 -82.375  28.672  1.00 87.56           C  
ATOM     30  CE1 TYR A   4     -55.938 -84.062  26.812  1.00 87.56           C  
ATOM     31  CE2 TYR A   4     -56.500 -81.812  27.547  1.00 87.56           C  
ATOM     32  OH  TYR A   4     -55.281 -82.125  25.516  1.00 87.56           O  
ATOM     33  CZ  TYR A   4     -55.906 -82.688  26.625  1.00 87.56           C  
ATOM     34  N   ARG A   5     -60.062 -85.375  27.531  1.00 91.88           N  
ATOM     35  CA  ARG A   5     -60.312 -86.375  26.516  1.00 91.88           C  
ATOM     36  C   ARG A   5     -59.875 -85.875  25.125  1.00 91.88           C  
ATOM     37  CB  ARG A   5     -61.812 -86.750  26.484  1.00 91.88           C  
ATOM     38  O   ARG A   5     -60.062 -86.562  24.141  1.00 91.88           O  
ATOM     39  CG  ARG A   5     -62.312 -87.375  27.766  1.00 91.88           C  
ATOM     40  CD  ARG A   5     -63.781 -87.688  27.688  1.00 91.88           C  
ATOM     41  NE  ARG A   5     -64.312 -88.250  28.953  1.00 91.88           N  
ATOM     42  NH1 ARG A   5     -64.375 -90.438  28.234  1.00 91.88           N  
ATOM     43  NH2 ARG A   5     -65.000 -89.875  30.375  1.00 91.88           N  
ATOM     44  CZ  ARG A   5     -64.562 -89.500  29.188  1.00 91.88           C  
ATOM     45  N   GLU A   6     -59.156 -84.812  25.062  1.00 90.19           N  
ATOM     46  CA  GLU A   6     -58.844 -84.250  23.766  1.00 90.19           C  
ATOM     47  C   GLU A   6     -57.781 -85.062  23.062  1.00 90.19           C  
ATOM     48  CB  GLU A   6     -58.344 -82.812  23.906  1.00 90.19           C  
ATOM     49  O   GLU A   6     -56.750 -85.438  23.641  1.00 90.19           O  
ATOM     50  CG  GLU A   6     -58.406 -82.000  22.609  1.00 90.19           C  
ATOM     51  CD  GLU A   6     -58.094 -80.500  22.812  1.00 90.19           C  
ATOM     52  OE1 GLU A   6     -58.031 -79.750  21.797  1.00 90.19           O  
ATOM     53  OE2 GLU A   6     -57.938 -80.125  23.984  1.00 90.19           O  
ATOM     54  N   GLY A   7     -58.031 -85.500  21.797  1.00 92.38           N  
ATOM     55  CA  GLY A   7     -57.188 -86.312  20.922  1.00 92.38           C  
ATOM     56  C   GLY A   7     -57.219 -87.812  21.219  1.00 92.38           C  
ATOM     57  O   GLY A   7     -58.125 -88.250  21.922  1.00 92.38           O  
ATOM     58  N   LYS A   8     -56.375 -88.500  20.625  1.00 95.38           N  
ATOM     59  CA  LYS A   8     -56.250 -89.938  20.859  1.00 95.38           C  
ATOM     60  C   LYS A   8     -54.875 -90.312  21.406  1.00 95.38           C  
ATOM     61  CB  LYS A   8     -56.500 -90.750  19.562  1.00 95.38           C  
ATOM     62  O   LYS A   8     -53.906 -89.562  21.250  1.00 95.38           O  
ATOM     63  CG  LYS A   8     -57.906 -90.562  19.000  1.00 95.38           C  
ATOM     64  CD  LYS A   8     -58.250 -91.562  17.938  1.00 95.38           C  
ATOM     65  CE  LYS A   8     -59.656 -91.438  17.406  1.00 95.38           C  
ATOM     66  NZ  LYS A   8     -60.594 -92.375  18.016  1.00 95.38           N  
ATOM     67  N   ALA A   9     -54.844 -91.500  22.109  1.00 95.31           N  
ATOM     68  CA  ALA A   9     -53.562 -91.875  22.688  1.00 95.31           C  
ATOM     69  C   ALA A   9     -53.250 -93.375  22.438  1.00 95.31           C  
ATOM     70  CB  ALA A   9     -53.531 -91.562  24.172  1.00 95.31           C  
ATOM     71  O   ALA A   9     -54.156 -94.188  22.375  1.00 95.31           O  
ATOM     72  N   ALA A  10     -52.031 -93.625  22.156  1.00 93.56           N  
ATOM     73  CA  ALA A  10     -51.500 -95.000  22.078  1.00 93.56           C  
ATOM     74  C   ALA A  10     -50.375 -95.250  23.109  1.00 93.56           C  
ATOM     75  CB  ALA A  10     -50.969 -95.312  20.672  1.00 93.56           C  
ATOM     76  O   ALA A  10     -49.688 -94.312  23.469  1.00 93.56           O  
ATOM     77  N   MET A  11     -50.312 -96.500  23.641  1.00 93.69           N  
ATOM     78  CA  MET A  11     -49.250 -96.812  24.609  1.00 93.69           C  
ATOM     79  C   MET A  11     -48.375 -97.938  24.141  1.00 93.69           C  
ATOM     80  CB  MET A  11     -49.844 -97.125  25.984  1.00 93.69           C  
ATOM     81  O   MET A  11     -48.875 -99.000  23.719  1.00 93.69           O  
ATOM     82  CG  MET A  11     -48.812 -97.312  27.078  1.00 93.69           C  
ATOM     83  SD  MET A  11     -49.594 -97.438  28.734  1.00 93.69           S  
ATOM     84  CE  MET A  11     -50.562 -98.938  28.547  1.00 93.69           C  
ATOM     85  N   ALA A  12     -47.031 -97.688  24.125  1.00 90.56           N  
ATOM     86  CA  ALA A  12     -46.094 -98.750  23.781  1.00 90.56           C  
ATOM     87  C   ALA A  12     -45.719 -99.625  25.000  1.00 90.56           C  
ATOM     88  CB  ALA A  12     -44.812 -98.125  23.172  1.00 90.56           C  
ATOM     89  O   ALA A  12     -46.000 -99.188  26.141  1.00 90.56           O  
ATOM     90  N   ALA A  13     -45.125-100.750  24.797  1.00 87.44           N  
ATOM     91  CA  ALA A  13     -44.812-101.750  25.859  1.00 87.44           C  
ATOM     92  C   ALA A  13     -43.906-101.125  26.922  1.00 87.44           C  
ATOM     93  CB  ALA A  13     -44.156-103.000  25.266  1.00 87.44           C  
ATOM     94  O   ALA A  13     -43.969-101.500  28.094  1.00 87.44           O  
ATOM     95  N   ASP A  14     -43.156-100.000  26.562  1.00 87.88           N  
ATOM     96  CA  ASP A  14     -42.188 -99.438  27.484  1.00 87.88           C  
ATOM     97  C   ASP A  14     -42.812 -98.312  28.281  1.00 87.88           C  
ATOM     98  CB  ASP A  14     -40.969 -98.938  26.734  1.00 87.88           C  
ATOM     99  O   ASP A  14     -42.156 -97.688  29.125  1.00 87.88           O  
ATOM    100  CG  ASP A  14     -41.281 -97.812  25.781  1.00 87.88           C  
ATOM    101  OD1 ASP A  14     -42.469 -97.500  25.562  1.00 87.88           O  
ATOM    102  OD2 ASP A  14     -40.312 -97.188  25.234  1.00 87.88           O  
ATOM    103  N   GLY A  15     -44.188 -98.062  28.125  1.00 88.38           N  
ATOM    104  CA  GLY A  15     -44.906 -97.125  28.922  1.00 88.38           C  
ATOM    105  C   GLY A  15     -44.938 -95.750  28.297  1.00 88.38           C  
ATOM    106  O   GLY A  15     -45.500 -94.812  28.875  1.00 88.38           O  
ATOM    107  N   THR A  16     -44.406 -95.625  27.047  1.00 93.50           N  
ATOM    108  CA  THR A  16     -44.500 -94.375  26.312  1.00 93.50           C  
ATOM    109  C   THR A  16     -45.875 -94.188  25.688  1.00 93.50           C  
ATOM    110  CB  THR A  16     -43.438 -94.250  25.219  1.00 93.50           C  
ATOM    111  O   THR A  16     -46.312 -95.062  24.906  1.00 93.50           O  
ATOM    112  CG2 THR A  16     -43.500 -92.938  24.500  1.00 93.50           C  
ATOM    113  OG1 THR A  16     -42.125 -94.375  25.828  1.00 93.50           O  
ATOM    114  N   VAL A  17     -46.562 -93.125  26.156  1.00 94.25           N  
ATOM    115  CA  VAL A  17     -47.875 -92.812  25.594  1.00 94.25           C  
ATOM    116  C   VAL A  17     -47.750 -91.688  24.547  1.00 94.25           C  
ATOM    117  CB  VAL A  17     -48.875 -92.375  26.688  1.00 94.25           C  
ATOM    118  O   VAL A  17     -47.188 -90.625  24.812  1.00 94.25           O  
ATOM    119  CG1 VAL A  17     -50.250 -92.125  26.094  1.00 94.25           C  
ATOM    120  CG2 VAL A  17     -48.969 -93.438  27.766  1.00 94.25           C  
ATOM    121  N   THR A  18     -48.188 -92.125  23.375  1.00 95.56           N  
ATOM    122  CA  THR A  18     -48.125 -91.125  22.266  1.00 95.56           C  
ATOM    123  C   THR A  18     -49.500 -90.625  21.922  1.00 95.56           C  
ATOM    124  CB  THR A  18     -47.469 -91.812  21.016  1.00 95.56           C  
ATOM    125  O   THR A  18     -50.438 -91.438  21.703  1.00 95.56           O  
ATOM    126  CG2 THR A  18     -47.250 -90.750  19.922  1.00 95.56           C  
ATOM    127  OG1 THR A  18     -46.219 -92.375  21.375  1.00 95.56           O  
ATOM    128  N   GLY A  19     -49.656 -89.312  21.984  1.00 94.50           N  
ATOM    129  CA  GLY A  19     -50.938 -88.688  21.672  1.00 94.50           C  
ATOM    130  C   GLY A  19     -51.000 -88.062  20.281  1.00 94.50           C  
ATOM    131  O   GLY A  19     -49.969 -87.688  19.734  1.00 94.50           O  
ATOM    132  N   THR A  20     -52.062 -88.125  19.594  1.00 93.69           N  
ATOM    133  CA  THR A  20     -52.406 -87.438  18.359  1.00 93.69           C  
ATOM    134  C   THR A  20     -53.531 -86.438  18.625  1.00 93.69           C  
ATOM    135  CB  THR A  20     -52.844 -88.438  17.250  1.00 93.69           C  
ATOM    136  O   THR A  20     -54.562 -86.750  19.172  1.00 93.69           O  
ATOM    137  CG2 THR A  20     -52.906 -87.688  15.898  1.00 93.69           C  
ATOM    138  OG1 THR A  20     -51.906 -89.500  17.188  1.00 93.69           O  
ATOM    139  N   GLY A  21     -53.188 -85.250  18.359  1.00 91.38           N  
ATOM    140  CA  GLY A  21     -54.156 -84.188  18.562  1.00 91.38           C  
ATOM    141  C   GLY A  21     -54.312 -83.750  20.016  1.00 91.38           C  
ATOM    142  O   GLY A  21     -55.344 -83.188  20.391  1.00 91.38           O  
ATOM    143  N   THR A  22     -53.250 -84.188  20.828  1.00 92.75           N  
ATOM    144  CA  THR A  22     -53.312 -83.875  22.250  1.00 92.75           C  
ATOM    145  C   THR A  22     -52.438 -82.625  22.562  1.00 92.75           C  
ATOM    146  CB  THR A  22     -52.844 -85.062  23.109  1.00 92.75           C  
ATOM    147  O   THR A  22     -51.562 -82.312  21.797  1.00 92.75           O  
ATOM    148  CG2 THR A  22     -53.688 -86.312  22.859  1.00 92.75           C  
ATOM    149  OG1 THR A  22     -51.469 -85.375  22.781  1.00 92.75           O  
ATOM    150  N   LYS A  23     -52.844 -81.875  23.609  1.00 91.56           N  
ATOM    151  CA  LYS A  23     -52.062 -80.750  24.156  1.00 91.56           C  
ATOM    152  C   LYS A  23     -51.781 -80.938  25.641  1.00 91.56           C  
ATOM    153  CB  LYS A  23     -52.844 -79.438  23.938  1.00 91.56           C  
ATOM    154  O   LYS A  23     -52.250 -80.188  26.484  1.00 91.56           O  
ATOM    155  CG  LYS A  23     -53.000 -79.062  22.484  1.00 91.56           C  
ATOM    156  CD  LYS A  23     -53.656 -77.688  22.328  1.00 91.56           C  
ATOM    157  CE  LYS A  23     -53.812 -77.312  20.875  1.00 91.56           C  
ATOM    158  NZ  LYS A  23     -54.375 -75.938  20.719  1.00 91.56           N  
ATOM    159  N   TRP A  24     -51.062 -82.000  25.969  1.00 91.56           N  
ATOM    160  CA  TRP A  24     -50.906 -82.438  27.359  1.00 91.56           C  
ATOM    161  C   TRP A  24     -50.031 -81.500  28.141  1.00 91.56           C  
ATOM    162  CB  TRP A  24     -50.312 -83.875  27.406  1.00 91.56           C  
ATOM    163  O   TRP A  24     -50.188 -81.312  29.359  1.00 91.56           O  
ATOM    164  CG  TRP A  24     -51.250 -84.938  26.906  1.00 91.56           C  
ATOM    165  CD1 TRP A  24     -52.625 -84.875  26.906  1.00 91.56           C  
ATOM    166  CD2 TRP A  24     -50.875 -86.188  26.328  1.00 91.56           C  
ATOM    167  CE2 TRP A  24     -52.062 -86.875  26.000  1.00 91.56           C  
ATOM    168  CE3 TRP A  24     -49.656 -86.812  26.047  1.00 91.56           C  
ATOM    169  NE1 TRP A  24     -53.125 -86.062  26.359  1.00 91.56           N  
ATOM    170  CH2 TRP A  24     -50.875 -88.688  25.141  1.00 91.56           C  
ATOM    171  CZ2 TRP A  24     -52.094 -88.125  25.406  1.00 91.56           C  
ATOM    172  CZ3 TRP A  24     -49.656 -88.062  25.453  1.00 91.56           C  
ATOM    173  N   GLN A  25     -49.125 -80.812  27.531  1.00 87.94           N  
ATOM    174  CA  GLN A  25     -48.219 -79.938  28.250  1.00 87.94           C  
ATOM    175  C   GLN A  25     -48.875 -78.562  28.453  1.00 87.94           C  
ATOM    176  CB  GLN A  25     -46.906 -79.750  27.484  1.00 87.94           C  
ATOM    177  O   GLN A  25     -48.344 -77.750  29.234  1.00 87.94           O  
ATOM    178  CG  GLN A  25     -45.719 -79.438  28.359  1.00 87.94           C  
ATOM    179  CD  GLN A  25     -44.438 -79.250  27.578  1.00 87.94           C  
ATOM    180  NE2 GLN A  25     -43.625 -78.312  27.969  1.00 87.94           N  
ATOM    181  OE1 GLN A  25     -44.156 -80.000  26.641  1.00 87.94           O  
ATOM    182  N   SER A  26     -50.031 -78.375  27.781  1.00 81.31           N  
ATOM    183  CA  SER A  26     -50.719 -77.062  27.984  1.00 81.31           C  
ATOM    184  C   SER A  26     -51.062 -76.812  29.438  1.00 81.31           C  
ATOM    185  CB  SER A  26     -51.969 -77.000  27.109  1.00 81.31           C  
ATOM    186  O   SER A  26     -51.469 -77.750  30.141  1.00 81.31           O  
ATOM    187  OG  SER A  26     -52.688 -75.812  27.422  1.00 81.31           O  
ATOM    188  N   SER A  27     -50.719 -75.688  29.938  1.00 68.31           N  
ATOM    189  CA  SER A  27     -50.938 -75.312  31.328  1.00 68.31           C  
ATOM    190  C   SER A  27     -52.406 -75.375  31.688  1.00 68.31           C  
ATOM    191  CB  SER A  27     -50.438 -73.875  31.609  1.00 68.31           C  
ATOM    192  O   SER A  27     -52.750 -75.688  32.844  1.00 68.31           O  
ATOM    193  OG  SER A  27     -49.062 -73.750  31.297  1.00 68.31           O  
ATOM    194  N   LEU A  28     -53.312 -75.438  30.734  1.00 69.81           N  
ATOM    195  CA  LEU A  28     -54.750 -75.500  30.953  1.00 69.81           C  
ATOM    196  C   LEU A  28     -55.281 -76.938  30.969  1.00 69.81           C  
ATOM    197  CB  LEU A  28     -55.469 -74.688  29.859  1.00 69.81           C  
ATOM    198  O   LEU A  28     -56.438 -77.125  31.359  1.00 69.81           O  
ATOM    199  CG  LEU A  28     -55.281 -73.188  29.906  1.00 69.81           C  
ATOM    200  CD1 LEU A  28     -55.875 -72.500  28.641  1.00 69.81           C  
ATOM    201  CD2 LEU A  28     -55.969 -72.562  31.156  1.00 69.81           C  
ATOM    202  N   SER A  29     -54.406 -77.938  30.500  1.00 75.19           N  
ATOM    203  CA  SER A  29     -54.844 -79.312  30.453  1.00 75.19           C  
ATOM    204  C   SER A  29     -54.875 -79.938  31.859  1.00 75.19           C  
ATOM    205  CB  SER A  29     -53.875 -80.125  29.578  1.00 75.19           C  
ATOM    206  O   SER A  29     -55.625 -80.875  32.094  1.00 75.19           O  
ATOM    207  OG  SER A  29     -52.594 -80.188  30.172  1.00 75.19           O  
ATOM    208  N   LEU A  30     -54.219 -79.312  32.875  1.00 75.81           N  
ATOM    209  CA  LEU A  30     -54.125 -79.688  34.281  1.00 75.81           C  
ATOM    210  C   LEU A  30     -53.656 -81.125  34.469  1.00 75.81           C  
ATOM    211  CB  LEU A  30     -55.469 -79.500  34.969  1.00 75.81           C  
ATOM    212  O   LEU A  30     -53.844 -81.688  35.531  1.00 75.81           O  
ATOM    213  CG  LEU A  30     -56.031 -78.062  35.031  1.00 75.81           C  
ATOM    214  CD1 LEU A  30     -57.438 -78.062  35.656  1.00 75.81           C  
ATOM    215  CD2 LEU A  30     -55.094 -77.188  35.844  1.00 75.81           C  
ATOM    216  N   ILE A  31     -53.062 -81.750  33.469  1.00 85.06           N  
ATOM    217  CA  ILE A  31     -52.500 -83.062  33.531  1.00 85.06           C  
ATOM    218  C   ILE A  31     -51.125 -83.062  34.250  1.00 85.06           C  
ATOM    219  CB  ILE A  31     -52.344 -83.688  32.125  1.00 85.06           C  
ATOM    220  O   ILE A  31     -50.281 -82.188  33.906  1.00 85.06           O  
ATOM    221  CG1 ILE A  31     -53.688 -83.812  31.422  1.00 85.06           C  
ATOM    222  CG2 ILE A  31     -51.688 -85.125  32.219  1.00 85.06           C  
ATOM    223  CD1 ILE A  31     -53.594 -84.125  29.938  1.00 85.06           C  
ATOM    224  N   ARG A  32     -50.875 -83.875  35.250  1.00 82.31           N  
ATOM    225  CA  ARG A  32     -49.656 -83.875  36.062  1.00 82.31           C  
ATOM    226  C   ARG A  32     -49.188 -85.312  36.312  1.00 82.31           C  
ATOM    227  CB  ARG A  32     -49.906 -83.125  37.375  1.00 82.31           C  
ATOM    228  O   ARG A  32     -49.969 -86.250  36.156  1.00 82.31           O  
ATOM    229  CG  ARG A  32     -51.031 -83.750  38.219  1.00 82.31           C  
ATOM    230  CD  ARG A  32     -51.375 -82.812  39.406  1.00 82.31           C  
ATOM    231  NE  ARG A  32     -52.406 -83.438  40.250  1.00 82.31           N  
ATOM    232  NH1 ARG A  32     -54.156 -82.375  39.250  1.00 82.31           N  
ATOM    233  NH2 ARG A  32     -54.531 -83.812  40.969  1.00 82.31           N  
ATOM    234  CZ  ARG A  32     -53.688 -83.188  40.156  1.00 82.31           C  
ATOM    235  N   PRO A  33     -47.750 -85.438  36.719  1.00 85.12           N  
ATOM    236  CA  PRO A  33     -47.312 -86.750  37.188  1.00 85.12           C  
ATOM    237  C   PRO A  33     -48.156 -87.312  38.312  1.00 85.12           C  
ATOM    238  CB  PRO A  33     -45.875 -86.500  37.625  1.00 85.12           C  
ATOM    239  O   PRO A  33     -48.500 -86.562  39.250  1.00 85.12           O  
ATOM    240  CG  PRO A  33     -45.406 -85.375  36.812  1.00 85.12           C  
ATOM    241  CD  PRO A  33     -46.594 -84.438  36.625  1.00 85.12           C  
ATOM    242  N   GLY A  34     -48.781 -88.500  38.125  1.00 83.75           N  
ATOM    243  CA  GLY A  34     -49.656 -89.188  39.125  1.00 83.75           C  
ATOM    244  C   GLY A  34     -51.094 -89.312  38.656  1.00 83.75           C  
ATOM    245  O   GLY A  34     -51.844 -90.062  39.219  1.00 83.75           O  
ATOM    246  N   ALA A  35     -51.438 -88.500  37.594  1.00 86.00           N  
ATOM    247  CA  ALA A  35     -52.781 -88.625  37.000  1.00 86.00           C  
ATOM    248  C   ALA A  35     -52.969 -90.000  36.344  1.00 86.00           C  
ATOM    249  CB  ALA A  35     -53.031 -87.500  36.000  1.00 86.00           C  
ATOM    250  O   ALA A  35     -52.000 -90.562  35.875  1.00 86.00           O  
ATOM    251  N   THR A  36     -54.156 -90.500  36.438  1.00 89.56           N  
ATOM    252  CA  THR A  36     -54.438 -91.812  35.875  1.00 89.56           C  
ATOM    253  C   THR A  36     -55.031 -91.688  34.469  1.00 89.56           C  
ATOM    254  CB  THR A  36     -55.406 -92.625  36.750  1.00 89.56           C  
ATOM    255  O   THR A  36     -55.938 -90.875  34.219  1.00 89.56           O  
ATOM    256  CG2 THR A  36     -55.656 -94.000  36.156  1.00 89.56           C  
ATOM    257  OG1 THR A  36     -54.875 -92.750  38.062  1.00 89.56           O  
ATOM    258  N   ILE A  37     -54.250 -92.312  33.469  1.00 91.44           N  
ATOM    259  CA  ILE A  37     -54.781 -92.375  32.125  1.00 91.44           C  
ATOM    260  C   ILE A  37     -55.500 -93.688  31.875  1.00 91.44           C  
ATOM    261  CB  ILE A  37     -53.688 -92.125  31.062  1.00 91.44           C  
ATOM    262  O   ILE A  37     -54.969 -94.750  32.250  1.00 91.44           O  
ATOM    263  CG1 ILE A  37     -54.312 -92.062  29.656  1.00 91.44           C  
ATOM    264  CG2 ILE A  37     -52.594 -93.188  31.172  1.00 91.44           C  
ATOM    265  CD1 ILE A  37     -53.344 -91.562  28.594  1.00 91.44           C  
ATOM    266  N   MET A  38     -56.781 -93.562  31.359  1.00 92.25           N  
ATOM    267  CA  MET A  38     -57.562 -94.750  31.016  1.00 92.25           C  
ATOM    268  C   MET A  38     -57.750 -94.875  29.500  1.00 92.25           C  
ATOM    269  CB  MET A  38     -58.938 -94.688  31.703  1.00 92.25           C  
ATOM    270  O   MET A  38     -58.219 -93.938  28.859  1.00 92.25           O  
ATOM    271  CG  MET A  38     -58.844 -94.750  33.219  1.00 92.25           C  
ATOM    272  SD  MET A  38     -60.500 -94.688  34.000  1.00 92.25           S  
ATOM    273  CE  MET A  38     -60.812 -92.875  33.969  1.00 92.25           C  
ATOM    274  N   PHE A  39     -57.219 -96.062  29.000  1.00 93.25           N  
ATOM    275  CA  PHE A  39     -57.406 -96.250  27.578  1.00 93.25           C  
ATOM    276  C   PHE A  39     -58.719 -97.000  27.328  1.00 93.25           C  
ATOM    277  CB  PHE A  39     -56.250 -97.062  26.984  1.00 93.25           C  
ATOM    278  O   PHE A  39     -58.969 -98.062  27.875  1.00 93.25           O  
ATOM    279  CG  PHE A  39     -54.938 -96.312  27.047  1.00 93.25           C  
ATOM    280  CD1 PHE A  39     -54.500 -95.500  26.016  1.00 93.25           C  
ATOM    281  CD2 PHE A  39     -54.125 -96.500  28.172  1.00 93.25           C  
ATOM    282  CE1 PHE A  39     -53.281 -94.875  26.078  1.00 93.25           C  
ATOM    283  CE2 PHE A  39     -52.906 -95.812  28.250  1.00 93.25           C  
ATOM    284  CZ  PHE A  39     -52.469 -95.000  27.188  1.00 93.25           C  
ATOM    285  N   LEU A  40     -59.719 -96.312  26.656  1.00 91.88           N  
ATOM    286  CA  LEU A  40     -61.062 -96.812  26.453  1.00 91.88           C  
ATOM    287  C   LEU A  40     -61.062 -97.938  25.375  1.00 91.88           C  
ATOM    288  CB  LEU A  40     -62.031 -95.750  26.062  1.00 91.88           C  
ATOM    289  O   LEU A  40     -61.781 -97.812  24.391  1.00 91.88           O  
ATOM    290  CG  LEU A  40     -62.156 -94.562  27.062  1.00 91.88           C  
ATOM    291  CD1 LEU A  40     -63.156 -93.562  26.531  1.00 91.88           C  
ATOM    292  CD2 LEU A  40     -62.594 -95.062  28.422  1.00 91.88           C  
ATOM    293  N   SER A  41     -60.062 -98.938  25.484  1.00 87.75           N  
ATOM    294  CA  SER A  41     -59.938-100.125  24.656  1.00 87.75           C  
ATOM    295  C   SER A  41     -60.719-101.250  25.266  1.00 87.75           C  
ATOM    296  CB  SER A  41     -58.469-100.500  24.500  1.00 87.75           C  
ATOM    297  O   SER A  41     -61.219-101.188  26.391  1.00 87.75           O  
ATOM    298  OG  SER A  41     -57.906-100.875  25.750  1.00 87.75           O  
ATOM    299  N   SER A  42     -61.188-102.312  24.641  1.00 87.25           N  
ATOM    300  CA  SER A  42     -61.844-103.500  25.156  1.00 87.25           C  
ATOM    301  C   SER A  42     -60.875-104.688  25.172  1.00 87.25           C  
ATOM    302  CB  SER A  42     -63.062-103.812  24.328  1.00 87.25           C  
ATOM    303  O   SER A  42     -60.469-105.188  24.109  1.00 87.25           O  
ATOM    304  OG  SER A  42     -63.812-104.875  24.922  1.00 87.25           O  
ATOM    305  N   PRO A  43     -60.250-105.188  26.344  1.00 87.00           N  
ATOM    306  CA  PRO A  43     -60.562-104.750  27.688  1.00 87.00           C  
ATOM    307  C   PRO A  43     -59.875-103.438  28.016  1.00 87.00           C  
ATOM    308  CB  PRO A  43     -60.031-105.875  28.578  1.00 87.00           C  
ATOM    309  O   PRO A  43     -58.906-103.062  27.375  1.00 87.00           O  
ATOM    310  CG  PRO A  43     -58.938-106.500  27.797  1.00 87.00           C  
ATOM    311  CD  PRO A  43     -59.250-106.312  26.328  1.00 87.00           C  
ATOM    312  N   ILE A  44     -60.500-102.500  28.938  1.00 89.00           N  
ATOM    313  CA  ILE A  44     -59.938-101.188  29.297  1.00 89.00           C  
ATOM    314  C   ILE A  44     -58.594-101.375  29.969  1.00 89.00           C  
ATOM    315  CB  ILE A  44     -60.906-100.438  30.234  1.00 89.00           C  
ATOM    316  O   ILE A  44     -58.406-102.250  30.828  1.00 89.00           O  
ATOM    317  CG1 ILE A  44     -62.188-100.062  29.484  1.00 89.00           C  
ATOM    318  CG2 ILE A  44     -60.219 -99.188  30.812  1.00 89.00           C  
ATOM    319  CD1 ILE A  44     -63.281 -99.500  30.391  1.00 89.00           C  
ATOM    320  N   GLN A  45     -57.594-100.562  29.484  1.00 91.19           N  
ATOM    321  CA  GLN A  45     -56.250-100.562  30.078  1.00 91.19           C  
ATOM    322  C   GLN A  45     -55.969 -99.188  30.781  1.00 91.19           C  
ATOM    323  CB  GLN A  45     -55.188-100.812  29.016  1.00 91.19           C  
ATOM    324  O   GLN A  45     -56.469 -98.188  30.359  1.00 91.19           O  
ATOM    325  CG  GLN A  45     -55.344-102.188  28.344  1.00 91.19           C  
ATOM    326  CD  GLN A  45     -55.000-103.312  29.281  1.00 91.19           C  
ATOM    327  NE2 GLN A  45     -55.594-104.500  29.047  1.00 91.19           N  
ATOM    328  OE1 GLN A  45     -54.188-103.188  30.203  1.00 91.19           O  
ATOM    329  N   MET A  46     -55.250 -99.312  31.938  1.00 89.69           N  
ATOM    330  CA  MET A  46     -54.938 -98.062  32.688  1.00 89.69           C  
ATOM    331  C   MET A  46     -53.438 -97.938  32.938  1.00 89.69           C  
ATOM    332  CB  MET A  46     -55.688 -98.062  34.000  1.00 89.69           C  
ATOM    333  O   MET A  46     -52.750 -98.938  33.031  1.00 89.69           O  
ATOM    334  CG  MET A  46     -57.219 -98.062  33.844  1.00 89.69           C  
ATOM    335  SD  MET A  46     -58.094 -98.000  35.469  1.00 89.69           S  
ATOM    336  CE  MET A  46     -57.844 -99.688  36.031  1.00 89.69           C  
ATOM    337  N   ALA A  47     -53.000 -96.688  32.969  1.00 90.50           N  
ATOM    338  CA  ALA A  47     -51.625 -96.375  33.344  1.00 90.50           C  
ATOM    339  C   ALA A  47     -51.562 -95.062  34.156  1.00 90.50           C  
ATOM    340  CB  ALA A  47     -50.750 -96.250  32.094  1.00 90.50           C  
ATOM    341  O   ALA A  47     -52.531 -94.312  34.188  1.00 90.50           O  
ATOM    342  N   VAL A  48     -50.531 -94.875  34.906  1.00 90.69           N  
ATOM    343  CA  VAL A  48     -50.344 -93.688  35.688  1.00 90.69           C  
ATOM    344  C   VAL A  48     -49.281 -92.812  35.031  1.00 90.69           C  
ATOM    345  CB  VAL A  48     -49.969 -94.000  37.156  1.00 90.69           C  
ATOM    346  O   VAL A  48     -48.250 -93.312  34.625  1.00 90.69           O  
ATOM    347  CG1 VAL A  48     -49.750 -92.688  37.969  1.00 90.69           C  
ATOM    348  CG2 VAL A  48     -51.031 -94.875  37.812  1.00 90.69           C  
ATOM    349  N   VAL A  49     -49.562 -91.438  35.000  1.00 90.81           N  
ATOM    350  CA  VAL A  49     -48.656 -90.562  34.312  1.00 90.81           C  
ATOM    351  C   VAL A  49     -47.406 -90.312  35.188  1.00 90.81           C  
ATOM    352  CB  VAL A  49     -49.312 -89.188  34.000  1.00 90.81           C  
ATOM    353  O   VAL A  49     -47.531 -89.938  36.344  1.00 90.81           O  
ATOM    354  CG1 VAL A  49     -48.312 -88.250  33.375  1.00 90.81           C  
ATOM    355  CG2 VAL A  49     -50.531 -89.375  33.094  1.00 90.81           C  
ATOM    356  N   ASN A  50     -46.312 -90.750  34.688  1.00 91.69           N  
ATOM    357  CA  ASN A  50     -45.062 -90.500  35.375  1.00 91.69           C  
ATOM    358  C   ASN A  50     -44.500 -89.125  35.062  1.00 91.69           C  
ATOM    359  CB  ASN A  50     -44.031 -91.625  35.000  1.00 91.69           C  
ATOM    360  O   ASN A  50     -44.062 -88.438  35.969  1.00 91.69           O  
ATOM    361  CG  ASN A  50     -42.750 -91.500  35.781  1.00 91.69           C  
ATOM    362  ND2 ASN A  50     -41.625 -91.750  35.125  1.00 91.69           N  
ATOM    363  OD1 ASN A  50     -42.750 -91.188  37.000  1.00 91.69           O  
ATOM    364  N   LYS A  51     -44.406 -88.875  33.844  1.00 91.75           N  
ATOM    365  CA  LYS A  51     -43.906 -87.562  33.344  1.00 91.75           C  
ATOM    366  C   LYS A  51     -44.594 -87.125  32.062  1.00 91.75           C  
ATOM    367  CB  LYS A  51     -42.375 -87.688  33.125  1.00 91.75           C  
ATOM    368  O   LYS A  51     -44.812 -87.938  31.172  1.00 91.75           O  
ATOM    369  CG  LYS A  51     -41.719 -86.312  32.750  1.00 91.75           C  
ATOM    370  CD  LYS A  51     -40.219 -86.500  32.594  1.00 91.75           C  
ATOM    371  CE  LYS A  51     -39.562 -85.188  32.188  1.00 91.75           C  
ATOM    372  NZ  LYS A  51     -38.094 -85.250  32.125  1.00 91.75           N  
ATOM    373  N   VAL A  52     -45.000 -85.812  32.031  1.00 91.19           N  
ATOM    374  CA  VAL A  52     -45.500 -85.250  30.781  1.00 91.19           C  
ATOM    375  C   VAL A  52     -44.344 -84.625  30.000  1.00 91.19           C  
ATOM    376  CB  VAL A  52     -46.625 -84.250  31.000  1.00 91.19           C  
ATOM    377  O   VAL A  52     -43.812 -83.562  30.406  1.00 91.19           O  
ATOM    378  CG1 VAL A  52     -47.188 -83.750  29.672  1.00 91.19           C  
ATOM    379  CG2 VAL A  52     -47.750 -84.812  31.859  1.00 91.19           C  
ATOM    380  N   VAL A  53     -43.906 -85.312  28.891  1.00 92.62           N  
ATOM    381  CA  VAL A  53     -42.719 -84.938  28.156  1.00 92.62           C  
ATOM    382  C   VAL A  53     -43.062 -83.812  27.156  1.00 92.62           C  
ATOM    383  CB  VAL A  53     -42.094 -86.125  27.422  1.00 92.62           C  
ATOM    384  O   VAL A  53     -42.312 -82.812  27.031  1.00 92.62           O  
ATOM    385  CG1 VAL A  53     -40.844 -85.688  26.641  1.00 92.62           C  
ATOM    386  CG2 VAL A  53     -41.750 -87.250  28.406  1.00 92.62           C  
ATOM    387  N   SER A  54     -44.094 -83.812  26.438  1.00 93.06           N  
ATOM    388  CA  SER A  54     -44.562 -82.875  25.453  1.00 93.06           C  
ATOM    389  C   SER A  54     -46.062 -82.938  25.266  1.00 93.06           C  
ATOM    390  CB  SER A  54     -43.844 -83.062  24.109  1.00 93.06           C  
ATOM    391  O   SER A  54     -46.750 -83.688  25.953  1.00 93.06           O  
ATOM    392  OG  SER A  54     -44.312 -84.250  23.500  1.00 93.06           O  
ATOM    393  N   ASP A  55     -46.656 -82.000  24.312  1.00 92.19           N  
ATOM    394  CA  ASP A  55     -48.094 -82.000  24.062  1.00 92.19           C  
ATOM    395  C   ASP A  55     -48.562 -83.312  23.500  1.00 92.19           C  
ATOM    396  CB  ASP A  55     -48.438 -80.875  23.094  1.00 92.19           C  
ATOM    397  O   ASP A  55     -49.750 -83.688  23.625  1.00 92.19           O  
ATOM    398  CG  ASP A  55     -48.375 -79.500  23.734  1.00 92.19           C  
ATOM    399  OD1 ASP A  55     -48.281 -79.375  24.984  1.00 92.19           O  
ATOM    400  OD2 ASP A  55     -48.375 -78.500  23.000  1.00 92.19           O  
ATOM    401  N   THR A  56     -47.688 -84.188  23.156  1.00 94.12           N  
ATOM    402  CA  THR A  56     -48.156 -85.438  22.500  1.00 94.12           C  
ATOM    403  C   THR A  56     -47.406 -86.625  23.062  1.00 94.12           C  
ATOM    404  CB  THR A  56     -47.969 -85.375  20.984  1.00 94.12           C  
ATOM    405  O   THR A  56     -47.594 -87.750  22.562  1.00 94.12           O  
ATOM    406  CG2 THR A  56     -48.781 -84.250  20.359  1.00 94.12           C  
ATOM    407  OG1 THR A  56     -46.562 -85.125  20.688  1.00 94.12           O  
ATOM    408  N   GLU A  57     -46.656 -86.438  24.156  1.00 94.94           N  
ATOM    409  CA  GLU A  57     -45.938 -87.625  24.688  1.00 94.94           C  
ATOM    410  C   GLU A  57     -45.938 -87.625  26.219  1.00 94.94           C  
ATOM    411  CB  GLU A  57     -44.469 -87.625  24.188  1.00 94.94           C  
ATOM    412  O   GLU A  57     -45.656 -86.625  26.859  1.00 94.94           O  
ATOM    413  CG  GLU A  57     -43.688 -88.812  24.594  1.00 94.94           C  
ATOM    414  CD  GLU A  57     -42.281 -88.875  24.031  1.00 94.94           C  
ATOM    415  OE1 GLU A  57     -41.438 -89.625  24.531  1.00 94.94           O  
ATOM    416  OE2 GLU A  57     -42.031 -88.125  23.062  1.00 94.94           O  
ATOM    417  N   ILE A  58     -46.344 -88.812  26.797  1.00 94.62           N  
ATOM    418  CA  ILE A  58     -46.344 -89.062  28.234  1.00 94.62           C  
ATOM    419  C   ILE A  58     -45.562 -90.312  28.531  1.00 94.62           C  
ATOM    420  CB  ILE A  58     -47.750 -89.125  28.812  1.00 94.62           C  
ATOM    421  O   ILE A  58     -45.656 -91.312  27.766  1.00 94.62           O  
ATOM    422  CG1 ILE A  58     -48.438 -87.750  28.750  1.00 94.62           C  
ATOM    423  CG2 ILE A  58     -47.719 -89.688  30.250  1.00 94.62           C  
ATOM    424  CD1 ILE A  58     -49.938 -87.750  29.094  1.00 94.62           C  
ATOM    425  N   LYS A  59     -44.750 -90.125  29.547  1.00 93.44           N  
ATOM    426  CA  LYS A  59     -44.156 -91.312  30.078  1.00 93.44           C  
ATOM    427  C   LYS A  59     -45.031 -91.938  31.203  1.00 93.44           C  
ATOM    428  CB  LYS A  59     -42.750 -91.125  30.578  1.00 93.44           C  
ATOM    429  O   LYS A  59     -45.250 -91.250  32.219  1.00 93.44           O  
ATOM    430  CG  LYS A  59     -41.750 -90.688  29.500  1.00 93.44           C  
ATOM    431  CD  LYS A  59     -41.438 -91.875  28.578  1.00 93.44           C  
ATOM    432  CE  LYS A  59     -40.375 -91.500  27.547  1.00 93.44           C  
ATOM    433  NZ  LYS A  59     -40.125 -92.625  26.609  1.00 93.44           N  
ATOM    434  N   ALA A  60     -45.562 -93.188  30.922  1.00 90.56           N  
ATOM    435  CA  ALA A  60     -46.500 -93.750  31.906  1.00 90.56           C  
ATOM    436  C   ALA A  60     -45.844 -94.875  32.656  1.00 90.56           C  
ATOM    437  CB  ALA A  60     -47.781 -94.188  31.219  1.00 90.56           C  
ATOM    438  O   ALA A  60     -44.938 -95.562  32.125  1.00 90.56           O  
ATOM    439  N   ILE A  61     -46.250 -95.000  33.844  1.00 87.50           N  
ATOM    440  CA  ILE A  61     -45.938 -96.250  34.562  1.00 87.50           C  
ATOM    441  C   ILE A  61     -47.031 -97.312  34.250  1.00 87.50           C  
ATOM    442  CB  ILE A  61     -45.875 -96.000  36.094  1.00 87.50           C  
ATOM    443  O   ILE A  61     -48.188 -97.125  34.562  1.00 87.50           O  
ATOM    444  CG1 ILE A  61     -44.844 -94.938  36.406  1.00 87.50           C  
ATOM    445  CG2 ILE A  61     -45.531 -97.312  36.812  1.00 87.50           C  
ATOM    446  CD1 ILE A  61     -44.875 -94.438  37.875  1.00 87.50           C  
ATOM    447  N   THR A  62     -46.656 -98.250  33.219  1.00 74.06           N  
ATOM    448  CA  THR A  62     -47.656 -99.188  32.781  1.00 74.06           C  
ATOM    449  C   THR A  62     -47.938-100.250  33.812  1.00 74.06           C  
ATOM    450  CB  THR A  62     -47.250 -99.875  31.438  1.00 74.06           C  
ATOM    451  O   THR A  62     -47.000-100.688  34.531  1.00 74.06           O  
ATOM    452  CG2 THR A  62     -46.750 -98.812  30.453  1.00 74.06           C  
ATOM    453  OG1 THR A  62     -46.219-100.812  31.672  1.00 74.06           O  
ATOM    454  N   THR A  63     -49.219-100.750  34.156  1.00 66.56           N  
ATOM    455  CA  THR A  63     -49.625-101.812  35.125  1.00 66.56           C  
ATOM    456  C   THR A  63     -49.844-103.125  34.438  1.00 66.56           C  
ATOM    457  CB  THR A  63     -50.906-101.375  35.906  1.00 66.56           C  
ATOM    458  O   THR A  63     -50.625-103.250  33.500  1.00 66.56           O  
ATOM    459  CG2 THR A  63     -50.594-100.375  36.969  1.00 66.56           C  
ATOM    460  OG1 THR A  63     -51.844-100.812  34.969  1.00 66.56           O  
ATOM    461  N   ASN A  64     -48.844-103.750  33.531  1.00 73.06           N  
ATOM    462  CA  ASN A  64     -48.938-105.125  33.000  1.00 73.06           C  
ATOM    463  C   ASN A  64     -48.375-105.250  31.594  1.00 73.06           C  
ATOM    464  CB  ASN A  64     -50.375-105.625  33.031  1.00 73.06           C  
ATOM    465  O   ASN A  64     -48.562-106.250  30.922  1.00 73.06           O  
ATOM    466  CG  ASN A  64     -50.906-105.875  34.438  1.00 73.06           C  
ATOM    467  ND2 ASN A  64     -52.219-106.000  34.594  1.00 73.06           N  
ATOM    468  OD1 ASN A  64     -50.094-105.938  35.406  1.00 73.06           O  
ATOM    469  N   GLY A  65     -47.500-104.250  31.188  1.00 73.69           N  
ATOM    470  CA  GLY A  65     -46.781-104.250  29.922  1.00 73.69           C  
ATOM    471  C   GLY A  65     -47.688-104.250  28.719  1.00 73.69           C  
ATOM    472  O   GLY A  65     -47.281-104.625  27.625  1.00 73.69           O  
ATOM    473  N   ALA A  66     -48.906-103.812  28.797  1.00 82.12           N  
ATOM    474  CA  ALA A  66     -49.906-103.812  27.734  1.00 82.12           C  
ATOM    475  C   ALA A  66     -49.625-102.750  26.688  1.00 82.12           C  
ATOM    476  CB  ALA A  66     -51.312-103.562  28.312  1.00 82.12           C  
ATOM    477  O   ALA A  66     -49.062-101.688  27.000  1.00 82.12           O  
ATOM    478  N   VAL A  67     -49.625-103.188  25.453  1.00 88.94           N  
ATOM    479  CA  VAL A  67     -49.500-102.312  24.297  1.00 88.94           C  
ATOM    480  C   VAL A  67     -50.906-101.938  23.766  1.00 88.94           C  
ATOM    481  CB  VAL A  67     -48.656-102.938  23.172  1.00 88.94           C  
ATOM    482  O   VAL A  67     -51.719-102.875  23.547  1.00 88.94           O  
ATOM    483  CG1 VAL A  67     -48.562-102.000  21.969  1.00 88.94           C  
ATOM    484  CG2 VAL A  67     -47.281-103.312  23.703  1.00 88.94           C  
ATOM    485  N   VAL A  68     -51.219-100.562  23.812  1.00 90.31           N  
ATOM    486  CA  VAL A  68     -52.531-100.125  23.375  1.00 90.31           C  
ATOM    487  C   VAL A  68     -52.406 -99.312  22.078  1.00 90.31           C  
ATOM    488  CB  VAL A  68     -53.250 -99.312  24.453  1.00 90.31           C  
ATOM    489  O   VAL A  68     -51.594 -98.438  21.984  1.00 90.31           O  
ATOM    490  CG1 VAL A  68     -54.656 -98.938  24.000  1.00 90.31           C  
ATOM    491  CG2 VAL A  68     -53.312-100.125  25.766  1.00 90.31           C  
ATOM    492  N   ALA A  69     -53.125 -99.812  20.984  1.00 91.88           N  
ATOM    493  CA  ALA A  69     -53.156 -99.062  19.766  1.00 91.88           C  
ATOM    494  C   ALA A  69     -53.875 -97.688  19.984  1.00 91.88           C  
ATOM    495  CB  ALA A  69     -53.812 -99.812  18.641  1.00 91.88           C  
ATOM    496  O   ALA A  69     -54.531 -97.500  21.016  1.00 91.88           O  
ATOM    497  N   SER A  70     -53.625 -96.688  19.156  1.00 93.19           N  
ATOM    498  CA  SER A  70     -54.250 -95.375  19.266  1.00 93.19           C  
ATOM    499  C   SER A  70     -55.750 -95.500  19.438  1.00 93.19           C  
ATOM    500  CB  SER A  70     -53.906 -94.500  18.031  1.00 93.19           C  
ATOM    501  O   SER A  70     -56.469 -95.938  18.562  1.00 93.19           O  
ATOM    502  OG  SER A  70     -54.375 -93.188  18.203  1.00 93.19           O  
ATOM    503  N   THR A  71     -56.281 -95.125  20.609  1.00 93.88           N  
ATOM    504  CA  THR A  71     -57.719 -95.188  20.938  1.00 93.88           C  
ATOM    505  C   THR A  71     -58.125 -94.000  21.766  1.00 93.88           C  
ATOM    506  CB  THR A  71     -58.031 -96.500  21.719  1.00 93.88           C  
ATOM    507  O   THR A  71     -57.312 -93.125  22.094  1.00 93.88           O  
ATOM    508  CG2 THR A  71     -57.406 -96.438  23.109  1.00 93.88           C  
ATOM    509  OG1 THR A  71     -59.438 -96.625  21.828  1.00 93.88           O  
ATOM    510  N   ASP A  72     -59.438 -93.938  21.891  1.00 95.31           N  
ATOM    511  CA  ASP A  72     -59.938 -92.938  22.797  1.00 95.31           C  
ATOM    512  C   ASP A  72     -59.500 -93.188  24.234  1.00 95.31           C  
ATOM    513  CB  ASP A  72     -61.469 -92.875  22.734  1.00 95.31           C  
ATOM    514  O   ASP A  72     -59.312 -94.312  24.641  1.00 95.31           O  
ATOM    515  CG  ASP A  72     -61.969 -92.312  21.406  1.00 95.31           C  
ATOM    516  OD1 ASP A  72     -61.312 -91.500  20.781  1.00 95.31           O  
ATOM    517  OD2 ASP A  72     -63.062 -92.750  20.984  1.00 95.31           O  
ATOM    518  N   TYR A  73     -59.094 -92.062  24.969  1.00 94.25           N  
ATOM    519  CA  TYR A  73     -58.625 -92.125  26.328  1.00 94.25           C  
ATOM    520  C   TYR A  73     -59.219 -91.062  27.203  1.00 94.25           C  
ATOM    521  CB  TYR A  73     -57.094 -92.062  26.359  1.00 94.25           C  
ATOM    522  O   TYR A  73     -59.812 -90.125  26.703  1.00 94.25           O  
ATOM    523  CG  TYR A  73     -56.531 -90.688  26.172  1.00 94.25           C  
ATOM    524  CD1 TYR A  73     -56.438 -90.125  24.906  1.00 94.25           C  
ATOM    525  CD2 TYR A  73     -56.125 -89.938  27.266  1.00 94.25           C  
ATOM    526  CE1 TYR A  73     -55.938 -88.812  24.719  1.00 94.25           C  
ATOM    527  CE2 TYR A  73     -55.625 -88.625  27.094  1.00 94.25           C  
ATOM    528  OH  TYR A  73     -55.031 -86.812  25.641  1.00 94.25           O  
ATOM    529  CZ  TYR A  73     -55.531 -88.125  25.812  1.00 94.25           C  
ATOM    530  N   ALA A  74     -59.188 -91.312  28.406  1.00 92.50           N  
ATOM    531  CA  ALA A  74     -59.531 -90.250  29.359  1.00 92.50           C  
ATOM    532  C   ALA A  74     -58.500 -90.188  30.500  1.00 92.50           C  
ATOM    533  CB  ALA A  74     -60.938 -90.500  29.922  1.00 92.50           C  
ATOM    534  O   ALA A  74     -58.000 -91.188  30.953  1.00 92.50           O  
ATOM    535  N   ILE A  75     -58.062 -88.812  30.875  1.00 90.81           N  
ATOM    536  CA  ILE A  75     -57.188 -88.625  32.031  1.00 90.81           C  
ATOM    537  C   ILE A  75     -57.969 -88.000  33.156  1.00 90.81           C  
ATOM    538  CB  ILE A  75     -55.938 -87.812  31.672  1.00 90.81           C  
ATOM    539  O   ILE A  75     -58.656 -87.000  32.938  1.00 90.81           O  
ATOM    540  CG1 ILE A  75     -55.156 -88.500  30.531  1.00 90.81           C  
ATOM    541  CG2 ILE A  75     -55.062 -87.625  32.906  1.00 90.81           C  
ATOM    542  CD1 ILE A  75     -53.969 -87.688  30.047  1.00 90.81           C  
ATOM    543  N   LEU A  76     -57.969 -88.625  34.156  1.00 86.12           N  
ATOM    544  CA  LEU A  76     -58.656 -88.062  35.312  1.00 86.12           C  
ATOM    545  C   LEU A  76     -57.875 -86.812  35.875  1.00 86.12           C  
ATOM    546  CB  LEU A  76     -58.812 -89.062  36.406  1.00 86.12           C  
ATOM    547  O   LEU A  76     -56.719 -87.000  36.281  1.00 86.12           O  
ATOM    548  CG  LEU A  76     -59.656 -90.312  36.062  1.00 86.12           C  
ATOM    549  CD1 LEU A  76     -59.406 -91.438  37.031  1.00 86.12           C  
ATOM    550  CD2 LEU A  76     -61.156 -89.938  36.000  1.00 86.12           C  
ATOM    551  N   LEU A  77     -58.438 -85.438  35.812  1.00 73.81           N  
ATOM    552  CA  LEU A  77     -57.781 -84.188  36.062  1.00 73.81           C  
ATOM    553  C   LEU A  77     -58.000 -83.750  37.531  1.00 73.81           C  
ATOM    554  CB  LEU A  77     -58.312 -83.125  35.125  1.00 73.81           C  
ATOM    555  O   LEU A  77     -57.188 -83.000  38.062  1.00 73.81           O  
ATOM    556  CG  LEU A  77     -58.094 -83.375  33.625  1.00 73.81           C  
ATOM    557  CD1 LEU A  77     -58.812 -82.250  32.812  1.00 73.81           C  
ATOM    558  CD2 LEU A  77     -56.625 -83.375  33.312  1.00 73.81           C  
ATOM    559  N   SER A  78     -58.781 -84.250  38.250  1.00 62.31           N  
ATOM    560  CA  SER A  78     -58.969 -83.875  39.656  1.00 62.31           C  
ATOM    561  C   SER A  78     -59.281 -85.125  40.500  1.00 62.31           C  
ATOM    562  CB  SER A  78     -60.062 -82.875  39.812  1.00 62.31           C  
ATOM    563  O   SER A  78     -60.062 -86.000  40.094  1.00 62.31           O  
ATOM    564  OG  SER A  78     -61.312 -83.375  39.344  1.00 62.31           O  
ATOM    565  N   ASP A  79     -58.438 -85.688  41.375  1.00 54.34           N  
ATOM    566  CA  ASP A  79     -58.750 -86.625  42.438  1.00 54.34           C  
ATOM    567  C   ASP A  79     -59.250 -85.875  43.688  1.00 54.34           C  
ATOM    568  CB  ASP A  79     -57.500 -87.438  42.812  1.00 54.34           C  
ATOM    569  O   ASP A  79     -59.531 -86.500  44.719  1.00 54.34           O  
ATOM    570  CG  ASP A  79     -57.688 -88.312  44.062  1.00 54.34           C  
ATOM    571  OD1 ASP A  79     -58.719 -88.125  44.719  1.00 54.34           O  
ATOM    572  OD2 ASP A  79     -56.781 -89.125  44.344  1.00 54.34           O  
ATOM    573  N   SER A  80     -59.906 -84.562  43.594  1.00 51.66           N  
ATOM    574  CA  SER A  80     -60.031 -83.750  44.781  1.00 51.66           C  
ATOM    575  C   SER A  80     -61.438 -83.812  45.344  1.00 51.66           C  
ATOM    576  CB  SER A  80     -59.688 -82.250  44.406  1.00 51.66           C  
ATOM    577  O   SER A  80     -62.406 -83.375  44.719  1.00 51.66           O  
ATOM    578  OG  SER A  80     -60.469 -81.812  43.312  1.00 51.66           O  
ATOM    579  N   LEU A  81     -61.969 -84.625  46.344  1.00 53.69           N  
ATOM    580  CA  LEU A  81     -63.000 -84.688  47.375  1.00 53.69           C  
ATOM    581  C   LEU A  81     -62.531 -84.000  48.656  1.00 53.69           C  
ATOM    582  CB  LEU A  81     -63.406 -86.125  47.656  1.00 53.69           C  
ATOM    583  O   LEU A  81     -63.375 -83.625  49.469  1.00 53.69           O  
ATOM    584  CG  LEU A  81     -64.750 -86.562  47.125  1.00 53.69           C  
ATOM    585  CD1 LEU A  81     -64.625 -87.688  46.062  1.00 53.69           C  
ATOM    586  CD2 LEU A  81     -65.625 -87.062  48.281  1.00 53.69           C  
ATOM    587  N   THR A  82     -61.188 -83.188  48.656  1.00 56.69           N  
ATOM    588  CA  THR A  82     -60.688 -82.625  49.938  1.00 56.69           C  
ATOM    589  C   THR A  82     -60.344 -81.188  49.781  1.00 56.69           C  
ATOM    590  CB  THR A  82     -59.438 -83.438  50.406  1.00 56.69           C  
ATOM    591  O   THR A  82     -60.125 -80.688  48.688  1.00 56.69           O  
ATOM    592  CG2 THR A  82     -59.719 -84.875  50.531  1.00 56.69           C  
ATOM    593  OG1 THR A  82     -58.375 -83.250  49.438  1.00 56.69           O  
ATOM    594  N   VAL A  83     -60.812 -80.188  50.719  1.00 61.12           N  
ATOM    595  CA  VAL A  83     -60.625 -78.750  50.875  1.00 61.12           C  
ATOM    596  C   VAL A  83     -59.156 -78.375  50.531  1.00 61.12           C  
ATOM    597  CB  VAL A  83     -60.938 -78.250  52.312  1.00 61.12           C  
ATOM    598  O   VAL A  83     -58.906 -77.375  49.875  1.00 61.12           O  
ATOM    599  CG1 VAL A  83     -60.594 -76.812  52.469  1.00 61.12           C  
ATOM    600  CG2 VAL A  83     -62.438 -78.500  52.594  1.00 61.12           C  
ATOM    601  N   ASP A  84     -58.125 -79.438  50.625  1.00 64.94           N  
ATOM    602  CA  ASP A  84     -56.719 -79.188  50.344  1.00 64.94           C  
ATOM    603  C   ASP A  84     -56.438 -79.188  48.844  1.00 64.94           C  
ATOM    604  CB  ASP A  84     -55.812 -80.188  51.062  1.00 64.94           C  
ATOM    605  O   ASP A  84     -55.656 -78.375  48.312  1.00 64.94           O  
ATOM    606  CG  ASP A  84     -55.719 -79.938  52.562  1.00 64.94           C  
ATOM    607  OD1 ASP A  84     -56.062 -78.812  53.000  1.00 64.94           O  
ATOM    608  OD2 ASP A  84     -55.281 -80.812  53.281  1.00 64.94           O  
ATOM    609  N   GLY A  85     -57.125 -80.125  48.094  1.00 63.62           N  
ATOM    610  CA  GLY A  85     -56.969 -80.312  46.656  1.00 63.62           C  
ATOM    611  C   GLY A  85     -57.594 -79.125  45.875  1.00 63.62           C  
ATOM    612  O   GLY A  85     -57.000 -78.688  44.906  1.00 63.62           O  
ATOM    613  N   LEU A  86     -58.781 -78.438  46.438  1.00 65.69           N  
ATOM    614  CA  LEU A  86     -59.344 -77.250  45.875  1.00 65.69           C  
ATOM    615  C   LEU A  86     -58.469 -76.062  46.156  1.00 65.69           C  
ATOM    616  CB  LEU A  86     -60.750 -77.000  46.438  1.00 65.69           C  
ATOM    617  O   LEU A  86     -58.250 -75.188  45.250  1.00 65.69           O  
ATOM    618  CG  LEU A  86     -61.531 -75.812  45.875  1.00 65.69           C  
ATOM    619  CD1 LEU A  86     -61.812 -76.000  44.375  1.00 65.69           C  
ATOM    620  CD2 LEU A  86     -62.812 -75.562  46.625  1.00 65.69           C  
ATOM    621  N   ALA A  87     -57.781 -75.938  47.312  1.00 72.12           N  
ATOM    622  CA  ALA A  87     -56.875 -74.875  47.688  1.00 72.12           C  
ATOM    623  C   ALA A  87     -55.625 -74.875  46.812  1.00 72.12           C  
ATOM    624  CB  ALA A  87     -56.500 -74.938  49.156  1.00 72.12           C  
ATOM    625  O   ALA A  87     -55.156 -73.812  46.375  1.00 72.12           O  
ATOM    626  N   GLN A  88     -55.188 -76.062  46.438  1.00 72.56           N  
ATOM    627  CA  GLN A  88     -54.000 -76.188  45.562  1.00 72.56           C  
ATOM    628  C   GLN A  88     -54.312 -75.750  44.125  1.00 72.56           C  
ATOM    629  CB  GLN A  88     -53.438 -77.562  45.625  1.00 72.56           C  
ATOM    630  O   GLN A  88     -53.531 -75.062  43.469  1.00 72.56           O  
ATOM    631  CG  GLN A  88     -52.031 -77.688  45.125  1.00 72.56           C  
ATOM    632  CD  GLN A  88     -51.406 -79.062  45.375  1.00 72.56           C  
ATOM    633  NE2 GLN A  88     -50.188 -79.250  44.906  1.00 72.56           N  
ATOM    634  OE1 GLN A  88     -52.062 -79.938  45.969  1.00 72.56           O  
ATOM    635  N   ASP A  89     -55.531 -76.188  43.688  1.00 66.50           N  
ATOM    636  CA  ASP A  89     -55.969 -75.812  42.344  1.00 66.50           C  
ATOM    637  C   ASP A  89     -56.188 -74.312  42.219  1.00 66.50           C  
ATOM    638  CB  ASP A  89     -57.250 -76.562  41.969  1.00 66.50           C  
ATOM    639  O   ASP A  89     -55.812 -73.688  41.219  1.00 66.50           O  
ATOM    640  CG  ASP A  89     -57.000 -78.062  41.656  1.00 66.50           C  
ATOM    641  OD1 ASP A  89     -55.844 -78.438  41.469  1.00 66.50           O  
ATOM    642  OD2 ASP A  89     -57.969 -78.812  41.594  1.00 66.50           O  
ATOM    643  N   VAL A  90     -56.844 -73.625  43.312  1.00 73.69           N  
ATOM    644  CA  VAL A  90     -57.062 -72.188  43.312  1.00 73.69           C  
ATOM    645  C   VAL A  90     -55.719 -71.438  43.438  1.00 73.69           C  
ATOM    646  CB  VAL A  90     -57.969 -71.750  44.500  1.00 73.69           C  
ATOM    647  O   VAL A  90     -55.500 -70.438  42.719  1.00 73.69           O  
ATOM    648  CG1 VAL A  90     -58.031 -70.188  44.594  1.00 73.69           C  
ATOM    649  CG2 VAL A  90     -59.375 -72.312  44.312  1.00 73.69           C  
ATOM    650  N   ALA A  91     -54.688 -71.938  44.156  1.00 74.69           N  
ATOM    651  CA  ALA A  91     -53.375 -71.312  44.312  1.00 74.69           C  
ATOM    652  C   ALA A  91     -52.594 -71.375  43.000  1.00 74.69           C  
ATOM    653  CB  ALA A  91     -52.594 -72.000  45.406  1.00 74.69           C  
ATOM    654  O   ALA A  91     -51.938 -70.438  42.625  1.00 74.69           O  
ATOM    655  N   GLU A  92     -52.781 -72.500  42.312  1.00 73.44           N  
ATOM    656  CA  GLU A  92     -52.062 -72.688  41.031  1.00 73.44           C  
ATOM    657  C   GLU A  92     -52.688 -71.812  39.938  1.00 73.44           C  
ATOM    658  CB  GLU A  92     -52.031 -74.125  40.594  1.00 73.44           C  
ATOM    659  O   GLU A  92     -51.969 -71.188  39.125  1.00 73.44           O  
ATOM    660  CG  GLU A  92     -50.781 -74.875  41.000  1.00 73.44           C  
ATOM    661  CD  GLU A  92     -50.812 -76.375  40.656  1.00 73.44           C  
ATOM    662  OE1 GLU A  92     -49.844 -77.062  40.938  1.00 73.44           O  
ATOM    663  OE2 GLU A  92     -51.844 -76.812  40.094  1.00 73.44           O  
ATOM    664  N   THR A  93     -54.000 -71.625  39.969  1.00 72.75           N  
ATOM    665  CA  THR A  93     -54.688 -70.750  39.031  1.00 72.75           C  
ATOM    666  C   THR A  93     -54.344 -69.250  39.312  1.00 72.75           C  
ATOM    667  CB  THR A  93     -56.188 -70.938  39.062  1.00 72.75           C  
ATOM    668  O   THR A  93     -54.094 -68.500  38.406  1.00 72.75           O  
ATOM    669  CG2 THR A  93     -56.906 -70.125  37.969  1.00 72.75           C  
ATOM    670  OG1 THR A  93     -56.500 -72.312  38.906  1.00 72.75           O  
ATOM    671  N   LEU A  94     -54.344 -68.938  40.625  1.00 80.62           N  
ATOM    672  CA  LEU A  94     -53.969 -67.562  41.031  1.00 80.62           C  
ATOM    673  C   LEU A  94     -52.500 -67.250  40.688  1.00 80.62           C  
ATOM    674  CB  LEU A  94     -54.188 -67.375  42.531  1.00 80.62           C  
ATOM    675  O   LEU A  94     -52.188 -66.188  40.219  1.00 80.62           O  
ATOM    676  CG  LEU A  94     -55.406 -66.500  42.938  1.00 80.62           C  
ATOM    677  CD1 LEU A  94     -56.281 -67.250  43.938  1.00 80.62           C  
ATOM    678  CD2 LEU A  94     -54.969 -65.188  43.500  1.00 80.62           C  
ATOM    679  N   ARG A  95     -51.594 -68.375  40.812  1.00 77.69           N  
ATOM    680  CA  ARG A  95     -50.219 -68.188  40.406  1.00 77.69           C  
ATOM    681  C   ARG A  95     -50.094 -68.000  38.875  1.00 77.69           C  
ATOM    682  CB  ARG A  95     -49.375 -69.438  40.812  1.00 77.69           C  
ATOM    683  O   ARG A  95     -49.281 -67.188  38.438  1.00 77.69           O  
ATOM    684  CG  ARG A  95     -48.688 -69.250  42.156  1.00 77.69           C  
ATOM    685  CD  ARG A  95     -47.781 -70.438  42.438  1.00 77.69           C  
ATOM    686  NE  ARG A  95     -47.438 -70.500  43.875  1.00 77.69           N  
ATOM    687  NH1 ARG A  95     -46.625 -72.688  43.781  1.00 77.69           N  
ATOM    688  NH2 ARG A  95     -46.625 -71.562  45.750  1.00 77.69           N  
ATOM    689  CZ  ARG A  95     -46.906 -71.562  44.469  1.00 77.69           C  
ATOM    690  N   TYR A  96     -50.875 -68.688  38.156  1.00 74.38           N  
ATOM    691  CA  TYR A  96     -50.875 -68.500  36.688  1.00 74.38           C  
ATOM    692  C   TYR A  96     -51.344 -67.125  36.312  1.00 74.38           C  
ATOM    693  CB  TYR A  96     -51.781 -69.562  36.062  1.00 74.38           C  
ATOM    694  O   TYR A  96     -50.719 -66.438  35.469  1.00 74.38           O  
ATOM    695  CG  TYR A  96     -51.875 -69.438  34.562  1.00 74.38           C  
ATOM    696  CD1 TYR A  96     -53.000 -68.875  33.969  1.00 74.38           C  
ATOM    697  CD2 TYR A  96     -50.875 -69.938  33.719  1.00 74.38           C  
ATOM    698  CE1 TYR A  96     -53.125 -68.750  32.562  1.00 74.38           C  
ATOM    699  CE2 TYR A  96     -50.969 -69.812  32.344  1.00 74.38           C  
ATOM    700  OH  TYR A  96     -52.188 -69.125  30.406  1.00 74.38           O  
ATOM    701  CZ  TYR A  96     -52.094 -69.250  31.781  1.00 74.38           C  
ATOM    702  N   TYR A  97     -52.469 -66.562  36.938  1.00 79.75           N  
ATOM    703  CA  TYR A  97     -52.969 -65.250  36.594  1.00 79.75           C  
ATOM    704  C   TYR A  97     -52.031 -64.125  37.031  1.00 79.75           C  
ATOM    705  CB  TYR A  97     -54.344 -65.000  37.250  1.00 79.75           C  
ATOM    706  O   TYR A  97     -51.844 -63.156  36.312  1.00 79.75           O  
ATOM    707  CG  TYR A  97     -55.469 -65.688  36.500  1.00 79.75           C  
ATOM    708  CD1 TYR A  97     -55.656 -65.562  35.125  1.00 79.75           C  
ATOM    709  CD2 TYR A  97     -56.406 -66.500  37.188  1.00 79.75           C  
ATOM    710  CE1 TYR A  97     -56.688 -66.188  34.469  1.00 79.75           C  
ATOM    711  CE2 TYR A  97     -57.438 -67.125  36.531  1.00 79.75           C  
ATOM    712  OH  TYR A  97     -58.594 -67.625  34.500  1.00 79.75           O  
ATOM    713  CZ  TYR A  97     -57.562 -67.000  35.156  1.00 79.75           C  
ATOM    714  N   GLN A  98     -51.406 -64.375  38.188  1.00 77.75           N  
ATOM    715  CA  GLN A  98     -50.406 -63.406  38.656  1.00 77.75           C  
ATOM    716  C   GLN A  98     -49.188 -63.375  37.750  1.00 77.75           C  
ATOM    717  CB  GLN A  98     -50.000 -63.719  40.094  1.00 77.75           C  
ATOM    718  O   GLN A  98     -48.625 -62.312  37.500  1.00 77.75           O  
ATOM    719  CG  GLN A  98     -51.031 -63.312  41.156  1.00 77.75           C  
ATOM    720  CD  GLN A  98     -50.594 -63.656  42.562  1.00 77.75           C  
ATOM    721  NE2 GLN A  98     -51.188 -62.969  43.531  1.00 77.75           N  
ATOM    722  OE1 GLN A  98     -49.750 -64.500  42.781  1.00 77.75           O  
ATOM    723  N   SER A  99     -48.781 -64.562  37.312  1.00 72.75           N  
ATOM    724  CA  SER A  99     -47.656 -64.625  36.344  1.00 72.75           C  
ATOM    725  C   SER A  99     -48.031 -63.938  35.031  1.00 72.75           C  
ATOM    726  CB  SER A  99     -47.281 -66.125  36.094  1.00 72.75           C  
ATOM    727  O   SER A  99     -47.188 -63.281  34.438  1.00 72.75           O  
ATOM    728  OG  SER A  99     -48.219 -66.688  35.188  1.00 72.75           O  
ATOM    729  N   GLN A 100     -49.219 -64.062  34.500  1.00 78.50           N  
ATOM    730  CA  GLN A 100     -49.656 -63.375  33.281  1.00 78.50           C  
ATOM    731  C   GLN A 100     -49.781 -61.844  33.500  1.00 78.50           C  
ATOM    732  CB  GLN A 100     -50.969 -63.938  32.781  1.00 78.50           C  
ATOM    733  O   GLN A 100     -49.500 -61.062  32.594  1.00 78.50           O  
ATOM    734  CG  GLN A 100     -50.875 -65.375  32.312  1.00 78.50           C  
ATOM    735  CD  GLN A 100     -49.938 -65.562  31.125  1.00 78.50           C  
ATOM    736  NE2 GLN A 100     -49.344 -66.750  31.016  1.00 78.50           N  
ATOM    737  OE1 GLN A 100     -49.781 -64.625  30.328  1.00 78.50           O  
ATOM    738  N   GLU A 101     -50.156 -61.438  34.844  1.00 78.12           N  
ATOM    739  CA  GLU A 101     -50.281 -60.000  35.156  1.00 78.12           C  
ATOM    740  C   GLU A 101     -48.906 -59.344  35.188  1.00 78.12           C  
ATOM    741  CB  GLU A 101     -50.969 -59.844  36.531  1.00 78.12           C  
ATOM    742  O   GLU A 101     -48.781 -58.188  34.781  1.00 78.12           O  
ATOM    743  CG  GLU A 101     -52.406 -59.281  36.406  1.00 78.12           C  
ATOM    744  CD  GLU A 101     -53.031 -58.969  37.750  1.00 78.12           C  
ATOM    745  OE1 GLU A 101     -54.125 -58.406  37.781  1.00 78.12           O  
ATOM    746  OE2 GLU A 101     -52.375 -59.250  38.781  1.00 78.12           O  
ATOM    747  N   THR A 102     -47.969 -60.062  35.625  1.00 77.62           N  
ATOM    748  CA  THR A 102     -46.594 -59.562  35.625  1.00 77.62           C  
ATOM    749  C   THR A 102     -46.094 -59.375  34.219  1.00 77.62           C  
ATOM    750  CB  THR A 102     -45.688 -60.500  36.406  1.00 77.62           C  
ATOM    751  O   THR A 102     -45.438 -58.375  33.906  1.00 77.62           O  
ATOM    752  CG2 THR A 102     -44.250 -59.938  36.469  1.00 77.62           C  
ATOM    753  OG1 THR A 102     -46.188 -60.688  37.750  1.00 77.62           O  
ATOM    754  N   VAL A 103     -46.344 -60.281  33.219  1.00 78.75           N  
ATOM    755  CA  VAL A 103     -45.938 -60.188  31.828  1.00 78.75           C  
ATOM    756  C   VAL A 103     -46.656 -59.031  31.141  1.00 78.75           C  
ATOM    757  CB  VAL A 103     -46.219 -61.531  31.078  1.00 78.75           C  
ATOM    758  O   VAL A 103     -46.031 -58.281  30.391  1.00 78.75           O  
ATOM    759  CG1 VAL A 103     -45.906 -61.375  29.594  1.00 78.75           C  
ATOM    760  CG2 VAL A 103     -45.406 -62.656  31.688  1.00 78.75           C  
ATOM    761  N   ILE A 104     -47.844 -58.906  31.453  1.00 82.12           N  
ATOM    762  CA  ILE A 104     -48.625 -57.812  30.875  1.00 82.12           C  
ATOM    763  C   ILE A 104     -48.188 -56.469  31.438  1.00 82.12           C  
ATOM    764  CB  ILE A 104     -50.156 -58.000  31.125  1.00 82.12           C  
ATOM    765  O   ILE A 104     -48.062 -55.500  30.703  1.00 82.12           O  
ATOM    766  CG1 ILE A 104     -50.656 -59.250  30.375  1.00 82.12           C  
ATOM    767  CG2 ILE A 104     -50.938 -56.750  30.719  1.00 82.12           C  
ATOM    768  CD1 ILE A 104     -52.094 -59.625  30.719  1.00 82.12           C  
ATOM    769  N   ALA A 105     -47.938 -56.406  32.750  1.00 77.81           N  
ATOM    770  CA  ALA A 105     -47.406 -55.219  33.406  1.00 77.81           C  
ATOM    771  C   ALA A 105     -46.062 -54.812  32.812  1.00 77.81           C  
ATOM    772  CB  ALA A 105     -47.312 -55.406  34.906  1.00 77.81           C  
ATOM    773  O   ALA A 105     -45.812 -53.625  32.562  1.00 77.81           O  
ATOM    774  N   ASP A 106     -45.219 -55.781  32.594  1.00 81.88           N  
ATOM    775  CA  ASP A 106     -43.906 -55.531  31.953  1.00 81.88           C  
ATOM    776  C   ASP A 106     -44.094 -55.031  30.531  1.00 81.88           C  
ATOM    777  CB  ASP A 106     -43.062 -56.812  31.953  1.00 81.88           C  
ATOM    778  O   ASP A 106     -43.375 -54.125  30.094  1.00 81.88           O  
ATOM    779  CG  ASP A 106     -42.469 -57.125  33.312  1.00 81.88           C  
ATOM    780  OD1 ASP A 106     -42.531 -56.250  34.219  1.00 81.88           O  
ATOM    781  OD2 ASP A 106     -41.938 -58.250  33.500  1.00 81.88           O  
ATOM    782  N   ALA A 107     -45.000 -55.531  29.703  1.00 82.25           N  
ATOM    783  CA  ALA A 107     -45.312 -55.125  28.344  1.00 82.25           C  
ATOM    784  C   ALA A 107     -45.875 -53.688  28.328  1.00 82.25           C  
ATOM    785  CB  ALA A 107     -46.281 -56.094  27.688  1.00 82.25           C  
ATOM    786  O   ALA A 107     -45.500 -52.875  27.484  1.00 82.25           O  
ATOM    787  N   VAL A 108     -46.781 -53.438  29.281  1.00 83.69           N  
ATOM    788  CA  VAL A 108     -47.375 -52.125  29.344  1.00 83.69           C  
ATOM    789  C   VAL A 108     -46.312 -51.094  29.703  1.00 83.69           C  
ATOM    790  CB  VAL A 108     -48.531 -52.094  30.391  1.00 83.69           C  
ATOM    791  O   VAL A 108     -46.312 -50.000  29.125  1.00 83.69           O  
ATOM    792  CG1 VAL A 108     -49.031 -50.656  30.594  1.00 83.69           C  
ATOM    793  CG2 VAL A 108     -49.688 -53.000  29.938  1.00 83.69           C  
ATOM    794  N   GLU A 109     -45.438 -51.438  30.703  1.00 83.81           N  
ATOM    795  CA  GLU A 109     -44.312 -50.531  31.062  1.00 83.81           C  
ATOM    796  C   GLU A 109     -43.406 -50.281  29.891  1.00 83.81           C  
ATOM    797  CB  GLU A 109     -43.531 -51.125  32.250  1.00 83.81           C  
ATOM    798  O   GLU A 109     -42.906 -49.188  29.688  1.00 83.81           O  
ATOM    799  CG  GLU A 109     -42.562 -50.156  32.875  1.00 83.81           C  
ATOM    800  CD  GLU A 109     -43.250 -48.969  33.531  1.00 83.81           C  
ATOM    801  OE1 GLU A 109     -42.625 -47.875  33.656  1.00 83.81           O  
ATOM    802  OE2 GLU A 109     -44.438 -49.094  33.938  1.00 83.81           O  
ATOM    803  N   PHE A 110     -43.062 -51.219  29.031  1.00 85.44           N  
ATOM    804  CA  PHE A 110     -42.281 -51.094  27.812  1.00 85.44           C  
ATOM    805  C   PHE A 110     -42.938 -50.125  26.844  1.00 85.44           C  
ATOM    806  CB  PHE A 110     -42.062 -52.438  27.141  1.00 85.44           C  
ATOM    807  O   PHE A 110     -42.281 -49.219  26.297  1.00 85.44           O  
ATOM    808  CG  PHE A 110     -41.406 -52.344  25.781  1.00 85.44           C  
ATOM    809  CD1 PHE A 110     -42.188 -52.375  24.625  1.00 85.44           C  
ATOM    810  CD2 PHE A 110     -40.031 -52.250  25.656  1.00 85.44           C  
ATOM    811  CE1 PHE A 110     -41.594 -52.312  23.375  1.00 85.44           C  
ATOM    812  CE2 PHE A 110     -39.438 -52.188  24.406  1.00 85.44           C  
ATOM    813  CZ  PHE A 110     -40.219 -52.219  23.266  1.00 85.44           C  
ATOM    814  N   PHE A 111     -44.250 -50.250  26.625  1.00 85.75           N  
ATOM    815  CA  PHE A 111     -44.969 -49.438  25.656  1.00 85.75           C  
ATOM    816  C   PHE A 111     -45.094 -48.000  26.141  1.00 85.75           C  
ATOM    817  CB  PHE A 111     -46.344 -50.031  25.359  1.00 85.75           C  
ATOM    818  O   PHE A 111     -45.125 -47.062  25.328  1.00 85.75           O  
ATOM    819  CG  PHE A 111     -46.312 -51.219  24.453  1.00 85.75           C  
ATOM    820  CD1 PHE A 111     -45.656 -51.188  23.234  1.00 85.75           C  
ATOM    821  CD2 PHE A 111     -46.906 -52.406  24.828  1.00 85.75           C  
ATOM    822  CE1 PHE A 111     -45.625 -52.281  22.391  1.00 85.75           C  
ATOM    823  CE2 PHE A 111     -46.875 -53.531  24.000  1.00 85.75           C  
ATOM    824  CZ  PHE A 111     -46.250 -53.469  22.781  1.00 85.75           C  
ATOM    825  N   LYS A 112     -45.188 -47.812  27.484  1.00 83.38           N  
ATOM    826  CA  LYS A 112     -45.281 -46.469  28.031  1.00 83.38           C  
ATOM    827  C   LYS A 112     -43.969 -45.719  27.844  1.00 83.38           C  
ATOM    828  CB  LYS A 112     -45.625 -46.531  29.516  1.00 83.38           C  
ATOM    829  O   LYS A 112     -44.000 -44.500  27.562  1.00 83.38           O  
ATOM    830  CG  LYS A 112     -47.125 -46.781  29.797  1.00 83.38           C  
ATOM    831  CD  LYS A 112     -47.406 -46.812  31.281  1.00 83.38           C  
ATOM    832  CE  LYS A 112     -48.875 -47.156  31.562  1.00 83.38           C  
ATOM    833  NZ  LYS A 112     -49.156 -47.219  33.031  1.00 83.38           N  
ATOM    834  N   GLU A 113     -42.875 -46.438  27.922  1.00 85.19           N  
ATOM    835  CA  GLU A 113     -41.562 -45.781  27.844  1.00 85.19           C  
ATOM    836  C   GLU A 113     -41.000 -45.875  26.422  1.00 85.19           C  
ATOM    837  CB  GLU A 113     -40.594 -46.438  28.828  1.00 85.19           C  
ATOM    838  O   GLU A 113     -40.000 -45.250  26.125  1.00 85.19           O  
ATOM    839  CG  GLU A 113     -41.000 -46.250  30.297  1.00 85.19           C  
ATOM    840  CD  GLU A 113     -40.938 -44.812  30.750  1.00 85.19           C  
ATOM    841  OE1 GLU A 113     -41.750 -44.406  31.625  1.00 85.19           O  
ATOM    842  OE2 GLU A 113     -40.094 -44.062  30.234  1.00 85.19           O  
ATOM    843  N   PHE A 114     -41.656 -46.688  25.484  1.00 87.69           N  
ATOM    844  CA  PHE A 114     -41.156 -46.812  24.125  1.00 87.69           C  
ATOM    845  C   PHE A 114     -41.375 -45.531  23.328  1.00 87.69           C  
ATOM    846  CB  PHE A 114     -41.844 -48.000  23.422  1.00 87.69           C  
ATOM    847  O   PHE A 114     -42.469 -45.000  23.328  1.00 87.69           O  
ATOM    848  CG  PHE A 114     -41.219 -48.406  22.125  1.00 87.69           C  
ATOM    849  CD1 PHE A 114     -41.781 -48.031  20.906  1.00 87.69           C  
ATOM    850  CD2 PHE A 114     -40.031 -49.125  22.109  1.00 87.69           C  
ATOM    851  CE1 PHE A 114     -41.188 -48.406  19.703  1.00 87.69           C  
ATOM    852  CE2 PHE A 114     -39.438 -49.500  20.906  1.00 87.69           C  
ATOM    853  CZ  PHE A 114     -40.000 -49.125  19.703  1.00 87.69           C  
ATOM    854  N   ASP A 115     -40.375 -44.875  22.922  1.00 88.00           N  
ATOM    855  CA  ASP A 115     -40.344 -43.656  22.141  1.00 88.00           C  
ATOM    856  C   ASP A 115     -40.625 -43.938  20.672  1.00 88.00           C  
ATOM    857  CB  ASP A 115     -39.000 -42.938  22.312  1.00 88.00           C  
ATOM    858  O   ASP A 115     -39.688 -44.125  19.891  1.00 88.00           O  
ATOM    859  CG  ASP A 115     -38.969 -41.562  21.703  1.00 88.00           C  
ATOM    860  OD1 ASP A 115     -39.969 -41.156  21.062  1.00 88.00           O  
ATOM    861  OD2 ASP A 115     -37.969 -40.844  21.844  1.00 88.00           O  
ATOM    862  N   PHE A 116     -41.844 -44.031  20.172  1.00 88.88           N  
ATOM    863  CA  PHE A 116     -42.250 -44.344  18.812  1.00 88.88           C  
ATOM    864  C   PHE A 116     -41.812 -43.219  17.844  1.00 88.88           C  
ATOM    865  CB  PHE A 116     -43.781 -44.500  18.734  1.00 88.88           C  
ATOM    866  O   PHE A 116     -41.469 -43.500  16.703  1.00 88.88           O  
ATOM    867  CG  PHE A 116     -44.250 -45.875  19.172  1.00 88.88           C  
ATOM    868  CD1 PHE A 116     -44.156 -46.969  18.328  1.00 88.88           C  
ATOM    869  CD2 PHE A 116     -44.781 -46.062  20.438  1.00 88.88           C  
ATOM    870  CE1 PHE A 116     -44.594 -48.219  18.734  1.00 88.88           C  
ATOM    871  CE2 PHE A 116     -45.219 -47.312  20.859  1.00 88.88           C  
ATOM    872  CZ  PHE A 116     -45.125 -48.406  20.000  1.00 88.88           C  
ATOM    873  N   GLU A 117     -41.750 -42.094  18.469  1.00 86.75           N  
ATOM    874  CA  GLU A 117     -41.344 -40.969  17.672  1.00 86.75           C  
ATOM    875  C   GLU A 117     -39.875 -41.062  17.281  1.00 86.75           C  
ATOM    876  CB  GLU A 117     -41.562 -39.656  18.453  1.00 86.75           C  
ATOM    877  O   GLU A 117     -39.500 -40.781  16.156  1.00 86.75           O  
ATOM    878  CG  GLU A 117     -41.531 -38.406  17.594  1.00 86.75           C  
ATOM    879  CD  GLU A 117     -42.031 -37.156  18.297  1.00 86.75           C  
ATOM    880  OE1 GLU A 117     -42.094 -36.094  17.656  1.00 86.75           O  
ATOM    881  OE2 GLU A 117     -42.375 -37.281  19.500  1.00 86.75           O  
ATOM    882  N   SER A 118     -39.094 -41.594  18.203  1.00 88.00           N  
ATOM    883  CA  SER A 118     -37.688 -41.812  17.906  1.00 88.00           C  
ATOM    884  C   SER A 118     -37.500 -42.875  16.844  1.00 88.00           C  
ATOM    885  CB  SER A 118     -36.938 -42.219  19.188  1.00 88.00           C  
ATOM    886  O   SER A 118     -36.625 -42.750  15.977  1.00 88.00           O  
ATOM    887  OG  SER A 118     -36.938 -41.156  20.125  1.00 88.00           O  
ATOM    888  N   LEU A 119     -38.250 -43.969  16.938  1.00 90.00           N  
ATOM    889  CA  LEU A 119     -38.219 -45.031  15.930  1.00 90.00           C  
ATOM    890  C   LEU A 119     -38.656 -44.500  14.570  1.00 90.00           C  
ATOM    891  CB  LEU A 119     -39.125 -46.219  16.359  1.00 90.00           C  
ATOM    892  O   LEU A 119     -38.062 -44.812  13.547  1.00 90.00           O  
ATOM    893  CG  LEU A 119     -39.094 -47.438  15.453  1.00 90.00           C  
ATOM    894  CD1 LEU A 119     -37.781 -48.219  15.633  1.00 90.00           C  
ATOM    895  CD2 LEU A 119     -40.281 -48.344  15.734  1.00 90.00           C  
ATOM    896  N   GLN A 120     -39.719 -43.719  14.539  1.00 92.62           N  
ATOM    897  CA  GLN A 120     -40.188 -43.094  13.289  1.00 92.62           C  
ATOM    898  C   GLN A 120     -39.094 -42.188  12.695  1.00 92.62           C  
ATOM    899  CB  GLN A 120     -41.469 -42.312  13.523  1.00 92.62           C  
ATOM    900  O   GLN A 120     -38.844 -42.219  11.492  1.00 92.62           O  
ATOM    901  CG  GLN A 120     -42.094 -41.781  12.242  1.00 92.62           C  
ATOM    902  CD  GLN A 120     -42.594 -42.844  11.320  1.00 92.62           C  
ATOM    903  NE2 GLN A 120     -42.000 -42.969  10.141  1.00 92.62           N  
ATOM    904  OE1 GLN A 120     -43.531 -43.594  11.664  1.00 92.62           O  
ATOM    905  N   ASN A 121     -38.469 -41.531  13.594  1.00 91.50           N  
ATOM    906  CA  ASN A 121     -37.406 -40.625  13.141  1.00 91.50           C  
ATOM    907  C   ASN A 121     -36.219 -41.406  12.586  1.00 91.50           C  
ATOM    908  CB  ASN A 121     -36.969 -39.719  14.289  1.00 91.50           C  
ATOM    909  O   ASN A 121     -35.656 -41.031  11.570  1.00 91.50           O  
ATOM    910  CG  ASN A 121     -37.969 -38.625  14.594  1.00 91.50           C  
ATOM    911  ND2 ASN A 121     -37.906 -38.094  15.805  1.00 91.50           N  
ATOM    912  OD1 ASN A 121     -38.781 -38.281  13.750  1.00 91.50           O  
ATOM    913  N   LEU A 122     -35.875 -42.469  13.312  1.00 93.38           N  
ATOM    914  CA  LEU A 122     -34.812 -43.312  12.828  1.00 93.38           C  
ATOM    915  C   LEU A 122     -35.156 -43.906  11.477  1.00 93.38           C  
ATOM    916  CB  LEU A 122     -34.531 -44.438  13.836  1.00 93.38           C  
ATOM    917  O   LEU A 122     -34.312 -43.969  10.562  1.00 93.38           O  
ATOM    918  CG  LEU A 122     -33.406 -45.406  13.477  1.00 93.38           C  
ATOM    919  CD1 LEU A 122     -32.094 -44.688  13.328  1.00 93.38           C  
ATOM    920  CD2 LEU A 122     -33.281 -46.500  14.531  1.00 93.38           C  
ATOM    921  N   ALA A 123     -36.406 -44.406  11.289  1.00 94.06           N  
ATOM    922  CA  ALA A 123     -36.875 -44.938  10.016  1.00 94.06           C  
ATOM    923  C   ALA A 123     -36.812 -43.875   8.914  1.00 94.06           C  
ATOM    924  CB  ALA A 123     -38.281 -45.500  10.156  1.00 94.06           C  
ATOM    925  O   ALA A 123     -36.375 -44.188   7.793  1.00 94.06           O  
ATOM    926  N   ASN A 124     -37.219 -42.688   9.195  1.00 93.88           N  
ATOM    927  CA  ASN A 124     -37.188 -41.594   8.227  1.00 93.88           C  
ATOM    928  C   ASN A 124     -35.750 -41.219   7.859  1.00 93.88           C  
ATOM    929  CB  ASN A 124     -37.938 -40.375   8.766  1.00 93.88           C  
ATOM    930  O   ASN A 124     -35.469 -40.938   6.699  1.00 93.88           O  
ATOM    931  CG  ASN A 124     -39.438 -40.562   8.797  1.00 93.88           C  
ATOM    932  ND2 ASN A 124     -40.125 -39.781   9.633  1.00 93.88           N  
ATOM    933  OD1 ASN A 124     -39.969 -41.406   8.078  1.00 93.88           O  
ATOM    934  N   GLN A 125     -34.969 -41.281   8.836  1.00 94.00           N  
ATOM    935  CA  GLN A 125     -33.531 -41.000   8.609  1.00 94.00           C  
ATOM    936  C   GLN A 125     -32.906 -42.062   7.715  1.00 94.00           C  
ATOM    937  CB  GLN A 125     -32.781 -40.906   9.938  1.00 94.00           C  
ATOM    938  O   GLN A 125     -32.125 -41.719   6.824  1.00 94.00           O  
ATOM    939  CG  GLN A 125     -31.359 -40.406   9.797  1.00 94.00           C  
ATOM    940  CD  GLN A 125     -31.250 -39.031   9.195  1.00 94.00           C  
ATOM    941  NE2 GLN A 125     -30.469 -38.906   8.133  1.00 94.00           N  
ATOM    942  OE1 GLN A 125     -31.875 -38.094   9.688  1.00 94.00           O  
ATOM    943  N   ILE A 126     -33.219 -43.281   8.000  1.00 94.94           N  
ATOM    944  CA  ILE A 126     -32.688 -44.406   7.191  1.00 94.94           C  
ATOM    945  C   ILE A 126     -33.188 -44.250   5.754  1.00 94.94           C  
ATOM    946  CB  ILE A 126     -33.125 -45.750   7.777  1.00 94.94           C  
ATOM    947  O   ILE A 126     -32.438 -44.469   4.805  1.00 94.94           O  
ATOM    948  CG1 ILE A 126     -32.312 -46.062   9.055  1.00 94.94           C  
ATOM    949  CG2 ILE A 126     -32.938 -46.875   6.742  1.00 94.94           C  
ATOM    950  CD1 ILE A 126     -32.812 -47.281   9.820  1.00 94.94           C  
ATOM    951  N   LYS A 127     -34.406 -43.875   5.547  1.00 94.94           N  
ATOM    952  CA  LYS A 127     -34.969 -43.656   4.215  1.00 94.94           C  
ATOM    953  C   LYS A 127     -34.219 -42.531   3.504  1.00 94.94           C  
ATOM    954  CB  LYS A 127     -36.469 -43.344   4.301  1.00 94.94           C  
ATOM    955  O   LYS A 127     -33.875 -42.656   2.334  1.00 94.94           O  
ATOM    956  CG  LYS A 127     -37.156 -43.250   2.949  1.00 94.94           C  
ATOM    957  CD  LYS A 127     -38.656 -43.094   3.102  1.00 94.94           C  
ATOM    958  CE  LYS A 127     -39.344 -43.000   1.750  1.00 94.94           C  
ATOM    959  NZ  LYS A 127     -40.812 -42.688   1.894  1.00 94.94           N  
ATOM    960  N   ALA A 128     -34.000 -41.500   4.238  1.00 91.25           N  
ATOM    961  CA  ALA A 128     -33.281 -40.375   3.682  1.00 91.25           C  
ATOM    962  C   ALA A 128     -31.844 -40.719   3.330  1.00 91.25           C  
ATOM    963  CB  ALA A 128     -33.312 -39.188   4.664  1.00 91.25           C  
ATOM    964  O   ALA A 128     -31.344 -40.344   2.268  1.00 91.25           O  
ATOM    965  N   ASP A 129     -31.219 -41.469   4.250  1.00 92.81           N  
ATOM    966  CA  ASP A 129     -29.859 -41.906   4.012  1.00 92.81           C  
ATOM    967  C   ASP A 129     -29.781 -42.844   2.799  1.00 92.81           C  
ATOM    968  CB  ASP A 129     -29.297 -42.625   5.246  1.00 92.81           C  
ATOM    969  O   ASP A 129     -28.828 -42.750   2.014  1.00 92.81           O  
ATOM    970  CG  ASP A 129     -28.969 -41.656   6.383  1.00 92.81           C  
ATOM    971  OD1 ASP A 129     -29.000 -40.438   6.164  1.00 92.81           O  
ATOM    972  OD2 ASP A 129     -28.703 -42.125   7.500  1.00 92.81           O  
ATOM    973  N   SER A 130     -30.719 -43.656   2.627  1.00 94.31           N  
ATOM    974  CA  SER A 130     -30.781 -44.562   1.484  1.00 94.31           C  
ATOM    975  C   SER A 130     -30.953 -43.812   0.177  1.00 94.31           C  
ATOM    976  CB  SER A 130     -31.922 -45.562   1.650  1.00 94.31           C  
ATOM    977  O   SER A 130     -30.297 -44.125  -0.822  1.00 94.31           O  
ATOM    978  OG  SER A 130     -31.984 -46.469   0.547  1.00 94.31           O  
ATOM    979  N   GLU A 131     -31.781 -42.812   0.193  1.00 92.56           N  
ATOM    980  CA  GLU A 131     -31.984 -42.000  -0.991  1.00 92.56           C  
ATOM    981  C   GLU A 131     -30.734 -41.188  -1.324  1.00 92.56           C  
ATOM    982  CB  GLU A 131     -33.156 -41.062  -0.789  1.00 92.56           C  
ATOM    983  O   GLU A 131     -30.359 -41.062  -2.492  1.00 92.56           O  
ATOM    984  CG  GLU A 131     -34.531 -41.750  -0.795  1.00 92.56           C  
ATOM    985  CD  GLU A 131     -35.688 -40.812  -0.444  1.00 92.56           C  
ATOM    986  OE1 GLU A 131     -36.844 -41.250  -0.514  1.00 92.56           O  
ATOM    987  OE2 GLU A 131     -35.406 -39.656  -0.097  1.00 92.56           O  
ATOM    988  N   ALA A 132     -30.109 -40.688  -0.304  1.00 90.50           N  
ATOM    989  CA  ALA A 132     -28.859 -39.938  -0.481  1.00 90.50           C  
ATOM    990  C   ALA A 132     -27.750 -40.844  -1.021  1.00 90.50           C  
ATOM    991  CB  ALA A 132     -28.422 -39.312   0.838  1.00 90.50           C  
ATOM    992  O   ALA A 132     -26.953 -40.438  -1.863  1.00 90.50           O  
ATOM    993  N   SER A 133     -27.672 -42.094  -0.567  1.00 92.94           N  
ATOM    994  CA  SER A 133     -26.688 -43.062  -1.038  1.00 92.94           C  
ATOM    995  C   SER A 133     -26.875 -43.344  -2.521  1.00 92.94           C  
ATOM    996  CB  SER A 133     -26.781 -44.344  -0.233  1.00 92.94           C  
ATOM    997  O   SER A 133     -25.891 -43.469  -3.264  1.00 92.94           O  
ATOM    998  OG  SER A 133     -25.797 -45.281  -0.653  1.00 92.94           O  
ATOM    999  N   GLU A 134     -28.094 -43.438  -3.021  1.00 93.44           N  
ATOM   1000  CA  GLU A 134     -28.391 -43.656  -4.434  1.00 93.44           C  
ATOM   1001  C   GLU A 134     -27.938 -42.469  -5.285  1.00 93.44           C  
ATOM   1002  CB  GLU A 134     -29.891 -43.906  -4.641  1.00 93.44           C  
ATOM   1003  O   GLU A 134     -27.391 -42.656  -6.371  1.00 93.44           O  
ATOM   1004  CG  GLU A 134     -30.344 -45.312  -4.203  1.00 93.44           C  
ATOM   1005  CD  GLU A 134     -31.844 -45.500  -4.301  1.00 93.44           C  
ATOM   1006  OE1 GLU A 134     -32.344 -46.562  -3.871  1.00 93.44           O  
ATOM   1007  OE2 GLU A 134     -32.531 -44.594  -4.812  1.00 93.44           O  
ATOM   1008  N   SER A 135     -28.141 -41.312  -4.812  1.00 91.56           N  
ATOM   1009  CA  SER A 135     -27.672 -40.094  -5.500  1.00 91.56           C  
ATOM   1010  C   SER A 135     -26.156 -40.062  -5.562  1.00 91.56           C  
ATOM   1011  CB  SER A 135     -28.219 -38.844  -4.809  1.00 91.56           C  
ATOM   1012  O   SER A 135     -25.578 -39.688  -6.594  1.00 91.56           O  
ATOM   1013  OG  SER A 135     -29.625 -38.750  -4.977  1.00 91.56           O  
ATOM   1014  N   SER A 136     -25.578 -40.406  -4.422  1.00 91.56           N  
ATOM   1015  CA  SER A 136     -24.125 -40.438  -4.371  1.00 91.56           C  
ATOM   1016  C   SER A 136     -23.547 -41.438  -5.355  1.00 91.56           C  
ATOM   1017  CB  SER A 136     -23.641 -40.781  -2.955  1.00 91.56           C  
ATOM   1018  O   SER A 136     -22.531 -41.188  -6.008  1.00 91.56           O  
ATOM   1019  OG  SER A 136     -23.859 -39.688  -2.084  1.00 91.56           O  
ATOM   1020  N   ALA A 137     -24.156 -42.594  -5.480  1.00 93.81           N  
ATOM   1021  CA  ALA A 137     -23.750 -43.625  -6.441  1.00 93.81           C  
ATOM   1022  C   ALA A 137     -23.891 -43.125  -7.871  1.00 93.81           C  
ATOM   1023  CB  ALA A 137     -24.578 -44.875  -6.242  1.00 93.81           C  
ATOM   1024  O   ALA A 137     -23.031 -43.344  -8.711  1.00 93.81           O  
ATOM   1025  N   ALA A 138     -24.906 -42.344  -8.203  1.00 93.12           N  
ATOM   1026  CA  ALA A 138     -25.109 -41.781  -9.531  1.00 93.12           C  
ATOM   1027  C   ALA A 138     -24.062 -40.719  -9.836  1.00 93.12           C  
ATOM   1028  CB  ALA A 138     -26.516 -41.188  -9.641  1.00 93.12           C  
ATOM   1029  O   ALA A 138     -23.531 -40.656 -10.945  1.00 93.12           O  
ATOM   1030  N   ALA A 139     -23.750 -39.938  -8.859  1.00 92.12           N  
ATOM   1031  CA  ALA A 139     -22.734 -38.906  -9.016  1.00 92.12           C  
ATOM   1032  C   ALA A 139     -21.359 -39.531  -9.258  1.00 92.12           C  
ATOM   1033  CB  ALA A 139     -22.703 -38.000  -7.785  1.00 92.12           C  
ATOM   1034  O   ALA A 139     -20.594 -39.031 -10.078  1.00 92.12           O  
ATOM   1035  N   ALA A 140     -21.125 -40.594  -8.492  1.00 93.12           N  
ATOM   1036  CA  ALA A 140     -19.859 -41.312  -8.680  1.00 93.12           C  
ATOM   1037  C   ALA A 140     -19.766 -41.906 -10.078  1.00 93.12           C  
ATOM   1038  CB  ALA A 140     -19.719 -42.438  -7.629  1.00 93.12           C  
ATOM   1039  O   ALA A 140     -18.703 -41.844 -10.711  1.00 93.12           O  
ATOM   1040  N   ALA A 141     -20.812 -42.438 -10.594  1.00 94.81           N  
ATOM   1041  CA  ALA A 141     -20.859 -42.969 -11.945  1.00 94.81           C  
ATOM   1042  C   ALA A 141     -20.656 -41.875 -12.984  1.00 94.81           C  
ATOM   1043  CB  ALA A 141     -22.172 -43.688 -12.203  1.00 94.81           C  
ATOM   1044  O   ALA A 141     -19.922 -42.062 -13.961  1.00 94.81           O  
ATOM   1045  N   ALA A 142     -21.203 -40.688 -12.805  1.00 94.06           N  
ATOM   1046  CA  ALA A 142     -21.031 -39.531 -13.695  1.00 94.06           C  
ATOM   1047  C   ALA A 142     -19.594 -39.031 -13.672  1.00 94.06           C  
ATOM   1048  CB  ALA A 142     -21.984 -38.406 -13.289  1.00 94.06           C  
ATOM   1049  O   ALA A 142     -19.031 -38.688 -14.711  1.00 94.06           O  
ATOM   1050  N   SER A 143     -19.078 -39.031 -12.469  1.00 94.56           N  
ATOM   1051  CA  SER A 143     -17.688 -38.594 -12.328  1.00 94.56           C  
ATOM   1052  C   SER A 143     -16.750 -39.531 -13.086  1.00 94.56           C  
ATOM   1053  CB  SER A 143     -17.297 -38.562 -10.852  1.00 94.56           C  
ATOM   1054  O   SER A 143     -15.789 -39.094 -13.711  1.00 94.56           O  
ATOM   1055  OG  SER A 143     -15.992 -38.031 -10.695  1.00 94.56           O  
ATOM   1056  N   GLU A 144     -17.016 -40.844 -12.992  1.00 95.31           N  
ATOM   1057  CA  GLU A 144     -16.250 -41.844 -13.742  1.00 95.31           C  
ATOM   1058  C   GLU A 144     -16.328 -41.562 -15.242  1.00 95.31           C  
ATOM   1059  CB  GLU A 144     -16.766 -43.250 -13.430  1.00 95.31           C  
ATOM   1060  O   GLU A 144     -15.320 -41.656 -15.938  1.00 95.31           O  
ATOM   1061  CG  GLU A 144     -15.953 -44.344 -14.078  1.00 95.31           C  
ATOM   1062  CD  GLU A 144     -16.422 -45.750 -13.688  1.00 95.31           C  
ATOM   1063  OE1 GLU A 144     -15.750 -46.750 -14.055  1.00 95.31           O  
ATOM   1064  OE2 GLU A 144     -17.469 -45.844 -13.016  1.00 95.31           O  
ATOM   1065  N   SER A 145     -17.500 -41.219 -15.805  1.00 94.81           N  
ATOM   1066  CA  SER A 145     -17.672 -40.906 -17.219  1.00 94.81           C  
ATOM   1067  C   SER A 145     -16.938 -39.625 -17.609  1.00 94.81           C  
ATOM   1068  CB  SER A 145     -19.156 -40.750 -17.547  1.00 94.81           C  
ATOM   1069  O   SER A 145     -16.297 -39.562 -18.672  1.00 94.81           O  
ATOM   1070  OG  SER A 145     -19.828 -42.000 -17.453  1.00 94.81           O  
ATOM   1071  N   LYS A 146     -16.938 -38.625 -16.812  1.00 94.12           N  
ATOM   1072  CA  LYS A 146     -16.234 -37.344 -17.047  1.00 94.12           C  
ATOM   1073  C   LYS A 146     -14.719 -37.562 -17.047  1.00 94.12           C  
ATOM   1074  CB  LYS A 146     -16.625 -36.312 -15.992  1.00 94.12           C  
ATOM   1075  O   LYS A 146     -14.008 -36.938 -17.844  1.00 94.12           O  
ATOM   1076  CG  LYS A 146     -18.031 -35.781 -16.156  1.00 94.12           C  
ATOM   1077  CD  LYS A 146     -18.359 -34.750 -15.078  1.00 94.12           C  
ATOM   1078  CE  LYS A 146     -19.797 -34.219 -15.219  1.00 94.12           C  
ATOM   1079  NZ  LYS A 146     -20.156 -33.312 -14.102  1.00 94.12           N  
ATOM   1080  N   ALA A 147     -14.281 -38.406 -16.109  1.00 94.38           N  
ATOM   1081  CA  ALA A 147     -12.859 -38.750 -16.047  1.00 94.38           C  
ATOM   1082  C   ALA A 147     -12.414 -39.438 -17.344  1.00 94.38           C  
ATOM   1083  CB  ALA A 147     -12.570 -39.625 -14.844  1.00 94.38           C  
ATOM   1084  O   ALA A 147     -11.328 -39.156 -17.859  1.00 94.38           O  
ATOM   1085  N   LYS A 148     -13.242 -40.281 -17.859  1.00 95.06           N  
ATOM   1086  CA  LYS A 148     -12.938 -40.938 -19.125  1.00 95.06           C  
ATOM   1087  C   LYS A 148     -12.906 -39.938 -20.281  1.00 95.06           C  
ATOM   1088  CB  LYS A 148     -13.953 -42.062 -19.422  1.00 95.06           C  
ATOM   1089  O   LYS A 148     -12.039 -40.031 -21.156  1.00 95.06           O  
ATOM   1090  CG  LYS A 148     -13.609 -42.906 -20.641  1.00 95.06           C  
ATOM   1091  CD  LYS A 148     -12.352 -43.719 -20.406  1.00 95.06           C  
ATOM   1092  CE  LYS A 148     -12.172 -44.781 -21.500  1.00 95.06           C  
ATOM   1093  NZ  LYS A 148     -11.562 -44.219 -22.734  1.00 95.06           N  
ATOM   1094  N   THR A 149     -13.789 -39.031 -20.344  1.00 94.81           N  
ATOM   1095  CA  THR A 149     -13.805 -37.969 -21.344  1.00 94.81           C  
ATOM   1096  C   THR A 149     -12.547 -37.094 -21.234  1.00 94.81           C  
ATOM   1097  CB  THR A 149     -15.055 -37.062 -21.188  1.00 94.81           C  
ATOM   1098  O   THR A 149     -11.945 -36.750 -22.250  1.00 94.81           O  
ATOM   1099  CG2 THR A 149     -15.047 -35.938 -22.203  1.00 94.81           C  
ATOM   1100  OG1 THR A 149     -16.234 -37.875 -21.391  1.00 94.81           O  
ATOM   1101  N   SER A 150     -12.203 -36.719 -20.016  1.00 94.50           N  
ATOM   1102  CA  SER A 150     -10.992 -35.969 -19.781  1.00 94.50           C  
ATOM   1103  C   SER A 150      -9.758 -36.688 -20.297  1.00 94.50           C  
ATOM   1104  CB  SER A 150     -10.828 -35.656 -18.297  1.00 94.50           C  
ATOM   1105  O   SER A 150      -8.867 -36.094 -20.906  1.00 94.50           O  
ATOM   1106  OG  SER A 150      -9.672 -34.875 -18.062  1.00 94.50           O  
ATOM   1107  N   GLU A 151      -9.664 -37.969 -20.000  1.00 95.81           N  
ATOM   1108  CA  GLU A 151      -8.594 -38.812 -20.516  1.00 95.81           C  
ATOM   1109  C   GLU A 151      -8.539 -38.781 -22.047  1.00 95.81           C  
ATOM   1110  CB  GLU A 151      -8.766 -40.281 -20.031  1.00 95.81           C  
ATOM   1111  O   GLU A 151      -7.469 -38.656 -22.625  1.00 95.81           O  
ATOM   1112  CG  GLU A 151      -7.641 -41.188 -20.469  1.00 95.81           C  
ATOM   1113  CD  GLU A 151      -7.824 -42.625 -19.984  1.00 95.81           C  
ATOM   1114  OE1 GLU A 151      -6.895 -43.438 -20.125  1.00 95.81           O  
ATOM   1115  OE2 GLU A 151      -8.914 -42.938 -19.438  1.00 95.81           O  
ATOM   1116  N   ASP A 152      -9.680 -38.875 -22.750  1.00 95.19           N  
ATOM   1117  CA  ASP A 152      -9.766 -38.812 -24.203  1.00 95.19           C  
ATOM   1118  C   ASP A 152      -9.320 -37.438 -24.734  1.00 95.19           C  
ATOM   1119  CB  ASP A 152     -11.188 -39.125 -24.672  1.00 95.19           C  
ATOM   1120  O   ASP A 152      -8.594 -37.375 -25.719  1.00 95.19           O  
ATOM   1121  CG  ASP A 152     -11.555 -40.594 -24.531  1.00 95.19           C  
ATOM   1122  OD1 ASP A 152     -10.648 -41.438 -24.375  1.00 95.19           O  
ATOM   1123  OD2 ASP A 152     -12.766 -40.906 -24.578  1.00 95.19           O  
ATOM   1124  N   ASN A 153      -9.758 -36.375 -24.109  1.00 94.81           N  
ATOM   1125  CA  ASN A 153      -9.367 -35.031 -24.469  1.00 94.81           C  
ATOM   1126  C   ASN A 153      -7.859 -34.812 -24.328  1.00 94.81           C  
ATOM   1127  CB  ASN A 153     -10.125 -34.000 -23.625  1.00 94.81           C  
ATOM   1128  O   ASN A 153      -7.238 -34.156 -25.156  1.00 94.81           O  
ATOM   1129  CG  ASN A 153     -11.586 -33.875 -24.016  1.00 94.81           C  
ATOM   1130  ND2 ASN A 153     -12.383 -33.250 -23.188  1.00 94.81           N  
ATOM   1131  OD1 ASN A 153     -11.992 -34.375 -25.078  1.00 94.81           O  
ATOM   1132  N   ALA A 154      -7.328 -35.344 -23.250  1.00 94.81           N  
ATOM   1133  CA  ALA A 154      -5.887 -35.281 -23.047  1.00 94.81           C  
ATOM   1134  C   ALA A 154      -5.133 -36.000 -24.172  1.00 94.81           C  
ATOM   1135  CB  ALA A 154      -5.516 -35.875 -21.688  1.00 94.81           C  
ATOM   1136  O   ALA A 154      -4.113 -35.469 -24.656  1.00 94.81           O  
ATOM   1137  N   LYS A 155      -5.578 -37.156 -24.562  1.00 95.00           N  
ATOM   1138  CA  LYS A 155      -4.961 -37.875 -25.672  1.00 95.00           C  
ATOM   1139  C   LYS A 155      -5.082 -37.094 -26.984  1.00 95.00           C  
ATOM   1140  CB  LYS A 155      -5.594 -39.250 -25.828  1.00 95.00           C  
ATOM   1141  O   LYS A 155      -4.133 -37.031 -27.766  1.00 95.00           O  
ATOM   1142  CG  LYS A 155      -4.789 -40.219 -26.688  1.00 95.00           C  
ATOM   1143  CD  LYS A 155      -3.754 -40.969 -25.875  1.00 95.00           C  
ATOM   1144  CE  LYS A 155      -2.982 -41.969 -26.734  1.00 95.00           C  
ATOM   1145  NZ  LYS A 155      -1.932 -42.688 -25.953  1.00 95.00           N  
ATOM   1146  N   SER A 156      -6.215 -36.531 -27.250  1.00 95.81           N  
ATOM   1147  CA  SER A 156      -6.410 -35.688 -28.438  1.00 95.81           C  
ATOM   1148  C   SER A 156      -5.469 -34.469 -28.422  1.00 95.81           C  
ATOM   1149  CB  SER A 156      -7.863 -35.188 -28.500  1.00 95.81           C  
ATOM   1150  O   SER A 156      -4.898 -34.125 -29.453  1.00 95.81           O  
ATOM   1151  OG  SER A 156      -8.734 -36.281 -28.797  1.00 95.81           O  
ATOM   1152  N   SER A 157      -5.383 -33.844 -27.312  1.00 94.94           N  
ATOM   1153  CA  SER A 157      -4.477 -32.688 -27.141  1.00 94.94           C  
ATOM   1154  C   SER A 157      -3.027 -33.125 -27.375  1.00 94.94           C  
ATOM   1155  CB  SER A 157      -4.617 -32.125 -25.734  1.00 94.94           C  
ATOM   1156  O   SER A 157      -2.264 -32.375 -28.000  1.00 94.94           O  
ATOM   1157  OG  SER A 157      -3.818 -30.953 -25.594  1.00 94.94           O  
ATOM   1158  N   GLU A 158      -2.625 -34.250 -26.812  1.00 95.50           N  
ATOM   1159  CA  GLU A 158      -1.301 -34.812 -27.047  1.00 95.50           C  
ATOM   1160  C   GLU A 158      -1.040 -35.000 -28.531  1.00 95.50           C  
ATOM   1161  CB  GLU A 158      -1.144 -36.125 -26.312  1.00 95.50           C  
ATOM   1162  O   GLU A 158       0.032 -34.625 -29.031  1.00 95.50           O  
ATOM   1163  CG  GLU A 158       0.226 -36.781 -26.484  1.00 95.50           C  
ATOM   1164  CD  GLU A 158       0.344 -38.125 -25.812  1.00 95.50           C  
ATOM   1165  OE1 GLU A 158       1.473 -38.656 -25.719  1.00 95.50           O  
ATOM   1166  OE2 GLU A 158      -0.699 -38.656 -25.375  1.00 95.50           O  
ATOM   1167  N   ASN A 159      -1.930 -35.562 -29.281  1.00 95.00           N  
ATOM   1168  CA  ASN A 159      -1.801 -35.750 -30.719  1.00 95.00           C  
ATOM   1169  C   ASN A 159      -1.696 -34.438 -31.469  1.00 95.00           C  
ATOM   1170  CB  ASN A 159      -2.979 -36.562 -31.266  1.00 95.00           C  
ATOM   1171  O   ASN A 159      -0.896 -34.281 -32.406  1.00 95.00           O  
ATOM   1172  CG  ASN A 159      -2.885 -38.031 -30.891  1.00 95.00           C  
ATOM   1173  ND2 ASN A 159      -4.008 -38.750 -30.969  1.00 95.00           N  
ATOM   1174  OD1 ASN A 159      -1.810 -38.531 -30.547  1.00 95.00           O  
ATOM   1175  N   ALA A 160      -2.502 -33.469 -31.062  1.00 94.06           N  
ATOM   1176  CA  ALA A 160      -2.461 -32.156 -31.656  1.00 94.06           C  
ATOM   1177  C   ALA A 160      -1.102 -31.484 -31.438  1.00 94.06           C  
ATOM   1178  CB  ALA A 160      -3.570 -31.266 -31.078  1.00 94.06           C  
ATOM   1179  O   ALA A 160      -0.568 -30.828 -32.312  1.00 94.06           O  
ATOM   1180  N   ALA A 161      -0.576 -31.625 -30.234  1.00 93.75           N  
ATOM   1181  CA  ALA A 161       0.750 -31.109 -29.906  1.00 93.75           C  
ATOM   1182  C   ALA A 161       1.821 -31.766 -30.781  1.00 93.75           C  
ATOM   1183  CB  ALA A 161       1.064 -31.328 -28.438  1.00 93.75           C  
ATOM   1184  O   ALA A 161       2.730 -31.094 -31.266  1.00 93.75           O  
ATOM   1185  N   LYS A 162       1.756 -33.062 -30.953  1.00 95.06           N  
ATOM   1186  CA  LYS A 162       2.701 -33.781 -31.797  1.00 95.06           C  
ATOM   1187  C   LYS A 162       2.613 -33.312 -33.250  1.00 95.06           C  
ATOM   1188  CB  LYS A 162       2.447 -35.281 -31.734  1.00 95.06           C  
ATOM   1189  O   LYS A 162       3.639 -33.125 -33.906  1.00 95.06           O  
ATOM   1190  CG  LYS A 162       2.996 -35.969 -30.469  1.00 95.06           C  
ATOM   1191  CD  LYS A 162       2.715 -37.438 -30.469  1.00 95.06           C  
ATOM   1192  CE  LYS A 162       3.176 -38.094 -29.156  1.00 95.06           C  
ATOM   1193  NZ  LYS A 162       2.877 -39.562 -29.141  1.00 95.06           N  
ATOM   1194  N   ASN A 163       1.407 -33.125 -33.750  1.00 94.06           N  
ATOM   1195  CA  ASN A 163       1.208 -32.625 -35.094  1.00 94.06           C  
ATOM   1196  C   ASN A 163       1.781 -31.203 -35.219  1.00 94.06           C  
ATOM   1197  CB  ASN A 163      -0.278 -32.625 -35.438  1.00 94.06           C  
ATOM   1198  O   ASN A 163       2.363 -30.875 -36.281  1.00 94.06           O  
ATOM   1199  CG  ASN A 163      -0.805 -34.031 -35.719  1.00 94.06           C  
ATOM   1200  ND2 ASN A 163      -2.125 -34.156 -35.781  1.00 94.06           N  
ATOM   1201  OD1 ASN A 163      -0.032 -34.969 -35.875  1.00 94.06           O  
ATOM   1202  N   SER A 164       1.572 -30.344 -34.281  1.00 93.56           N  
ATOM   1203  CA  SER A 164       2.131 -29.000 -34.250  1.00 93.56           C  
ATOM   1204  C   SER A 164       3.654 -29.031 -34.250  1.00 93.56           C  
ATOM   1205  CB  SER A 164       1.632 -28.219 -33.031  1.00 93.56           C  
ATOM   1206  O   SER A 164       4.297 -28.203 -34.906  1.00 93.56           O  
ATOM   1207  OG  SER A 164       0.264 -27.875 -33.188  1.00 93.56           O  
ATOM   1208  N   GLU A 165       4.199 -29.906 -33.375  1.00 93.25           N  
ATOM   1209  CA  GLU A 165       5.645 -30.125 -33.375  1.00 93.25           C  
ATOM   1210  C   GLU A 165       6.172 -30.469 -34.750  1.00 93.25           C  
ATOM   1211  CB  GLU A 165       6.016 -31.219 -32.375  1.00 93.25           C  
ATOM   1212  O   GLU A 165       7.184 -29.906 -35.188  1.00 93.25           O  
ATOM   1213  CG  GLU A 165       7.512 -31.469 -32.250  1.00 93.25           C  
ATOM   1214  CD  GLU A 165       7.863 -32.625 -31.328  1.00 93.25           C  
ATOM   1215  OE1 GLU A 165       9.062 -32.969 -31.219  1.00 93.25           O  
ATOM   1216  OE2 GLU A 165       6.930 -33.188 -30.703  1.00 93.25           O  
ATOM   1217  N   VAL A 166       5.613 -31.453 -35.406  1.00 93.19           N  
ATOM   1218  CA  VAL A 166       6.008 -31.875 -36.750  1.00 93.19           C  
ATOM   1219  C   VAL A 166       5.871 -30.719 -37.719  1.00 93.19           C  
ATOM   1220  CB  VAL A 166       5.168 -33.094 -37.250  1.00 93.19           C  
ATOM   1221  O   VAL A 166       6.758 -30.484 -38.562  1.00 93.19           O  
ATOM   1222  CG1 VAL A 166       5.434 -33.375 -38.719  1.00 93.19           C  
ATOM   1223  CG2 VAL A 166       5.469 -34.312 -36.375  1.00 93.19           C  
ATOM   1224  N   ALA A 167       4.742 -29.969 -37.688  1.00 90.31           N  
ATOM   1225  CA  ALA A 167       4.512 -28.812 -38.531  1.00 90.31           C  
ATOM   1226  C   ALA A 167       5.582 -27.750 -38.312  1.00 90.31           C  
ATOM   1227  CB  ALA A 167       3.125 -28.234 -38.281  1.00 90.31           C  
ATOM   1228  O   ALA A 167       6.066 -27.141 -39.281  1.00 90.31           O  
ATOM   1229  N   ALA A 168       5.930 -27.484 -37.094  1.00 90.12           N  
ATOM   1230  CA  ALA A 168       6.984 -26.531 -36.750  1.00 90.12           C  
ATOM   1231  C   ALA A 168       8.328 -26.984 -37.312  1.00 90.12           C  
ATOM   1232  CB  ALA A 168       7.090 -26.359 -35.250  1.00 90.12           C  
ATOM   1233  O   ALA A 168       9.086 -26.156 -37.844  1.00 90.12           O  
ATOM   1234  N   GLU A 169       8.641 -28.344 -37.156  1.00 92.19           N  
ATOM   1235  CA  GLU A 169       9.875 -28.875 -37.719  1.00 92.19           C  
ATOM   1236  C   GLU A 169       9.922 -28.719 -39.250  1.00 92.19           C  
ATOM   1237  CB  GLU A 169      10.023 -30.359 -37.344  1.00 92.19           C  
ATOM   1238  O   GLU A 169      10.961 -28.375 -39.812  1.00 92.19           O  
ATOM   1239  CG  GLU A 169      10.430 -30.594 -35.906  1.00 92.19           C  
ATOM   1240  CD  GLU A 169      10.469 -32.062 -35.531  1.00 92.19           C  
ATOM   1241  OE1 GLU A 169      10.875 -32.375 -34.375  1.00 92.19           O  
ATOM   1242  OE2 GLU A 169      10.094 -32.906 -36.375  1.00 92.19           O  
ATOM   1243  N   THR A 170       8.828 -29.016 -39.906  1.00 90.94           N  
ATOM   1244  CA  THR A 170       8.734 -28.875 -41.344  1.00 90.94           C  
ATOM   1245  C   THR A 170       8.961 -27.422 -41.781  1.00 90.94           C  
ATOM   1246  CB  THR A 170       7.363 -29.344 -41.875  1.00 90.94           C  
ATOM   1247  O   THR A 170       9.680 -27.156 -42.719  1.00 90.94           O  
ATOM   1248  CG2 THR A 170       7.262 -29.203 -43.375  1.00 90.94           C  
ATOM   1249  OG1 THR A 170       7.184 -30.734 -41.531  1.00 90.94           O  
ATOM   1250  N   THR A 171       8.297 -26.500 -41.094  1.00 86.06           N  
ATOM   1251  CA  THR A 171       8.445 -25.062 -41.375  1.00 86.06           C  
ATOM   1252  C   THR A 171       9.891 -24.625 -41.156  1.00 86.06           C  
ATOM   1253  CB  THR A 171       7.516 -24.234 -40.469  1.00 86.06           C  
ATOM   1254  O   THR A 171      10.445 -23.875 -41.938  1.00 86.06           O  
ATOM   1255  CG2 THR A 171       7.703 -22.734 -40.719  1.00 86.06           C  
ATOM   1256  OG1 THR A 171       6.156 -24.578 -40.750  1.00 86.06           O  
ATOM   1257  N   ARG A 172      10.430 -25.016 -40.031  1.00 85.56           N  
ATOM   1258  CA  ARG A 172      11.836 -24.734 -39.750  1.00 85.56           C  
ATOM   1259  C   ARG A 172      12.734 -25.188 -40.875  1.00 85.56           C  
ATOM   1260  CB  ARG A 172      12.258 -25.406 -38.438  1.00 85.56           C  
ATOM   1261  O   ARG A 172      13.633 -24.469 -41.312  1.00 85.56           O  
ATOM   1262  CG  ARG A 172      13.641 -25.000 -37.938  1.00 85.56           C  
ATOM   1263  CD  ARG A 172      14.266 -26.062 -37.062  1.00 85.56           C  
ATOM   1264  NE  ARG A 172      13.352 -26.484 -36.000  1.00 85.56           N  
ATOM   1265  NH1 ARG A 172      15.000 -26.891 -34.438  1.00 85.56           N  
ATOM   1266  NH2 ARG A 172      12.797 -27.250 -33.906  1.00 85.56           N  
ATOM   1267  CZ  ARG A 172      13.719 -26.875 -34.781  1.00 85.56           C  
ATOM   1268  N   ASP A 173      12.602 -26.438 -41.344  1.00 86.19           N  
ATOM   1269  CA  ASP A 173      13.398 -27.000 -42.438  1.00 86.19           C  
ATOM   1270  C   ASP A 173      13.234 -26.172 -43.719  1.00 86.19           C  
ATOM   1271  CB  ASP A 173      13.000 -28.453 -42.688  1.00 86.19           C  
ATOM   1272  O   ASP A 173      14.211 -25.938 -44.438  1.00 86.19           O  
ATOM   1273  CG  ASP A 173      13.477 -29.391 -41.594  1.00 86.19           C  
ATOM   1274  OD1 ASP A 173      14.336 -29.000 -40.781  1.00 86.19           O  
ATOM   1275  OD2 ASP A 173      12.984 -30.547 -41.531  1.00 86.19           O  
ATOM   1276  N   GLN A 174      11.992 -25.828 -44.000  1.00 85.25           N  
ATOM   1277  CA  GLN A 174      11.711 -25.000 -45.156  1.00 85.25           C  
ATOM   1278  C   GLN A 174      12.406 -23.656 -45.062  1.00 85.25           C  
ATOM   1279  CB  GLN A 174      10.203 -24.812 -45.344  1.00 85.25           C  
ATOM   1280  O   GLN A 174      12.961 -23.156 -46.062  1.00 85.25           O  
ATOM   1281  CG  GLN A 174       9.477 -26.062 -45.812  1.00 85.25           C  
ATOM   1282  CD  GLN A 174       7.973 -25.875 -45.906  1.00 85.25           C  
ATOM   1283  NE2 GLN A 174       7.355 -26.438 -46.938  1.00 85.25           N  
ATOM   1284  OE1 GLN A 174       7.371 -25.234 -45.031  1.00 85.25           O  
ATOM   1285  N   ILE A 175      12.297 -23.031 -43.906  1.00 77.75           N  
ATOM   1286  CA  ILE A 175      12.953 -21.750 -43.656  1.00 77.75           C  
ATOM   1287  C   ILE A 175      14.469 -21.906 -43.781  1.00 77.75           C  
ATOM   1288  CB  ILE A 175      12.594 -21.188 -42.281  1.00 77.75           C  
ATOM   1289  O   ILE A 175      15.133 -21.062 -44.406  1.00 77.75           O  
ATOM   1290  CG1 ILE A 175      11.133 -20.719 -42.250  1.00 77.75           C  
ATOM   1291  CG2 ILE A 175      13.547 -20.047 -41.875  1.00 77.75           C  
ATOM   1292  CD1 ILE A 175      10.633 -20.328 -40.875  1.00 77.75           C  
ATOM   1293  N   GLN A 176      15.000 -22.953 -43.250  1.00 77.06           N  
ATOM   1294  CA  GLN A 176      16.422 -23.234 -43.344  1.00 77.06           C  
ATOM   1295  C   GLN A 176      16.844 -23.391 -44.812  1.00 77.06           C  
ATOM   1296  CB  GLN A 176      16.797 -24.500 -42.562  1.00 77.06           C  
ATOM   1297  O   GLN A 176      17.906 -22.922 -45.219  1.00 77.06           O  
ATOM   1298  CG  GLN A 176      18.297 -24.719 -42.438  1.00 77.06           C  
ATOM   1299  CD  GLN A 176      19.000 -23.578 -41.719  1.00 77.06           C  
ATOM   1300  NE2 GLN A 176      20.031 -23.031 -42.344  1.00 77.06           N  
ATOM   1301  OE1 GLN A 176      18.609 -23.188 -40.625  1.00 77.06           O  
ATOM   1302  N   GLN A 177      16.062 -24.062 -45.562  1.00 78.69           N  
ATOM   1303  CA  GLN A 177      16.297 -24.219 -47.000  1.00 78.69           C  
ATOM   1304  C   GLN A 177      16.281 -22.875 -47.719  1.00 78.69           C  
ATOM   1305  CB  GLN A 177      15.250 -25.156 -47.594  1.00 78.69           C  
ATOM   1306  O   GLN A 177      17.125 -22.625 -48.562  1.00 78.69           O  
ATOM   1307  CG  GLN A 177      15.570 -25.594 -49.031  1.00 78.69           C  
ATOM   1308  CD  GLN A 177      14.594 -26.625 -49.562  1.00 78.69           C  
ATOM   1309  NE2 GLN A 177      14.922 -27.234 -50.688  1.00 78.69           N  
ATOM   1310  OE1 GLN A 177      13.539 -26.875 -48.938  1.00 78.69           O  
ATOM   1311  N   ILE A 178      15.336 -22.047 -47.438  1.00 71.12           N  
ATOM   1312  CA  ILE A 178      15.234 -20.703 -48.000  1.00 71.12           C  
ATOM   1313  C   ILE A 178      16.484 -19.891 -47.625  1.00 71.12           C  
ATOM   1314  CB  ILE A 178      13.961 -19.969 -47.500  1.00 71.12           C  
ATOM   1315  O   ILE A 178      17.047 -19.188 -48.438  1.00 71.12           O  
ATOM   1316  CG1 ILE A 178      12.711 -20.625 -48.125  1.00 71.12           C  
ATOM   1317  CG2 ILE A 178      14.023 -18.484 -47.844  1.00 71.12           C  
ATOM   1318  CD1 ILE A 178      11.406 -20.156 -47.500  1.00 71.12           C  
ATOM   1319  N   ILE A 179      16.922 -20.031 -46.375  1.00 66.06           N  
ATOM   1320  CA  ILE A 179      18.094 -19.328 -45.844  1.00 66.06           C  
ATOM   1321  C   ILE A 179      19.359 -19.828 -46.562  1.00 66.06           C  
ATOM   1322  CB  ILE A 179      18.219 -19.516 -44.312  1.00 66.06           C  
ATOM   1323  O   ILE A 179      20.219 -19.031 -46.938  1.00 66.06           O  
ATOM   1324  CG1 ILE A 179      17.078 -18.797 -43.594  1.00 66.06           C  
ATOM   1325  CG2 ILE A 179      19.578 -19.031 -43.812  1.00 66.06           C  
ATOM   1326  CD1 ILE A 179      17.000 -19.094 -42.125  1.00 66.06           C  
ATOM   1327  N   ASP A 180      19.453 -21.094 -46.719  1.00 66.56           N  
ATOM   1328  CA  ASP A 180      20.594 -21.703 -47.375  1.00 66.56           C  
ATOM   1329  C   ASP A 180      20.656 -21.281 -48.844  1.00 66.56           C  
ATOM   1330  CB  ASP A 180      20.516 -23.234 -47.281  1.00 66.56           C  
ATOM   1331  O   ASP A 180      21.750 -21.062 -49.375  1.00 66.56           O  
ATOM   1332  CG  ASP A 180      20.812 -23.750 -45.875  1.00 66.56           C  
ATOM   1333  OD1 ASP A 180      21.344 -22.984 -45.062  1.00 66.56           O  
ATOM   1334  OD2 ASP A 180      20.484 -24.922 -45.594  1.00 66.56           O  
ATOM   1335  N   ASN A 181      19.500 -21.078 -49.531  1.00 68.06           N  
ATOM   1336  CA  ASN A 181      19.359 -20.703 -50.938  1.00 68.06           C  
ATOM   1337  C   ASN A 181      19.562 -19.203 -51.156  1.00 68.06           C  
ATOM   1338  CB  ASN A 181      18.000 -21.141 -51.469  1.00 68.06           C  
ATOM   1339  O   ASN A 181      19.984 -18.781 -52.219  1.00 68.06           O  
ATOM   1340  CG  ASN A 181      17.906 -22.641 -51.688  1.00 68.06           C  
ATOM   1341  ND2 ASN A 181      16.688 -23.125 -51.875  1.00 68.06           N  
ATOM   1342  OD1 ASN A 181      18.906 -23.344 -51.688  1.00 68.06           O  
ATOM   1343  N   ALA A 182      19.469 -18.344 -50.188  1.00 60.94           N  
ATOM   1344  CA  ALA A 182      19.500 -16.875 -50.219  1.00 60.94           C  
ATOM   1345  C   ALA A 182      20.906 -16.359 -49.969  1.00 60.94           C  
ATOM   1346  CB  ALA A 182      18.516 -16.297 -49.188  1.00 60.94           C  
ATOM   1347  O   ALA A 182      21.266 -15.266 -50.406  1.00 60.94           O  
ATOM   1348  N   GLY A 183      22.031 -17.172 -49.688  1.00 63.81           N  
ATOM   1349  CA  GLY A 183      23.422 -16.781 -49.500  1.00 63.81           C  
ATOM   1350  C   GLY A 183      23.641 -15.836 -48.344  1.00 63.81           C  
ATOM   1351  O   GLY A 183      22.734 -15.602 -47.531  1.00 63.81           O  
ATOM   1352  N   ASP A 184      24.938 -15.328 -47.875  1.00 59.12           N  
ATOM   1353  CA  ASP A 184      25.578 -14.531 -46.844  1.00 59.12           C  
ATOM   1354  C   ASP A 184      25.078 -13.094 -46.844  1.00 59.12           C  
ATOM   1355  CB  ASP A 184      27.094 -14.562 -47.000  1.00 59.12           C  
ATOM   1356  O   ASP A 184      25.266 -12.352 -45.875  1.00 59.12           O  
ATOM   1357  CG  ASP A 184      27.719 -15.883 -46.594  1.00 59.12           C  
ATOM   1358  OD1 ASP A 184      27.016 -16.719 -46.000  1.00 59.12           O  
ATOM   1359  OD2 ASP A 184      28.922 -16.094 -46.906  1.00 59.12           O  
ATOM   1360  N   GLN A 185      23.953 -12.680 -47.500  1.00 59.97           N  
ATOM   1361  CA  GLN A 185      23.391 -11.336 -47.562  1.00 59.97           C  
ATOM   1362  C   GLN A 185      21.875 -11.359 -47.312  1.00 59.97           C  
ATOM   1363  CB  GLN A 185      23.703 -10.680 -48.906  1.00 59.97           C  
ATOM   1364  O   GLN A 185      21.203 -10.328 -47.438  1.00 59.97           O  
ATOM   1365  CG  GLN A 185      25.141 -10.195 -49.031  1.00 59.97           C  
ATOM   1366  CD  GLN A 185      25.250  -8.680 -48.938  1.00 59.97           C  
ATOM   1367  NE2 GLN A 185      26.359  -8.203 -48.375  1.00 59.97           N  
ATOM   1368  OE1 GLN A 185      24.359  -7.953 -49.375  1.00 59.97           O  
ATOM   1369  N   SER A 186      21.312 -12.516 -46.812  1.00 64.69           N  
ATOM   1370  CA  SER A 186      19.891 -12.625 -46.562  1.00 64.69           C  
ATOM   1371  C   SER A 186      19.500 -12.023 -45.219  1.00 64.69           C  
ATOM   1372  CB  SER A 186      19.453 -14.094 -46.625  1.00 64.69           C  
ATOM   1373  O   SER A 186      20.312 -12.031 -44.281  1.00 64.69           O  
ATOM   1374  OG  SER A 186      19.859 -14.781 -45.469  1.00 64.69           O  
ATOM   1375  N   THR A 187      18.688 -11.000 -45.094  1.00 62.84           N  
ATOM   1376  CA  THR A 187      18.047 -10.328 -43.969  1.00 62.84           C  
ATOM   1377  C   THR A 187      17.969 -11.266 -42.781  1.00 62.84           C  
ATOM   1378  CB  THR A 187      16.641  -9.836 -44.344  1.00 62.84           C  
ATOM   1379  O   THR A 187      18.203 -10.852 -41.625  1.00 62.84           O  
ATOM   1380  CG2 THR A 187      16.016  -9.031 -43.188  1.00 62.84           C  
ATOM   1381  OG1 THR A 187      16.719  -9.008 -45.500  1.00 62.84           O  
ATOM   1382  N   LEU A 188      17.953 -12.602 -43.000  1.00 61.50           N  
ATOM   1383  CA  LEU A 188      17.828 -13.617 -41.938  1.00 61.50           C  
ATOM   1384  C   LEU A 188      19.188 -13.984 -41.375  1.00 61.50           C  
ATOM   1385  CB  LEU A 188      17.141 -14.867 -42.500  1.00 61.50           C  
ATOM   1386  O   LEU A 188      19.312 -14.219 -40.156  1.00 61.50           O  
ATOM   1387  CG  LEU A 188      15.633 -14.758 -42.750  1.00 61.50           C  
ATOM   1388  CD1 LEU A 188      15.133 -15.984 -43.531  1.00 61.50           C  
ATOM   1389  CD2 LEU A 188      14.875 -14.602 -41.438  1.00 61.50           C  
ATOM   1390  N   VAL A 189      20.312 -13.867 -42.125  1.00 64.81           N  
ATOM   1391  CA  VAL A 189      21.688 -14.109 -41.719  1.00 64.81           C  
ATOM   1392  C   VAL A 189      22.219 -12.891 -40.969  1.00 64.81           C  
ATOM   1393  CB  VAL A 189      22.594 -14.430 -42.938  1.00 64.81           C  
ATOM   1394  O   VAL A 189      22.906 -13.023 -39.938  1.00 64.81           O  
ATOM   1395  CG1 VAL A 189      24.062 -14.484 -42.500  1.00 64.81           C  
ATOM   1396  CG2 VAL A 189      22.172 -15.750 -43.562  1.00 64.81           C  
ATOM   1397  N   VAL A 190      21.812 -11.609 -41.375  1.00 64.75           N  
ATOM   1398  CA  VAL A 190      22.125 -10.320 -40.750  1.00 64.75           C  
ATOM   1399  C   VAL A 190      21.406 -10.203 -39.406  1.00 64.75           C  
ATOM   1400  CB  VAL A 190      21.734  -9.141 -41.656  1.00 64.75           C  
ATOM   1401  O   VAL A 190      21.969  -9.734 -38.406  1.00 64.75           O  
ATOM   1402  CG1 VAL A 190      21.844  -7.816 -40.906  1.00 64.75           C  
ATOM   1403  CG2 VAL A 190      22.625  -9.133 -42.906  1.00 64.75           C  
ATOM   1404  N   LEU A 191      20.188 -10.844 -39.250  1.00 67.44           N  
ATOM   1405  CA  LEU A 191      19.391 -10.828 -38.031  1.00 67.44           C  
ATOM   1406  C   LEU A 191      19.875 -11.914 -37.062  1.00 67.44           C  
ATOM   1407  CB  LEU A 191      17.906 -11.031 -38.312  1.00 67.44           C  
ATOM   1408  O   LEU A 191      19.641 -11.828 -35.844  1.00 67.44           O  
ATOM   1409  CG  LEU A 191      17.203  -9.875 -39.031  1.00 67.44           C  
ATOM   1410  CD1 LEU A 191      15.773 -10.258 -39.375  1.00 67.44           C  
ATOM   1411  CD2 LEU A 191      17.234  -8.617 -38.188  1.00 67.44           C  
ATOM   1412  N   ALA A 192      20.641 -12.898 -37.531  1.00 66.81           N  
ATOM   1413  CA  ALA A 192      21.141 -14.039 -36.750  1.00 66.81           C  
ATOM   1414  C   ALA A 192      22.516 -13.750 -36.188  1.00 66.81           C  
ATOM   1415  CB  ALA A 192      21.188 -15.289 -37.656  1.00 66.81           C  
ATOM   1416  O   ALA A 192      23.000 -14.484 -35.312  1.00 66.81           O  
ATOM   1417  N   GLN A 193      23.266 -12.617 -36.594  1.00 67.75           N  
ATOM   1418  CA  GLN A 193      24.531 -12.141 -36.031  1.00 67.75           C  
ATOM   1419  C   GLN A 193      24.328 -11.445 -34.688  1.00 67.75           C  
ATOM   1420  CB  GLN A 193      25.219 -11.188 -37.031  1.00 67.75           C  
ATOM   1421  O   GLN A 193      23.234 -10.977 -34.406  1.00 67.75           O  
ATOM   1422  CG  GLN A 193      25.562 -11.828 -38.375  1.00 67.75           C  
ATOM   1423  CD  GLN A 193      26.562 -12.953 -38.250  1.00 67.75           C  
ATOM   1424  NE2 GLN A 193      26.359 -14.023 -39.000  1.00 67.75           N  
ATOM   1425  OE1 GLN A 193      27.531 -12.852 -37.469  1.00 67.75           O  
ATOM   1426  N   PRO A 194      25.281 -11.586 -33.688  1.00 61.47           N  
ATOM   1427  CA  PRO A 194      25.188 -11.031 -32.344  1.00 61.47           C  
ATOM   1428  C   PRO A 194      24.656  -9.602 -32.312  1.00 61.47           C  
ATOM   1429  CB  PRO A 194      26.625 -11.086 -31.828  1.00 61.47           C  
ATOM   1430  O   PRO A 194      23.984  -9.203 -31.375  1.00 61.47           O  
ATOM   1431  CG  PRO A 194      27.281 -12.141 -32.656  1.00 61.47           C  
ATOM   1432  CD  PRO A 194      26.578 -12.211 -34.000  1.00 61.47           C  
ATOM   1433  N   ASP A 195      24.703  -8.852 -33.562  1.00 63.25           N  
ATOM   1434  CA  ASP A 195      24.219  -7.473 -33.625  1.00 63.25           C  
ATOM   1435  C   ASP A 195      22.922  -7.387 -34.406  1.00 63.25           C  
ATOM   1436  CB  ASP A 195      25.281  -6.570 -34.281  1.00 63.25           C  
ATOM   1437  O   ASP A 195      22.484  -6.297 -34.812  1.00 63.25           O  
ATOM   1438  CG  ASP A 195      25.750  -7.086 -35.625  1.00 63.25           C  
ATOM   1439  OD1 ASP A 195      25.375  -8.203 -36.031  1.00 63.25           O  
ATOM   1440  OD2 ASP A 195      26.516  -6.359 -36.312  1.00 63.25           O  
ATOM   1441  N   GLY A 196      22.406  -8.633 -34.812  1.00 65.00           N  
ATOM   1442  CA  GLY A 196      21.172  -8.773 -35.562  1.00 65.00           C  
ATOM   1443  C   GLY A 196      20.016  -8.016 -34.938  1.00 65.00           C  
ATOM   1444  O   GLY A 196      19.156  -7.477 -35.656  1.00 65.00           O  
ATOM   1445  N   PHE A 197      20.062  -7.840 -33.562  1.00 64.94           N  
ATOM   1446  CA  PHE A 197      19.047  -7.109 -32.812  1.00 64.94           C  
ATOM   1447  C   PHE A 197      19.141  -5.613 -33.094  1.00 64.94           C  
ATOM   1448  CB  PHE A 197      19.156  -7.379 -31.328  1.00 64.94           C  
ATOM   1449  O   PHE A 197      18.141  -4.902 -33.062  1.00 64.94           O  
ATOM   1450  CG  PHE A 197      18.625  -8.719 -30.906  1.00 64.94           C  
ATOM   1451  CD1 PHE A 197      17.281  -9.016 -31.047  1.00 64.94           C  
ATOM   1452  CD2 PHE A 197      19.469  -9.680 -30.359  1.00 64.94           C  
ATOM   1453  CE1 PHE A 197      16.781 -10.258 -30.656  1.00 64.94           C  
ATOM   1454  CE2 PHE A 197      18.984 -10.922 -29.969  1.00 64.94           C  
ATOM   1455  CZ  PHE A 197      17.625 -11.203 -30.109  1.00 64.94           C  
ATOM   1456  N   ASP A 198      20.375  -5.148 -33.531  1.00 65.00           N  
ATOM   1457  CA  ASP A 198      20.625  -3.764 -33.938  1.00 65.00           C  
ATOM   1458  C   ASP A 198      19.969  -3.457 -35.281  1.00 65.00           C  
ATOM   1459  CB  ASP A 198      22.125  -3.486 -34.000  1.00 65.00           C  
ATOM   1460  O   ASP A 198      19.500  -2.340 -35.500  1.00 65.00           O  
ATOM   1461  CG  ASP A 198      22.797  -3.502 -32.656  1.00 65.00           C  
ATOM   1462  OD1 ASP A 198      22.094  -3.562 -31.609  1.00 65.00           O  
ATOM   1463  OD2 ASP A 198      24.047  -3.451 -32.594  1.00 65.00           O  
ATOM   1464  N   SER A 199      19.828  -4.473 -36.031  1.00 65.56           N  
ATOM   1465  CA  SER A 199      19.328  -4.379 -37.375  1.00 65.56           C  
ATOM   1466  C   SER A 199      17.812  -4.473 -37.438  1.00 65.56           C  
ATOM   1467  CB  SER A 199      19.938  -5.480 -38.250  1.00 65.56           C  
ATOM   1468  O   SER A 199      17.188  -4.066 -38.406  1.00 65.56           O  
ATOM   1469  OG  SER A 199      21.344  -5.344 -38.344  1.00 65.56           O  
ATOM   1470  N   ILE A 200      17.172  -4.793 -36.219  1.00 68.75           N  
ATOM   1471  CA  ILE A 200      15.711  -4.883 -36.188  1.00 68.75           C  
ATOM   1472  C   ILE A 200      15.180  -3.910 -35.125  1.00 68.75           C  
ATOM   1473  CB  ILE A 200      15.250  -6.324 -35.844  1.00 68.75           C  
ATOM   1474  O   ILE A 200      14.000  -3.963 -34.750  1.00 68.75           O  
ATOM   1475  CG1 ILE A 200      15.883  -6.809 -34.531  1.00 68.75           C  
ATOM   1476  CG2 ILE A 200      15.594  -7.270 -37.000  1.00 68.75           C  
ATOM   1477  CD1 ILE A 200      15.273  -8.094 -34.000  1.00 68.75           C  
ATOM   1478  N   GLY A 201      16.141  -2.932 -34.625  1.00 79.88           N  
ATOM   1479  CA  GLY A 201      15.625  -1.852 -33.781  1.00 79.88           C  
ATOM   1480  C   GLY A 201      15.414  -2.254 -32.344  1.00 79.88           C  
ATOM   1481  O   GLY A 201      14.531  -1.727 -31.672  1.00 79.88           O  
ATOM   1482  N   ARG A 202      16.312  -3.232 -31.812  1.00 88.06           N  
ATOM   1483  CA  ARG A 202      16.266  -3.676 -30.422  1.00 88.06           C  
ATOM   1484  C   ARG A 202      17.656  -3.582 -29.781  1.00 88.06           C  
ATOM   1485  CB  ARG A 202      15.742  -5.109 -30.328  1.00 88.06           C  
ATOM   1486  O   ARG A 202      18.656  -3.918 -30.406  1.00 88.06           O  
ATOM   1487  CG  ARG A 202      14.242  -5.227 -30.500  1.00 88.06           C  
ATOM   1488  CD  ARG A 202      13.766  -6.668 -30.391  1.00 88.06           C  
ATOM   1489  NE  ARG A 202      13.469  -7.023 -29.000  1.00 88.06           N  
ATOM   1490  NH1 ARG A 202      12.961  -9.234 -29.469  1.00 88.06           N  
ATOM   1491  NH2 ARG A 202      12.836  -8.453 -27.312  1.00 88.06           N  
ATOM   1492  CZ  ARG A 202      13.086  -8.234 -28.594  1.00 88.06           C  
ATOM   1493  N   VAL A 203      17.719  -3.260 -28.484  1.00 91.00           N  
ATOM   1494  CA  VAL A 203      18.969  -3.141 -27.719  1.00 91.00           C  
ATOM   1495  C   VAL A 203      18.781  -3.779 -26.344  1.00 91.00           C  
ATOM   1496  CB  VAL A 203      19.391  -1.665 -27.578  1.00 91.00           C  
ATOM   1497  O   VAL A 203      17.703  -3.695 -25.750  1.00 91.00           O  
ATOM   1498  CG1 VAL A 203      18.344  -0.871 -26.797  1.00 91.00           C  
ATOM   1499  CG2 VAL A 203      20.766  -1.577 -26.891  1.00 91.00           C  
ATOM   1500  N   SER A 204      19.781  -4.461 -25.844  1.00 89.44           N  
ATOM   1501  CA  SER A 204      19.672  -5.387 -24.719  1.00 89.44           C  
ATOM   1502  C   SER A 204      19.641  -4.645 -23.391  1.00 89.44           C  
ATOM   1503  CB  SER A 204      20.828  -6.387 -24.734  1.00 89.44           C  
ATOM   1504  O   SER A 204      19.031  -5.109 -22.422  1.00 89.44           O  
ATOM   1505  OG  SER A 204      22.062  -5.715 -24.703  1.00 89.44           O  
ATOM   1506  N   SER A 205      20.281  -3.439 -23.297  1.00 94.38           N  
ATOM   1507  CA  SER A 205      20.391  -2.730 -22.031  1.00 94.38           C  
ATOM   1508  C   SER A 205      20.609  -1.238 -22.250  1.00 94.38           C  
ATOM   1509  CB  SER A 205      21.516  -3.311 -21.188  1.00 94.38           C  
ATOM   1510  O   SER A 205      20.984  -0.817 -23.344  1.00 94.38           O  
ATOM   1511  OG  SER A 205      22.781  -3.043 -21.781  1.00 94.38           O  
ATOM   1512  N   PHE A 206      20.359  -0.472 -21.188  1.00 95.50           N  
ATOM   1513  CA  PHE A 206      20.562   0.970 -21.234  1.00 95.50           C  
ATOM   1514  C   PHE A 206      22.031   1.302 -21.500  1.00 95.50           C  
ATOM   1515  CB  PHE A 206      20.094   1.631 -19.938  1.00 95.50           C  
ATOM   1516  O   PHE A 206      22.344   2.236 -22.234  1.00 95.50           O  
ATOM   1517  CG  PHE A 206      19.969   3.129 -20.031  1.00 95.50           C  
ATOM   1518  CD1 PHE A 206      20.984   3.951 -19.578  1.00 95.50           C  
ATOM   1519  CD2 PHE A 206      18.828   3.715 -20.578  1.00 95.50           C  
ATOM   1520  CE1 PHE A 206      20.875   5.336 -19.656  1.00 95.50           C  
ATOM   1521  CE2 PHE A 206      18.719   5.098 -20.656  1.00 95.50           C  
ATOM   1522  CZ  PHE A 206      19.734   5.910 -20.203  1.00 95.50           C  
ATOM   1523  N   ALA A 207      22.984   0.567 -20.891  1.00 95.19           N  
ATOM   1524  CA  ALA A 207      24.422   0.734 -21.125  1.00 95.19           C  
ATOM   1525  C   ALA A 207      24.766   0.537 -22.594  1.00 95.19           C  
ATOM   1526  CB  ALA A 207      25.203  -0.242 -20.250  1.00 95.19           C  
ATOM   1527  O   ALA A 207      25.547   1.302 -23.156  1.00 95.19           O  
ATOM   1528  N   ALA A 208      24.156  -0.457 -23.219  1.00 93.75           N  
ATOM   1529  CA  ALA A 208      24.359  -0.722 -24.641  1.00 93.75           C  
ATOM   1530  C   ALA A 208      23.750   0.386 -25.500  1.00 93.75           C  
ATOM   1531  CB  ALA A 208      23.750  -2.072 -25.016  1.00 93.75           C  
ATOM   1532  O   ALA A 208      24.297   0.730 -26.547  1.00 93.75           O  
ATOM   1533  N   LEU A 209      22.609   0.899 -25.062  1.00 94.75           N  
ATOM   1534  CA  LEU A 209      21.953   1.992 -25.766  1.00 94.75           C  
ATOM   1535  C   LEU A 209      22.828   3.236 -25.797  1.00 94.75           C  
ATOM   1536  CB  LEU A 209      20.609   2.320 -25.109  1.00 94.75           C  
ATOM   1537  O   LEU A 209      22.891   3.930 -26.812  1.00 94.75           O  
ATOM   1538  CG  LEU A 209      19.766   3.408 -25.766  1.00 94.75           C  
ATOM   1539  CD1 LEU A 209      19.391   2.994 -27.188  1.00 94.75           C  
ATOM   1540  CD2 LEU A 209      18.516   3.695 -24.953  1.00 94.75           C  
ATOM   1541  N   ARG A 210      23.609   3.496 -24.797  1.00 95.38           N  
ATOM   1542  CA  ARG A 210      24.500   4.648 -24.719  1.00 95.38           C  
ATOM   1543  C   ARG A 210      25.594   4.570 -25.781  1.00 95.38           C  
ATOM   1544  CB  ARG A 210      25.141   4.738 -23.328  1.00 95.38           C  
ATOM   1545  O   ARG A 210      26.094   5.602 -26.234  1.00 95.38           O  
ATOM   1546  CG  ARG A 210      24.188   5.230 -22.234  1.00 95.38           C  
ATOM   1547  CD  ARG A 210      24.906   5.477 -20.922  1.00 95.38           C  
ATOM   1548  NE  ARG A 210      23.984   5.828 -19.859  1.00 95.38           N  
ATOM   1549  NH1 ARG A 210      24.281   3.867 -18.672  1.00 95.38           N  
ATOM   1550  NH2 ARG A 210      22.844   5.473 -17.891  1.00 95.38           N  
ATOM   1551  CZ  ARG A 210      23.703   5.055 -18.812  1.00 95.38           C  
ATOM   1552  N   ASN A 211      25.875   3.367 -26.188  1.00 93.56           N  
ATOM   1553  CA  ASN A 211      26.984   3.125 -27.109  1.00 93.56           C  
ATOM   1554  C   ASN A 211      26.484   2.854 -28.516  1.00 93.56           C  
ATOM   1555  CB  ASN A 211      27.844   1.961 -26.609  1.00 93.56           C  
ATOM   1556  O   ASN A 211      27.281   2.650 -29.438  1.00 93.56           O  
ATOM   1557  CG  ASN A 211      28.547   2.266 -25.312  1.00 93.56           C  
ATOM   1558  ND2 ASN A 211      28.594   1.283 -24.406  1.00 93.56           N  
ATOM   1559  OD1 ASN A 211      29.047   3.373 -25.094  1.00 93.56           O  
ATOM   1560  N   LEU A 212      25.188   2.920 -28.625  1.00 92.19           N  
ATOM   1561  CA  LEU A 212      24.594   2.625 -29.922  1.00 92.19           C  
ATOM   1562  C   LEU A 212      24.453   3.896 -30.750  1.00 92.19           C  
ATOM   1563  CB  LEU A 212      23.219   1.961 -29.750  1.00 92.19           C  
ATOM   1564  O   LEU A 212      23.594   4.727 -30.484  1.00 92.19           O  
ATOM   1565  CG  LEU A 212      22.484   1.604 -31.047  1.00 92.19           C  
ATOM   1566  CD1 LEU A 212      23.234   0.518 -31.797  1.00 92.19           C  
ATOM   1567  CD2 LEU A 212      21.062   1.157 -30.734  1.00 92.19           C  
ATOM   1568  N   LYS A 213      25.297   4.078 -31.812  1.00 91.94           N  
ATOM   1569  CA  LYS A 213      25.250   5.238 -32.719  1.00 91.94           C  
ATOM   1570  C   LYS A 213      24.094   5.129 -33.688  1.00 91.94           C  
ATOM   1571  CB  LYS A 213      26.578   5.391 -33.469  1.00 91.94           C  
ATOM   1572  O   LYS A 213      24.016   4.160 -34.438  1.00 91.94           O  
ATOM   1573  CG  LYS A 213      26.672   6.656 -34.312  1.00 91.94           C  
ATOM   1574  CD  LYS A 213      28.047   6.809 -34.938  1.00 91.94           C  
ATOM   1575  CE  LYS A 213      28.141   8.070 -35.781  1.00 91.94           C  
ATOM   1576  NZ  LYS A 213      29.500   8.258 -36.344  1.00 91.94           N  
ATOM   1577  N   PRO A 214      23.109   6.109 -33.625  1.00 92.38           N  
ATOM   1578  CA  PRO A 214      22.016   6.078 -34.594  1.00 92.38           C  
ATOM   1579  C   PRO A 214      22.469   6.344 -36.000  1.00 92.38           C  
ATOM   1580  CB  PRO A 214      21.078   7.191 -34.094  1.00 92.38           C  
ATOM   1581  O   PRO A 214      23.453   7.055 -36.219  1.00 92.38           O  
ATOM   1582  CG  PRO A 214      21.984   8.141 -33.344  1.00 92.38           C  
ATOM   1583  CD  PRO A 214      23.125   7.359 -32.781  1.00 92.38           C  
ATOM   1584  N   LYS A 215      21.844   5.801 -36.969  1.00 88.94           N  
ATOM   1585  CA  LYS A 215      22.156   5.992 -38.375  1.00 88.94           C  
ATOM   1586  C   LYS A 215      21.594   7.316 -38.906  1.00 88.94           C  
ATOM   1587  CB  LYS A 215      21.609   4.832 -39.219  1.00 88.94           C  
ATOM   1588  O   LYS A 215      22.172   7.941 -39.781  1.00 88.94           O  
ATOM   1589  CG  LYS A 215      22.297   3.500 -38.938  1.00 88.94           C  
ATOM   1590  CD  LYS A 215      21.719   2.389 -39.812  1.00 88.94           C  
ATOM   1591  CE  LYS A 215      22.375   1.046 -39.500  1.00 88.94           C  
ATOM   1592  NZ  LYS A 215      21.781  -0.055 -40.312  1.00 88.94           N  
ATOM   1593  N   LYS A 216      20.500   7.723 -38.375  1.00 90.00           N  
ATOM   1594  CA  LYS A 216      19.844   8.984 -38.688  1.00 90.00           C  
ATOM   1595  C   LYS A 216      19.031   9.484 -37.500  1.00 90.00           C  
ATOM   1596  CB  LYS A 216      18.938   8.836 -39.906  1.00 90.00           C  
ATOM   1597  O   LYS A 216      18.641   8.695 -36.625  1.00 90.00           O  
ATOM   1598  CG  LYS A 216      17.781   7.855 -39.719  1.00 90.00           C  
ATOM   1599  CD  LYS A 216      16.938   7.723 -40.969  1.00 90.00           C  
ATOM   1600  CE  LYS A 216      15.789   6.746 -40.781  1.00 90.00           C  
ATOM   1601  NZ  LYS A 216      14.969   6.594 -42.000  1.00 90.00           N  
ATOM   1602  N   SER A 217      18.828  10.836 -37.438  1.00 93.31           N  
ATOM   1603  CA  SER A 217      17.922  11.406 -36.438  1.00 93.31           C  
ATOM   1604  C   SER A 217      16.500  10.898 -36.656  1.00 93.31           C  
ATOM   1605  CB  SER A 217      17.953  12.930 -36.500  1.00 93.31           C  
ATOM   1606  O   SER A 217      16.016  10.805 -37.781  1.00 93.31           O  
ATOM   1607  OG  SER A 217      17.203  13.492 -35.438  1.00 93.31           O  
ATOM   1608  N   GLY A 218      15.836  10.500 -35.531  1.00 92.75           N  
ATOM   1609  CA  GLY A 218      14.461  10.039 -35.625  1.00 92.75           C  
ATOM   1610  C   GLY A 218      14.344   8.531 -35.656  1.00 92.75           C  
ATOM   1611  O   GLY A 218      13.234   7.996 -35.781  1.00 92.75           O  
ATOM   1612  N   GLN A 219      15.492   7.875 -35.531  1.00 92.81           N  
ATOM   1613  CA  GLN A 219      15.539   6.418 -35.469  1.00 92.81           C  
ATOM   1614  C   GLN A 219      14.961   5.887 -34.188  1.00 92.81           C  
ATOM   1615  CB  GLN A 219      16.969   5.914 -35.656  1.00 92.81           C  
ATOM   1616  O   GLN A 219      15.266   6.406 -33.094  1.00 92.81           O  
ATOM   1617  CG  GLN A 219      17.094   4.398 -35.688  1.00 92.81           C  
ATOM   1618  CD  GLN A 219      18.516   3.928 -35.938  1.00 92.81           C  
ATOM   1619  NE2 GLN A 219      18.781   2.662 -35.625  1.00 92.81           N  
ATOM   1620  OE1 GLN A 219      19.359   4.695 -36.406  1.00 92.81           O  
ATOM   1621  N   HIS A 220      14.055   4.773 -34.312  1.00 93.94           N  
ATOM   1622  CA  HIS A 220      13.477   4.156 -33.125  1.00 93.94           C  
ATOM   1623  C   HIS A 220      14.211   2.869 -32.750  1.00 93.94           C  
ATOM   1624  CB  HIS A 220      11.992   3.869 -33.312  1.00 93.94           C  
ATOM   1625  O   HIS A 220      14.586   2.092 -33.625  1.00 93.94           O  
ATOM   1626  CG  HIS A 220      11.141   5.098 -33.344  1.00 93.94           C  
ATOM   1627  CD2 HIS A 220      11.148   6.168 -34.188  1.00 93.94           C  
ATOM   1628  ND1 HIS A 220      10.133   5.324 -32.438  1.00 93.94           N  
ATOM   1629  CE1 HIS A 220       9.562   6.484 -32.688  1.00 93.94           C  
ATOM   1630  NE2 HIS A 220      10.156   7.020 -33.750  1.00 93.94           N  
ATOM   1631  N   VAL A 221      14.297   2.711 -31.469  1.00 94.19           N  
ATOM   1632  CA  VAL A 221      14.883   1.458 -31.000  1.00 94.19           C  
ATOM   1633  C   VAL A 221      14.148   0.977 -29.750  1.00 94.19           C  
ATOM   1634  CB  VAL A 221      16.391   1.612 -30.719  1.00 94.19           C  
ATOM   1635  O   VAL A 221      13.680   1.788 -28.953  1.00 94.19           O  
ATOM   1636  CG1 VAL A 221      16.609   2.496 -29.484  1.00 94.19           C  
ATOM   1637  CG2 VAL A 221      17.031   0.243 -30.516  1.00 94.19           C  
ATOM   1638  N   LEU A 222      13.992  -0.317 -29.641  1.00 93.25           N  
ATOM   1639  CA  LEU A 222      13.359  -0.902 -28.469  1.00 93.25           C  
ATOM   1640  C   LEU A 222      14.398  -1.385 -27.469  1.00 93.25           C  
ATOM   1641  CB  LEU A 222      12.445  -2.064 -28.875  1.00 93.25           C  
ATOM   1642  O   LEU A 222      15.281  -2.174 -27.812  1.00 93.25           O  
ATOM   1643  CG  LEU A 222      11.141  -1.688 -29.594  1.00 93.25           C  
ATOM   1644  CD1 LEU A 222      10.492  -2.928 -30.188  1.00 93.25           C  
ATOM   1645  CD2 LEU A 222      10.188  -0.998 -28.625  1.00 93.25           C  
ATOM   1646  N   LEU A 223      14.359  -0.855 -26.281  1.00 93.81           N  
ATOM   1647  CA  LEU A 223      15.164  -1.309 -25.141  1.00 93.81           C  
ATOM   1648  C   LEU A 223      14.500  -2.480 -24.438  1.00 93.81           C  
ATOM   1649  CB  LEU A 223      15.398  -0.162 -24.156  1.00 93.81           C  
ATOM   1650  O   LEU A 223      13.352  -2.371 -24.000  1.00 93.81           O  
ATOM   1651  CG  LEU A 223      16.234  -0.495 -22.922  1.00 93.81           C  
ATOM   1652  CD1 LEU A 223      17.672  -0.772 -23.312  1.00 93.81           C  
ATOM   1653  CD2 LEU A 223      16.156   0.640 -21.906  1.00 93.81           C  
ATOM   1654  N   THR A 224      15.180  -3.576 -24.312  1.00 91.00           N  
ATOM   1655  CA  THR A 224      14.656  -4.801 -23.734  1.00 91.00           C  
ATOM   1656  C   THR A 224      14.516  -4.656 -22.219  1.00 91.00           C  
ATOM   1657  CB  THR A 224      15.547  -6.008 -24.047  1.00 91.00           C  
ATOM   1658  O   THR A 224      13.484  -4.996 -21.641  1.00 91.00           O  
ATOM   1659  CG2 THR A 224      14.961  -7.297 -23.484  1.00 91.00           C  
ATOM   1660  OG1 THR A 224      15.672  -6.137 -25.469  1.00 91.00           O  
ATOM   1661  N   SER A 225      15.477  -4.211 -21.469  1.00 92.81           N  
ATOM   1662  CA  SER A 225      15.523  -3.938 -20.031  1.00 92.81           C  
ATOM   1663  C   SER A 225      16.641  -2.965 -19.688  1.00 92.81           C  
ATOM   1664  CB  SER A 225      15.703  -5.234 -19.250  1.00 92.81           C  
ATOM   1665  O   SER A 225      17.562  -2.770 -20.484  1.00 92.81           O  
ATOM   1666  OG  SER A 225      16.922  -5.863 -19.578  1.00 92.81           O  
ATOM   1667  N   TYR A 226      16.438  -2.348 -18.531  1.00 94.50           N  
ATOM   1668  CA  TYR A 226      17.469  -1.408 -18.125  1.00 94.50           C  
ATOM   1669  C   TYR A 226      18.812  -2.115 -17.953  1.00 94.50           C  
ATOM   1670  CB  TYR A 226      17.094  -0.702 -16.828  1.00 94.50           C  
ATOM   1671  O   TYR A 226      19.844  -1.643 -18.453  1.00 94.50           O  
ATOM   1672  CG  TYR A 226      17.953   0.495 -16.500  1.00 94.50           C  
ATOM   1673  CD1 TYR A 226      19.141   0.350 -15.789  1.00 94.50           C  
ATOM   1674  CD2 TYR A 226      17.578   1.771 -16.922  1.00 94.50           C  
ATOM   1675  CE1 TYR A 226      19.938   1.449 -15.492  1.00 94.50           C  
ATOM   1676  CE2 TYR A 226      18.375   2.877 -16.625  1.00 94.50           C  
ATOM   1677  OH  TYR A 226      20.344   3.799 -15.617  1.00 94.50           O  
ATOM   1678  CZ  TYR A 226      19.547   2.707 -15.914  1.00 94.50           C  
ATOM   1679  N   TYR A 227      18.844  -3.287 -17.219  1.00 92.38           N  
ATOM   1680  CA  TYR A 227      20.031  -4.105 -17.031  1.00 92.38           C  
ATOM   1681  C   TYR A 227      20.031  -5.293 -18.000  1.00 92.38           C  
ATOM   1682  CB  TYR A 227      20.141  -4.598 -15.594  1.00 92.38           C  
ATOM   1683  O   TYR A 227      18.969  -5.809 -18.344  1.00 92.38           O  
ATOM   1684  CG  TYR A 227      20.234  -3.486 -14.578  1.00 92.38           C  
ATOM   1685  CD1 TYR A 227      21.391  -2.705 -14.484  1.00 92.38           C  
ATOM   1686  CD2 TYR A 227      19.188  -3.217 -13.703  1.00 92.38           C  
ATOM   1687  CE1 TYR A 227      21.484  -1.681 -13.547  1.00 92.38           C  
ATOM   1688  CE2 TYR A 227      19.281  -2.195 -12.766  1.00 92.38           C  
ATOM   1689  OH  TYR A 227      20.516  -0.421 -11.766  1.00 92.38           O  
ATOM   1690  CZ  TYR A 227      20.422  -1.434 -12.695  1.00 92.38           C  
ATOM   1691  N   ASP A 228      21.172  -5.738 -18.344  1.00 89.94           N  
ATOM   1692  CA  ASP A 228      21.312  -6.902 -19.219  1.00 89.94           C  
ATOM   1693  C   ASP A 228      20.766  -8.156 -18.531  1.00 89.94           C  
ATOM   1694  CB  ASP A 228      22.781  -7.117 -19.594  1.00 89.94           C  
ATOM   1695  O   ASP A 228      21.078  -8.430 -17.375  1.00 89.94           O  
ATOM   1696  CG  ASP A 228      22.953  -7.984 -20.828  1.00 89.94           C  
ATOM   1697  OD1 ASP A 228      21.953  -8.273 -21.516  1.00 89.94           O  
ATOM   1698  OD2 ASP A 228      24.109  -8.391 -21.109  1.00 89.94           O  
ATOM   1699  N   GLY A 229      19.859  -8.906 -19.188  1.00 84.88           N  
ATOM   1700  CA  GLY A 229      19.391 -10.180 -18.672  1.00 84.88           C  
ATOM   1701  C   GLY A 229      18.219 -10.047 -17.719  1.00 84.88           C  
ATOM   1702  O   GLY A 229      17.719 -11.047 -17.203  1.00 84.88           O  
ATOM   1703  N   TRP A 230      17.828  -8.805 -17.328  1.00 85.00           N  
ATOM   1704  CA  TRP A 230      16.766  -8.484 -16.375  1.00 85.00           C  
ATOM   1705  C   TRP A 230      15.406  -8.930 -16.906  1.00 85.00           C  
ATOM   1706  CB  TRP A 230      16.750  -6.984 -16.078  1.00 85.00           C  
ATOM   1707  O   TRP A 230      14.586  -9.461 -16.156  1.00 85.00           O  
ATOM   1708  CG  TRP A 230      15.992  -6.621 -14.836  1.00 85.00           C  
ATOM   1709  CD1 TRP A 230      15.562  -7.469 -13.852  1.00 85.00           C  
ATOM   1710  CD2 TRP A 230      15.570  -5.309 -14.438  1.00 85.00           C  
ATOM   1711  CE2 TRP A 230      14.898  -5.438 -13.203  1.00 85.00           C  
ATOM   1712  CE3 TRP A 230      15.703  -4.035 -15.016  1.00 85.00           C  
ATOM   1713  NE1 TRP A 230      14.906  -6.766 -12.867  1.00 85.00           N  
ATOM   1714  CH2 TRP A 230      14.500  -3.105 -13.117  1.00 85.00           C  
ATOM   1715  CZ2 TRP A 230      14.352  -4.340 -12.531  1.00 85.00           C  
ATOM   1716  CZ3 TRP A 230      15.164  -2.945 -14.344  1.00 85.00           C  
ATOM   1717  N   ALA A 231      15.156  -8.844 -18.156  1.00 82.06           N  
ATOM   1718  CA  ALA A 231      13.898  -9.203 -18.812  1.00 82.06           C  
ATOM   1719  C   ALA A 231      13.664 -10.703 -18.766  1.00 82.06           C  
ATOM   1720  CB  ALA A 231      13.898  -8.711 -20.266  1.00 82.06           C  
ATOM   1721  O   ALA A 231      12.516 -11.164 -18.781  1.00 82.06           O  
ATOM   1722  N   ALA A 232      14.664 -11.516 -18.656  1.00 80.50           N  
ATOM   1723  CA  ALA A 232      14.633 -12.977 -18.625  1.00 80.50           C  
ATOM   1724  C   ALA A 232      14.281 -13.492 -17.234  1.00 80.50           C  
ATOM   1725  CB  ALA A 232      15.969 -13.547 -19.078  1.00 80.50           C  
ATOM   1726  O   ALA A 232      13.867 -14.641 -17.078  1.00 80.50           O  
ATOM   1727  N   GLU A 233      14.430 -12.633 -16.188  1.00 72.88           N  
ATOM   1728  CA  GLU A 233      14.180 -12.969 -14.789  1.00 72.88           C  
ATOM   1729  C   GLU A 233      12.703 -12.836 -14.445  1.00 72.88           C  
ATOM   1730  CB  GLU A 233      15.016 -12.078 -13.867  1.00 72.88           C  
ATOM   1731  O   GLU A 233      12.273 -13.219 -13.352  1.00 72.88           O  
ATOM   1732  CG  GLU A 233      16.516 -12.328 -13.953  1.00 72.88           C  
ATOM   1733  CD  GLU A 233      17.328 -11.461 -13.008  1.00 72.88           C  
ATOM   1734  OE1 GLU A 233      18.578 -11.445 -13.117  1.00 72.88           O  
ATOM   1735  OE2 GLU A 233      16.719 -10.781 -12.156  1.00 72.88           O  
ATOM   1736  N   ASN A 234      11.617 -12.820 -15.531  1.00 60.22           N  
ATOM   1737  CA  ASN A 234      10.164 -12.766 -15.406  1.00 60.22           C  
ATOM   1738  C   ASN A 234       9.742 -11.977 -14.172  1.00 60.22           C  
ATOM   1739  CB  ASN A 234       9.578 -14.172 -15.375  1.00 60.22           C  
ATOM   1740  O   ASN A 234       8.789 -12.359 -13.484  1.00 60.22           O  
ATOM   1741  CG  ASN A 234       8.172 -14.234 -15.938  1.00 60.22           C  
ATOM   1742  ND2 ASN A 234       7.395 -15.219 -15.500  1.00 60.22           N  
ATOM   1743  OD1 ASN A 234       7.785 -13.398 -16.766  1.00 60.22           O  
ATOM   1744  N   LYS A 235      10.453 -10.852 -13.852  1.00 59.50           N  
ATOM   1745  CA  LYS A 235      10.109 -10.055 -12.680  1.00 59.50           C  
ATOM   1746  C   LYS A 235       9.680  -8.648 -13.086  1.00 59.50           C  
ATOM   1747  CB  LYS A 235      11.297  -9.984 -11.719  1.00 59.50           C  
ATOM   1748  O   LYS A 235      10.445  -7.914 -13.711  1.00 59.50           O  
ATOM   1749  CG  LYS A 235      11.680 -11.320 -11.102  1.00 59.50           C  
ATOM   1750  CD  LYS A 235      12.727 -11.156 -10.008  1.00 59.50           C  
ATOM   1751  CE  LYS A 235      13.141 -12.500  -9.430  1.00 59.50           C  
ATOM   1752  NZ  LYS A 235      14.133 -12.344  -8.320  1.00 59.50           N  
ATOM   1753  N   MET A 236       8.594  -8.391 -13.844  1.00 62.66           N  
ATOM   1754  CA  MET A 236       7.934  -7.180 -14.320  1.00 62.66           C  
ATOM   1755  C   MET A 236       7.652  -6.227 -13.164  1.00 62.66           C  
ATOM   1756  CB  MET A 236       6.629  -7.523 -15.039  1.00 62.66           C  
ATOM   1757  O   MET A 236       7.289  -6.660 -12.070  1.00 62.66           O  
ATOM   1758  CG  MET A 236       6.828  -8.344 -16.312  1.00 62.66           C  
ATOM   1759  SD  MET A 236       5.293  -8.484 -17.297  1.00 62.66           S  
ATOM   1760  CE  MET A 236       5.977  -9.148 -18.844  1.00 62.66           C  
ATOM   1761  N   PRO A 237       7.973  -4.703 -13.484  1.00 70.62           N  
ATOM   1762  CA  PRO A 237       8.578  -3.951 -14.586  1.00 70.62           C  
ATOM   1763  C   PRO A 237      10.102  -3.916 -14.508  1.00 70.62           C  
ATOM   1764  CB  PRO A 237       7.988  -2.547 -14.422  1.00 70.62           C  
ATOM   1765  O   PRO A 237      10.664  -3.857 -13.414  1.00 70.62           O  
ATOM   1766  CG  PRO A 237       7.332  -2.562 -13.078  1.00 70.62           C  
ATOM   1767  CD  PRO A 237       7.379  -3.965 -12.539  1.00 70.62           C  
ATOM   1768  N   THR A 238      11.000  -4.012 -15.773  1.00 85.69           N  
ATOM   1769  CA  THR A 238      12.438  -4.199 -15.922  1.00 85.69           C  
ATOM   1770  C   THR A 238      13.086  -2.975 -16.562  1.00 85.69           C  
ATOM   1771  CB  THR A 238      12.758  -5.449 -16.766  1.00 85.69           C  
ATOM   1772  O   THR A 238      14.273  -2.996 -16.891  1.00 85.69           O  
ATOM   1773  CG2 THR A 238      12.320  -6.723 -16.047  1.00 85.69           C  
ATOM   1774  OG1 THR A 238      12.070  -5.363 -18.016  1.00 85.69           O  
ATOM   1775  N   GLY A 239      12.211  -1.775 -16.719  1.00 89.00           N  
ATOM   1776  CA  GLY A 239      12.828  -0.539 -17.188  1.00 89.00           C  
ATOM   1777  C   GLY A 239      13.117  -0.536 -18.672  1.00 89.00           C  
ATOM   1778  O   GLY A 239      14.047   0.140 -19.125  1.00 89.00           O  
ATOM   1779  N   GLY A 240      12.438  -1.366 -19.547  1.00 90.88           N  
ATOM   1780  CA  GLY A 240      12.500  -1.373 -21.000  1.00 90.88           C  
ATOM   1781  C   GLY A 240      11.602  -0.328 -21.641  1.00 90.88           C  
ATOM   1782  O   GLY A 240      11.031   0.517 -20.953  1.00 90.88           O  
ATOM   1783  N   GLY A 241      11.531  -0.302 -23.000  1.00 92.56           N  
ATOM   1784  CA  GLY A 241      10.680   0.632 -23.719  1.00 92.56           C  
ATOM   1785  C   GLY A 241      11.344   1.218 -24.953  1.00 92.56           C  
ATOM   1786  O   GLY A 241      12.508   0.919 -25.250  1.00 92.56           O  
ATOM   1787  N   GLU A 242      10.594   2.029 -25.672  1.00 95.25           N  
ATOM   1788  CA  GLU A 242      11.008   2.596 -26.953  1.00 95.25           C  
ATOM   1789  C   GLU A 242      11.789   3.893 -26.750  1.00 95.25           C  
ATOM   1790  CB  GLU A 242       9.797   2.846 -27.844  1.00 95.25           C  
ATOM   1791  O   GLU A 242      11.438   4.711 -25.891  1.00 95.25           O  
ATOM   1792  CG  GLU A 242      10.156   3.301 -29.250  1.00 95.25           C  
ATOM   1793  CD  GLU A 242       8.938   3.521 -30.141  1.00 95.25           C  
ATOM   1794  OE1 GLU A 242       9.109   3.828 -31.344  1.00 95.25           O  
ATOM   1795  OE2 GLU A 242       7.805   3.385 -29.625  1.00 95.25           O  
ATOM   1796  N   PHE A 243      12.898   4.098 -27.656  1.00 97.06           N  
ATOM   1797  CA  PHE A 243      13.695   5.316 -27.688  1.00 97.06           C  
ATOM   1798  C   PHE A 243      13.789   5.863 -29.109  1.00 97.06           C  
ATOM   1799  CB  PHE A 243      15.094   5.055 -27.125  1.00 97.06           C  
ATOM   1800  O   PHE A 243      13.828   5.094 -30.062  1.00 97.06           O  
ATOM   1801  CG  PHE A 243      15.141   4.953 -25.625  1.00 97.06           C  
ATOM   1802  CD1 PHE A 243      15.625   6.008 -24.859  1.00 97.06           C  
ATOM   1803  CD2 PHE A 243      14.703   3.807 -24.984  1.00 97.06           C  
ATOM   1804  CE1 PHE A 243      15.672   5.918 -23.469  1.00 97.06           C  
ATOM   1805  CE2 PHE A 243      14.742   3.707 -23.594  1.00 97.06           C  
ATOM   1806  CZ  PHE A 243      15.227   4.762 -22.844  1.00 97.06           C  
ATOM   1807  N   ILE A 244      13.883   7.156 -29.188  1.00 96.50           N  
ATOM   1808  CA  ILE A 244      14.031   7.809 -30.484  1.00 96.50           C  
ATOM   1809  C   ILE A 244      15.305   8.656 -30.484  1.00 96.50           C  
ATOM   1810  CB  ILE A 244      12.805   8.680 -30.812  1.00 96.50           C  
ATOM   1811  O   ILE A 244      15.617   9.320 -29.500  1.00 96.50           O  
ATOM   1812  CG1 ILE A 244      12.922   9.242 -32.250  1.00 96.50           C  
ATOM   1813  CG2 ILE A 244      12.648   9.812 -29.797  1.00 96.50           C  
ATOM   1814  CD1 ILE A 244      11.625   9.836 -32.781  1.00 96.50           C  
ATOM   1815  N   SER A 245      16.094   8.555 -31.547  1.00 96.69           N  
ATOM   1816  CA  SER A 245      17.422   9.156 -31.609  1.00 96.69           C  
ATOM   1817  C   SER A 245      17.344  10.602 -32.094  1.00 96.69           C  
ATOM   1818  CB  SER A 245      18.344   8.352 -32.531  1.00 96.69           C  
ATOM   1819  O   SER A 245      16.453  10.961 -32.875  1.00 96.69           O  
ATOM   1820  OG  SER A 245      17.938   8.469 -33.875  1.00 96.69           O  
ATOM   1821  N   SER A 246      18.266  11.484 -31.688  1.00 97.00           N  
ATOM   1822  CA  SER A 246      18.578  12.828 -32.156  1.00 97.00           C  
ATOM   1823  C   SER A 246      20.078  13.016 -32.344  1.00 97.00           C  
ATOM   1824  CB  SER A 246      18.031  13.875 -31.172  1.00 97.00           C  
ATOM   1825  O   SER A 246      20.875  12.461 -31.562  1.00 97.00           O  
ATOM   1826  OG  SER A 246      16.625  13.797 -31.078  1.00 97.00           O  
ATOM   1827  N   ILE A 247      20.453  13.727 -33.438  1.00 95.25           N  
ATOM   1828  CA  ILE A 247      21.859  14.070 -33.656  1.00 95.25           C  
ATOM   1829  C   ILE A 247      22.188  15.367 -32.906  1.00 95.25           C  
ATOM   1830  CB  ILE A 247      22.172  14.203 -35.156  1.00 95.25           C  
ATOM   1831  O   ILE A 247      21.469  16.359 -33.031  1.00 95.25           O  
ATOM   1832  CG1 ILE A 247      21.797  12.930 -35.906  1.00 95.25           C  
ATOM   1833  CG2 ILE A 247      23.656  14.539 -35.375  1.00 95.25           C  
ATOM   1834  CD1 ILE A 247      22.531  11.680 -35.406  1.00 95.25           C  
ATOM   1835  N   GLY A 248      23.125  15.305 -32.062  1.00 94.62           N  
ATOM   1836  CA  GLY A 248      23.500  16.422 -31.203  1.00 94.62           C  
ATOM   1837  C   GLY A 248      23.969  16.000 -29.812  1.00 94.62           C  
ATOM   1838  O   GLY A 248      24.344  14.852 -29.609  1.00 94.62           O  
ATOM   1839  N   THR A 249      24.016  17.016 -28.906  1.00 95.31           N  
ATOM   1840  CA  THR A 249      24.516  16.750 -27.562  1.00 95.31           C  
ATOM   1841  C   THR A 249      23.406  16.938 -26.531  1.00 95.31           C  
ATOM   1842  CB  THR A 249      25.703  17.656 -27.203  1.00 95.31           C  
ATOM   1843  O   THR A 249      22.531  17.812 -26.703  1.00 95.31           O  
ATOM   1844  CG2 THR A 249      26.875  17.406 -28.156  1.00 95.31           C  
ATOM   1845  OG1 THR A 249      25.297  19.031 -27.312  1.00 95.31           O  
ATOM   1846  N   ALA A 250      23.172  16.062 -25.641  1.00 95.81           N  
ATOM   1847  CA  ALA A 250      22.281  16.125 -24.469  1.00 95.81           C  
ATOM   1848  C   ALA A 250      22.922  15.453 -23.266  1.00 95.81           C  
ATOM   1849  CB  ALA A 250      20.938  15.469 -24.797  1.00 95.81           C  
ATOM   1850  O   ALA A 250      23.891  14.695 -23.391  1.00 95.81           O  
ATOM   1851  N   THR A 251      22.453  15.836 -22.062  1.00 95.50           N  
ATOM   1852  CA  THR A 251      22.984  15.266 -20.828  1.00 95.50           C  
ATOM   1853  C   THR A 251      22.312  13.930 -20.516  1.00 95.50           C  
ATOM   1854  CB  THR A 251      22.781  16.234 -19.641  1.00 95.50           C  
ATOM   1855  O   THR A 251      21.078  13.836 -20.516  1.00 95.50           O  
ATOM   1856  CG2 THR A 251      23.375  15.648 -18.359  1.00 95.50           C  
ATOM   1857  OG1 THR A 251      23.438  17.469 -19.922  1.00 95.50           O  
ATOM   1858  N   ASP A 252      23.172  12.945 -20.453  1.00 96.06           N  
ATOM   1859  CA  ASP A 252      22.672  11.648 -20.031  1.00 96.06           C  
ATOM   1860  C   ASP A 252      22.109  11.719 -18.609  1.00 96.06           C  
ATOM   1861  CB  ASP A 252      23.766  10.586 -20.109  1.00 96.06           C  
ATOM   1862  O   ASP A 252      22.828  12.062 -17.672  1.00 96.06           O  
ATOM   1863  CG  ASP A 252      23.250   9.180 -19.906  1.00 96.06           C  
ATOM   1864  OD1 ASP A 252      22.312   8.977 -19.094  1.00 96.06           O  
ATOM   1865  OD2 ASP A 252      23.766   8.258 -20.578  1.00 96.06           O  
ATOM   1866  N   ASP A 253      20.812  11.281 -18.391  1.00 94.81           N  
ATOM   1867  CA  ASP A 253      20.156  11.469 -17.094  1.00 94.81           C  
ATOM   1868  C   ASP A 253      19.891  10.125 -16.422  1.00 94.81           C  
ATOM   1869  CB  ASP A 253      18.859  12.250 -17.266  1.00 94.81           C  
ATOM   1870  O   ASP A 253      19.234  10.070 -15.383  1.00 94.81           O  
ATOM   1871  CG  ASP A 253      17.859  11.547 -18.156  1.00 94.81           C  
ATOM   1872  OD1 ASP A 253      18.031  10.344 -18.469  1.00 94.81           O  
ATOM   1873  OD2 ASP A 253      16.875  12.195 -18.578  1.00 94.81           O  
ATOM   1874  N   GLY A 254      20.438   8.984 -17.219  1.00 94.00           N  
ATOM   1875  CA  GLY A 254      20.438   7.695 -16.547  1.00 94.00           C  
ATOM   1876  C   GLY A 254      19.141   6.922 -16.734  1.00 94.00           C  
ATOM   1877  O   GLY A 254      19.016   5.793 -16.266  1.00 94.00           O  
ATOM   1878  N   GLY A 255      18.156   7.445 -17.547  1.00 95.06           N  
ATOM   1879  CA  GLY A 255      16.906   6.738 -17.828  1.00 95.06           C  
ATOM   1880  C   GLY A 255      16.141   7.312 -19.000  1.00 95.06           C  
ATOM   1881  O   GLY A 255      15.906   6.621 -19.984  1.00 95.06           O  
ATOM   1882  N   TYR A 256      15.797   8.648 -19.031  1.00 96.75           N  
ATOM   1883  CA  TYR A 256      15.016   9.328 -20.062  1.00 96.75           C  
ATOM   1884  C   TYR A 256      15.867   9.648 -21.281  1.00 96.75           C  
ATOM   1885  CB  TYR A 256      14.406  10.625 -19.500  1.00 96.75           C  
ATOM   1886  O   TYR A 256      15.438   9.445 -22.422  1.00 96.75           O  
ATOM   1887  CG  TYR A 256      13.500  11.344 -20.469  1.00 96.75           C  
ATOM   1888  CD1 TYR A 256      13.875  12.562 -21.031  1.00 96.75           C  
ATOM   1889  CD2 TYR A 256      12.281  10.797 -20.844  1.00 96.75           C  
ATOM   1890  CE1 TYR A 256      13.055  13.234 -21.922  1.00 96.75           C  
ATOM   1891  CE2 TYR A 256      11.445  11.453 -21.750  1.00 96.75           C  
ATOM   1892  OH  TYR A 256      11.016  13.328 -23.172  1.00 96.75           O  
ATOM   1893  CZ  TYR A 256      11.836  12.672 -22.281  1.00 96.75           C  
ATOM   1894  N   ILE A 257      17.125  10.148 -21.094  1.00 97.31           N  
ATOM   1895  CA  ILE A 257      18.094  10.438 -22.141  1.00 97.31           C  
ATOM   1896  C   ILE A 257      19.297   9.531 -22.000  1.00 97.31           C  
ATOM   1897  CB  ILE A 257      18.516  11.922 -22.125  1.00 97.31           C  
ATOM   1898  O   ILE A 257      19.922   9.477 -20.938  1.00 97.31           O  
ATOM   1899  CG1 ILE A 257      17.297  12.836 -22.328  1.00 97.31           C  
ATOM   1900  CG2 ILE A 257      19.594  12.195 -23.188  1.00 97.31           C  
ATOM   1901  CD1 ILE A 257      16.703  12.766 -23.719  1.00 97.31           C  
ATOM   1902  N   ALA A 258      19.562   8.820 -23.031  1.00 97.00           N  
ATOM   1903  CA  ALA A 258      20.828   8.109 -23.156  1.00 97.00           C  
ATOM   1904  C   ALA A 258      21.750   8.812 -24.156  1.00 97.00           C  
ATOM   1905  CB  ALA A 258      20.594   6.664 -23.594  1.00 97.00           C  
ATOM   1906  O   ALA A 258      21.469   8.852 -25.344  1.00 97.00           O  
ATOM   1907  N   ALA A 259      22.875   9.367 -23.672  1.00 97.00           N  
ATOM   1908  CA  ALA A 259      23.672  10.227 -24.531  1.00 97.00           C  
ATOM   1909  C   ALA A 259      25.016   9.570 -24.875  1.00 97.00           C  
ATOM   1910  CB  ALA A 259      23.906  11.586 -23.875  1.00 97.00           C  
ATOM   1911  O   ALA A 259      25.672   9.008 -24.000  1.00 97.00           O  
ATOM   1912  N   GLY A 260      25.422   9.508 -26.125  1.00 94.81           N  
ATOM   1913  CA  GLY A 260      26.734   9.188 -26.656  1.00 94.81           C  
ATOM   1914  C   GLY A 260      27.438  10.383 -27.266  1.00 94.81           C  
ATOM   1915  O   GLY A 260      26.891  11.484 -27.312  1.00 94.81           O  
ATOM   1916  N   PRO A 261      28.781  10.273 -27.812  1.00 93.69           N  
ATOM   1917  CA  PRO A 261      29.484  11.406 -28.438  1.00 93.69           C  
ATOM   1918  C   PRO A 261      28.812  11.883 -29.719  1.00 93.69           C  
ATOM   1919  CB  PRO A 261      30.875  10.844 -28.719  1.00 93.69           C  
ATOM   1920  O   PRO A 261      28.906  11.211 -30.750  1.00 93.69           O  
ATOM   1921  CG  PRO A 261      30.688   9.367 -28.828  1.00 93.69           C  
ATOM   1922  CD  PRO A 261      29.484   8.984 -28.016  1.00 93.69           C  
ATOM   1923  N   GLY A 262      27.984  13.086 -29.641  1.00 94.75           N  
ATOM   1924  CA  GLY A 262      27.406  13.711 -30.828  1.00 94.75           C  
ATOM   1925  C   GLY A 262      26.016  13.211 -31.141  1.00 94.75           C  
ATOM   1926  O   GLY A 262      25.484  13.500 -32.219  1.00 94.75           O  
ATOM   1927  N   TYR A 263      25.359  12.344 -30.281  1.00 96.50           N  
ATOM   1928  CA  TYR A 263      24.000  11.828 -30.422  1.00 96.50           C  
ATOM   1929  C   TYR A 263      23.359  11.562 -29.062  1.00 96.50           C  
ATOM   1930  CB  TYR A 263      23.984  10.555 -31.266  1.00 96.50           C  
ATOM   1931  O   TYR A 263      24.062  11.453 -28.062  1.00 96.50           O  
ATOM   1932  CG  TYR A 263      24.734   9.406 -30.641  1.00 96.50           C  
ATOM   1933  CD1 TYR A 263      26.094   9.211 -30.891  1.00 96.50           C  
ATOM   1934  CD2 TYR A 263      24.094   8.516 -29.781  1.00 96.50           C  
ATOM   1935  CE1 TYR A 263      26.781   8.148 -30.312  1.00 96.50           C  
ATOM   1936  CE2 TYR A 263      24.781   7.453 -29.203  1.00 96.50           C  
ATOM   1937  OH  TYR A 263      26.797   6.230 -28.906  1.00 96.50           O  
ATOM   1938  CZ  TYR A 263      26.125   7.281 -29.469  1.00 96.50           C  
ATOM   1939  N   TYR A 264      22.031  11.469 -29.047  1.00 97.75           N  
ATOM   1940  CA  TYR A 264      21.344  11.023 -27.844  1.00 97.75           C  
ATOM   1941  C   TYR A 264      20.016  10.359 -28.172  1.00 97.75           C  
ATOM   1942  CB  TYR A 264      21.109  12.203 -26.891  1.00 97.75           C  
ATOM   1943  O   TYR A 264      19.453  10.602 -29.234  1.00 97.75           O  
ATOM   1944  CG  TYR A 264      20.234  13.281 -27.469  1.00 97.75           C  
ATOM   1945  CD1 TYR A 264      20.766  14.297 -28.266  1.00 97.75           C  
ATOM   1946  CD2 TYR A 264      18.859  13.289 -27.234  1.00 97.75           C  
ATOM   1947  CE1 TYR A 264      19.953  15.297 -28.797  1.00 97.75           C  
ATOM   1948  CE2 TYR A 264      18.047  14.281 -27.766  1.00 97.75           C  
ATOM   1949  OH  TYR A 264      17.797  16.266 -29.078  1.00 97.75           O  
ATOM   1950  CZ  TYR A 264      18.594  15.281 -28.547  1.00 97.75           C  
ATOM   1951  N   TRP A 265      19.656   9.375 -27.312  1.00 97.69           N  
ATOM   1952  CA  TRP A 265      18.359   8.695 -27.391  1.00 97.69           C  
ATOM   1953  C   TRP A 265      17.406   9.219 -26.328  1.00 97.69           C  
ATOM   1954  CB  TRP A 265      18.531   7.184 -27.250  1.00 97.69           C  
ATOM   1955  O   TRP A 265      17.781   9.398 -25.172  1.00 97.69           O  
ATOM   1956  CG  TRP A 265      19.344   6.551 -28.328  1.00 97.69           C  
ATOM   1957  CD1 TRP A 265      20.703   6.344 -28.328  1.00 97.69           C  
ATOM   1958  CD2 TRP A 265      18.859   6.051 -29.578  1.00 97.69           C  
ATOM   1959  CE2 TRP A 265      19.969   5.551 -30.297  1.00 97.69           C  
ATOM   1960  CE3 TRP A 265      17.594   5.973 -30.172  1.00 97.69           C  
ATOM   1961  NE1 TRP A 265      21.078   5.742 -29.516  1.00 97.69           N  
ATOM   1962  CH2 TRP A 265      18.609   4.922 -32.125  1.00 97.69           C  
ATOM   1963  CZ2 TRP A 265      19.859   4.980 -31.562  1.00 97.69           C  
ATOM   1964  CZ3 TRP A 265      17.469   5.410 -31.438  1.00 97.69           C  
ATOM   1965  N   THR A 266      16.188   9.477 -26.812  1.00 97.31           N  
ATOM   1966  CA  THR A 266      15.148   9.953 -25.906  1.00 97.31           C  
ATOM   1967  C   THR A 266      14.062   8.906 -25.734  1.00 97.31           C  
ATOM   1968  CB  THR A 266      14.531  11.266 -26.406  1.00 97.31           C  
ATOM   1969  O   THR A 266      13.578   8.336 -26.703  1.00 97.31           O  
ATOM   1970  CG2 THR A 266      13.539  11.836 -25.391  1.00 97.31           C  
ATOM   1971  OG1 THR A 266      15.570  12.227 -26.625  1.00 97.31           O  
ATOM   1972  N   ARG A 267      13.742   8.641 -24.531  1.00 96.75           N  
ATOM   1973  CA  ARG A 267      12.680   7.684 -24.234  1.00 96.75           C  
ATOM   1974  C   ARG A 267      11.336   8.195 -24.734  1.00 96.75           C  
ATOM   1975  CB  ARG A 267      12.609   7.391 -22.734  1.00 96.75           C  
ATOM   1976  O   ARG A 267      11.000   9.367 -24.531  1.00 96.75           O  
ATOM   1977  CG  ARG A 267      11.641   6.273 -22.375  1.00 96.75           C  
ATOM   1978  CD  ARG A 267      11.625   6.012 -20.875  1.00 96.75           C  
ATOM   1979  NE  ARG A 267      12.852   5.367 -20.438  1.00 96.75           N  
ATOM   1980  NH1 ARG A 267      12.203   3.236 -21.047  1.00 96.75           N  
ATOM   1981  NH2 ARG A 267      14.258   3.584 -20.078  1.00 96.75           N  
ATOM   1982  CZ  ARG A 267      13.102   4.062 -20.516  1.00 96.75           C  
ATOM   1983  N   VAL A 268      10.602   7.328 -25.375  1.00 95.06           N  
ATOM   1984  CA  VAL A 268       9.234   7.633 -25.766  1.00 95.06           C  
ATOM   1985  C   VAL A 268       8.289   7.336 -24.609  1.00 95.06           C  
ATOM   1986  CB  VAL A 268       8.805   6.836 -27.016  1.00 95.06           C  
ATOM   1987  O   VAL A 268       8.172   6.188 -24.172  1.00 95.06           O  
ATOM   1988  CG1 VAL A 268       7.363   7.156 -27.406  1.00 95.06           C  
ATOM   1989  CG2 VAL A 268       9.750   7.125 -28.188  1.00 95.06           C  
ATOM   1990  N   VAL A 269       7.727   8.312 -24.016  1.00 92.06           N  
ATOM   1991  CA  VAL A 269       6.883   8.180 -22.828  1.00 92.06           C  
ATOM   1992  C   VAL A 269       5.418   8.359 -23.219  1.00 92.06           C  
ATOM   1993  CB  VAL A 269       7.273   9.195 -21.734  1.00 92.06           C  
ATOM   1994  O   VAL A 269       5.090   9.211 -24.047  1.00 92.06           O  
ATOM   1995  CG1 VAL A 269       8.641   8.852 -21.141  1.00 92.06           C  
ATOM   1996  CG2 VAL A 269       7.266  10.617 -22.297  1.00 92.06           C  
ATOM   1997  N   ASN A 270       4.566   7.430 -22.688  1.00 87.50           N  
ATOM   1998  CA  ASN A 270       3.123   7.484 -22.906  1.00 87.50           C  
ATOM   1999  C   ASN A 270       2.408   8.133 -21.719  1.00 87.50           C  
ATOM   2000  CB  ASN A 270       2.566   6.082 -23.156  1.00 87.50           C  
ATOM   2001  O   ASN A 270       2.701   7.816 -20.562  1.00 87.50           O  
ATOM   2002  CG  ASN A 270       3.111   5.461 -24.438  1.00 87.50           C  
ATOM   2003  ND2 ASN A 270       3.373   4.160 -24.391  1.00 87.50           N  
ATOM   2004  OD1 ASN A 270       3.299   6.145 -25.438  1.00 87.50           O  
ATOM   2005  N   ASN A 271       1.581   9.148 -22.031  1.00 89.25           N  
ATOM   2006  CA  ASN A 271       0.721   9.766 -21.016  1.00 89.25           C  
ATOM   2007  C   ASN A 271       1.534  10.508 -19.969  1.00 89.25           C  
ATOM   2008  CB  ASN A 271      -0.170   8.711 -20.359  1.00 89.25           C  
ATOM   2009  O   ASN A 271       1.185  10.492 -18.781  1.00 89.25           O  
ATOM   2010  CG  ASN A 271      -1.204   8.141 -21.312  1.00 89.25           C  
ATOM   2011  ND2 ASN A 271      -1.661   6.922 -21.031  1.00 89.25           N  
ATOM   2012  OD1 ASN A 271      -1.588   8.781 -22.297  1.00 89.25           O  
ATOM   2013  N   ASN A 272       2.766  11.008 -20.469  1.00 93.50           N  
ATOM   2014  CA  ASN A 272       3.615  11.797 -19.578  1.00 93.50           C  
ATOM   2015  C   ASN A 272       3.887  11.070 -18.266  1.00 93.50           C  
ATOM   2016  CB  ASN A 272       2.986  13.172 -19.312  1.00 93.50           C  
ATOM   2017  O   ASN A 272       3.885  11.688 -17.203  1.00 93.50           O  
ATOM   2018  CG  ASN A 272       2.963  14.055 -20.547  1.00 93.50           C  
ATOM   2019  ND2 ASN A 272       2.127  15.086 -20.516  1.00 93.50           N  
ATOM   2020  OD1 ASN A 272       3.691  13.812 -21.516  1.00 93.50           O  
ATOM   2021  N   SER A 273       4.008   9.703 -18.359  1.00 94.06           N  
ATOM   2022  CA  SER A 273       4.262   8.859 -17.188  1.00 94.06           C  
ATOM   2023  C   SER A 273       5.426   7.906 -17.453  1.00 94.06           C  
ATOM   2024  CB  SER A 273       3.010   8.062 -16.828  1.00 94.06           C  
ATOM   2025  O   SER A 273       5.605   7.426 -18.578  1.00 94.06           O  
ATOM   2026  OG  SER A 273       3.287   7.145 -15.781  1.00 94.06           O  
ATOM   2027  N   PHE A 274       6.145   7.641 -16.375  1.00 95.00           N  
ATOM   2028  CA  PHE A 274       7.238   6.676 -16.438  1.00 95.00           C  
ATOM   2029  C   PHE A 274       7.406   5.949 -15.117  1.00 95.00           C  
ATOM   2030  CB  PHE A 274       8.547   7.375 -16.828  1.00 95.00           C  
ATOM   2031  O   PHE A 274       6.797   6.328 -14.109  1.00 95.00           O  
ATOM   2032  CG  PHE A 274       9.070   8.312 -15.773  1.00 95.00           C  
ATOM   2033  CD1 PHE A 274       8.578   9.609 -15.672  1.00 95.00           C  
ATOM   2034  CD2 PHE A 274      10.055   7.898 -14.891  1.00 95.00           C  
ATOM   2035  CE1 PHE A 274       9.062  10.477 -14.703  1.00 95.00           C  
ATOM   2036  CE2 PHE A 274      10.539   8.766 -13.914  1.00 95.00           C  
ATOM   2037  CZ  PHE A 274      10.047  10.055 -13.820  1.00 95.00           C  
ATOM   2038  N   THR A 275       8.203   4.844 -15.117  1.00 94.69           N  
ATOM   2039  CA  THR A 275       8.414   4.051 -13.914  1.00 94.69           C  
ATOM   2040  C   THR A 275       9.812   4.273 -13.352  1.00 94.69           C  
ATOM   2041  CB  THR A 275       8.195   2.553 -14.180  1.00 94.69           C  
ATOM   2042  O   THR A 275      10.719   4.691 -14.078  1.00 94.69           O  
ATOM   2043  CG2 THR A 275       6.816   2.297 -14.789  1.00 94.69           C  
ATOM   2044  OG1 THR A 275       9.195   2.086 -15.094  1.00 94.69           O  
ATOM   2045  N   ALA A 276       9.961   4.047 -12.047  1.00 94.75           N  
ATOM   2046  CA  ALA A 276      11.273   4.109 -11.406  1.00 94.75           C  
ATOM   2047  C   ALA A 276      12.258   3.154 -12.078  1.00 94.75           C  
ATOM   2048  CB  ALA A 276      11.156   3.793  -9.922  1.00 94.75           C  
ATOM   2049  O   ALA A 276      13.453   3.438 -12.148  1.00 94.75           O  
ATOM   2050  N   GLU A 277      11.820   1.994 -12.633  1.00 93.88           N  
ATOM   2051  CA  GLU A 277      12.625   0.968 -13.281  1.00 93.88           C  
ATOM   2052  C   GLU A 277      13.234   1.488 -14.578  1.00 93.88           C  
ATOM   2053  CB  GLU A 277      11.789  -0.283 -13.555  1.00 93.88           C  
ATOM   2054  O   GLU A 277      14.250   0.968 -15.047  1.00 93.88           O  
ATOM   2055  CG  GLU A 277      11.398  -1.048 -12.297  1.00 93.88           C  
ATOM   2056  CD  GLU A 277      10.164  -0.476 -11.609  1.00 93.88           C  
ATOM   2057  OE1 GLU A 277       9.742  -1.024 -10.570  1.00 93.88           O  
ATOM   2058  OE2 GLU A 277       9.617   0.528 -12.117  1.00 93.88           O  
ATOM   2059  N   ASP A 278      12.555   2.561 -15.164  1.00 95.00           N  
ATOM   2060  CA  ASP A 278      13.109   3.193 -16.359  1.00 95.00           C  
ATOM   2061  C   ASP A 278      14.461   3.838 -16.062  1.00 95.00           C  
ATOM   2062  CB  ASP A 278      12.133   4.238 -16.906  1.00 95.00           C  
ATOM   2063  O   ASP A 278      15.258   4.066 -16.984  1.00 95.00           O  
ATOM   2064  CG  ASP A 278      10.906   3.623 -17.562  1.00 95.00           C  
ATOM   2065  OD1 ASP A 278      10.930   2.420 -17.906  1.00 95.00           O  
ATOM   2066  OD2 ASP A 278       9.898   4.348 -17.734  1.00 95.00           O  
ATOM   2067  N   PHE A 279      14.734   4.102 -14.797  1.00 96.00           N  
ATOM   2068  CA  PHE A 279      15.984   4.723 -14.367  1.00 96.00           C  
ATOM   2069  C   PHE A 279      16.891   3.705 -13.695  1.00 96.00           C  
ATOM   2070  CB  PHE A 279      15.695   5.887 -13.414  1.00 96.00           C  
ATOM   2071  O   PHE A 279      17.984   4.047 -13.227  1.00 96.00           O  
ATOM   2072  CG  PHE A 279      15.250   7.145 -14.102  1.00 96.00           C  
ATOM   2073  CD1 PHE A 279      16.141   8.172 -14.359  1.00 96.00           C  
ATOM   2074  CD2 PHE A 279      13.922   7.301 -14.492  1.00 96.00           C  
ATOM   2075  CE1 PHE A 279      15.727   9.336 -15.000  1.00 96.00           C  
ATOM   2076  CE2 PHE A 279      13.500   8.461 -15.133  1.00 96.00           C  
ATOM   2077  CZ  PHE A 279      14.406   9.477 -15.383  1.00 96.00           C  
ATOM   2078  N   GLY A 280      16.359   2.410 -13.680  1.00 93.69           N  
ATOM   2079  CA  GLY A 280      17.250   1.356 -13.203  1.00 93.69           C  
ATOM   2080  C   GLY A 280      16.969   0.934 -11.781  1.00 93.69           C  
ATOM   2081  O   GLY A 280      17.766   0.226 -11.164  1.00 93.69           O  
ATOM   2082  N   CYS A 281      15.859   1.477 -11.117  1.00 92.88           N  
ATOM   2083  CA  CYS A 281      15.461   1.054  -9.773  1.00 92.88           C  
ATOM   2084  C   CYS A 281      15.039  -0.411  -9.766  1.00 92.88           C  
ATOM   2085  CB  CYS A 281      14.328   1.925  -9.250  1.00 92.88           C  
ATOM   2086  O   CYS A 281      14.398  -0.881 -10.703  1.00 92.88           O  
ATOM   2087  SG  CYS A 281      14.820   3.619  -8.867  1.00 92.88           S  
ATOM   2088  N   LYS A 282      15.445  -1.155  -8.648  1.00 88.94           N  
ATOM   2089  CA  LYS A 282      15.094  -2.561  -8.469  1.00 88.94           C  
ATOM   2090  C   LYS A 282      14.289  -2.764  -7.180  1.00 88.94           C  
ATOM   2091  CB  LYS A 282      16.344  -3.430  -8.445  1.00 88.94           C  
ATOM   2092  O   LYS A 282      14.617  -2.182  -6.145  1.00 88.94           O  
ATOM   2093  CG  LYS A 282      17.078  -3.500  -9.781  1.00 88.94           C  
ATOM   2094  CD  LYS A 282      18.266  -4.445  -9.711  1.00 88.94           C  
ATOM   2095  CE  LYS A 282      18.969  -4.559 -11.062  1.00 88.94           C  
ATOM   2096  NZ  LYS A 282      20.094  -5.535 -11.023  1.00 88.94           N  
ATOM   2097  N   THR A 283      13.227  -3.551  -7.359  1.00 85.31           N  
ATOM   2098  CA  THR A 283      12.453  -3.898  -6.176  1.00 85.31           C  
ATOM   2099  C   THR A 283      12.703  -5.348  -5.773  1.00 85.31           C  
ATOM   2100  CB  THR A 283      10.945  -3.680  -6.406  1.00 85.31           C  
ATOM   2101  O   THR A 283      13.117  -6.168  -6.602  1.00 85.31           O  
ATOM   2102  CG2 THR A 283      10.664  -2.260  -6.887  1.00 85.31           C  
ATOM   2103  OG1 THR A 283      10.484  -4.609  -7.391  1.00 85.31           O  
ATOM   2104  N   THR A 284      12.445  -5.754  -4.551  1.00 78.12           N  
ATOM   2105  CA  THR A 284      12.398  -7.125  -4.055  1.00 78.12           C  
ATOM   2106  C   THR A 284      10.992  -7.488  -3.590  1.00 78.12           C  
ATOM   2107  CB  THR A 284      13.398  -7.328  -2.896  1.00 78.12           C  
ATOM   2108  O   THR A 284      10.180  -6.609  -3.307  1.00 78.12           O  
ATOM   2109  CG2 THR A 284      14.820  -6.980  -3.322  1.00 78.12           C  
ATOM   2110  OG1 THR A 284      13.023  -6.492  -1.796  1.00 78.12           O  
ATOM   2111  N   ALA A 285      10.438  -8.750  -3.799  1.00 66.62           N  
ATOM   2112  CA  ALA A 285       9.109  -9.336  -3.676  1.00 66.62           C  
ATOM   2113  C   ALA A 285       8.680  -9.430  -2.213  1.00 66.62           C  
ATOM   2114  CB  ALA A 285       9.070 -10.711  -4.328  1.00 66.62           C  
ATOM   2115  O   ALA A 285       7.492  -9.367  -1.900  1.00 66.62           O  
ATOM   2116  N   THR A 286       9.453  -8.695  -1.113  1.00 59.62           N  
ATOM   2117  CA  THR A 286       8.875  -8.664   0.227  1.00 59.62           C  
ATOM   2118  C   THR A 286       9.734  -7.824   1.167  1.00 59.62           C  
ATOM   2119  CB  THR A 286       8.719 -10.086   0.799  1.00 59.62           C  
ATOM   2120  O   THR A 286      10.961  -7.879   1.108  1.00 59.62           O  
ATOM   2121  CG2 THR A 286       7.309 -10.617   0.570  1.00 59.62           C  
ATOM   2122  OG1 THR A 286       9.656 -10.961   0.159  1.00 59.62           O  
ATOM   2123  N   PRO A 287       9.078  -6.801   1.883  1.00 57.50           N  
ATOM   2124  CA  PRO A 287       9.797  -6.156   2.982  1.00 57.50           C  
ATOM   2125  C   PRO A 287      10.336  -7.156   4.008  1.00 57.50           C  
ATOM   2126  CB  PRO A 287       8.742  -5.242   3.611  1.00 57.50           C  
ATOM   2127  O   PRO A 287       9.766  -8.242   4.168  1.00 57.50           O  
ATOM   2128  CG  PRO A 287       7.496  -5.508   2.828  1.00 57.50           C  
ATOM   2129  CD  PRO A 287       7.789  -6.574   1.811  1.00 57.50           C  
ATOM   2130  N   PRO A 288      11.625  -7.199   4.469  1.00 56.97           N  
ATOM   2131  CA  PRO A 288      12.109  -8.188   5.438  1.00 56.97           C  
ATOM   2132  C   PRO A 288      11.133  -8.414   6.594  1.00 56.97           C  
ATOM   2133  CB  PRO A 288      13.422  -7.566   5.941  1.00 56.97           C  
ATOM   2134  O   PRO A 288      10.391  -7.500   6.965  1.00 56.97           O  
ATOM   2135  CG  PRO A 288      13.414  -6.172   5.402  1.00 56.97           C  
ATOM   2136  CD  PRO A 288      12.273  -6.039   4.438  1.00 56.97           C  
ATOM   2137  N   PRO A 289      10.578  -9.695   6.871  1.00 49.09           N  
ATOM   2138  CA  PRO A 289       9.703 -10.148   7.957  1.00 49.09           C  
ATOM   2139  C   PRO A 289      10.133  -9.609   9.320  1.00 49.09           C  
ATOM   2140  CB  PRO A 289       9.844 -11.680   7.906  1.00 49.09           C  
ATOM   2141  O   PRO A 289       9.289  -9.383  10.195  1.00 49.09           O  
ATOM   2142  CG  PRO A 289      10.945 -11.922   6.926  1.00 49.09           C  
ATOM   2143  CD  PRO A 289      11.320 -10.617   6.289  1.00 49.09           C  
ATOM   2144  N   ASN A 290      11.375  -9.062   9.398  1.00 55.91           N  
ATOM   2145  CA  ASN A 290      11.984  -8.453  10.570  1.00 55.91           C  
ATOM   2146  C   ASN A 290      12.906  -7.301  10.180  1.00 55.91           C  
ATOM   2147  CB  ASN A 290      12.750  -9.492  11.383  1.00 55.91           C  
ATOM   2148  O   ASN A 290      13.781  -7.457   9.328  1.00 55.91           O  
ATOM   2149  CG  ASN A 290      13.344  -8.922  12.656  1.00 55.91           C  
ATOM   2150  ND2 ASN A 290      13.820  -9.797  13.531  1.00 55.91           N  
ATOM   2151  OD1 ASN A 290      13.367  -7.707  12.852  1.00 55.91           O  
ATOM   2152  N   PHE A 291      12.430  -6.004  10.359  1.00 57.16           N  
ATOM   2153  CA  PHE A 291      13.102  -4.750  10.047  1.00 57.16           C  
ATOM   2154  C   PHE A 291      14.562  -4.801  10.469  1.00 57.16           C  
ATOM   2155  CB  PHE A 291      12.398  -3.572  10.727  1.00 57.16           C  
ATOM   2156  O   PHE A 291      15.359  -3.938  10.078  1.00 57.16           O  
ATOM   2157  CG  PHE A 291      11.039  -3.270  10.172  1.00 57.16           C  
ATOM   2158  CD1 PHE A 291      10.898  -2.625   8.945  1.00 57.16           C  
ATOM   2159  CD2 PHE A 291       9.891  -3.629  10.867  1.00 57.16           C  
ATOM   2160  CE1 PHE A 291       9.641  -2.344   8.422  1.00 57.16           C  
ATOM   2161  CE2 PHE A 291       8.625  -3.352  10.352  1.00 57.16           C  
ATOM   2162  CZ  PHE A 291       8.500  -2.709   9.133  1.00 57.16           C  
ATOM   2163  N   ASN A 292      15.117  -6.047  11.055  1.00 54.69           N  
ATOM   2164  CA  ASN A 292      16.469  -6.211  11.578  1.00 54.69           C  
ATOM   2165  C   ASN A 292      17.219  -7.320  10.852  1.00 54.69           C  
ATOM   2166  CB  ASN A 292      16.438  -6.492  13.086  1.00 54.69           C  
ATOM   2167  O   ASN A 292      18.422  -7.492  11.047  1.00 54.69           O  
ATOM   2168  CG  ASN A 292      16.047  -5.270  13.898  1.00 54.69           C  
ATOM   2169  ND2 ASN A 292      15.562  -5.496  15.109  1.00 54.69           N  
ATOM   2170  OD1 ASN A 292      16.188  -4.133  13.438  1.00 54.69           O  
ATOM   2171  N   VAL A 293      16.500  -8.008   9.805  1.00 55.75           N  
ATOM   2172  CA  VAL A 293      17.172  -9.023   9.008  1.00 55.75           C  
ATOM   2173  C   VAL A 293      17.047  -8.680   7.523  1.00 55.75           C  
ATOM   2174  CB  VAL A 293      16.594 -10.430   9.281  1.00 55.75           C  
ATOM   2175  O   VAL A 293      15.938  -8.656   6.980  1.00 55.75           O  
ATOM   2176  CG1 VAL A 293      17.344 -11.492   8.477  1.00 55.75           C  
ATOM   2177  CG2 VAL A 293      16.641 -10.750  10.773  1.00 55.75           C  
ATOM   2178  N   LEU A 294      18.172  -8.156   6.875  1.00 63.00           N  
ATOM   2179  CA  LEU A 294      18.219  -7.680   5.500  1.00 63.00           C  
ATOM   2180  C   LEU A 294      18.484  -8.828   4.535  1.00 63.00           C  
ATOM   2181  CB  LEU A 294      19.312  -6.617   5.348  1.00 63.00           C  
ATOM   2182  O   LEU A 294      19.172  -9.789   4.879  1.00 63.00           O  
ATOM   2183  CG  LEU A 294      19.094  -5.301   6.094  1.00 63.00           C  
ATOM   2184  CD1 LEU A 294      20.359  -4.453   6.070  1.00 63.00           C  
ATOM   2185  CD2 LEU A 294      17.906  -4.539   5.488  1.00 63.00           C  
ATOM   2186  N   PRO A 295      17.812  -8.898   3.379  1.00 61.59           N  
ATOM   2187  CA  PRO A 295      18.156  -9.883   2.348  1.00 61.59           C  
ATOM   2188  C   PRO A 295      19.609  -9.789   1.903  1.00 61.59           C  
ATOM   2189  CB  PRO A 295      17.203  -9.531   1.197  1.00 61.59           C  
ATOM   2190  O   PRO A 295      20.266  -8.766   2.137  1.00 61.59           O  
ATOM   2191  CG  PRO A 295      16.250  -8.547   1.780  1.00 61.59           C  
ATOM   2192  CD  PRO A 295      16.812  -8.023   3.066  1.00 61.59           C  
ATOM   2193  N   ALA A 296      20.312 -10.836   1.536  1.00 58.78           N  
ATOM   2194  CA  ALA A 296      21.703 -11.094   1.159  1.00 58.78           C  
ATOM   2195  C   ALA A 296      22.156 -10.180   0.023  1.00 58.78           C  
ATOM   2196  CB  ALA A 296      21.875 -12.562   0.757  1.00 58.78           C  
ATOM   2197  O   ALA A 296      23.281  -9.703   0.008  1.00 58.78           O  
ATOM   2198  N   GLU A 297      21.234  -9.586  -0.850  1.00 63.53           N  
ATOM   2199  CA  GLU A 297      21.625  -8.648  -1.905  1.00 63.53           C  
ATOM   2200  C   GLU A 297      20.688  -7.441  -1.932  1.00 63.53           C  
ATOM   2201  CB  GLU A 297      21.609  -9.352  -3.268  1.00 63.53           C  
ATOM   2202  O   GLU A 297      19.484  -7.578  -2.166  1.00 63.53           O  
ATOM   2203  CG  GLU A 297      22.688 -10.406  -3.422  1.00 63.53           C  
ATOM   2204  CD  GLU A 297      22.750 -11.016  -4.816  1.00 63.53           C  
ATOM   2205  OE1 GLU A 297      23.625 -11.867  -5.074  1.00 63.53           O  
ATOM   2206  OE2 GLU A 297      21.906 -10.633  -5.656  1.00 63.53           O  
ATOM   2207  N   LEU A 298      21.141  -6.316  -1.279  1.00 71.75           N  
ATOM   2208  CA  LEU A 298      20.391  -5.066  -1.235  1.00 71.75           C  
ATOM   2209  C   LEU A 298      20.859  -4.113  -2.330  1.00 71.75           C  
ATOM   2210  CB  LEU A 298      20.531  -4.398   0.135  1.00 71.75           C  
ATOM   2211  O   LEU A 298      22.062  -3.910  -2.512  1.00 71.75           O  
ATOM   2212  CG  LEU A 298      19.938  -5.160   1.324  1.00 71.75           C  
ATOM   2213  CD1 LEU A 298      20.406  -4.535   2.637  1.00 71.75           C  
ATOM   2214  CD2 LEU A 298      18.422  -5.176   1.242  1.00 71.75           C  
ATOM   2215  N   PHE A 299      20.016  -3.850  -3.234  1.00 83.31           N  
ATOM   2216  CA  PHE A 299      20.297  -2.916  -4.316  1.00 83.31           C  
ATOM   2217  C   PHE A 299      19.938  -1.493  -3.914  1.00 83.31           C  
ATOM   2218  CB  PHE A 299      19.547  -3.314  -5.586  1.00 83.31           C  
ATOM   2219  O   PHE A 299      18.781  -1.213  -3.588  1.00 83.31           O  
ATOM   2220  CG  PHE A 299      19.953  -2.541  -6.809  1.00 83.31           C  
ATOM   2221  CD1 PHE A 299      19.188  -1.478  -7.270  1.00 83.31           C  
ATOM   2222  CD2 PHE A 299      21.109  -2.877  -7.500  1.00 83.31           C  
ATOM   2223  CE1 PHE A 299      19.562  -0.759  -8.398  1.00 83.31           C  
ATOM   2224  CE2 PHE A 299      21.500  -2.164  -8.633  1.00 83.31           C  
ATOM   2225  CZ  PHE A 299      20.719  -1.106  -9.078  1.00 83.31           C  
ATOM   2226  N   ASP A 300      20.953  -0.659  -3.711  1.00 87.75           N  
ATOM   2227  CA  ASP A 300      20.719   0.726  -3.311  1.00 87.75           C  
ATOM   2228  C   ASP A 300      20.109   1.536  -4.453  1.00 87.75           C  
ATOM   2229  CB  ASP A 300      22.031   1.372  -2.842  1.00 87.75           C  
ATOM   2230  O   ASP A 300      20.797   1.823  -5.445  1.00 87.75           O  
ATOM   2231  CG  ASP A 300      21.828   2.775  -2.295  1.00 87.75           C  
ATOM   2232  OD1 ASP A 300      20.672   3.186  -2.066  1.00 87.75           O  
ATOM   2233  OD2 ASP A 300      22.844   3.479  -2.094  1.00 87.75           O  
ATOM   2234  N   ASN A 301      18.859   2.053  -4.262  1.00 91.62           N  
ATOM   2235  CA  ASN A 301      18.109   2.744  -5.301  1.00 91.62           C  
ATOM   2236  C   ASN A 301      18.250   4.258  -5.184  1.00 91.62           C  
ATOM   2237  CB  ASN A 301      16.641   2.340  -5.258  1.00 91.62           C  
ATOM   2238  O   ASN A 301      17.656   5.004  -5.973  1.00 91.62           O  
ATOM   2239  CG  ASN A 301      16.406   0.935  -5.773  1.00 91.62           C  
ATOM   2240  ND2 ASN A 301      16.172  -0.004  -4.863  1.00 91.62           N  
ATOM   2241  OD1 ASN A 301      16.422   0.695  -6.984  1.00 91.62           O  
ATOM   2242  N   THR A 302      19.125   4.773  -4.352  1.00 90.31           N  
ATOM   2243  CA  THR A 302      19.172   6.176  -3.959  1.00 90.31           C  
ATOM   2244  C   THR A 302      19.438   7.070  -5.164  1.00 90.31           C  
ATOM   2245  CB  THR A 302      20.234   6.422  -2.879  1.00 90.31           C  
ATOM   2246  O   THR A 302      18.703   8.023  -5.422  1.00 90.31           O  
ATOM   2247  CG2 THR A 302      20.234   7.879  -2.420  1.00 90.31           C  
ATOM   2248  OG1 THR A 302      19.969   5.578  -1.752  1.00 90.31           O  
ATOM   2249  N   ALA A 303      20.469   6.855  -5.949  1.00 91.81           N  
ATOM   2250  CA  ALA A 303      20.875   7.688  -7.082  1.00 91.81           C  
ATOM   2251  C   ALA A 303      19.859   7.609  -8.211  1.00 91.81           C  
ATOM   2252  CB  ALA A 303      22.266   7.266  -7.582  1.00 91.81           C  
ATOM   2253  O   ALA A 303      19.500   8.633  -8.805  1.00 91.81           O  
ATOM   2254  N   MET A 304      19.375   6.453  -8.484  1.00 94.62           N  
ATOM   2255  CA  MET A 304      18.438   6.215  -9.570  1.00 94.62           C  
ATOM   2256  C   MET A 304      17.078   6.840  -9.266  1.00 94.62           C  
ATOM   2257  CB  MET A 304      18.266   4.715  -9.828  1.00 94.62           C  
ATOM   2258  O   MET A 304      16.453   7.438 -10.141  1.00 94.62           O  
ATOM   2259  CG  MET A 304      19.562   4.008 -10.180  1.00 94.62           C  
ATOM   2260  SD  MET A 304      20.484   3.439  -8.695  1.00 94.62           S  
ATOM   2261  CE  MET A 304      21.922   2.660  -9.484  1.00 94.62           C  
ATOM   2262  N   MET A 305      16.625   6.645  -8.023  1.00 95.31           N  
ATOM   2263  CA  MET A 305      15.344   7.219  -7.605  1.00 95.31           C  
ATOM   2264  C   MET A 305      15.406   8.742  -7.637  1.00 95.31           C  
ATOM   2265  CB  MET A 305      14.969   6.738  -6.203  1.00 95.31           C  
ATOM   2266  O   MET A 305      14.445   9.398  -8.055  1.00 95.31           O  
ATOM   2267  CG  MET A 305      13.602   7.223  -5.738  1.00 95.31           C  
ATOM   2268  SD  MET A 305      12.234   6.570  -6.773  1.00 95.31           S  
ATOM   2269  CE  MET A 305      12.188   4.852  -6.195  1.00 95.31           C  
ATOM   2270  N   GLN A 306      16.547   9.297  -7.172  1.00 95.00           N  
ATOM   2271  CA  GLN A 306      16.703  10.750  -7.234  1.00 95.00           C  
ATOM   2272  C   GLN A 306      16.625  11.242  -8.672  1.00 95.00           C  
ATOM   2273  CB  GLN A 306      18.016  11.180  -6.594  1.00 95.00           C  
ATOM   2274  O   GLN A 306      16.016  12.281  -8.945  1.00 95.00           O  
ATOM   2275  CG  GLN A 306      18.172  12.688  -6.441  1.00 95.00           C  
ATOM   2276  CD  GLN A 306      17.078  13.297  -5.574  1.00 95.00           C  
ATOM   2277  NE2 GLN A 306      16.312  14.219  -6.148  1.00 95.00           N  
ATOM   2278  OE1 GLN A 306      16.922  12.945  -4.402  1.00 95.00           O  
ATOM   2279  N   ALA A 307      17.266  10.594  -9.562  1.00 95.56           N  
ATOM   2280  CA  ALA A 307      17.234  10.922 -10.984  1.00 95.56           C  
ATOM   2281  C   ALA A 307      15.805  10.867 -11.531  1.00 95.56           C  
ATOM   2282  CB  ALA A 307      18.141   9.984 -11.773  1.00 95.56           C  
ATOM   2283  O   ALA A 307      15.414  11.711 -12.344  1.00 95.56           O  
ATOM   2284  N   ALA A 308      15.062   9.883 -11.117  1.00 96.19           N  
ATOM   2285  CA  ALA A 308      13.664   9.773 -11.508  1.00 96.19           C  
ATOM   2286  C   ALA A 308      12.844  10.953 -10.992  1.00 96.19           C  
ATOM   2287  CB  ALA A 308      13.070   8.453 -11.000  1.00 96.19           C  
ATOM   2288  O   ALA A 308      12.016  11.508 -11.711  1.00 96.19           O  
ATOM   2289  N   PHE A 309      13.078  11.367  -9.695  1.00 95.38           N  
ATOM   2290  CA  PHE A 309      12.438  12.547  -9.133  1.00 95.38           C  
ATOM   2291  C   PHE A 309      12.758  13.781  -9.961  1.00 95.38           C  
ATOM   2292  CB  PHE A 309      12.875  12.758  -7.680  1.00 95.38           C  
ATOM   2293  O   PHE A 309      11.867  14.578 -10.266  1.00 95.38           O  
ATOM   2294  CG  PHE A 309      12.266  11.789  -6.711  1.00 95.38           C  
ATOM   2295  CD1 PHE A 309      11.195  10.984  -7.090  1.00 95.38           C  
ATOM   2296  CD2 PHE A 309      12.758  11.672  -5.418  1.00 95.38           C  
ATOM   2297  CE1 PHE A 309      10.625  10.078  -6.195  1.00 95.38           C  
ATOM   2298  CE2 PHE A 309      12.195  10.773  -4.516  1.00 95.38           C  
ATOM   2299  CZ  PHE A 309      11.125   9.977  -4.906  1.00 95.38           C  
ATOM   2300  N   ASN A 310      14.023  13.945 -10.328  1.00 95.06           N  
ATOM   2301  CA  ASN A 310      14.477  15.109 -11.086  1.00 95.06           C  
ATOM   2302  C   ASN A 310      13.766  15.219 -12.430  1.00 95.06           C  
ATOM   2303  CB  ASN A 310      15.992  15.055 -11.289  1.00 95.06           C  
ATOM   2304  O   ASN A 310      13.367  16.312 -12.836  1.00 95.06           O  
ATOM   2305  CG  ASN A 310      16.766  15.273 -10.000  1.00 95.06           C  
ATOM   2306  ND2 ASN A 310      18.031  14.875  -9.992  1.00 95.06           N  
ATOM   2307  OD1 ASN A 310      16.234  15.789  -9.023  1.00 95.06           O  
ATOM   2308  N   LEU A 311      13.586  14.078 -13.062  1.00 95.50           N  
ATOM   2309  CA  LEU A 311      12.898  14.086 -14.344  1.00 95.50           C  
ATOM   2310  C   LEU A 311      11.422  14.422 -14.172  1.00 95.50           C  
ATOM   2311  CB  LEU A 311      13.055  12.727 -15.039  1.00 95.50           C  
ATOM   2312  O   LEU A 311      10.867  15.211 -14.938  1.00 95.50           O  
ATOM   2313  CG  LEU A 311      12.484  12.625 -16.453  1.00 95.50           C  
ATOM   2314  CD1 LEU A 311      13.383  13.367 -17.453  1.00 95.50           C  
ATOM   2315  CD2 LEU A 311      12.320  11.164 -16.859  1.00 95.50           C  
ATOM   2316  N   ALA A 312      10.789  13.695 -13.211  1.00 95.00           N  
ATOM   2317  CA  ALA A 312       9.367  13.922 -12.938  1.00 95.00           C  
ATOM   2318  C   ALA A 312       9.094  15.406 -12.672  1.00 95.00           C  
ATOM   2319  CB  ALA A 312       8.914  13.086 -11.742  1.00 95.00           C  
ATOM   2320  O   ALA A 312       8.102  15.953 -13.156  1.00 95.00           O  
ATOM   2321  N   ILE A 313      10.016  16.016 -12.078  1.00 93.25           N  
ATOM   2322  CA  ILE A 313       9.875  17.422 -11.703  1.00 93.25           C  
ATOM   2323  C   ILE A 313      10.117  18.297 -12.930  1.00 93.25           C  
ATOM   2324  CB  ILE A 313      10.844  17.812 -10.570  1.00 93.25           C  
ATOM   2325  O   ILE A 313       9.328  19.203 -13.219  1.00 93.25           O  
ATOM   2326  CG1 ILE A 313      10.445  17.109  -9.266  1.00 93.25           C  
ATOM   2327  CG2 ILE A 313      10.891  19.328 -10.383  1.00 93.25           C  
ATOM   2328  CD1 ILE A 313      11.523  17.125  -8.195  1.00 93.25           C  
ATOM   2329  N   SER A 314      11.172  18.094 -13.625  1.00 93.94           N  
ATOM   2330  CA  SER A 314      11.578  18.922 -14.750  1.00 93.94           C  
ATOM   2331  C   SER A 314      10.562  18.844 -15.891  1.00 93.94           C  
ATOM   2332  CB  SER A 314      12.961  18.516 -15.258  1.00 93.94           C  
ATOM   2333  O   SER A 314      10.289  19.844 -16.562  1.00 93.94           O  
ATOM   2334  OG  SER A 314      12.891  17.297 -15.969  1.00 93.94           O  
ATOM   2335  N   LYS A 315       9.922  17.625 -16.078  1.00 93.75           N  
ATOM   2336  CA  LYS A 315       9.062  17.406 -17.234  1.00 93.75           C  
ATOM   2337  C   LYS A 315       7.594  17.375 -16.828  1.00 93.75           C  
ATOM   2338  CB  LYS A 315       9.438  16.109 -17.953  1.00 93.75           C  
ATOM   2339  O   LYS A 315       6.707  17.328 -17.688  1.00 93.75           O  
ATOM   2340  CG  LYS A 315      10.828  16.125 -18.578  1.00 93.75           C  
ATOM   2341  CD  LYS A 315      10.883  17.078 -19.766  1.00 93.75           C  
ATOM   2342  CE  LYS A 315      12.219  16.969 -20.500  1.00 93.75           C  
ATOM   2343  NZ  LYS A 315      12.281  17.891 -21.672  1.00 93.75           N  
ATOM   2344  N   SER A 316       7.387  17.453 -15.477  1.00 92.62           N  
ATOM   2345  CA  SER A 316       6.035  17.375 -14.945  1.00 92.62           C  
ATOM   2346  C   SER A 316       5.375  16.047 -15.312  1.00 92.62           C  
ATOM   2347  CB  SER A 316       5.180  18.531 -15.445  1.00 92.62           C  
ATOM   2348  O   SER A 316       4.203  16.016 -15.703  1.00 92.62           O  
ATOM   2349  OG  SER A 316       5.695  19.766 -14.984  1.00 92.62           O  
ATOM   2350  N   PHE A 317       6.160  15.047 -15.430  1.00 95.12           N  
ATOM   2351  CA  PHE A 317       5.688  13.695 -15.680  1.00 95.12           C  
ATOM   2352  C   PHE A 317       5.242  13.023 -14.391  1.00 95.12           C  
ATOM   2353  CB  PHE A 317       6.785  12.859 -16.359  1.00 95.12           C  
ATOM   2354  O   PHE A 317       5.762  13.328 -13.312  1.00 95.12           O  
ATOM   2355  CG  PHE A 317       7.012  13.203 -17.797  1.00 95.12           C  
ATOM   2356  CD1 PHE A 317       6.168  14.086 -18.453  1.00 95.12           C  
ATOM   2357  CD2 PHE A 317       8.078  12.648 -18.500  1.00 95.12           C  
ATOM   2358  CE1 PHE A 317       6.379  14.414 -19.797  1.00 95.12           C  
ATOM   2359  CE2 PHE A 317       8.289  12.969 -19.844  1.00 95.12           C  
ATOM   2360  CZ  PHE A 317       7.441  13.852 -20.484  1.00 95.12           C  
ATOM   2361  N   LYS A 318       4.332  12.070 -14.570  1.00 95.44           N  
ATOM   2362  CA  LYS A 318       3.928  11.219 -13.453  1.00 95.44           C  
ATOM   2363  C   LYS A 318       4.910  10.062 -13.258  1.00 95.44           C  
ATOM   2364  CB  LYS A 318       2.518  10.672 -13.680  1.00 95.44           C  
ATOM   2365  O   LYS A 318       5.266   9.375 -14.219  1.00 95.44           O  
ATOM   2366  CG  LYS A 318       2.020   9.758 -12.562  1.00 95.44           C  
ATOM   2367  CD  LYS A 318       0.579   9.328 -12.797  1.00 95.44           C  
ATOM   2368  CE  LYS A 318       0.485   8.242 -13.867  1.00 95.44           C  
ATOM   2369  NZ  LYS A 318      -0.927   7.816 -14.102  1.00 95.44           N  
ATOM   2370  N   LEU A 319       5.426   9.883 -11.945  1.00 96.50           N  
ATOM   2371  CA  LEU A 319       6.297   8.766 -11.609  1.00 96.50           C  
ATOM   2372  C   LEU A 319       5.492   7.613 -11.016  1.00 96.50           C  
ATOM   2373  CB  LEU A 319       7.383   9.211 -10.625  1.00 96.50           C  
ATOM   2374  O   LEU A 319       4.887   7.758  -9.945  1.00 96.50           O  
ATOM   2375  CG  LEU A 319       8.289   8.109 -10.078  1.00 96.50           C  
ATOM   2376  CD1 LEU A 319       9.062   7.441 -11.211  1.00 96.50           C  
ATOM   2377  CD2 LEU A 319       9.242   8.672  -9.031  1.00 96.50           C  
ATOM   2378  N   ASN A 320       5.488   6.457 -11.688  1.00 95.00           N  
ATOM   2379  CA  ASN A 320       4.809   5.250 -11.234  1.00 95.00           C  
ATOM   2380  C   ASN A 320       5.770   4.285 -10.547  1.00 95.00           C  
ATOM   2381  CB  ASN A 320       4.109   4.555 -12.406  1.00 95.00           C  
ATOM   2382  O   ASN A 320       6.816   3.945 -11.102  1.00 95.00           O  
ATOM   2383  CG  ASN A 320       2.986   5.391 -12.992  1.00 95.00           C  
ATOM   2384  ND2 ASN A 320       2.988   5.539 -14.312  1.00 95.00           N  
ATOM   2385  OD1 ASN A 320       2.127   5.895 -12.266  1.00 95.00           O  
ATOM   2386  N   LEU A 321       5.426   3.879  -9.383  1.00 94.25           N  
ATOM   2387  CA  LEU A 321       6.242   2.926  -8.641  1.00 94.25           C  
ATOM   2388  C   LEU A 321       5.613   1.538  -8.648  1.00 94.25           C  
ATOM   2389  CB  LEU A 321       6.438   3.396  -7.195  1.00 94.25           C  
ATOM   2390  O   LEU A 321       4.395   1.405  -8.516  1.00 94.25           O  
ATOM   2391  CG  LEU A 321       7.074   4.773  -7.008  1.00 94.25           C  
ATOM   2392  CD1 LEU A 321       7.039   5.184  -5.539  1.00 94.25           C  
ATOM   2393  CD2 LEU A 321       8.508   4.777  -7.535  1.00 94.25           C  
ATOM   2394  N   SER A 322       6.461   0.536  -8.859  1.00 90.75           N  
ATOM   2395  CA  SER A 322       5.996  -0.847  -8.898  1.00 90.75           C  
ATOM   2396  C   SER A 322       5.832  -1.416  -7.496  1.00 90.75           C  
ATOM   2397  CB  SER A 322       6.965  -1.716  -9.703  1.00 90.75           C  
ATOM   2398  O   SER A 322       6.430  -0.909  -6.543  1.00 90.75           O  
ATOM   2399  OG  SER A 322       7.078  -1.242 -11.039  1.00 90.75           O  
ATOM   2400  N   THR A 323       4.988  -2.498  -7.348  1.00 88.31           N  
ATOM   2401  CA  THR A 323       4.867  -3.209  -6.082  1.00 88.31           C  
ATOM   2402  C   THR A 323       6.199  -3.834  -5.680  1.00 88.31           C  
ATOM   2403  CB  THR A 323       3.785  -4.305  -6.156  1.00 88.31           C  
ATOM   2404  O   THR A 323       6.949  -4.312  -6.531  1.00 88.31           O  
ATOM   2405  CG2 THR A 323       4.285  -5.613  -5.555  1.00 88.31           C  
ATOM   2406  OG1 THR A 323       2.623  -3.873  -5.438  1.00 88.31           O  
ATOM   2407  N   GLY A 324       6.570  -3.727  -4.461  1.00 86.62           N  
ATOM   2408  CA  GLY A 324       7.809  -4.285  -3.939  1.00 86.62           C  
ATOM   2409  C   GLY A 324       8.562  -3.324  -3.041  1.00 86.62           C  
ATOM   2410  O   GLY A 324       8.047  -2.264  -2.682  1.00 86.62           O  
ATOM   2411  N   THR A 325       9.812  -3.762  -2.611  1.00 87.94           N  
ATOM   2412  CA  THR A 325      10.602  -2.953  -1.688  1.00 87.94           C  
ATOM   2413  C   THR A 325      11.789  -2.324  -2.400  1.00 87.94           C  
ATOM   2414  CB  THR A 325      11.094  -3.791  -0.494  1.00 87.94           C  
ATOM   2415  O   THR A 325      12.625  -3.031  -2.975  1.00 87.94           O  
ATOM   2416  CG2 THR A 325      11.859  -2.928   0.504  1.00 87.94           C  
ATOM   2417  OG1 THR A 325       9.969  -4.383   0.166  1.00 87.94           O  
ATOM   2418  N   TYR A 326      11.781  -0.949  -2.406  1.00 90.25           N  
ATOM   2419  CA  TYR A 326      12.969  -0.208  -2.830  1.00 90.25           C  
ATOM   2420  C   TYR A 326      13.906   0.038  -1.655  1.00 90.25           C  
ATOM   2421  CB  TYR A 326      12.562   1.126  -3.467  1.00 90.25           C  
ATOM   2422  O   TYR A 326      13.531   0.693  -0.680  1.00 90.25           O  
ATOM   2423  CG  TYR A 326      11.734   0.976  -4.719  1.00 90.25           C  
ATOM   2424  CD1 TYR A 326      12.336   0.875  -5.969  1.00 90.25           C  
ATOM   2425  CD2 TYR A 326      10.344   0.936  -4.652  1.00 90.25           C  
ATOM   2426  CE1 TYR A 326      11.578   0.739  -7.125  1.00 90.25           C  
ATOM   2427  CE2 TYR A 326       9.578   0.800  -5.801  1.00 90.25           C  
ATOM   2428  OH  TYR A 326       9.438   0.567  -8.172  1.00 90.25           O  
ATOM   2429  CZ  TYR A 326      10.195   0.702  -7.031  1.00 90.25           C  
ATOM   2430  N   TYR A 327      15.109  -0.474  -1.777  1.00 87.38           N  
ATOM   2431  CA  TYR A 327      16.062  -0.336  -0.685  1.00 87.38           C  
ATOM   2432  C   TYR A 327      16.938   0.896  -0.878  1.00 87.38           C  
ATOM   2433  CB  TYR A 327      16.938  -1.588  -0.577  1.00 87.38           C  
ATOM   2434  O   TYR A 327      17.422   1.159  -1.985  1.00 87.38           O  
ATOM   2435  CG  TYR A 327      16.234  -2.779   0.011  1.00 87.38           C  
ATOM   2436  CD1 TYR A 327      16.109  -2.930   1.391  1.00 87.38           C  
ATOM   2437  CD2 TYR A 327      15.680  -3.760  -0.810  1.00 87.38           C  
ATOM   2438  CE1 TYR A 327      15.445  -4.027   1.938  1.00 87.38           C  
ATOM   2439  CE2 TYR A 327      15.023  -4.863  -0.274  1.00 87.38           C  
ATOM   2440  OH  TYR A 327      14.266  -6.078   1.634  1.00 87.38           O  
ATOM   2441  CZ  TYR A 327      14.914  -4.988   1.098  1.00 87.38           C  
ATOM   2442  N   PHE A 328      17.141   1.677   0.199  1.00 86.06           N  
ATOM   2443  CA  PHE A 328      17.969   2.879   0.187  1.00 86.06           C  
ATOM   2444  C   PHE A 328      19.047   2.805   1.257  1.00 86.06           C  
ATOM   2445  CB  PHE A 328      17.109   4.129   0.398  1.00 86.06           C  
ATOM   2446  O   PHE A 328      18.750   2.682   2.445  1.00 86.06           O  
ATOM   2447  CG  PHE A 328      15.977   4.258  -0.586  1.00 86.06           C  
ATOM   2448  CD1 PHE A 328      16.156   4.934  -1.787  1.00 86.06           C  
ATOM   2449  CD2 PHE A 328      14.727   3.705  -0.311  1.00 86.06           C  
ATOM   2450  CE1 PHE A 328      15.109   5.055  -2.699  1.00 86.06           C  
ATOM   2451  CE2 PHE A 328      13.680   3.822  -1.218  1.00 86.06           C  
ATOM   2452  CZ  PHE A 328      13.875   4.500  -2.412  1.00 86.06           C  
ATOM   2453  N   GLU A 329      20.328   2.744   0.903  1.00 76.50           N  
ATOM   2454  CA  GLU A 329      21.469   2.531   1.802  1.00 76.50           C  
ATOM   2455  C   GLU A 329      22.234   3.826   2.029  1.00 76.50           C  
ATOM   2456  CB  GLU A 329      22.391   1.450   1.247  1.00 76.50           C  
ATOM   2457  O   GLU A 329      22.891   3.992   3.064  1.00 76.50           O  
ATOM   2458  CG  GLU A 329      21.859   0.036   1.396  1.00 76.50           C  
ATOM   2459  CD  GLU A 329      22.906  -1.036   1.166  1.00 76.50           C  
ATOM   2460  OE1 GLU A 329      22.609  -2.230   1.407  1.00 76.50           O  
ATOM   2461  OE2 GLU A 329      24.031  -0.680   0.742  1.00 76.50           O  
ATOM   2462  N   SER A 330      22.094   4.750   1.065  1.00 68.50           N  
ATOM   2463  CA  SER A 330      22.844   6.008   1.126  1.00 68.50           C  
ATOM   2464  C   SER A 330      22.266   6.938   2.191  1.00 68.50           C  
ATOM   2465  CB  SER A 330      22.828   6.707  -0.234  1.00 68.50           C  
ATOM   2466  O   SER A 330      21.078   6.848   2.529  1.00 68.50           O  
ATOM   2467  OG  SER A 330      21.578   7.328  -0.464  1.00 68.50           O  
ATOM   2468  N   SER A 331      23.141   7.594   2.971  1.00 63.97           N  
ATOM   2469  CA  SER A 331      22.766   8.625   3.938  1.00 63.97           C  
ATOM   2470  C   SER A 331      22.172   9.844   3.246  1.00 63.97           C  
ATOM   2471  CB  SER A 331      23.984   9.039   4.770  1.00 63.97           C  
ATOM   2472  O   SER A 331      21.750  10.797   3.908  1.00 63.97           O  
ATOM   2473  OG  SER A 331      25.047   9.445   3.932  1.00 63.97           O  
ATOM   2474  N   ASP A 332      22.141   9.758   1.860  1.00 72.06           N  
ATOM   2475  CA  ASP A 332      21.641  10.898   1.095  1.00 72.06           C  
ATOM   2476  C   ASP A 332      20.125  10.984   1.179  1.00 72.06           C  
ATOM   2477  CB  ASP A 332      22.078  10.797  -0.366  1.00 72.06           C  
ATOM   2478  O   ASP A 332      19.422   9.969   1.146  1.00 72.06           O  
ATOM   2479  CG  ASP A 332      23.578  11.039  -0.554  1.00 72.06           C  
ATOM   2480  OD1 ASP A 332      24.188  11.711   0.301  1.00 72.06           O  
ATOM   2481  OD2 ASP A 332      24.125  10.562  -1.565  1.00 72.06           O  
ATOM   2482  N   THR A 333      19.641  12.188   1.418  1.00 79.69           N  
ATOM   2483  CA  THR A 333      18.219  12.516   1.458  1.00 79.69           C  
ATOM   2484  C   THR A 333      17.625  12.523   0.053  1.00 79.69           C  
ATOM   2485  CB  THR A 333      17.984  13.883   2.123  1.00 79.69           C  
ATOM   2486  O   THR A 333      18.234  13.039  -0.884  1.00 79.69           O  
ATOM   2487  CG2 THR A 333      16.500  14.227   2.168  1.00 79.69           C  
ATOM   2488  OG1 THR A 333      18.500  13.859   3.461  1.00 79.69           O  
ATOM   2489  N   LEU A 334      16.547  11.734  -0.114  1.00 89.69           N  
ATOM   2490  CA  LEU A 334      15.773  11.914  -1.333  1.00 89.69           C  
ATOM   2491  C   LEU A 334      15.109  13.281  -1.354  1.00 89.69           C  
ATOM   2492  CB  LEU A 334      14.711  10.812  -1.457  1.00 89.69           C  
ATOM   2493  O   LEU A 334      14.359  13.633  -0.432  1.00 89.69           O  
ATOM   2494  CG  LEU A 334      15.227   9.391  -1.670  1.00 89.69           C  
ATOM   2495  CD1 LEU A 334      14.086   8.391  -1.581  1.00 89.69           C  
ATOM   2496  CD2 LEU A 334      15.945   9.281  -3.014  1.00 89.69           C  
ATOM   2497  N   ARG A 335      15.406  14.008  -2.398  1.00 89.38           N  
ATOM   2498  CA  ARG A 335      14.961  15.398  -2.418  1.00 89.38           C  
ATOM   2499  C   ARG A 335      13.922  15.625  -3.508  1.00 89.38           C  
ATOM   2500  CB  ARG A 335      16.156  16.344  -2.627  1.00 89.38           C  
ATOM   2501  O   ARG A 335      14.141  15.266  -4.668  1.00 89.38           O  
ATOM   2502  CG  ARG A 335      17.156  16.328  -1.478  1.00 89.38           C  
ATOM   2503  CD  ARG A 335      18.266  17.344  -1.693  1.00 89.38           C  
ATOM   2504  NE  ARG A 335      18.969  17.656  -0.450  1.00 89.38           N  
ATOM   2505  NH1 ARG A 335      20.297  15.758  -0.503  1.00 89.38           N  
ATOM   2506  NH2 ARG A 335      20.484  17.250   1.223  1.00 89.38           N  
ATOM   2507  CZ  ARG A 335      19.922  16.891   0.087  1.00 89.38           C  
ATOM   2508  N   ILE A 336      12.844  16.156  -3.068  1.00 89.25           N  
ATOM   2509  CA  ILE A 336      11.820  16.656  -3.973  1.00 89.25           C  
ATOM   2510  C   ILE A 336      11.766  18.172  -3.908  1.00 89.25           C  
ATOM   2511  CB  ILE A 336      10.430  16.062  -3.637  1.00 89.25           C  
ATOM   2512  O   ILE A 336      11.352  18.750  -2.898  1.00 89.25           O  
ATOM   2513  CG1 ILE A 336      10.461  14.531  -3.744  1.00 89.25           C  
ATOM   2514  CG2 ILE A 336       9.352  16.641  -4.551  1.00 89.25           C  
ATOM   2515  CD1 ILE A 336       9.195  13.844  -3.264  1.00 89.25           C  
ATOM   2516  N   THR A 337      12.203  18.906  -5.047  1.00 87.38           N  
ATOM   2517  CA  THR A 337      12.469  20.344  -4.988  1.00 87.38           C  
ATOM   2518  C   THR A 337      11.484  21.109  -5.867  1.00 87.38           C  
ATOM   2519  CB  THR A 337      13.906  20.672  -5.422  1.00 87.38           C  
ATOM   2520  O   THR A 337      11.617  22.312  -6.051  1.00 87.38           O  
ATOM   2521  CG2 THR A 337      14.922  20.062  -4.457  1.00 87.38           C  
ATOM   2522  OG1 THR A 337      14.133  20.125  -6.734  1.00 87.38           O  
ATOM   2523  N   GLY A 338      10.469  20.484  -6.363  1.00 84.75           N  
ATOM   2524  CA  GLY A 338       9.445  21.078  -7.211  1.00 84.75           C  
ATOM   2525  C   GLY A 338       8.164  20.266  -7.250  1.00 84.75           C  
ATOM   2526  O   GLY A 338       8.031  19.266  -6.543  1.00 84.75           O  
ATOM   2527  N   PRO A 339       7.066  20.703  -8.047  1.00 86.12           N  
ATOM   2528  CA  PRO A 339       5.836  19.922  -8.188  1.00 86.12           C  
ATOM   2529  C   PRO A 339       6.098  18.500  -8.672  1.00 86.12           C  
ATOM   2530  CB  PRO A 339       5.035  20.703  -9.227  1.00 86.12           C  
ATOM   2531  O   PRO A 339       6.844  18.297  -9.625  1.00 86.12           O  
ATOM   2532  CG  PRO A 339       5.574  22.109  -9.148  1.00 86.12           C  
ATOM   2533  CD  PRO A 339       7.035  22.031  -8.805  1.00 86.12           C  
ATOM   2534  N   ILE A 340       5.379  17.578  -7.914  1.00 90.56           N  
ATOM   2535  CA  ILE A 340       5.652  16.188  -8.250  1.00 90.56           C  
ATOM   2536  C   ILE A 340       4.367  15.367  -8.133  1.00 90.56           C  
ATOM   2537  CB  ILE A 340       6.750  15.586  -7.344  1.00 90.56           C  
ATOM   2538  O   ILE A 340       3.533  15.625  -7.262  1.00 90.56           O  
ATOM   2539  CG1 ILE A 340       7.191  14.219  -7.871  1.00 90.56           C  
ATOM   2540  CG2 ILE A 340       6.262  15.484  -5.898  1.00 90.56           C  
ATOM   2541  CD1 ILE A 340       8.516  13.727  -7.301  1.00 90.56           C  
ATOM   2542  N   HIS A 341       4.164  14.375  -9.047  1.00 93.88           N  
ATOM   2543  CA  HIS A 341       3.119  13.359  -9.000  1.00 93.88           C  
ATOM   2544  C   HIS A 341       3.719  11.953  -8.953  1.00 93.88           C  
ATOM   2545  CB  HIS A 341       2.189  13.492 -10.203  1.00 93.88           C  
ATOM   2546  O   HIS A 341       4.277  11.484  -9.945  1.00 93.88           O  
ATOM   2547  CG  HIS A 341       0.978  12.617 -10.125  1.00 93.88           C  
ATOM   2548  CD2 HIS A 341       0.638  11.648  -9.250  1.00 93.88           C  
ATOM   2549  ND1 HIS A 341      -0.053  12.688 -11.039  1.00 93.88           N  
ATOM   2550  CE1 HIS A 341      -0.979  11.797 -10.719  1.00 93.88           C  
ATOM   2551  NE2 HIS A 341      -0.583  11.156  -9.641  1.00 93.88           N  
ATOM   2552  N   ILE A 342       3.635  11.344  -7.727  1.00 95.06           N  
ATOM   2553  CA  ILE A 342       4.137   9.984  -7.516  1.00 95.06           C  
ATOM   2554  C   ILE A 342       2.977   9.047  -7.191  1.00 95.06           C  
ATOM   2555  CB  ILE A 342       5.191   9.945  -6.387  1.00 95.06           C  
ATOM   2556  O   ILE A 342       2.168   9.336  -6.305  1.00 95.06           O  
ATOM   2557  CG1 ILE A 342       6.340  10.914  -6.691  1.00 95.06           C  
ATOM   2558  CG2 ILE A 342       5.715   8.516  -6.188  1.00 95.06           C  
ATOM   2559  CD1 ILE A 342       7.312  11.102  -5.535  1.00 95.06           C  
ATOM   2560  N   GLU A 343       2.912   7.953  -7.910  1.00 95.25           N  
ATOM   2561  CA  GLU A 343       1.886   6.949  -7.641  1.00 95.25           C  
ATOM   2562  C   GLU A 343       2.500   5.566  -7.453  1.00 95.25           C  
ATOM   2563  CB  GLU A 343       0.853   6.922  -8.773  1.00 95.25           C  
ATOM   2564  O   GLU A 343       3.068   5.004  -8.391  1.00 95.25           O  
ATOM   2565  CG  GLU A 343      -0.387   6.098  -8.445  1.00 95.25           C  
ATOM   2566  CD  GLU A 343      -1.448   6.164  -9.539  1.00 95.25           C  
ATOM   2567  OE1 GLU A 343      -2.482   5.469  -9.414  1.00 95.25           O  
ATOM   2568  OE2 GLU A 343      -1.244   6.918 -10.516  1.00 95.25           O  
ATOM   2569  N   GLY A 344       2.377   5.117  -6.172  1.00 93.25           N  
ATOM   2570  CA  GLY A 344       2.781   3.744  -5.914  1.00 93.25           C  
ATOM   2571  C   GLY A 344       1.657   2.744  -6.105  1.00 93.25           C  
ATOM   2572  O   GLY A 344       0.484   3.121  -6.141  1.00 93.25           O  
ATOM   2573  N   ARG A 345       1.920   1.460  -6.316  1.00 90.25           N  
ATOM   2574  CA  ARG A 345       0.968   0.355  -6.285  1.00 90.25           C  
ATOM   2575  C   ARG A 345       0.846  -0.225  -4.879  1.00 90.25           C  
ATOM   2576  CB  ARG A 345       1.384  -0.741  -7.270  1.00 90.25           C  
ATOM   2577  O   ARG A 345       1.759  -0.084  -4.062  1.00 90.25           O  
ATOM   2578  CG  ARG A 345       1.333  -0.311  -8.727  1.00 90.25           C  
ATOM   2579  CD  ARG A 345       1.538  -1.488  -9.672  1.00 90.25           C  
ATOM   2580  NE  ARG A 345       1.404  -1.089 -11.070  1.00 90.25           N  
ATOM   2581  NH1 ARG A 345       1.582  -3.232 -11.914  1.00 90.25           N  
ATOM   2582  NH2 ARG A 345       1.298  -1.456 -13.328  1.00 90.25           N  
ATOM   2583  CZ  ARG A 345       1.428  -1.927 -12.102  1.00 90.25           C  
ATOM   2584  N   PRO A 346      -0.345  -0.713  -4.453  1.00 84.75           N  
ATOM   2585  CA  PRO A 346      -0.451  -1.322  -3.125  1.00 84.75           C  
ATOM   2586  C   PRO A 346       0.703  -2.275  -2.820  1.00 84.75           C  
ATOM   2587  CB  PRO A 346      -1.781  -2.076  -3.188  1.00 84.75           C  
ATOM   2588  O   PRO A 346       1.034  -3.133  -3.643  1.00 84.75           O  
ATOM   2589  CG  PRO A 346      -2.586  -1.349  -4.215  1.00 84.75           C  
ATOM   2590  CD  PRO A 346      -1.656  -0.853  -5.285  1.00 84.75           C  
ATOM   2591  N   GLY A 347       1.446  -1.990  -1.725  1.00 84.25           N  
ATOM   2592  CA  GLY A 347       2.539  -2.869  -1.339  1.00 84.25           C  
ATOM   2593  C   GLY A 347       3.904  -2.312  -1.691  1.00 84.25           C  
ATOM   2594  O   GLY A 347       4.918  -2.994  -1.529  1.00 84.25           O  
ATOM   2595  N   THR A 348       3.875  -1.044  -2.289  1.00 91.19           N  
ATOM   2596  CA  THR A 348       5.117  -0.326  -2.555  1.00 91.19           C  
ATOM   2597  C   THR A 348       5.773   0.120  -1.251  1.00 91.19           C  
ATOM   2598  CB  THR A 348       4.871   0.899  -3.455  1.00 91.19           C  
ATOM   2599  O   THR A 348       5.160   0.835  -0.455  1.00 91.19           O  
ATOM   2600  CG2 THR A 348       6.180   1.617  -3.775  1.00 91.19           C  
ATOM   2601  OG1 THR A 348       4.262   0.471  -4.680  1.00 91.19           O  
ATOM   2602  N   VAL A 349       7.105  -0.299  -1.089  1.00 90.12           N  
ATOM   2603  CA  VAL A 349       7.797   0.001   0.160  1.00 90.12           C  
ATOM   2604  C   VAL A 349       9.117   0.703  -0.137  1.00 90.12           C  
ATOM   2605  CB  VAL A 349       8.047  -1.276   0.993  1.00 90.12           C  
ATOM   2606  O   VAL A 349       9.891   0.254  -0.989  1.00 90.12           O  
ATOM   2607  CG1 VAL A 349       8.852  -0.954   2.250  1.00 90.12           C  
ATOM   2608  CG2 VAL A 349       6.719  -1.941   1.359  1.00 90.12           C  
ATOM   2609  N   PHE A 350       9.297   1.859   0.535  1.00 91.25           N  
ATOM   2610  CA  PHE A 350      10.617   2.465   0.631  1.00 91.25           C  
ATOM   2611  C   PHE A 350      11.305   2.064   1.932  1.00 91.25           C  
ATOM   2612  CB  PHE A 350      10.516   3.990   0.537  1.00 91.25           C  
ATOM   2613  O   PHE A 350      10.836   2.412   3.018  1.00 91.25           O  
ATOM   2614  CG  PHE A 350      10.258   4.496  -0.855  1.00 91.25           C  
ATOM   2615  CD1 PHE A 350       9.945   3.615  -1.885  1.00 91.25           C  
ATOM   2616  CD2 PHE A 350      10.312   5.855  -1.136  1.00 91.25           C  
ATOM   2617  CE1 PHE A 350       9.703   4.082  -3.174  1.00 91.25           C  
ATOM   2618  CE2 PHE A 350      10.070   6.328  -2.422  1.00 91.25           C  
ATOM   2619  CZ  PHE A 350       9.766   5.441  -3.439  1.00 91.25           C  
ATOM   2620  N   TYR A 351      12.336   1.335   1.828  1.00 86.56           N  
ATOM   2621  CA  TYR A 351      13.047   0.871   3.016  1.00 86.56           C  
ATOM   2622  C   TYR A 351      14.391   1.567   3.150  1.00 86.56           C  
ATOM   2623  CB  TYR A 351      13.242  -0.647   2.963  1.00 86.56           C  
ATOM   2624  O   TYR A 351      15.281   1.378   2.318  1.00 86.56           O  
ATOM   2625  CG  TYR A 351      13.789  -1.231   4.242  1.00 86.56           C  
ATOM   2626  CD1 TYR A 351      15.164  -1.375   4.438  1.00 86.56           C  
ATOM   2627  CD2 TYR A 351      12.938  -1.644   5.262  1.00 86.56           C  
ATOM   2628  CE1 TYR A 351      15.664  -1.915   5.613  1.00 86.56           C  
ATOM   2629  CE2 TYR A 351      13.430  -2.186   6.441  1.00 86.56           C  
ATOM   2630  OH  TYR A 351      15.297  -2.852   7.777  1.00 86.56           O  
ATOM   2631  CZ  TYR A 351      14.797  -2.316   6.609  1.00 86.56           C  
ATOM   2632  N   HIS A 352      14.492   2.389   4.137  1.00 81.94           N  
ATOM   2633  CA  HIS A 352      15.695   3.172   4.398  1.00 81.94           C  
ATOM   2634  C   HIS A 352      16.625   2.447   5.367  1.00 81.94           C  
ATOM   2635  CB  HIS A 352      15.328   4.551   4.953  1.00 81.94           C  
ATOM   2636  O   HIS A 352      16.219   2.094   6.477  1.00 81.94           O  
ATOM   2637  CG  HIS A 352      16.500   5.449   5.145  1.00 81.94           C  
ATOM   2638  CD2 HIS A 352      17.609   5.652   4.379  1.00 81.94           C  
ATOM   2639  ND1 HIS A 352      16.641   6.281   6.238  1.00 81.94           N  
ATOM   2640  CE1 HIS A 352      17.766   6.953   6.137  1.00 81.94           C  
ATOM   2641  NE2 HIS A 352      18.375   6.590   5.020  1.00 81.94           N  
ATOM   2642  N   ASN A 353      17.844   2.086   5.043  1.00 75.69           N  
ATOM   2643  CA  ASN A 353      18.859   1.431   5.855  1.00 75.69           C  
ATOM   2644  C   ASN A 353      20.172   2.203   5.836  1.00 75.69           C  
ATOM   2645  CB  ASN A 353      19.078  -0.008   5.383  1.00 75.69           C  
ATOM   2646  O   ASN A 353      21.094   1.852   5.098  1.00 75.69           O  
ATOM   2647  CG  ASN A 353      19.984  -0.794   6.312  1.00 75.69           C  
ATOM   2648  ND2 ASN A 353      20.531  -1.899   5.816  1.00 75.69           N  
ATOM   2649  OD1 ASN A 353      20.188  -0.411   7.469  1.00 75.69           O  
ATOM   2650  N   PRO A 354      20.219   3.393   6.477  1.00 68.88           N  
ATOM   2651  CA  PRO A 354      21.406   4.230   6.344  1.00 68.88           C  
ATOM   2652  C   PRO A 354      22.641   3.625   7.023  1.00 68.88           C  
ATOM   2653  CB  PRO A 354      21.000   5.543   7.020  1.00 68.88           C  
ATOM   2654  O   PRO A 354      22.500   2.918   8.023  1.00 68.88           O  
ATOM   2655  CG  PRO A 354      19.906   5.156   7.969  1.00 68.88           C  
ATOM   2656  CD  PRO A 354      19.234   3.920   7.445  1.00 68.88           C  
ATOM   2657  N   SER A 355      23.781   3.195   6.375  1.00 59.50           N  
ATOM   2658  CA  SER A 355      25.078   2.695   6.789  1.00 59.50           C  
ATOM   2659  C   SER A 355      25.797   3.688   7.707  1.00 59.50           C  
ATOM   2660  CB  SER A 355      25.953   2.410   5.566  1.00 59.50           C  
ATOM   2661  O   SER A 355      26.594   3.293   8.555  1.00 59.50           O  
ATOM   2662  OG  SER A 355      25.797   3.414   4.582  1.00 59.50           O  
ATOM   2663  N   ASN A 356      25.203   5.016   8.133  1.00 51.69           N  
ATOM   2664  CA  ASN A 356      25.906   6.023   8.922  1.00 51.69           C  
ATOM   2665  C   ASN A 356      24.938   6.828   9.781  1.00 51.69           C  
ATOM   2666  CB  ASN A 356      26.703   6.957   8.008  1.00 51.69           C  
ATOM   2667  O   ASN A 356      23.953   7.367   9.281  1.00 51.69           O  
ATOM   2668  CG  ASN A 356      28.203   6.785   8.164  1.00 51.69           C  
ATOM   2669  ND2 ASN A 356      28.969   7.500   7.344  1.00 51.69           N  
ATOM   2670  OD1 ASN A 356      28.656   6.016   9.008  1.00 51.69           O  
ATOM   2671  N   LYS A 357      24.641   6.410  11.039  1.00 51.16           N  
ATOM   2672  CA  LYS A 357      24.047   6.887  12.281  1.00 51.16           C  
ATOM   2673  C   LYS A 357      24.312   8.375  12.484  1.00 51.16           C  
ATOM   2674  CB  LYS A 357      24.578   6.086  13.469  1.00 51.16           C  
ATOM   2675  O   LYS A 357      24.688   8.797  13.586  1.00 51.16           O  
ATOM   2676  CG  LYS A 357      24.156   4.625  13.469  1.00 51.16           C  
ATOM   2677  CD  LYS A 357      24.359   3.986  14.844  1.00 51.16           C  
ATOM   2678  CE  LYS A 357      24.016   2.504  14.820  1.00 51.16           C  
ATOM   2679  NZ  LYS A 357      23.984   1.924  16.203  1.00 51.16           N  
ATOM   2680  N   ALA A 358      24.516   9.320  11.430  1.00 39.91           N  
ATOM   2681  CA  ALA A 358      25.109  10.609  11.773  1.00 39.91           C  
ATOM   2682  C   ALA A 358      24.094  11.734  11.594  1.00 39.91           C  
ATOM   2683  CB  ALA A 358      26.344  10.867  10.914  1.00 39.91           C  
ATOM   2684  O   ALA A 358      23.359  11.773  10.609  1.00 39.91           O  
ATOM   2685  N   ASN A 359      23.312  12.156  12.656  1.00 51.28           N  
ATOM   2686  CA  ASN A 359      22.766  13.312  13.367  1.00 51.28           C  
ATOM   2687  C   ASN A 359      21.250  13.281  13.391  1.00 51.28           C  
ATOM   2688  CB  ASN A 359      23.266  14.617  12.742  1.00 51.28           C  
ATOM   2689  O   ASN A 359      20.594  13.570  12.383  1.00 51.28           O  
ATOM   2690  CG  ASN A 359      23.297  15.766  13.727  1.00 51.28           C  
ATOM   2691  ND2 ASN A 359      23.906  16.875  13.328  1.00 51.28           N  
ATOM   2692  OD1 ASN A 359      22.797  15.656  14.844  1.00 51.28           O  
ATOM   2693  N   PRO A 360      20.656  12.695  14.328  1.00 49.22           N  
ATOM   2694  CA  PRO A 360      19.266  12.414  14.703  1.00 49.22           C  
ATOM   2695  C   PRO A 360      18.391  13.664  14.719  1.00 49.22           C  
ATOM   2696  CB  PRO A 360      19.391  11.820  16.109  1.00 49.22           C  
ATOM   2697  O   PRO A 360      17.172  13.586  14.508  1.00 49.22           O  
ATOM   2698  CG  PRO A 360      20.812  12.070  16.500  1.00 49.22           C  
ATOM   2699  CD  PRO A 360      21.562  12.555  15.289  1.00 49.22           C  
ATOM   2700  N   LYS A 361      18.969  14.961  14.391  1.00 49.09           N  
ATOM   2701  CA  LYS A 361      18.156  16.156  14.570  1.00 49.09           C  
ATOM   2702  C   LYS A 361      17.953  16.891  13.250  1.00 49.09           C  
ATOM   2703  CB  LYS A 361      18.781  17.094  15.602  1.00 49.09           C  
ATOM   2704  O   LYS A 361      16.922  17.531  13.031  1.00 49.09           O  
ATOM   2705  CG  LYS A 361      18.562  16.672  17.047  1.00 49.09           C  
ATOM   2706  CD  LYS A 361      19.000  17.750  18.016  1.00 49.09           C  
ATOM   2707  CE  LYS A 361      18.812  17.312  19.469  1.00 49.09           C  
ATOM   2708  NZ  LYS A 361      19.125  18.422  20.422  1.00 49.09           N  
ATOM   2709  N   THR A 362      18.594  16.406  11.898  1.00 55.31           N  
ATOM   2710  CA  THR A 362      18.469  17.281  10.734  1.00 55.31           C  
ATOM   2711  C   THR A 362      18.297  16.453   9.461  1.00 55.31           C  
ATOM   2712  CB  THR A 362      19.688  18.203  10.586  1.00 55.31           C  
ATOM   2713  O   THR A 362      17.797  16.953   8.453  1.00 55.31           O  
ATOM   2714  CG2 THR A 362      19.719  19.250  11.695  1.00 55.31           C  
ATOM   2715  OG1 THR A 362      20.891  17.406  10.656  1.00 55.31           O  
ATOM   2716  N   ASP A 363      18.391  15.039   9.516  1.00 67.12           N  
ATOM   2717  CA  ASP A 363      18.438  14.367   8.219  1.00 67.12           C  
ATOM   2718  C   ASP A 363      17.141  13.609   7.945  1.00 67.12           C  
ATOM   2719  CB  ASP A 363      19.625  13.414   8.156  1.00 67.12           C  
ATOM   2720  O   ASP A 363      16.625  12.922   8.828  1.00 67.12           O  
ATOM   2721  CG  ASP A 363      20.969  14.133   8.062  1.00 67.12           C  
ATOM   2722  OD1 ASP A 363      20.984  15.312   7.660  1.00 67.12           O  
ATOM   2723  OD2 ASP A 363      22.000  13.508   8.383  1.00 67.12           O  
ATOM   2724  N   ALA A 364      16.375  14.102   6.961  1.00 76.94           N  
ATOM   2725  CA  ALA A 364      15.133  13.508   6.465  1.00 76.94           C  
ATOM   2726  C   ALA A 364      15.422  12.438   5.418  1.00 76.94           C  
ATOM   2727  CB  ALA A 364      14.227  14.586   5.883  1.00 76.94           C  
ATOM   2728  O   ALA A 364      16.375  12.555   4.641  1.00 76.94           O  
ATOM   2729  N   PHE A 365      14.703  11.156   5.621  1.00 83.56           N  
ATOM   2730  CA  PHE A 365      14.750  10.172   4.543  1.00 83.56           C  
ATOM   2731  C   PHE A 365      14.305  10.797   3.223  1.00 83.56           C  
ATOM   2732  CB  PHE A 365      13.875   8.969   4.875  1.00 83.56           C  
ATOM   2733  O   PHE A 365      15.000  10.672   2.211  1.00 83.56           O  
ATOM   2734  CG  PHE A 365      13.664   8.023   3.719  1.00 83.56           C  
ATOM   2735  CD1 PHE A 365      12.383   7.691   3.297  1.00 83.56           C  
ATOM   2736  CD2 PHE A 365      14.758   7.477   3.053  1.00 83.56           C  
ATOM   2737  CE1 PHE A 365      12.195   6.820   2.227  1.00 83.56           C  
ATOM   2738  CE2 PHE A 365      14.570   6.609   1.981  1.00 83.56           C  
ATOM   2739  CZ  PHE A 365      13.289   6.281   1.570  1.00 83.56           C  
ATOM   2740  N   MET A 366      13.227  11.445   3.262  1.00 87.81           N  
ATOM   2741  CA  MET A 366      12.711  12.195   2.119  1.00 87.81           C  
ATOM   2742  C   MET A 366      12.422  13.641   2.500  1.00 87.81           C  
ATOM   2743  CB  MET A 366      11.438  11.539   1.577  1.00 87.81           C  
ATOM   2744  O   MET A 366      11.750  13.906   3.496  1.00 87.81           O  
ATOM   2745  CG  MET A 366      10.938  12.148   0.278  1.00 87.81           C  
ATOM   2746  SD  MET A 366       9.461  11.289  -0.380  1.00 87.81           S  
ATOM   2747  CE  MET A 366      10.172   9.656  -0.748  1.00 87.81           C  
ATOM   2748  N   ASN A 367      13.008  14.500   1.705  1.00 86.50           N  
ATOM   2749  CA  ASN A 367      12.805  15.930   1.916  1.00 86.50           C  
ATOM   2750  C   ASN A 367      12.031  16.562   0.762  1.00 86.50           C  
ATOM   2751  CB  ASN A 367      14.148  16.641   2.109  1.00 86.50           C  
ATOM   2752  O   ASN A 367      12.492  16.547  -0.382  1.00 86.50           O  
ATOM   2753  CG  ASN A 367      14.000  18.047   2.654  1.00 86.50           C  
ATOM   2754  ND2 ASN A 367      15.117  18.688   2.959  1.00 86.50           N  
ATOM   2755  OD1 ASN A 367      12.883  18.547   2.801  1.00 86.50           O  
ATOM   2756  N   ILE A 368      10.953  17.109   1.141  1.00 84.94           N  
ATOM   2757  CA  ILE A 368      10.141  17.812   0.158  1.00 84.94           C  
ATOM   2758  C   ILE A 368      10.258  19.312   0.373  1.00 84.94           C  
ATOM   2759  CB  ILE A 368       8.656  17.375   0.237  1.00 84.94           C  
ATOM   2760  O   ILE A 368       9.789  19.844   1.384  1.00 84.94           O  
ATOM   2761  CG1 ILE A 368       8.539  15.852   0.057  1.00 84.94           C  
ATOM   2762  CG2 ILE A 368       7.820  18.109  -0.808  1.00 84.94           C  
ATOM   2763  CD1 ILE A 368       7.125  15.320   0.244  1.00 84.94           C  
ATOM   2764  N   SER A 369      11.055  19.891  -0.622  1.00 77.38           N  
ATOM   2765  CA  SER A 369      11.320  21.328  -0.522  1.00 77.38           C  
ATOM   2766  C   SER A 369      10.930  22.047  -1.805  1.00 77.38           C  
ATOM   2767  CB  SER A 369      12.797  21.578  -0.216  1.00 77.38           C  
ATOM   2768  O   SER A 369      11.133  21.531  -2.904  1.00 77.38           O  
ATOM   2769  OG  SER A 369      13.617  21.109  -1.268  1.00 77.38           O  
ATOM   2770  N   GLY A 370      10.188  23.266  -1.656  1.00 68.75           N  
ATOM   2771  CA  GLY A 370       9.953  24.062  -2.854  1.00 68.75           C  
ATOM   2772  C   GLY A 370       8.859  23.500  -3.738  1.00 68.75           C  
ATOM   2773  O   GLY A 370       8.781  23.812  -4.926  1.00 68.75           O  
ATOM   2774  N   CYS A 371       8.070  22.469  -3.188  1.00 69.12           N  
ATOM   2775  CA  CYS A 371       6.969  21.828  -3.896  1.00 69.12           C  
ATOM   2776  C   CYS A 371       5.648  22.547  -3.602  1.00 69.12           C  
ATOM   2777  CB  CYS A 371       6.867  20.359  -3.512  1.00 69.12           C  
ATOM   2778  O   CYS A 371       5.203  22.578  -2.455  1.00 69.12           O  
ATOM   2779  SG  CYS A 371       5.633  19.438  -4.461  1.00 69.12           S  
ATOM   2780  N   SER A 372       5.156  23.328  -4.617  1.00 61.41           N  
ATOM   2781  CA  SER A 372       3.975  24.172  -4.469  1.00 61.41           C  
ATOM   2782  C   SER A 372       2.711  23.422  -4.902  1.00 61.41           C  
ATOM   2783  CB  SER A 372       4.129  25.453  -5.281  1.00 61.41           C  
ATOM   2784  O   SER A 372       1.598  23.875  -4.621  1.00 61.41           O  
ATOM   2785  OG  SER A 372       4.352  25.156  -6.652  1.00 61.41           O  
ATOM   2786  N   MET A 373       2.783  22.094  -5.395  1.00 74.00           N  
ATOM   2787  CA  MET A 373       1.737  21.219  -5.902  1.00 74.00           C  
ATOM   2788  C   MET A 373       2.285  19.812  -6.168  1.00 74.00           C  
ATOM   2789  CB  MET A 373       1.128  21.797  -7.184  1.00 74.00           C  
ATOM   2790  O   MET A 373       3.441  19.672  -6.566  1.00 74.00           O  
ATOM   2791  CG  MET A 373       2.039  21.688  -8.398  1.00 74.00           C  
ATOM   2792  SD  MET A 373       1.207  22.219  -9.945  1.00 74.00           S  
ATOM   2793  CE  MET A 373       0.942  23.969  -9.594  1.00 74.00           C  
ATOM   2794  N   GLY A 374       1.466  18.891  -5.668  1.00 81.69           N  
ATOM   2795  CA  GLY A 374       1.901  17.531  -5.953  1.00 81.69           C  
ATOM   2796  C   GLY A 374       1.089  16.484  -5.223  1.00 81.69           C  
ATOM   2797  O   GLY A 374       0.263  16.812  -4.367  1.00 81.69           O  
ATOM   2798  N   ARG A 375       1.083  15.359  -5.754  1.00 90.81           N  
ATOM   2799  CA  ARG A 375       0.388  14.203  -5.191  1.00 90.81           C  
ATOM   2800  C   ARG A 375       1.342  13.031  -5.000  1.00 90.81           C  
ATOM   2801  CB  ARG A 375      -0.781  13.789  -6.086  1.00 90.81           C  
ATOM   2802  O   ARG A 375       2.057  12.648  -5.930  1.00 90.81           O  
ATOM   2803  CG  ARG A 375      -1.675  12.719  -5.477  1.00 90.81           C  
ATOM   2804  CD  ARG A 375      -2.883  12.430  -6.355  1.00 90.81           C  
ATOM   2805  NE  ARG A 375      -3.770  11.445  -5.746  1.00 90.81           N  
ATOM   2806  NH1 ARG A 375      -5.355  11.523  -7.422  1.00 90.81           N  
ATOM   2807  NH2 ARG A 375      -5.652  10.133  -5.625  1.00 90.81           N  
ATOM   2808  CZ  ARG A 375      -4.922  11.039  -6.266  1.00 90.81           C  
ATOM   2809  N   ILE A 376       1.425  12.562  -3.770  1.00 92.50           N  
ATOM   2810  CA  ILE A 376       2.160  11.352  -3.438  1.00 92.50           C  
ATOM   2811  C   ILE A 376       1.203  10.305  -2.867  1.00 92.50           C  
ATOM   2812  CB  ILE A 376       3.301  11.633  -2.436  1.00 92.50           C  
ATOM   2813  O   ILE A 376       0.511  10.562  -1.879  1.00 92.50           O  
ATOM   2814  CG1 ILE A 376       4.262  12.688  -3.006  1.00 92.50           C  
ATOM   2815  CG2 ILE A 376       4.047  10.344  -2.082  1.00 92.50           C  
ATOM   2816  CD1 ILE A 376       5.312  13.172  -2.014  1.00 92.50           C  
ATOM   2817  N   SER A 377       1.165   9.125  -3.555  1.00 94.38           N  
ATOM   2818  CA  SER A 377       0.161   8.156  -3.131  1.00 94.38           C  
ATOM   2819  C   SER A 377       0.746   6.750  -3.064  1.00 94.38           C  
ATOM   2820  CB  SER A 377      -1.036   8.172  -4.082  1.00 94.38           C  
ATOM   2821  O   SER A 377       1.652   6.410  -3.826  1.00 94.38           O  
ATOM   2822  OG  SER A 377      -0.641   7.809  -5.395  1.00 94.38           O  
ATOM   2823  N   SER A 378       0.252   5.953  -2.018  1.00 92.88           N  
ATOM   2824  CA  SER A 378       0.436   4.512  -1.885  1.00 92.88           C  
ATOM   2825  C   SER A 378       1.907   4.156  -1.707  1.00 92.88           C  
ATOM   2826  CB  SER A 378      -0.129   3.785  -3.105  1.00 92.88           C  
ATOM   2827  O   SER A 378       2.408   3.225  -2.340  1.00 92.88           O  
ATOM   2828  OG  SER A 378      -1.522   4.012  -3.227  1.00 92.88           O  
ATOM   2829  N   ILE A 379       2.656   4.824  -0.870  1.00 91.62           N  
ATOM   2830  CA  ILE A 379       4.047   4.555  -0.513  1.00 91.62           C  
ATOM   2831  C   ILE A 379       4.152   4.293   0.987  1.00 91.62           C  
ATOM   2832  CB  ILE A 379       4.973   5.723  -0.920  1.00 91.62           C  
ATOM   2833  O   ILE A 379       3.600   5.043   1.795  1.00 91.62           O  
ATOM   2834  CG1 ILE A 379       4.887   5.969  -2.432  1.00 91.62           C  
ATOM   2835  CG2 ILE A 379       6.414   5.441  -0.492  1.00 91.62           C  
ATOM   2836  CD1 ILE A 379       5.535   7.270  -2.883  1.00 91.62           C  
ATOM   2837  N   ASN A 380       4.816   3.203   1.316  1.00 90.62           N  
ATOM   2838  CA  ASN A 380       5.148   2.904   2.705  1.00 90.62           C  
ATOM   2839  C   ASN A 380       6.633   3.111   2.982  1.00 90.62           C  
ATOM   2840  CB  ASN A 380       4.734   1.474   3.061  1.00 90.62           C  
ATOM   2841  O   ASN A 380       7.480   2.502   2.330  1.00 90.62           O  
ATOM   2842  CG  ASN A 380       3.248   1.234   2.889  1.00 90.62           C  
ATOM   2843  ND2 ASN A 380       2.879   0.004   2.555  1.00 90.62           N  
ATOM   2844  OD1 ASN A 380       2.436   2.148   3.055  1.00 90.62           O  
ATOM   2845  N   CYS A 381       6.910   3.975   3.893  1.00 88.50           N  
ATOM   2846  CA  CYS A 381       8.305   4.258   4.215  1.00 88.50           C  
ATOM   2847  C   CYS A 381       8.688   3.645   5.555  1.00 88.50           C  
ATOM   2848  CB  CYS A 381       8.547   5.766   4.246  1.00 88.50           C  
ATOM   2849  O   CYS A 381       8.039   3.902   6.570  1.00 88.50           O  
ATOM   2850  SG  CYS A 381       8.188   6.598   2.682  1.00 88.50           S  
ATOM   2851  N   PHE A 382       9.828   2.885   5.547  1.00 83.56           N  
ATOM   2852  CA  PHE A 382      10.328   2.229   6.750  1.00 83.56           C  
ATOM   2853  C   PHE A 382      11.820   2.469   6.918  1.00 83.56           C  
ATOM   2854  CB  PHE A 382      10.039   0.725   6.699  1.00 83.56           C  
ATOM   2855  O   PHE A 382      12.539   2.666   5.934  1.00 83.56           O  
ATOM   2856  CG  PHE A 382       8.578   0.390   6.613  1.00 83.56           C  
ATOM   2857  CD1 PHE A 382       7.816   0.232   7.766  1.00 83.56           C  
ATOM   2858  CD2 PHE A 382       7.961   0.232   5.379  1.00 83.56           C  
ATOM   2859  CE1 PHE A 382       6.457  -0.078   7.688  1.00 83.56           C  
ATOM   2860  CE2 PHE A 382       6.605  -0.078   5.293  1.00 83.56           C  
ATOM   2861  CZ  PHE A 382       5.859  -0.234   6.445  1.00 83.56           C  
ATOM   2862  N   SER A 383      12.211   2.475   8.172  1.00 77.94           N  
ATOM   2863  CA  SER A 383      13.641   2.613   8.414  1.00 77.94           C  
ATOM   2864  C   SER A 383      14.125   1.625   9.469  1.00 77.94           C  
ATOM   2865  CB  SER A 383      13.977   4.039   8.844  1.00 77.94           C  
ATOM   2866  O   SER A 383      13.383   1.289  10.398  1.00 77.94           O  
ATOM   2867  OG  SER A 383      15.352   4.160   9.164  1.00 77.94           O  
ATOM   2868  N   ASN A 384      15.445   1.160   9.406  1.00 72.19           N  
ATOM   2869  CA  ASN A 384      16.094   0.295  10.383  1.00 72.19           C  
ATOM   2870  C   ASN A 384      16.891   1.102  11.398  1.00 72.19           C  
ATOM   2871  CB  ASN A 384      16.984  -0.730   9.688  1.00 72.19           C  
ATOM   2872  O   ASN A 384      17.422   0.544  12.359  1.00 72.19           O  
ATOM   2873  CG  ASN A 384      18.203  -0.098   9.039  1.00 72.19           C  
ATOM   2874  ND2 ASN A 384      19.094  -0.930   8.523  1.00 72.19           N  
ATOM   2875  OD1 ASN A 384      18.328   1.128   9.000  1.00 72.19           O  
ATOM   2876  N   SER A 385      17.109   2.514  11.359  1.00 66.19           N  
ATOM   2877  CA  SER A 385      17.984   3.398  12.125  1.00 66.19           C  
ATOM   2878  C   SER A 385      17.172   4.270  13.086  1.00 66.19           C  
ATOM   2879  CB  SER A 385      18.797   4.285  11.180  1.00 66.19           C  
ATOM   2880  O   SER A 385      17.734   4.832  14.031  1.00 66.19           O  
ATOM   2881  OG  SER A 385      17.953   5.168  10.461  1.00 66.19           O  
ATOM   2882  N   TYR A 386      15.867   3.793  13.320  1.00 66.12           N  
ATOM   2883  CA  TYR A 386      14.945   4.418  14.258  1.00 66.12           C  
ATOM   2884  C   TYR A 386      15.328   5.867  14.516  1.00 66.12           C  
ATOM   2885  CB  TYR A 386      14.914   3.641  15.578  1.00 66.12           C  
ATOM   2886  O   TYR A 386      14.930   6.453  15.531  1.00 66.12           O  
ATOM   2887  CG  TYR A 386      14.516   2.193  15.422  1.00 66.12           C  
ATOM   2888  CD1 TYR A 386      13.172   1.826  15.312  1.00 66.12           C  
ATOM   2889  CD2 TYR A 386      15.477   1.188  15.383  1.00 66.12           C  
ATOM   2890  CE1 TYR A 386      12.805   0.493  15.172  1.00 66.12           C  
ATOM   2891  CE2 TYR A 386      15.117  -0.147  15.242  1.00 66.12           C  
ATOM   2892  OH  TYR A 386      13.414  -1.806  14.992  1.00 66.12           O  
ATOM   2893  CZ  TYR A 386      13.781  -0.484  15.133  1.00 66.12           C  
ATOM   2894  N   LEU A 387      16.312   6.508  13.656  1.00 67.44           N  
ATOM   2895  CA  LEU A 387      16.797   7.875  13.828  1.00 67.44           C  
ATOM   2896  C   LEU A 387      16.422   8.742  12.633  1.00 67.44           C  
ATOM   2897  CB  LEU A 387      18.312   7.887  14.023  1.00 67.44           C  
ATOM   2898  O   LEU A 387      16.094   8.227  11.562  1.00 67.44           O  
ATOM   2899  CG  LEU A 387      18.859   7.094  15.211  1.00 67.44           C  
ATOM   2900  CD1 LEU A 387      20.375   7.043  15.172  1.00 67.44           C  
ATOM   2901  CD2 LEU A 387      18.375   7.707  16.531  1.00 67.44           C  
ATOM   2902  N   GLY A 388      16.062  10.180  12.836  1.00 73.38           N  
ATOM   2903  CA  GLY A 388      15.844  11.148  11.773  1.00 73.38           C  
ATOM   2904  C   GLY A 388      14.375  11.320  11.422  1.00 73.38           C  
ATOM   2905  O   GLY A 388      13.500  10.750  12.078  1.00 73.38           O  
ATOM   2906  N   LYS A 389      14.055  12.180  10.336  1.00 80.06           N  
ATOM   2907  CA  LYS A 389      12.734  12.500   9.805  1.00 80.06           C  
ATOM   2908  C   LYS A 389      12.383  11.586   8.633  1.00 80.06           C  
ATOM   2909  CB  LYS A 389      12.664  13.961   9.367  1.00 80.06           C  
ATOM   2910  O   LYS A 389      13.211  11.344   7.758  1.00 80.06           O  
ATOM   2911  CG  LYS A 389      12.992  14.953  10.477  1.00 80.06           C  
ATOM   2912  CD  LYS A 389      13.164  16.359   9.930  1.00 80.06           C  
ATOM   2913  CE  LYS A 389      13.703  17.312  11.000  1.00 80.06           C  
ATOM   2914  NZ  LYS A 389      14.000  18.672  10.430  1.00 80.06           N  
ATOM   2915  N   GLY A 390      11.188  10.805   8.797  1.00 82.44           N  
ATOM   2916  CA  GLY A 390      10.727  10.055   7.641  1.00 82.44           C  
ATOM   2917  C   GLY A 390      10.516  10.914   6.410  1.00 82.44           C  
ATOM   2918  O   GLY A 390      11.312  10.859   5.465  1.00 82.44           O  
ATOM   2919  N   ILE A 391       9.523  11.703   6.391  1.00 87.00           N  
ATOM   2920  CA  ILE A 391       9.242  12.672   5.332  1.00 87.00           C  
ATOM   2921  C   ILE A 391       9.227  14.078   5.910  1.00 87.00           C  
ATOM   2922  CB  ILE A 391       7.906  12.359   4.625  1.00 87.00           C  
ATOM   2923  O   ILE A 391       8.414  14.391   6.777  1.00 87.00           O  
ATOM   2924  CG1 ILE A 391       7.934  10.953   4.012  1.00 87.00           C  
ATOM   2925  CG2 ILE A 391       7.605  13.422   3.557  1.00 87.00           C  
ATOM   2926  CD1 ILE A 391       6.625  10.539   3.357  1.00 87.00           C  
ATOM   2927  N   ASN A 392      10.172  14.820   5.402  1.00 84.00           N  
ATOM   2928  CA  ASN A 392      10.344  16.203   5.863  1.00 84.00           C  
ATOM   2929  C   ASN A 392       9.828  17.203   4.840  1.00 84.00           C  
ATOM   2930  CB  ASN A 392      11.812  16.484   6.191  1.00 84.00           C  
ATOM   2931  O   ASN A 392      10.156  17.109   3.652  1.00 84.00           O  
ATOM   2932  CG  ASN A 392      12.039  17.891   6.688  1.00 84.00           C  
ATOM   2933  ND2 ASN A 392      13.094  18.531   6.184  1.00 84.00           N  
ATOM   2934  OD1 ASN A 392      11.281  18.406   7.516  1.00 84.00           O  
ATOM   2935  N   PHE A 393       9.047  18.109   5.328  1.00 79.56           N  
ATOM   2936  CA  PHE A 393       8.562  19.203   4.504  1.00 79.56           C  
ATOM   2937  C   PHE A 393       9.273  20.500   4.863  1.00 79.56           C  
ATOM   2938  CB  PHE A 393       7.051  19.375   4.664  1.00 79.56           C  
ATOM   2939  O   PHE A 393       9.023  21.094   5.918  1.00 79.56           O  
ATOM   2940  CG  PHE A 393       6.262  18.125   4.375  1.00 79.56           C  
ATOM   2941  CD1 PHE A 393       5.801  17.859   3.090  1.00 79.56           C  
ATOM   2942  CD2 PHE A 393       5.980  17.219   5.387  1.00 79.56           C  
ATOM   2943  CE1 PHE A 393       5.074  16.703   2.816  1.00 79.56           C  
ATOM   2944  CE2 PHE A 393       5.250  16.062   5.121  1.00 79.56           C  
ATOM   2945  CZ  PHE A 393       4.797  15.812   3.836  1.00 79.56           C  
ATOM   2946  N   ASP A 394      10.359  20.828   4.031  1.00 71.94           N  
ATOM   2947  CA  ASP A 394      11.227  21.984   4.297  1.00 71.94           C  
ATOM   2948  C   ASP A 394      10.992  23.094   3.281  1.00 71.94           C  
ATOM   2949  CB  ASP A 394      12.695  21.547   4.285  1.00 71.94           C  
ATOM   2950  O   ASP A 394      11.000  22.844   2.072  1.00 71.94           O  
ATOM   2951  CG  ASP A 394      13.625  22.609   4.871  1.00 71.94           C  
ATOM   2952  OD1 ASP A 394      13.133  23.594   5.453  1.00 71.94           O  
ATOM   2953  OD2 ASP A 394      14.859  22.438   4.746  1.00 71.94           O  
ATOM   2954  N   ARG A 395      10.664  24.531   3.664  1.00 61.56           N  
ATOM   2955  CA  ARG A 395      10.711  25.719   2.822  1.00 61.56           C  
ATOM   2956  C   ARG A 395       9.836  25.547   1.584  1.00 61.56           C  
ATOM   2957  CB  ARG A 395      12.148  26.031   2.406  1.00 61.56           C  
ATOM   2958  O   ARG A 395      10.320  25.641   0.455  1.00 61.56           O  
ATOM   2959  CG  ARG A 395      12.984  26.688   3.500  1.00 61.56           C  
ATOM   2960  CD  ARG A 395      14.281  27.250   2.957  1.00 61.56           C  
ATOM   2961  NE  ARG A 395      15.266  26.203   2.705  1.00 61.56           N  
ATOM   2962  NH1 ARG A 395      17.016  27.656   2.305  1.00 61.56           N  
ATOM   2963  NH2 ARG A 395      17.359  25.391   2.189  1.00 61.56           N  
ATOM   2964  CZ  ARG A 395      16.547  26.422   2.400  1.00 61.56           C  
ATOM   2965  N   SER A 396       8.461  25.203   1.663  1.00 53.38           N  
ATOM   2966  CA  SER A 396       7.547  25.031   0.538  1.00 53.38           C  
ATOM   2967  C   SER A 396       7.004  26.375   0.054  1.00 53.38           C  
ATOM   2968  CB  SER A 396       6.387  24.109   0.923  1.00 53.38           C  
ATOM   2969  O   SER A 396       6.699  27.250   0.861  1.00 53.38           O  
ATOM   2970  OG  SER A 396       5.422  24.812   1.688  1.00 53.38           O  
ATOM   2971  N   VAL A 397       7.430  26.984  -1.015  1.00 46.94           N  
ATOM   2972  CA  VAL A 397       7.227  28.188  -1.812  1.00 46.94           C  
ATOM   2973  C   VAL A 397       5.781  28.250  -2.291  1.00 46.94           C  
ATOM   2974  CB  VAL A 397       8.195  28.234  -3.018  1.00 46.94           C  
ATOM   2975  O   VAL A 397       5.211  27.234  -2.713  1.00 46.94           O  
ATOM   2976  CG1 VAL A 397       8.688  29.656  -3.256  1.00 46.94           C  
ATOM   2977  CG2 VAL A 397       9.367  27.281  -2.799  1.00 46.94           C  
ATOM   2978  N   GLY A 398       4.805  29.125  -1.769  1.00 47.03           N  
ATOM   2979  CA  GLY A 398       3.893  30.250  -1.898  1.00 47.03           C  
ATOM   2980  C   GLY A 398       3.195  30.312  -3.244  1.00 47.03           C  
ATOM   2981  O   GLY A 398       3.746  30.828  -4.215  1.00 47.03           O  
ATOM   2982  N   ASP A 399       2.244  29.141  -3.592  1.00 50.03           N  
ATOM   2983  CA  ASP A 399       1.166  29.406  -4.539  1.00 50.03           C  
ATOM   2984  C   ASP A 399      -0.066  28.562  -4.219  1.00 50.03           C  
ATOM   2985  CB  ASP A 399       1.631  29.141  -5.973  1.00 50.03           C  
ATOM   2986  O   ASP A 399       0.009  27.625  -3.428  1.00 50.03           O  
ATOM   2987  CG  ASP A 399       2.275  30.344  -6.625  1.00 50.03           C  
ATOM   2988  OD1 ASP A 399       2.197  31.453  -6.059  1.00 50.03           O  
ATOM   2989  OD2 ASP A 399       2.865  30.188  -7.715  1.00 50.03           O  
ATOM   2990  N   ASN A 400      -1.334  29.016  -3.766  1.00 53.00           N  
ATOM   2991  CA  ASN A 400      -2.664  28.453  -3.549  1.00 53.00           C  
ATOM   2992  C   ASN A 400      -2.764  27.031  -4.070  1.00 53.00           C  
ATOM   2993  CB  ASN A 400      -3.729  29.328  -4.207  1.00 53.00           C  
ATOM   2994  O   ASN A 400      -3.865  26.500  -4.254  1.00 53.00           O  
ATOM   2995  CG  ASN A 400      -3.979  30.625  -3.443  1.00 53.00           C  
ATOM   2996  ND2 ASN A 400      -4.613  31.578  -4.098  1.00 53.00           N  
ATOM   2997  OD1 ASN A 400      -3.604  30.750  -2.275  1.00 53.00           O  
ATOM   2998  N   ARG A 401      -1.752  26.250  -4.348  1.00 62.34           N  
ATOM   2999  CA  ARG A 401      -1.765  24.891  -4.859  1.00 62.34           C  
ATOM   3000  C   ARG A 401      -1.433  23.875  -3.762  1.00 62.34           C  
ATOM   3001  CB  ARG A 401      -0.776  24.734  -6.020  1.00 62.34           C  
ATOM   3002  O   ARG A 401      -0.744  24.219  -2.795  1.00 62.34           O  
ATOM   3003  CG  ARG A 401      -1.155  25.531  -7.258  1.00 62.34           C  
ATOM   3004  CD  ARG A 401      -0.212  25.250  -8.422  1.00 62.34           C  
ATOM   3005  NE  ARG A 401       0.033  26.453  -9.219  1.00 62.34           N  
ATOM   3006  NH1 ARG A 401       1.535  25.438 -10.648  1.00 62.34           N  
ATOM   3007  NH2 ARG A 401       1.005  27.656 -10.914  1.00 62.34           N  
ATOM   3008  CZ  ARG A 401       0.857  26.516 -10.258  1.00 62.34           C  
ATOM   3009  N   LYS A 402      -2.168  22.531  -3.793  1.00 74.00           N  
ATOM   3010  CA  LYS A 402      -2.289  21.547  -2.723  1.00 74.00           C  
ATOM   3011  C   LYS A 402      -1.298  20.406  -2.916  1.00 74.00           C  
ATOM   3012  CB  LYS A 402      -3.715  21.000  -2.654  1.00 74.00           C  
ATOM   3013  O   LYS A 402      -1.134  19.891  -4.027  1.00 74.00           O  
ATOM   3014  CG  LYS A 402      -4.762  22.047  -2.305  1.00 74.00           C  
ATOM   3015  CD  LYS A 402      -6.164  21.453  -2.285  1.00 74.00           C  
ATOM   3016  CE  LYS A 402      -7.223  22.516  -2.023  1.00 74.00           C  
ATOM   3017  NZ  LYS A 402      -8.602  21.922  -2.010  1.00 74.00           N  
ATOM   3018  N   LEU A 403      -0.442  20.172  -1.954  1.00 80.94           N  
ATOM   3019  CA  LEU A 403       0.302  18.922  -1.854  1.00 80.94           C  
ATOM   3020  C   LEU A 403      -0.512  17.859  -1.116  1.00 80.94           C  
ATOM   3021  CB  LEU A 403       1.636  19.141  -1.137  1.00 80.94           C  
ATOM   3022  O   LEU A 403      -0.890  18.047   0.041  1.00 80.94           O  
ATOM   3023  CG  LEU A 403       2.514  17.906  -0.933  1.00 80.94           C  
ATOM   3024  CD1 LEU A 403       2.975  17.359  -2.277  1.00 80.94           C  
ATOM   3025  CD2 LEU A 403       3.709  18.234  -0.047  1.00 80.94           C  
ATOM   3026  N   VAL A 404      -0.842  16.828  -1.866  1.00 87.88           N  
ATOM   3027  CA  VAL A 404      -1.731  15.797  -1.335  1.00 87.88           C  
ATOM   3028  C   VAL A 404      -0.954  14.500  -1.128  1.00 87.88           C  
ATOM   3029  CB  VAL A 404      -2.938  15.555  -2.270  1.00 87.88           C  
ATOM   3030  O   VAL A 404      -0.299  14.008  -2.049  1.00 87.88           O  
ATOM   3031  CG1 VAL A 404      -3.857  14.477  -1.692  1.00 87.88           C  
ATOM   3032  CG2 VAL A 404      -3.709  16.844  -2.496  1.00 87.88           C  
ATOM   3033  N   LEU A 405      -0.984  14.070   0.070  1.00 90.75           N  
ATOM   3034  CA  LEU A 405      -0.525  12.719   0.372  1.00 90.75           C  
ATOM   3035  C   LEU A 405      -1.706  11.781   0.584  1.00 90.75           C  
ATOM   3036  CB  LEU A 405       0.371  12.727   1.613  1.00 90.75           C  
ATOM   3037  O   LEU A 405      -2.584  12.055   1.405  1.00 90.75           O  
ATOM   3038  CG  LEU A 405       1.755  13.352   1.450  1.00 90.75           C  
ATOM   3039  CD1 LEU A 405       1.682  14.859   1.674  1.00 90.75           C  
ATOM   3040  CD2 LEU A 405       2.750  12.711   2.412  1.00 90.75           C  
ATOM   3041  N   GLU A 406      -1.729  10.602  -0.180  1.00 92.56           N  
ATOM   3042  CA  GLU A 406      -2.820   9.633  -0.114  1.00 92.56           C  
ATOM   3043  C   GLU A 406      -2.293   8.219   0.101  1.00 92.56           C  
ATOM   3044  CB  GLU A 406      -3.668   9.695  -1.388  1.00 92.56           C  
ATOM   3045  O   GLU A 406      -1.435   7.750  -0.649  1.00 92.56           O  
ATOM   3046  CG  GLU A 406      -4.398  11.016  -1.582  1.00 92.56           C  
ATOM   3047  CD  GLU A 406      -5.230  11.055  -2.852  1.00 92.56           C  
ATOM   3048  OE1 GLU A 406      -5.996  12.031  -3.043  1.00 92.56           O  
ATOM   3049  OE2 GLU A 406      -5.121  10.109  -3.662  1.00 92.56           O  
ATOM   3050  N   HIS A 407      -2.707   7.586   1.284  1.00 91.00           N  
ATOM   3051  CA  HIS A 407      -2.305   6.215   1.578  1.00 91.00           C  
ATOM   3052  C   HIS A 407      -0.791   6.105   1.729  1.00 91.00           C  
ATOM   3053  CB  HIS A 407      -2.793   5.266   0.482  1.00 91.00           C  
ATOM   3054  O   HIS A 407      -0.168   5.207   1.154  1.00 91.00           O  
ATOM   3055  CG  HIS A 407      -4.281   5.238   0.330  1.00 91.00           C  
ATOM   3056  CD2 HIS A 407      -5.234   4.605   1.051  1.00 91.00           C  
ATOM   3057  ND1 HIS A 407      -4.938   5.922  -0.668  1.00 91.00           N  
ATOM   3058  CE1 HIS A 407      -6.238   5.711  -0.554  1.00 91.00           C  
ATOM   3059  NE2 HIS A 407      -6.445   4.918   0.481  1.00 91.00           N  
ATOM   3060  N   VAL A 408      -0.223   7.062   2.393  1.00 91.94           N  
ATOM   3061  CA  VAL A 408       1.203   7.090   2.701  1.00 91.94           C  
ATOM   3062  C   VAL A 408       1.424   6.680   4.156  1.00 91.94           C  
ATOM   3063  CB  VAL A 408       1.816   8.484   2.441  1.00 91.94           C  
ATOM   3064  O   VAL A 408       0.795   7.227   5.062  1.00 91.94           O  
ATOM   3065  CG1 VAL A 408       3.283   8.516   2.865  1.00 91.94           C  
ATOM   3066  CG2 VAL A 408       1.674   8.859   0.968  1.00 91.94           C  
ATOM   3067  N   TYR A 409       2.289   5.672   4.266  1.00 89.06           N  
ATOM   3068  CA  TYR A 409       2.580   5.137   5.590  1.00 89.06           C  
ATOM   3069  C   TYR A 409       4.051   5.328   5.945  1.00 89.06           C  
ATOM   3070  CB  TYR A 409       2.219   3.648   5.660  1.00 89.06           C  
ATOM   3071  O   TYR A 409       4.938   4.953   5.176  1.00 89.06           O  
ATOM   3072  CG  TYR A 409       0.767   3.363   5.359  1.00 89.06           C  
ATOM   3073  CD1 TYR A 409      -0.130   3.057   6.383  1.00 89.06           C  
ATOM   3074  CD2 TYR A 409       0.290   3.396   4.055  1.00 89.06           C  
ATOM   3075  CE1 TYR A 409      -1.467   2.791   6.109  1.00 89.06           C  
ATOM   3076  CE2 TYR A 409      -1.045   3.133   3.770  1.00 89.06           C  
ATOM   3077  OH  TYR A 409      -3.238   2.568   4.523  1.00 89.06           O  
ATOM   3078  CZ  TYR A 409      -1.915   2.832   4.801  1.00 89.06           C  
ATOM   3079  N   VAL A 410       4.316   5.992   7.066  1.00 86.69           N  
ATOM   3080  CA  VAL A 410       5.680   6.191   7.547  1.00 86.69           C  
ATOM   3081  C   VAL A 410       5.848   5.535   8.914  1.00 86.69           C  
ATOM   3082  CB  VAL A 410       6.035   7.691   7.629  1.00 86.69           C  
ATOM   3083  O   VAL A 410       5.105   5.840   9.852  1.00 86.69           O  
ATOM   3084  CG1 VAL A 410       7.480   7.879   8.086  1.00 86.69           C  
ATOM   3085  CG2 VAL A 410       5.812   8.367   6.277  1.00 86.69           C  
ATOM   3086  N   ASP A 411       6.816   4.637   8.969  1.00 79.44           N  
ATOM   3087  CA  ASP A 411       6.965   3.840  10.188  1.00 79.44           C  
ATOM   3088  C   ASP A 411       8.438   3.664  10.555  1.00 79.44           C  
ATOM   3089  CB  ASP A 411       6.297   2.473  10.016  1.00 79.44           C  
ATOM   3090  O   ASP A 411       9.297   3.588   9.672  1.00 79.44           O  
ATOM   3091  CG  ASP A 411       6.125   1.731  11.328  1.00 79.44           C  
ATOM   3092  OD1 ASP A 411       6.652   2.189  12.359  1.00 79.44           O  
ATOM   3093  OD2 ASP A 411       5.453   0.676  11.328  1.00 79.44           O  
ATOM   3094  N   THR A 412       8.797   3.695  11.953  1.00 73.75           N  
ATOM   3095  CA  THR A 412      10.086   3.248  12.469  1.00 73.75           C  
ATOM   3096  C   THR A 412      11.094   4.391  12.469  1.00 73.75           C  
ATOM   3097  CB  THR A 412      10.641   2.068  11.648  1.00 73.75           C  
ATOM   3098  O   THR A 412      12.289   4.168  12.680  1.00 73.75           O  
ATOM   3099  CG2 THR A 412       9.719   0.856  11.734  1.00 73.75           C  
ATOM   3100  OG1 THR A 412      10.758   2.467  10.273  1.00 73.75           O  
ATOM   3101  N   PHE A 413      10.672   5.680  12.047  1.00 76.69           N  
ATOM   3102  CA  PHE A 413      11.477   6.887  12.117  1.00 76.69           C  
ATOM   3103  C   PHE A 413      11.289   7.586  13.461  1.00 76.69           C  
ATOM   3104  CB  PHE A 413      11.125   7.844  10.977  1.00 76.69           C  
ATOM   3105  O   PHE A 413      10.266   7.402  14.117  1.00 76.69           O  
ATOM   3106  CG  PHE A 413      11.391   7.273   9.602  1.00 76.69           C  
ATOM   3107  CD1 PHE A 413      12.602   7.500   8.961  1.00 76.69           C  
ATOM   3108  CD2 PHE A 413      10.422   6.512   8.961  1.00 76.69           C  
ATOM   3109  CE1 PHE A 413      12.844   6.973   7.695  1.00 76.69           C  
ATOM   3110  CE2 PHE A 413      10.656   5.984   7.695  1.00 76.69           C  
ATOM   3111  CZ  PHE A 413      11.867   6.215   7.066  1.00 76.69           C  
ATOM   3112  N   ARG A 414      12.320   8.375  13.938  1.00 73.56           N  
ATOM   3113  CA  ARG A 414      12.188   9.219  15.117  1.00 73.56           C  
ATOM   3114  C   ARG A 414      11.031  10.203  14.953  1.00 73.56           C  
ATOM   3115  CB  ARG A 414      13.492   9.977  15.375  1.00 73.56           C  
ATOM   3116  O   ARG A 414      10.250  10.406  15.891  1.00 73.56           O  
ATOM   3117  CG  ARG A 414      13.484  10.789  16.656  1.00 73.56           C  
ATOM   3118  CD  ARG A 414      14.859  11.352  16.984  1.00 73.56           C  
ATOM   3119  NE  ARG A 414      14.836  12.195  18.172  1.00 73.56           N  
ATOM   3120  NH1 ARG A 414      16.984  11.680  18.844  1.00 73.56           N  
ATOM   3121  NH2 ARG A 414      15.711  13.117  20.094  1.00 73.56           N  
ATOM   3122  CZ  ARG A 414      15.844  12.328  19.031  1.00 73.56           C  
ATOM   3123  N   TRP A 415      10.938  10.875  13.750  1.00 73.56           N  
ATOM   3124  CA  TRP A 415       9.836  11.711  13.297  1.00 73.56           C  
ATOM   3125  C   TRP A 415       9.203  11.148  12.031  1.00 73.56           C  
ATOM   3126  CB  TRP A 415      10.312  13.148  13.055  1.00 73.56           C  
ATOM   3127  O   TRP A 415       9.906  10.875  11.055  1.00 73.56           O  
ATOM   3128  CG  TRP A 415      10.828  13.836  14.281  1.00 73.56           C  
ATOM   3129  CD1 TRP A 415      10.094  14.430  15.273  1.00 73.56           C  
ATOM   3130  CD2 TRP A 415      12.203  14.000  14.648  1.00 73.56           C  
ATOM   3131  CE2 TRP A 415      12.227  14.703  15.875  1.00 73.56           C  
ATOM   3132  CE3 TRP A 415      13.422  13.625  14.062  1.00 73.56           C  
ATOM   3133  NE1 TRP A 415      10.930  14.953  16.234  1.00 73.56           N  
ATOM   3134  CH2 TRP A 415      14.594  14.656  15.922  1.00 73.56           C  
ATOM   3135  CZ2 TRP A 415      13.422  15.039  16.516  1.00 73.56           C  
ATOM   3136  CZ3 TRP A 415      14.602  13.953  14.703  1.00 73.56           C  
ATOM   3137  N   GLY A 416       7.832  10.680  12.125  1.00 77.75           N  
ATOM   3138  CA  GLY A 416       7.172  10.242  10.906  1.00 77.75           C  
ATOM   3139  C   GLY A 416       7.102  11.328   9.844  1.00 77.75           C  
ATOM   3140  O   GLY A 416       7.922  11.359   8.930  1.00 77.75           O  
ATOM   3141  N   PHE A 417       6.129  12.242   9.953  1.00 79.94           N  
ATOM   3142  CA  PHE A 417       5.996  13.430   9.125  1.00 79.94           C  
ATOM   3143  C   PHE A 417       6.516  14.664   9.859  1.00 79.94           C  
ATOM   3144  CB  PHE A 417       4.535  13.648   8.711  1.00 79.94           C  
ATOM   3145  O   PHE A 417       6.094  14.945  10.984  1.00 79.94           O  
ATOM   3146  CG  PHE A 417       3.977  12.531   7.863  1.00 79.94           C  
ATOM   3147  CD1 PHE A 417       4.434  12.336   6.566  1.00 79.94           C  
ATOM   3148  CD2 PHE A 417       2.994  11.688   8.359  1.00 79.94           C  
ATOM   3149  CE1 PHE A 417       3.918  11.312   5.777  1.00 79.94           C  
ATOM   3150  CE2 PHE A 417       2.475  10.664   7.578  1.00 79.94           C  
ATOM   3151  CZ  PHE A 417       2.938  10.477   6.289  1.00 79.94           C  
ATOM   3152  N   TYR A 418       7.469  15.227   9.258  1.00 78.06           N  
ATOM   3153  CA  TYR A 418       8.031  16.438   9.867  1.00 78.06           C  
ATOM   3154  C   TYR A 418       7.801  17.641   8.977  1.00 78.06           C  
ATOM   3155  CB  TYR A 418       9.531  16.250  10.125  1.00 78.06           C  
ATOM   3156  O   TYR A 418       8.188  17.656   7.805  1.00 78.06           O  
ATOM   3157  CG  TYR A 418      10.164  17.406  10.859  1.00 78.06           C  
ATOM   3158  CD1 TYR A 418      10.609  18.531  10.164  1.00 78.06           C  
ATOM   3159  CD2 TYR A 418      10.312  17.375  12.242  1.00 78.06           C  
ATOM   3160  CE1 TYR A 418      11.195  19.609  10.836  1.00 78.06           C  
ATOM   3161  CE2 TYR A 418      10.898  18.438  12.922  1.00 78.06           C  
ATOM   3162  OH  TYR A 418      11.914  20.609  12.883  1.00 78.06           O  
ATOM   3163  CZ  TYR A 418      11.336  19.547  12.211  1.00 78.06           C  
ATOM   3164  N   VAL A 419       7.152  18.578   9.539  1.00 74.12           N  
ATOM   3165  CA  VAL A 419       6.922  19.812   8.797  1.00 74.12           C  
ATOM   3166  C   VAL A 419       7.707  20.953   9.445  1.00 74.12           C  
ATOM   3167  CB  VAL A 419       5.418  20.172   8.742  1.00 74.12           C  
ATOM   3168  O   VAL A 419       7.383  21.391  10.555  1.00 74.12           O  
ATOM   3169  CG1 VAL A 419       5.191  21.438   7.906  1.00 74.12           C  
ATOM   3170  CG2 VAL A 419       4.621  19.000   8.172  1.00 74.12           C  
ATOM   3171  N   GLY A 420       8.992  21.328   8.891  1.00 64.88           N  
ATOM   3172  CA  GLY A 420       9.930  22.297   9.438  1.00 64.88           C  
ATOM   3173  C   GLY A 420       9.852  23.656   8.773  1.00 64.88           C  
ATOM   3174  O   GLY A 420       9.500  23.766   7.594  1.00 64.88           O  
ATOM   3175  N   GLU A 421       9.766  24.922   9.516  1.00 58.38           N  
ATOM   3176  CA  GLU A 421       9.797  26.328   9.133  1.00 58.38           C  
ATOM   3177  C   GLU A 421       8.922  26.594   7.910  1.00 58.38           C  
ATOM   3178  CB  GLU A 421      11.234  26.781   8.852  1.00 58.38           C  
ATOM   3179  O   GLU A 421       9.391  26.516   6.773  1.00 58.38           O  
ATOM   3180  CG  GLU A 421      12.148  26.719  10.070  1.00 58.38           C  
ATOM   3181  CD  GLU A 421      13.531  27.297   9.812  1.00 58.38           C  
ATOM   3182  OE1 GLU A 421      14.367  27.312  10.742  1.00 58.38           O  
ATOM   3183  OE2 GLU A 421      13.789  27.734   8.664  1.00 58.38           O  
ATOM   3184  N   PRO A 422       7.566  26.578   8.039  1.00 51.88           N  
ATOM   3185  CA  PRO A 422       6.629  26.688   6.918  1.00 51.88           C  
ATOM   3186  C   PRO A 422       6.750  28.000   6.156  1.00 51.88           C  
ATOM   3187  CB  PRO A 422       5.258  26.562   7.590  1.00 51.88           C  
ATOM   3188  O   PRO A 422       6.414  29.062   6.695  1.00 51.88           O  
ATOM   3189  CG  PRO A 422       5.500  26.938   9.016  1.00 51.88           C  
ATOM   3190  CD  PRO A 422       6.977  26.875   9.281  1.00 51.88           C  
ATOM   3191  N   GLU A 423       7.949  28.531   5.871  1.00 48.94           N  
ATOM   3192  CA  GLU A 423       7.980  29.750   5.070  1.00 48.94           C  
ATOM   3193  C   GLU A 423       7.230  29.562   3.754  1.00 48.94           C  
ATOM   3194  CB  GLU A 423       9.422  30.172   4.801  1.00 48.94           C  
ATOM   3195  O   GLU A 423       7.434  28.578   3.051  1.00 48.94           O  
ATOM   3196  CG  GLU A 423      10.141  30.719   6.027  1.00 48.94           C  
ATOM   3197  CD  GLU A 423      11.617  31.000   5.781  1.00 48.94           C  
ATOM   3198  OE1 GLU A 423      12.312  31.438   6.727  1.00 48.94           O  
ATOM   3199  OE2 GLU A 423      12.070  30.797   4.637  1.00 48.94           O  
ATOM   3200  N   CYS A 424       5.891  29.438   3.795  1.00 46.09           N  
ATOM   3201  CA  CYS A 424       5.020  29.531   2.629  1.00 46.09           C  
ATOM   3202  C   CYS A 424       4.395  28.172   2.311  1.00 46.09           C  
ATOM   3203  CB  CYS A 424       5.797  30.031   1.417  1.00 46.09           C  
ATOM   3204  O   CYS A 424       4.473  27.703   1.176  1.00 46.09           O  
ATOM   3205  SG  CYS A 424       6.562  31.656   1.671  1.00 46.09           S  
ATOM   3206  N   ILE A 425       3.980  27.328   3.381  1.00 49.62           N  
ATOM   3207  CA  ILE A 425       3.488  26.000   3.049  1.00 49.62           C  
ATOM   3208  C   ILE A 425       2.037  26.078   2.580  1.00 49.62           C  
ATOM   3209  CB  ILE A 425       3.604  25.031   4.254  1.00 49.62           C  
ATOM   3210  O   ILE A 425       1.210  26.734   3.219  1.00 49.62           O  
ATOM   3211  CG1 ILE A 425       5.066  24.906   4.699  1.00 49.62           C  
ATOM   3212  CG2 ILE A 425       3.021  23.656   3.906  1.00 49.62           C  
ATOM   3213  CD1 ILE A 425       5.258  24.109   5.980  1.00 49.62           C  
ATOM   3214  N   ASN A 426       1.658  25.859   1.266  1.00 53.78           N  
ATOM   3215  CA  ASN A 426       0.462  25.391   0.585  1.00 53.78           C  
ATOM   3216  C   ASN A 426      -0.237  24.297   1.388  1.00 53.78           C  
ATOM   3217  CB  ASN A 426       0.810  24.875  -0.815  1.00 53.78           C  
ATOM   3218  O   ASN A 426       0.343  23.734   2.318  1.00 53.78           O  
ATOM   3219  CG  ASN A 426       1.288  25.984  -1.736  1.00 53.78           C  
ATOM   3220  ND2 ASN A 426       2.078  25.609  -2.740  1.00 53.78           N  
ATOM   3221  OD1 ASN A 426       0.952  27.156  -1.548  1.00 53.78           O  
ATOM   3222  N   GLN A 427      -1.628  24.344   1.527  1.00 64.62           N  
ATOM   3223  CA  GLN A 427      -2.545  23.312   2.008  1.00 64.62           C  
ATOM   3224  C   GLN A 427      -1.962  21.922   1.800  1.00 64.62           C  
ATOM   3225  CB  GLN A 427      -3.898  23.438   1.306  1.00 64.62           C  
ATOM   3226  O   GLN A 427      -1.663  21.531   0.669  1.00 64.62           O  
ATOM   3227  CG  GLN A 427      -4.809  24.500   1.895  1.00 64.62           C  
ATOM   3228  CD  GLN A 427      -6.188  24.516   1.263  1.00 64.62           C  
ATOM   3229  NE2 GLN A 427      -7.070  25.359   1.782  1.00 64.62           N  
ATOM   3230  OE1 GLN A 427      -6.453  23.766   0.313  1.00 64.62           O  
ATOM   3231  N   ILE A 428      -1.269  21.328   2.791  1.00 74.19           N  
ATOM   3232  CA  ILE A 428      -0.936  19.906   2.771  1.00 74.19           C  
ATOM   3233  C   ILE A 428      -2.131  19.094   3.260  1.00 74.19           C  
ATOM   3234  CB  ILE A 428       0.308  19.609   3.637  1.00 74.19           C  
ATOM   3235  O   ILE A 428      -2.697  19.375   4.316  1.00 74.19           O  
ATOM   3236  CG1 ILE A 428       1.488  20.484   3.197  1.00 74.19           C  
ATOM   3237  CG2 ILE A 428       0.670  18.109   3.564  1.00 74.19           C  
ATOM   3238  CD1 ILE A 428       2.688  20.422   4.133  1.00 74.19           C  
ATOM   3239  N   GLU A 429      -2.453  18.172   2.410  1.00 80.12           N  
ATOM   3240  CA  GLU A 429      -3.543  17.281   2.797  1.00 80.12           C  
ATOM   3241  C   GLU A 429      -3.055  15.844   2.945  1.00 80.12           C  
ATOM   3242  CB  GLU A 429      -4.680  17.344   1.772  1.00 80.12           C  
ATOM   3243  O   GLU A 429      -2.373  15.320   2.062  1.00 80.12           O  
ATOM   3244  CG  GLU A 429      -5.336  18.719   1.668  1.00 80.12           C  
ATOM   3245  CD  GLU A 429      -6.496  18.750   0.688  1.00 80.12           C  
ATOM   3246  OE1 GLU A 429      -7.102  19.828   0.504  1.00 80.12           O  
ATOM   3247  OE2 GLU A 429      -6.805  17.688   0.098  1.00 80.12           O  
ATOM   3248  N   PHE A 430      -3.320  15.375   4.059  1.00 82.56           N  
ATOM   3249  CA  PHE A 430      -3.084  13.961   4.305  1.00 82.56           C  
ATOM   3250  C   PHE A 430      -4.383  13.172   4.203  1.00 82.56           C  
ATOM   3251  CB  PHE A 430      -2.451  13.750   5.684  1.00 82.56           C  
ATOM   3252  O   PHE A 430      -5.332  13.430   4.941  1.00 82.56           O  
ATOM   3253  CG  PHE A 430      -1.131  14.453   5.859  1.00 82.56           C  
ATOM   3254  CD1 PHE A 430       0.063  13.781   5.613  1.00 82.56           C  
ATOM   3255  CD2 PHE A 430      -1.083  15.773   6.270  1.00 82.56           C  
ATOM   3256  CE1 PHE A 430       1.287  14.430   5.777  1.00 82.56           C  
ATOM   3257  CE2 PHE A 430       0.136  16.422   6.430  1.00 82.56           C  
ATOM   3258  CZ  PHE A 430       1.320  15.750   6.184  1.00 82.56           C  
ATOM   3259  N   HIS A 431      -4.484  12.219   3.246  1.00 85.50           N  
ATOM   3260  CA  HIS A 431      -5.648  11.359   3.059  1.00 85.50           C  
ATOM   3261  C   HIS A 431      -5.301   9.898   3.316  1.00 85.50           C  
ATOM   3262  CB  HIS A 431      -6.211  11.523   1.646  1.00 85.50           C  
ATOM   3263  O   HIS A 431      -4.441   9.328   2.635  1.00 85.50           O  
ATOM   3264  CG  HIS A 431      -6.723  12.898   1.359  1.00 85.50           C  
ATOM   3265  CD2 HIS A 431      -6.070  14.070   1.176  1.00 85.50           C  
ATOM   3266  ND1 HIS A 431      -8.070  13.188   1.237  1.00 85.50           N  
ATOM   3267  CE1 HIS A 431      -8.219  14.477   0.989  1.00 85.50           C  
ATOM   3268  NE2 HIS A 431      -7.023  15.039   0.946  1.00 85.50           N  
ATOM   3269  N   SER A 432      -5.906   9.359   4.473  1.00 85.19           N  
ATOM   3270  CA  SER A 432      -5.695   7.953   4.797  1.00 85.19           C  
ATOM   3271  C   SER A 432      -4.211   7.641   4.961  1.00 85.19           C  
ATOM   3272  CB  SER A 432      -6.293   7.059   3.713  1.00 85.19           C  
ATOM   3273  O   SER A 432      -3.730   6.613   4.480  1.00 85.19           O  
ATOM   3274  OG  SER A 432      -7.691   7.270   3.600  1.00 85.19           O  
ATOM   3275  N   CYS A 433      -3.467   8.531   5.520  1.00 85.06           N  
ATOM   3276  CA  CYS A 433      -2.051   8.367   5.828  1.00 85.06           C  
ATOM   3277  C   CYS A 433      -1.855   7.852   7.246  1.00 85.06           C  
ATOM   3278  CB  CYS A 433      -1.312   9.695   5.652  1.00 85.06           C  
ATOM   3279  O   CYS A 433      -2.721   8.039   8.102  1.00 85.06           O  
ATOM   3280  SG  CYS A 433      -1.250  10.281   3.945  1.00 85.06           S  
ATOM   3281  N   ARG A 434      -0.723   7.180   7.441  1.00 81.50           N  
ATOM   3282  CA  ARG A 434      -0.358   6.691   8.766  1.00 81.50           C  
ATOM   3283  C   ARG A 434       1.078   7.066   9.117  1.00 81.50           C  
ATOM   3284  CB  ARG A 434      -0.535   5.172   8.844  1.00 81.50           C  
ATOM   3285  O   ARG A 434       1.987   6.887   8.305  1.00 81.50           O  
ATOM   3286  CG  ARG A 434      -0.195   4.582  10.203  1.00 81.50           C  
ATOM   3287  CD  ARG A 434      -0.420   3.076  10.234  1.00 81.50           C  
ATOM   3288  NE  ARG A 434      -0.229   2.531  11.578  1.00 81.50           N  
ATOM   3289  NH1 ARG A 434      -0.345   0.320  10.922  1.00 81.50           N  
ATOM   3290  NH2 ARG A 434      -0.019   0.850  13.125  1.00 81.50           N  
ATOM   3291  CZ  ARG A 434      -0.198   1.234  11.875  1.00 81.50           C  
ATOM   3292  N   ALA A 435       1.270   7.750  10.266  1.00 78.06           N  
ATOM   3293  CA  ALA A 435       2.604   8.039  10.789  1.00 78.06           C  
ATOM   3294  C   ALA A 435       2.838   7.324  12.117  1.00 78.06           C  
ATOM   3295  CB  ALA A 435       2.797   9.539  10.953  1.00 78.06           C  
ATOM   3296  O   ALA A 435       2.205   7.652  13.125  1.00 78.06           O  
ATOM   3297  N   GLN A 436       3.627   6.277  12.102  1.00 71.50           N  
ATOM   3298  CA  GLN A 436       3.969   5.508  13.297  1.00 71.50           C  
ATOM   3299  C   GLN A 436       5.434   5.703  13.672  1.00 71.50           C  
ATOM   3300  CB  GLN A 436       3.676   4.023  13.078  1.00 71.50           C  
ATOM   3301  O   GLN A 436       6.324   5.566  12.828  1.00 71.50           O  
ATOM   3302  CG  GLN A 436       3.805   3.180  14.344  1.00 71.50           C  
ATOM   3303  CD  GLN A 436       3.342   1.748  14.141  1.00 71.50           C  
ATOM   3304  NE2 GLN A 436       3.873   0.835  14.945  1.00 71.50           N  
ATOM   3305  OE1 GLN A 436       2.514   1.466  13.266  1.00 71.50           O  
ATOM   3306  N   SER A 437       5.652   6.293  14.914  1.00 66.31           N  
ATOM   3307  CA  SER A 437       7.023   6.434  15.398  1.00 66.31           C  
ATOM   3308  C   SER A 437       7.250   5.598  16.656  1.00 66.31           C  
ATOM   3309  CB  SER A 437       7.344   7.898  15.688  1.00 66.31           C  
ATOM   3310  O   SER A 437       6.387   5.539  17.531  1.00 66.31           O  
ATOM   3311  OG  SER A 437       8.602   8.023  16.328  1.00 66.31           O  
ATOM   3312  N   ASN A 438       8.320   4.805  16.797  1.00 59.75           N  
ATOM   3313  CA  ASN A 438       8.672   3.945  17.922  1.00 59.75           C  
ATOM   3314  C   ASN A 438       9.484   4.699  18.969  1.00 59.75           C  
ATOM   3315  CB  ASN A 438       9.438   2.711  17.453  1.00 59.75           C  
ATOM   3316  O   ASN A 438       9.531   4.297  20.141  1.00 59.75           O  
ATOM   3317  CG  ASN A 438       8.547   1.723  16.719  1.00 59.75           C  
ATOM   3318  ND2 ASN A 438       9.133   0.958  15.805  1.00 59.75           N  
ATOM   3319  OD1 ASN A 438       7.340   1.647  16.969  1.00 59.75           O  
ATOM   3320  N   TYR A 439       9.812   6.039  18.750  1.00 61.25           N  
ATOM   3321  CA  TYR A 439      10.781   6.676  19.641  1.00 61.25           C  
ATOM   3322  C   TYR A 439      10.344   8.094  20.000  1.00 61.25           C  
ATOM   3323  CB  TYR A 439      12.172   6.699  19.000  1.00 61.25           C  
ATOM   3324  O   TYR A 439      10.453   8.516  21.156  1.00 61.25           O  
ATOM   3325  CG  TYR A 439      13.281   6.285  19.938  1.00 61.25           C  
ATOM   3326  CD1 TYR A 439      14.039   7.234  20.625  1.00 61.25           C  
ATOM   3327  CD2 TYR A 439      13.570   4.941  20.156  1.00 61.25           C  
ATOM   3328  CE1 TYR A 439      15.062   6.855  21.484  1.00 61.25           C  
ATOM   3329  CE2 TYR A 439      14.586   4.551  21.016  1.00 61.25           C  
ATOM   3330  OH  TYR A 439      16.344   5.133  22.531  1.00 61.25           O  
ATOM   3331  CZ  TYR A 439      15.328   5.512  21.672  1.00 61.25           C  
ATOM   3332  N   PHE A 440       9.625   8.992  19.078  1.00 62.50           N  
ATOM   3333  CA  PHE A 440       9.336  10.375  19.438  1.00 62.50           C  
ATOM   3334  C   PHE A 440       8.000  10.820  18.859  1.00 62.50           C  
ATOM   3335  CB  PHE A 440      10.461  11.305  18.953  1.00 62.50           C  
ATOM   3336  O   PHE A 440       6.949  10.594  19.469  1.00 62.50           O  
ATOM   3337  CG  PHE A 440      10.656  12.516  19.812  1.00 62.50           C  
ATOM   3338  CD1 PHE A 440      10.398  13.789  19.312  1.00 62.50           C  
ATOM   3339  CD2 PHE A 440      11.102  12.391  21.125  1.00 62.50           C  
ATOM   3340  CE1 PHE A 440      10.586  14.914  20.109  1.00 62.50           C  
ATOM   3341  CE2 PHE A 440      11.289  13.516  21.922  1.00 62.50           C  
ATOM   3342  CZ  PHE A 440      11.031  14.773  21.422  1.00 62.50           C  
ATOM   3343  N   GLN A 441       7.938  11.484  17.656  1.00 66.62           N  
ATOM   3344  CA  GLN A 441       6.676  12.039  17.188  1.00 66.62           C  
ATOM   3345  C   GLN A 441       6.309  11.461  15.812  1.00 66.62           C  
ATOM   3346  CB  GLN A 441       6.754  13.562  17.109  1.00 66.62           C  
ATOM   3347  O   GLN A 441       7.176  11.289  14.953  1.00 66.62           O  
ATOM   3348  CG  GLN A 441       6.938  14.242  18.453  1.00 66.62           C  
ATOM   3349  CD  GLN A 441       7.332  15.695  18.328  1.00 66.62           C  
ATOM   3350  NE2 GLN A 441       7.238  16.438  19.438  1.00 66.62           N  
ATOM   3351  OE1 GLN A 441       7.719  16.156  17.250  1.00 66.62           O  
ATOM   3352  N   GLY A 442       5.055  10.875  15.742  1.00 65.88           N  
ATOM   3353  CA  GLY A 442       4.492  10.445  14.469  1.00 65.88           C  
ATOM   3354  C   GLY A 442       4.305  11.586  13.484  1.00 65.88           C  
ATOM   3355  O   GLY A 442       4.777  11.508  12.344  1.00 65.88           O  
ATOM   3356  N   ILE A 443       3.818  12.688  13.883  1.00 71.75           N  
ATOM   3357  CA  ILE A 443       3.678  13.898  13.078  1.00 71.75           C  
ATOM   3358  C   ILE A 443       4.172  15.102  13.875  1.00 71.75           C  
ATOM   3359  CB  ILE A 443       2.215  14.109  12.633  1.00 71.75           C  
ATOM   3360  O   ILE A 443       3.713  15.344  14.992  1.00 71.75           O  
ATOM   3361  CG1 ILE A 443       1.736  12.930  11.781  1.00 71.75           C  
ATOM   3362  CG2 ILE A 443       2.072  15.430  11.859  1.00 71.75           C  
ATOM   3363  CD1 ILE A 443       0.251  12.961  11.445  1.00 71.75           C  
ATOM   3364  N   PHE A 444       5.078  15.797  13.312  1.00 70.38           N  
ATOM   3365  CA  PHE A 444       5.590  17.000  13.961  1.00 70.38           C  
ATOM   3366  C   PHE A 444       5.496  18.203  13.031  1.00 70.38           C  
ATOM   3367  CB  PHE A 444       7.043  16.797  14.406  1.00 70.38           C  
ATOM   3368  O   PHE A 444       5.996  18.156  11.906  1.00 70.38           O  
ATOM   3369  CG  PHE A 444       7.613  17.953  15.172  1.00 70.38           C  
ATOM   3370  CD1 PHE A 444       8.477  18.859  14.555  1.00 70.38           C  
ATOM   3371  CD2 PHE A 444       7.293  18.156  16.500  1.00 70.38           C  
ATOM   3372  CE1 PHE A 444       9.008  19.938  15.258  1.00 70.38           C  
ATOM   3373  CE2 PHE A 444       7.816  19.219  17.219  1.00 70.38           C  
ATOM   3374  CZ  PHE A 444       8.672  20.109  16.594  1.00 70.38           C  
ATOM   3375  N   ILE A 445       4.836  19.234  13.531  1.00 68.69           N  
ATOM   3376  CA  ILE A 445       4.734  20.469  12.773  1.00 68.69           C  
ATOM   3377  C   ILE A 445       5.379  21.609  13.570  1.00 68.69           C  
ATOM   3378  CB  ILE A 445       3.266  20.812  12.445  1.00 68.69           C  
ATOM   3379  O   ILE A 445       4.938  21.922  14.672  1.00 68.69           O  
ATOM   3380  CG1 ILE A 445       2.615  19.672  11.656  1.00 68.69           C  
ATOM   3381  CG2 ILE A 445       3.180  22.141  11.672  1.00 68.69           C  
ATOM   3382  CD1 ILE A 445       1.119  19.844  11.430  1.00 68.69           C  
ATOM   3383  N   GLU A 446       6.609  22.094  13.148  1.00 62.22           N  
ATOM   3384  CA  GLU A 446       7.316  23.156  13.852  1.00 62.22           C  
ATOM   3385  C   GLU A 446       6.789  24.531  13.453  1.00 62.22           C  
ATOM   3386  CB  GLU A 446       8.820  23.078  13.594  1.00 62.22           C  
ATOM   3387  O   GLU A 446       6.441  24.766  12.289  1.00 62.22           O  
ATOM   3388  CG  GLU A 446       9.508  21.922  14.305  1.00 62.22           C  
ATOM   3389  CD  GLU A 446      11.016  21.891  14.094  1.00 62.22           C  
ATOM   3390  OE1 GLU A 446      11.688  20.984  14.633  1.00 62.22           O  
ATOM   3391  OE2 GLU A 446      11.523  22.797  13.383  1.00 62.22           O  
ATOM   3392  N   SER A 447       6.480  25.562  14.617  1.00 52.72           N  
ATOM   3393  CA  SER A 447       6.145  26.969  14.414  1.00 52.72           C  
ATOM   3394  C   SER A 447       7.336  27.859  14.727  1.00 52.72           C  
ATOM   3395  CB  SER A 447       4.953  27.359  15.289  1.00 52.72           C  
ATOM   3396  O   SER A 447       8.281  27.438  15.391  1.00 52.72           O  
ATOM   3397  OG  SER A 447       5.320  27.406  16.656  1.00 52.72           O  
ATOM   3398  N   PHE A 448       7.562  29.094  14.055  1.00 51.31           N  
ATOM   3399  CA  PHE A 448       8.469  30.203  13.797  1.00 51.31           C  
ATOM   3400  C   PHE A 448       9.312  30.516  15.023  1.00 51.31           C  
ATOM   3401  CB  PHE A 448       7.684  31.453  13.367  1.00 51.31           C  
ATOM   3402  O   PHE A 448       8.859  30.344  16.156  1.00 51.31           O  
ATOM   3403  CG  PHE A 448       6.887  31.266  12.102  1.00 51.31           C  
ATOM   3404  CD1 PHE A 448       7.500  31.328  10.859  1.00 51.31           C  
ATOM   3405  CD2 PHE A 448       5.523  31.000  12.156  1.00 51.31           C  
ATOM   3406  CE1 PHE A 448       6.766  31.156   9.688  1.00 51.31           C  
ATOM   3407  CE2 PHE A 448       4.781  30.828  10.992  1.00 51.31           C  
ATOM   3408  CZ  PHE A 448       5.406  30.906   9.758  1.00 51.31           C  
ATOM   3409  N   LYS A 449      10.641  30.828  14.961  1.00 41.66           N  
ATOM   3410  CA  LYS A 449      11.555  31.531  15.852  1.00 41.66           C  
ATOM   3411  C   LYS A 449      11.141  33.000  16.031  1.00 41.66           C  
ATOM   3412  CB  LYS A 449      12.984  31.469  15.312  1.00 41.66           C  
ATOM   3413  O   LYS A 449      10.633  33.625  15.109  1.00 41.66           O  
ATOM   3414  CG  LYS A 449      13.812  30.312  15.875  1.00 41.66           C  
ATOM   3415  CD  LYS A 449      15.242  30.359  15.375  1.00 41.66           C  
ATOM   3416  CE  LYS A 449      16.047  29.156  15.859  1.00 41.66           C  
ATOM   3417  NZ  LYS A 449      17.469  29.234  15.438  1.00 41.66           N  
ATOM   3418  N   GLU A 450      10.789  33.625  17.266  1.00 34.78           N  
ATOM   3419  CA  GLU A 450      10.555  34.969  17.734  1.00 34.78           C  
ATOM   3420  C   GLU A 450      11.398  36.000  16.953  1.00 34.78           C  
ATOM   3421  CB  GLU A 450      10.852  35.094  19.234  1.00 34.78           C  
ATOM   3422  O   GLU A 450      12.609  35.812  16.797  1.00 34.78           O  
ATOM   3423  CG  GLU A 450      10.109  36.250  19.922  1.00 34.78           C  
ATOM   3424  CD  GLU A 450      10.258  36.219  21.422  1.00 34.78           C  
ATOM   3425  OE1 GLU A 450       9.648  37.094  22.109  1.00 34.78           O  
ATOM   3426  OE2 GLU A 450      10.984  35.344  21.938  1.00 34.78           O  
ATOM   3427  N   GLY A 451      10.641  36.938  16.062  1.00 38.28           N  
ATOM   3428  CA  GLY A 451      11.344  38.094  15.531  1.00 38.28           C  
ATOM   3429  C   GLY A 451      11.578  38.031  14.031  1.00 38.28           C  
ATOM   3430  O   GLY A 451      12.148  38.938  13.438  1.00 38.28           O  
ATOM   3431  N   GLN A 452      10.891  36.906  13.320  1.00 41.44           N  
ATOM   3432  CA  GLN A 452      10.945  36.812  11.867  1.00 41.44           C  
ATOM   3433  C   GLN A 452       9.547  36.812  11.266  1.00 41.44           C  
ATOM   3434  CB  GLN A 452      11.695  35.531  11.453  1.00 41.44           C  
ATOM   3435  O   GLN A 452       8.664  36.094  11.727  1.00 41.44           O  
ATOM   3436  CG  GLN A 452      13.180  35.562  11.766  1.00 41.44           C  
ATOM   3437  CD  GLN A 452      14.031  36.000  10.586  1.00 41.44           C  
ATOM   3438  NE2 GLN A 452      15.141  36.688  10.852  1.00 41.44           N  
ATOM   3439  OE1 GLN A 452      13.688  35.719   9.430  1.00 41.44           O  
ATOM   3440  N   GLN A 453       8.867  38.000  10.984  1.00 38.41           N  
ATOM   3441  CA  GLN A 453       7.605  38.281  10.320  1.00 38.41           C  
ATOM   3442  C   GLN A 453       7.570  37.656   8.922  1.00 38.41           C  
ATOM   3443  CB  GLN A 453       7.371  39.781  10.234  1.00 38.41           C  
ATOM   3444  O   GLN A 453       8.305  38.094   8.031  1.00 38.41           O  
ATOM   3445  CG  GLN A 453       6.797  40.375  11.508  1.00 38.41           C  
ATOM   3446  CD  GLN A 453       6.480  41.875  11.367  1.00 38.41           C  
ATOM   3447  NE2 GLN A 453       5.875  42.438  12.398  1.00 38.41           N  
ATOM   3448  OE1 GLN A 453       6.773  42.469  10.344  1.00 38.41           O  
ATOM   3449  N   TYR A 454       7.695  36.344   8.820  1.00 38.84           N  
ATOM   3450  CA  TYR A 454       7.609  35.750   7.488  1.00 38.84           C  
ATOM   3451  C   TYR A 454       6.281  35.031   7.297  1.00 38.84           C  
ATOM   3452  CB  TYR A 454       8.773  34.781   7.250  1.00 38.84           C  
ATOM   3453  O   TYR A 454       5.773  34.406   8.227  1.00 38.84           O  
ATOM   3454  CG  TYR A 454      10.133  35.438   7.320  1.00 38.84           C  
ATOM   3455  CD1 TYR A 454      10.547  36.344   6.332  1.00 38.84           C  
ATOM   3456  CD2 TYR A 454      11.000  35.156   8.367  1.00 38.84           C  
ATOM   3457  CE1 TYR A 454      11.797  36.938   6.387  1.00 38.84           C  
ATOM   3458  CE2 TYR A 454      12.258  35.781   8.430  1.00 38.84           C  
ATOM   3459  OH  TYR A 454      13.883  37.250   7.504  1.00 38.84           O  
ATOM   3460  CZ  TYR A 454      12.641  36.656   7.441  1.00 38.84           C  
ATOM   3461  N   GLY A 455       5.207  35.344   6.230  1.00 39.69           N  
ATOM   3462  CA  GLY A 455       4.309  35.062   5.121  1.00 39.69           C  
ATOM   3463  C   GLY A 455       3.568  33.750   5.273  1.00 39.69           C  
ATOM   3464  O   GLY A 455       4.070  32.812   5.902  1.00 39.69           O  
ATOM   3465  N   HIS A 456       2.275  33.594   5.672  1.00 41.28           N  
ATOM   3466  CA  HIS A 456       1.019  32.875   5.582  1.00 41.28           C  
ATOM   3467  C   HIS A 456       1.243  31.359   5.734  1.00 41.28           C  
ATOM   3468  CB  HIS A 456       0.323  33.156   4.250  1.00 41.28           C  
ATOM   3469  O   HIS A 456       2.066  30.781   5.027  1.00 41.28           O  
ATOM   3470  CG  HIS A 456      -0.083  34.594   4.090  1.00 41.28           C  
ATOM   3471  CD2 HIS A 456       0.502  35.594   3.416  1.00 41.28           C  
ATOM   3472  ND1 HIS A 456      -1.222  35.094   4.664  1.00 41.28           N  
ATOM   3473  CE1 HIS A 456      -1.320  36.375   4.352  1.00 41.28           C  
ATOM   3474  NE2 HIS A 456      -0.286  36.719   3.594  1.00 41.28           N  
ATOM   3475  N   SER A 457       1.181  30.641   6.914  1.00 47.50           N  
ATOM   3476  CA  SER A 457       1.094  29.188   7.000  1.00 47.50           C  
ATOM   3477  C   SER A 457      -0.289  28.688   6.590  1.00 47.50           C  
ATOM   3478  CB  SER A 457       1.415  28.703   8.414  1.00 47.50           C  
ATOM   3479  O   SER A 457      -1.304  29.250   7.008  1.00 47.50           O  
ATOM   3480  OG  SER A 457       2.320  29.594   9.047  1.00 47.50           O  
ATOM   3481  N   ALA A 458      -0.602  28.266   5.273  1.00 51.41           N  
ATOM   3482  CA  ALA A 458      -1.735  27.562   4.695  1.00 51.41           C  
ATOM   3483  C   ALA A 458      -2.055  26.297   5.488  1.00 51.41           C  
ATOM   3484  CB  ALA A 458      -1.452  27.203   3.234  1.00 51.41           C  
ATOM   3485  O   ALA A 458      -1.177  25.734   6.148  1.00 51.41           O  
ATOM   3486  N   PRO A 459      -3.475  25.922   5.691  1.00 60.00           N  
ATOM   3487  CA  PRO A 459      -4.059  24.844   6.488  1.00 60.00           C  
ATOM   3488  C   PRO A 459      -3.449  23.469   6.176  1.00 60.00           C  
ATOM   3489  CB  PRO A 459      -5.539  24.875   6.102  1.00 60.00           C  
ATOM   3490  O   PRO A 459      -3.047  23.219   5.035  1.00 60.00           O  
ATOM   3491  CG  PRO A 459      -5.582  25.656   4.828  1.00 60.00           C  
ATOM   3492  CD  PRO A 459      -4.281  26.391   4.676  1.00 60.00           C  
ATOM   3493  N   VAL A 460      -2.867  22.750   7.156  1.00 67.62           N  
ATOM   3494  CA  VAL A 460      -2.611  21.312   7.074  1.00 67.62           C  
ATOM   3495  C   VAL A 460      -3.885  20.531   7.410  1.00 67.62           C  
ATOM   3496  CB  VAL A 460      -1.466  20.891   8.023  1.00 67.62           C  
ATOM   3497  O   VAL A 460      -4.496  20.766   8.453  1.00 67.62           O  
ATOM   3498  CG1 VAL A 460      -1.166  19.391   7.871  1.00 67.62           C  
ATOM   3499  CG2 VAL A 460      -0.213  21.719   7.746  1.00 67.62           C  
ATOM   3500  N   HIS A 461      -4.363  19.734   6.402  1.00 71.19           N  
ATOM   3501  CA  HIS A 461      -5.578  18.953   6.578  1.00 71.19           C  
ATOM   3502  C   HIS A 461      -5.262  17.469   6.727  1.00 71.19           C  
ATOM   3503  CB  HIS A 461      -6.531  19.172   5.398  1.00 71.19           C  
ATOM   3504  O   HIS A 461      -4.508  16.906   5.930  1.00 71.19           O  
ATOM   3505  CG  HIS A 461      -7.004  20.578   5.262  1.00 71.19           C  
ATOM   3506  CD2 HIS A 461      -6.699  21.688   5.969  1.00 71.19           C  
ATOM   3507  ND1 HIS A 461      -7.902  20.969   4.293  1.00 71.19           N  
ATOM   3508  CE1 HIS A 461      -8.133  22.266   4.414  1.00 71.19           C  
ATOM   3509  NE2 HIS A 461      -7.414  22.734   5.422  1.00 71.19           N  
ATOM   3510  N   PHE A 462      -5.742  16.953   7.746  1.00 72.94           N  
ATOM   3511  CA  PHE A 462      -5.633  15.523   7.965  1.00 72.94           C  
ATOM   3512  C   PHE A 462      -6.984  14.844   7.781  1.00 72.94           C  
ATOM   3513  CB  PHE A 462      -5.082  15.227   9.359  1.00 72.94           C  
ATOM   3514  O   PHE A 462      -7.941  15.148   8.492  1.00 72.94           O  
ATOM   3515  CG  PHE A 462      -3.742  15.859   9.633  1.00 72.94           C  
ATOM   3516  CD1 PHE A 462      -2.570  15.227   9.227  1.00 72.94           C  
ATOM   3517  CD2 PHE A 462      -3.656  17.078  10.289  1.00 72.94           C  
ATOM   3518  CE1 PHE A 462      -1.328  15.812   9.477  1.00 72.94           C  
ATOM   3519  CE2 PHE A 462      -2.418  17.656  10.547  1.00 72.94           C  
ATOM   3520  CZ  PHE A 462      -1.257  17.031  10.141  1.00 72.94           C  
ATOM   3521  N   PHE A 463      -7.109  13.984   6.730  1.00 72.25           N  
ATOM   3522  CA  PHE A 463      -8.320  13.211   6.473  1.00 72.25           C  
ATOM   3523  C   PHE A 463      -8.062  11.719   6.699  1.00 72.25           C  
ATOM   3524  CB  PHE A 463      -8.812  13.445   5.043  1.00 72.25           C  
ATOM   3525  O   PHE A 463      -7.234  11.117   6.020  1.00 72.25           O  
ATOM   3526  CG  PHE A 463      -9.078  14.891   4.723  1.00 72.25           C  
ATOM   3527  CD1 PHE A 463     -10.328  15.453   4.965  1.00 72.25           C  
ATOM   3528  CD2 PHE A 463      -8.078  15.688   4.180  1.00 72.25           C  
ATOM   3529  CE1 PHE A 463     -10.570  16.797   4.668  1.00 72.25           C  
ATOM   3530  CE2 PHE A 463      -8.320  17.031   3.885  1.00 72.25           C  
ATOM   3531  CZ  PHE A 463      -9.570  17.578   4.129  1.00 72.25           C  
ATOM   3532  N   ASN A 464      -8.711  11.117   7.777  1.00 69.38           N  
ATOM   3533  CA  ASN A 464      -8.555   9.688   8.039  1.00 69.38           C  
ATOM   3534  C   ASN A 464      -7.086   9.312   8.227  1.00 69.38           C  
ATOM   3535  CB  ASN A 464      -9.172   8.867   6.906  1.00 69.38           C  
ATOM   3536  O   ASN A 464      -6.613   8.336   7.645  1.00 69.38           O  
ATOM   3537  CG  ASN A 464     -10.688   8.945   6.891  1.00 69.38           C  
ATOM   3538  ND2 ASN A 464     -11.297   8.352   5.871  1.00 69.38           N  
ATOM   3539  OD1 ASN A 464     -11.305   9.531   7.781  1.00 69.38           O  
ATOM   3540  N   THR A 465      -6.324  10.195   8.852  1.00 69.69           N  
ATOM   3541  CA  THR A 465      -4.902  10.023   9.125  1.00 69.69           C  
ATOM   3542  C   THR A 465      -4.691   9.453  10.531  1.00 69.69           C  
ATOM   3543  CB  THR A 465      -4.145  11.352   8.992  1.00 69.69           C  
ATOM   3544  O   THR A 465      -5.328   9.891  11.484  1.00 69.69           O  
ATOM   3545  CG2 THR A 465      -2.654  11.172   9.266  1.00 69.69           C  
ATOM   3546  OG1 THR A 465      -4.312  11.859   7.660  1.00 69.69           O  
ATOM   3547  N   ILE A 466      -3.797   8.406  10.539  1.00 68.75           N  
ATOM   3548  CA  ILE A 466      -3.482   7.781  11.820  1.00 68.75           C  
ATOM   3549  C   ILE A 466      -2.086   8.203  12.266  1.00 68.75           C  
ATOM   3550  CB  ILE A 466      -3.572   6.242  11.734  1.00 68.75           C  
ATOM   3551  O   ILE A 466      -1.125   8.117  11.500  1.00 68.75           O  
ATOM   3552  CG1 ILE A 466      -4.988   5.809  11.336  1.00 68.75           C  
ATOM   3553  CG2 ILE A 466      -3.160   5.605  13.062  1.00 68.75           C  
ATOM   3554  CD1 ILE A 466      -5.117   4.328  11.008  1.00 68.75           C  
ATOM   3555  N   CYS A 467      -2.049   8.742  13.461  1.00 67.56           N  
ATOM   3556  CA  CYS A 467      -0.755   9.086  14.039  1.00 67.56           C  
ATOM   3557  C   CYS A 467      -0.517   8.320  15.336  1.00 67.56           C  
ATOM   3558  CB  CYS A 467      -0.671  10.594  14.297  1.00 67.56           C  
ATOM   3559  O   CYS A 467      -1.271   8.477  16.297  1.00 67.56           O  
ATOM   3560  SG  CYS A 467       0.910  11.125  14.992  1.00 67.56           S  
ATOM   3561  N   ASN A 468       0.539   7.383  15.305  1.00 62.72           N  
ATOM   3562  CA  ASN A 468       0.879   6.578  16.469  1.00 62.72           C  
ATOM   3563  C   ASN A 468       2.352   6.727  16.844  1.00 62.72           C  
ATOM   3564  CB  ASN A 468       0.538   5.105  16.234  1.00 62.72           C  
ATOM   3565  O   ASN A 468       3.227   6.633  15.984  1.00 62.72           O  
ATOM   3566  CG  ASN A 468      -0.956   4.859  16.156  1.00 62.72           C  
ATOM   3567  ND2 ASN A 468      -1.347   3.822  15.422  1.00 62.72           N  
ATOM   3568  OD1 ASN A 468      -1.751   5.594  16.750  1.00 62.72           O  
ATOM   3569  N   GLY A 469       2.680   7.316  18.016  1.00 57.38           N  
ATOM   3570  CA  GLY A 469       4.059   7.402  18.469  1.00 57.38           C  
ATOM   3571  C   GLY A 469       4.281   6.793  19.844  1.00 57.38           C  
ATOM   3572  O   GLY A 469       3.328   6.578  20.594  1.00 57.38           O  
ATOM   3573  N   ASN A 470       5.281   5.957  20.109  1.00 54.50           N  
ATOM   3574  CA  ASN A 470       5.676   5.391  21.391  1.00 54.50           C  
ATOM   3575  C   ASN A 470       6.484   6.387  22.219  1.00 54.50           C  
ATOM   3576  CB  ASN A 470       6.473   4.102  21.188  1.00 54.50           C  
ATOM   3577  O   ASN A 470       6.898   6.078  23.344  1.00 54.50           O  
ATOM   3578  CG  ASN A 470       5.594   2.926  20.812  1.00 54.50           C  
ATOM   3579  ND2 ASN A 470       6.199   1.896  20.234  1.00 54.50           N  
ATOM   3580  OD1 ASN A 470       4.383   2.943  21.031  1.00 54.50           O  
ATOM   3581  N   GLY A 471       6.660   7.828  21.688  1.00 52.12           N  
ATOM   3582  CA  GLY A 471       7.402   8.906  22.312  1.00 52.12           C  
ATOM   3583  C   GLY A 471       6.512   9.922  23.000  1.00 52.12           C  
ATOM   3584  O   GLY A 471       5.301   9.719  23.125  1.00 52.12           O  
ATOM   3585  N   PRO A 472       7.109  10.953  24.031  1.00 47.84           N  
ATOM   3586  CA  PRO A 472       6.406  11.914  24.875  1.00 47.84           C  
ATOM   3587  C   PRO A 472       5.340  12.703  24.125  1.00 47.84           C  
ATOM   3588  CB  PRO A 472       7.527  12.836  25.359  1.00 47.84           C  
ATOM   3589  O   PRO A 472       4.359  13.148  24.719  1.00 47.84           O  
ATOM   3590  CG  PRO A 472       8.680  12.547  24.453  1.00 47.84           C  
ATOM   3591  CD  PRO A 472       8.422  11.242  23.766  1.00 47.84           C  
ATOM   3592  N   THR A 473       5.293  12.625  22.562  1.00 52.09           N  
ATOM   3593  CA  THR A 473       4.277  13.289  21.750  1.00 52.09           C  
ATOM   3594  C   THR A 473       4.105  12.578  20.406  1.00 52.09           C  
ATOM   3595  CB  THR A 473       4.641  14.766  21.500  1.00 52.09           C  
ATOM   3596  O   THR A 473       5.086  12.297  19.719  1.00 52.09           O  
ATOM   3597  CG2 THR A 473       4.641  15.555  22.812  1.00 52.09           C  
ATOM   3598  OG1 THR A 473       5.941  14.844  20.922  1.00 52.09           O  
ATOM   3599  N   SER A 474       3.033  11.820  20.188  1.00 52.62           N  
ATOM   3600  CA  SER A 474       2.689  11.125  18.953  1.00 52.62           C  
ATOM   3601  C   SER A 474       2.148  12.094  17.906  1.00 52.62           C  
ATOM   3602  CB  SER A 474       1.660  10.031  19.219  1.00 52.62           C  
ATOM   3603  O   SER A 474       2.334  11.891  16.703  1.00 52.62           O  
ATOM   3604  OG  SER A 474       0.494  10.570  19.812  1.00 52.62           O  
ATOM   3605  N   PHE A 475       1.722  13.109  18.391  1.00 55.91           N  
ATOM   3606  CA  PHE A 475       1.196  14.188  17.562  1.00 55.91           C  
ATOM   3607  C   PHE A 475       1.491  15.547  18.203  1.00 55.91           C  
ATOM   3608  CB  PHE A 475      -0.313  14.023  17.359  1.00 55.91           C  
ATOM   3609  O   PHE A 475       0.941  15.875  19.250  1.00 55.91           O  
ATOM   3610  CG  PHE A 475      -0.885  14.938  16.312  1.00 55.91           C  
ATOM   3611  CD1 PHE A 475      -1.503  16.125  16.672  1.00 55.91           C  
ATOM   3612  CD2 PHE A 475      -0.804  14.609  14.969  1.00 55.91           C  
ATOM   3613  CE1 PHE A 475      -2.033  16.984  15.703  1.00 55.91           C  
ATOM   3614  CE2 PHE A 475      -1.331  15.453  13.992  1.00 55.91           C  
ATOM   3615  CZ  PHE A 475      -1.946  16.641  14.359  1.00 55.91           C  
ATOM   3616  N   ALA A 476       2.564  16.188  17.844  1.00 54.00           N  
ATOM   3617  CA  ALA A 476       2.957  17.484  18.375  1.00 54.00           C  
ATOM   3618  C   ALA A 476       2.764  18.594  17.344  1.00 54.00           C  
ATOM   3619  CB  ALA A 476       4.410  17.438  18.859  1.00 54.00           C  
ATOM   3620  O   ALA A 476       3.326  18.531  16.250  1.00 54.00           O  
ATOM   3621  N   LEU A 477       1.778  19.422  17.688  1.00 56.06           N  
ATOM   3622  CA  LEU A 477       1.589  20.625  16.891  1.00 56.06           C  
ATOM   3623  C   LEU A 477       1.954  21.875  17.703  1.00 56.06           C  
ATOM   3624  CB  LEU A 477       0.141  20.734  16.406  1.00 56.06           C  
ATOM   3625  O   LEU A 477       1.314  22.172  18.703  1.00 56.06           O  
ATOM   3626  CG  LEU A 477      -0.326  19.641  15.438  1.00 56.06           C  
ATOM   3627  CD1 LEU A 477      -1.846  19.656  15.312  1.00 56.06           C  
ATOM   3628  CD2 LEU A 477       0.331  19.828  14.070  1.00 56.06           C  
ATOM   3629  N   GLY A 478       3.104  22.297  17.750  1.00 45.50           N  
ATOM   3630  CA  GLY A 478       3.547  23.344  18.672  1.00 45.50           C  
ATOM   3631  C   GLY A 478       4.176  24.531  17.969  1.00 45.50           C  
ATOM   3632  O   GLY A 478       4.773  24.375  16.891  1.00 45.50           O  
ATOM   3633  N   ALA A 479       3.506  25.781  18.250  1.00 43.22           N  
ATOM   3634  CA  ALA A 479       4.121  27.062  17.906  1.00 43.22           C  
ATOM   3635  C   ALA A 479       5.008  27.562  19.047  1.00 43.22           C  
ATOM   3636  CB  ALA A 479       3.045  28.094  17.578  1.00 43.22           C  
ATOM   3637  O   ALA A 479       4.660  27.438  20.219  1.00 43.22           O  
ATOM   3638  N   THR A 480       6.305  27.516  19.000  1.00 36.41           N  
ATOM   3639  CA  THR A 480       7.270  28.062  19.938  1.00 36.41           C  
ATOM   3640  C   THR A 480       7.023  29.562  20.141  1.00 36.41           C  
ATOM   3641  CB  THR A 480       8.719  27.844  19.453  1.00 36.41           C  
ATOM   3642  O   THR A 480       7.219  30.078  21.250  1.00 36.41           O  
ATOM   3643  CG2 THR A 480       9.711  28.031  20.594  1.00 36.41           C  
ATOM   3644  OG1 THR A 480       8.844  26.516  18.953  1.00 36.41           O  
ATOM   3645  N   TYR A 481       5.852  30.125  19.328  1.00 41.03           N  
ATOM   3646  CA  TYR A 481       5.629  31.547  19.500  1.00 41.03           C  
ATOM   3647  C   TYR A 481       4.270  31.969  18.953  1.00 41.03           C  
ATOM   3648  CB  TYR A 481       6.738  32.344  18.828  1.00 41.03           C  
ATOM   3649  O   TYR A 481       3.758  31.344  18.016  1.00 41.03           O  
ATOM   3650  CG  TYR A 481       8.117  32.094  19.391  1.00 41.03           C  
ATOM   3651  CD1 TYR A 481       8.539  32.719  20.562  1.00 41.03           C  
ATOM   3652  CD2 TYR A 481       8.992  31.219  18.750  1.00 41.03           C  
ATOM   3653  CE1 TYR A 481       9.805  32.469  21.078  1.00 41.03           C  
ATOM   3654  CE2 TYR A 481      10.258  30.969  19.266  1.00 41.03           C  
ATOM   3655  OH  TYR A 481      11.914  31.359  20.938  1.00 41.03           O  
ATOM   3656  CZ  TYR A 481      10.656  31.609  20.422  1.00 41.03           C  
ATOM   3657  N   LYS A 482       3.295  32.750  19.641  1.00 38.41           N  
ATOM   3658  CA  LYS A 482       1.986  33.344  19.406  1.00 38.41           C  
ATOM   3659  C   LYS A 482       1.893  33.906  17.984  1.00 38.41           C  
ATOM   3660  CB  LYS A 482       1.706  34.438  20.422  1.00 38.41           C  
ATOM   3661  O   LYS A 482       2.738  34.688  17.578  1.00 38.41           O  
ATOM   3662  CG  LYS A 482       0.948  33.969  21.656  1.00 38.41           C  
ATOM   3663  CD  LYS A 482       0.556  35.125  22.562  1.00 38.41           C  
ATOM   3664  CE  LYS A 482      -0.128  34.656  23.828  1.00 38.41           C  
ATOM   3665  NZ  LYS A 482      -0.597  35.781  24.672  1.00 38.41           N  
ATOM   3666  N   THR A 483       1.331  33.062  17.078  1.00 37.25           N  
ATOM   3667  CA  THR A 483       1.118  33.719  15.781  1.00 37.25           C  
ATOM   3668  C   THR A 483      -0.259  34.375  15.719  1.00 37.25           C  
ATOM   3669  CB  THR A 483       1.260  32.688  14.625  1.00 37.25           C  
ATOM   3670  O   THR A 483      -1.214  33.875  16.328  1.00 37.25           O  
ATOM   3671  CG2 THR A 483       2.607  31.984  14.680  1.00 37.25           C  
ATOM   3672  OG1 THR A 483       0.214  31.719  14.727  1.00 37.25           O  
ATOM   3673  N   THR A 484      -0.438  35.562  15.719  1.00 36.38           N  
ATOM   3674  CA  THR A 484      -1.547  36.531  15.578  1.00 36.38           C  
ATOM   3675  C   THR A 484      -2.207  36.375  14.211  1.00 36.38           C  
ATOM   3676  CB  THR A 484      -1.076  37.969  15.773  1.00 36.38           C  
ATOM   3677  O   THR A 484      -3.350  36.781  14.023  1.00 36.38           O  
ATOM   3678  CG2 THR A 484      -0.953  38.312  17.250  1.00 36.38           C  
ATOM   3679  OG1 THR A 484       0.201  38.125  15.148  1.00 36.38           O  
ATOM   3680  N   LYS A 485      -1.935  35.188  13.453  1.00 42.00           N  
ATOM   3681  CA  LYS A 485      -2.561  35.250  12.133  1.00 42.00           C  
ATOM   3682  C   LYS A 485      -2.656  33.875  11.516  1.00 42.00           C  
ATOM   3683  CB  LYS A 485      -1.784  36.188  11.203  1.00 42.00           C  
ATOM   3684  O   LYS A 485      -1.713  33.062  11.602  1.00 42.00           O  
ATOM   3685  CG  LYS A 485      -2.158  37.656  11.352  1.00 42.00           C  
ATOM   3686  CD  LYS A 485      -1.507  38.500  10.266  1.00 42.00           C  
ATOM   3687  CE  LYS A 485      -1.801  40.000  10.469  1.00 42.00           C  
ATOM   3688  NZ  LYS A 485      -1.203  40.812   9.383  1.00 42.00           N  
ATOM   3689  N   ASN A 486      -4.070  33.125  11.383  1.00 40.97           N  
ATOM   3690  CA  ASN A 486      -4.910  32.250  10.578  1.00 40.97           C  
ATOM   3691  C   ASN A 486      -4.250  30.906  10.352  1.00 40.97           C  
ATOM   3692  CB  ASN A 486      -5.242  32.906   9.234  1.00 40.97           C  
ATOM   3693  O   ASN A 486      -3.977  30.516   9.219  1.00 40.97           O  
ATOM   3694  CG  ASN A 486      -6.359  33.938   9.336  1.00 40.97           C  
ATOM   3695  ND2 ASN A 486      -6.492  34.781   8.320  1.00 40.97           N  
ATOM   3696  OD1 ASN A 486      -7.094  33.969  10.328  1.00 40.97           O  
ATOM   3697  N   GLU A 487      -3.674  30.219  11.289  1.00 50.41           N  
ATOM   3698  CA  GLU A 487      -3.232  28.828  11.102  1.00 50.41           C  
ATOM   3699  C   GLU A 487      -4.344  27.844  11.445  1.00 50.41           C  
ATOM   3700  CB  GLU A 487      -1.995  28.547  11.953  1.00 50.41           C  
ATOM   3701  O   GLU A 487      -4.984  27.969  12.492  1.00 50.41           O  
ATOM   3702  CG  GLU A 487      -0.751  29.297  11.516  1.00 50.41           C  
ATOM   3703  CD  GLU A 487       0.451  29.062  12.406  1.00 50.41           C  
ATOM   3704  OE1 GLU A 487       1.572  29.484  12.047  1.00 50.41           O  
ATOM   3705  OE2 GLU A 487       0.271  28.438  13.477  1.00 50.41           O  
ATOM   3706  N   TYR A 488      -5.137  27.344  10.328  1.00 49.59           N  
ATOM   3707  CA  TYR A 488      -6.258  26.406  10.391  1.00 49.59           C  
ATOM   3708  C   TYR A 488      -5.781  24.969  10.289  1.00 49.59           C  
ATOM   3709  CB  TYR A 488      -7.266  26.703   9.273  1.00 49.59           C  
ATOM   3710  O   TYR A 488      -5.078  24.594   9.344  1.00 49.59           O  
ATOM   3711  CG  TYR A 488      -8.562  25.938   9.398  1.00 49.59           C  
ATOM   3712  CD1 TYR A 488      -8.773  24.766   8.680  1.00 49.59           C  
ATOM   3713  CD2 TYR A 488      -9.570  26.391  10.250  1.00 49.59           C  
ATOM   3714  CE1 TYR A 488      -9.969  24.062   8.797  1.00 49.59           C  
ATOM   3715  CE2 TYR A 488     -10.766  25.688  10.367  1.00 49.59           C  
ATOM   3716  OH  TYR A 488     -12.141  23.844   9.758  1.00 49.59           O  
ATOM   3717  CZ  TYR A 488     -10.953  24.531   9.641  1.00 49.59           C  
ATOM   3718  N   ILE A 489      -5.641  24.234  11.367  1.00 59.06           N  
ATOM   3719  CA  ILE A 489      -5.418  22.781  11.344  1.00 59.06           C  
ATOM   3720  C   ILE A 489      -6.746  22.062  11.516  1.00 59.06           C  
ATOM   3721  CB  ILE A 489      -4.422  22.344  12.438  1.00 59.06           C  
ATOM   3722  O   ILE A 489      -7.484  22.312  12.469  1.00 59.06           O  
ATOM   3723  CG1 ILE A 489      -3.061  23.016  12.227  1.00 59.06           C  
ATOM   3724  CG2 ILE A 489      -4.281  20.828  12.469  1.00 59.06           C  
ATOM   3725  CD1 ILE A 489      -2.070  22.797  13.359  1.00 59.06           C  
ATOM   3726  N   LYS A 490      -7.105  21.375  10.398  1.00 51.25           N  
ATOM   3727  CA  LYS A 490      -8.305  20.547  10.422  1.00 51.25           C  
ATOM   3728  C   LYS A 490      -7.953  19.062  10.492  1.00 51.25           C  
ATOM   3729  CB  LYS A 490      -9.180  20.812   9.195  1.00 51.25           C  
ATOM   3730  O   LYS A 490      -7.227  18.547   9.641  1.00 51.25           O  
ATOM   3731  CG  LYS A 490     -10.570  20.203   9.273  1.00 51.25           C  
ATOM   3732  CD  LYS A 490     -11.430  20.609   8.086  1.00 51.25           C  
ATOM   3733  CE  LYS A 490     -12.820  20.000   8.172  1.00 51.25           C  
ATOM   3734  NZ  LYS A 490     -13.672  20.406   7.004  1.00 51.25           N  
ATOM   3735  N   VAL A 491      -8.281  18.453  11.617  1.00 56.69           N  
ATOM   3736  CA  VAL A 491      -8.070  17.016  11.805  1.00 56.69           C  
ATOM   3737  C   VAL A 491      -9.398  16.281  11.727  1.00 56.69           C  
ATOM   3738  CB  VAL A 491      -7.371  16.719  13.148  1.00 56.69           C  
ATOM   3739  O   VAL A 491     -10.305  16.531  12.523  1.00 56.69           O  
ATOM   3740  CG1 VAL A 491      -7.102  15.227  13.305  1.00 56.69           C  
ATOM   3741  CG2 VAL A 491      -6.074  17.516  13.266  1.00 56.69           C  
ATOM   3742  N   MET A 492      -9.648  15.422  10.656  1.00 35.47           N  
ATOM   3743  CA  MET A 492     -10.922  14.742  10.430  1.00 35.47           C  
ATOM   3744  C   MET A 492     -10.750  13.227  10.516  1.00 35.47           C  
ATOM   3745  CB  MET A 492     -11.500  15.125   9.070  1.00 35.47           C  
ATOM   3746  O   MET A 492      -9.945  12.648   9.773  1.00 35.47           O  
ATOM   3747  CG  MET A 492     -11.852  16.594   8.953  1.00 35.47           C  
ATOM   3748  SD  MET A 492     -12.641  17.016   7.344  1.00 35.47           S  
ATOM   3749  CE  MET A 492     -12.547  18.828   7.395  1.00 35.47           C  
ATOM   3750  N   ASP A 493     -11.461  12.539  11.531  1.00 39.56           N  
ATOM   3751  CA  ASP A 493     -11.594  11.086  11.602  1.00 39.56           C  
ATOM   3752  C   ASP A 493     -10.234  10.414  11.781  1.00 39.56           C  
ATOM   3753  CB  ASP A 493     -12.281  10.547  10.344  1.00 39.56           C  
ATOM   3754  O   ASP A 493      -9.883   9.500  11.031  1.00 39.56           O  
ATOM   3755  CG  ASP A 493     -12.984   9.227  10.570  1.00 39.56           C  
ATOM   3756  OD1 ASP A 493     -13.062   8.766  11.727  1.00 39.56           O  
ATOM   3757  OD2 ASP A 493     -13.469   8.633   9.578  1.00 39.56           O  
ATOM   3758  N   SER A 494      -9.289  11.000  12.633  1.00 46.88           N  
ATOM   3759  CA  SER A 494      -7.941  10.508  12.891  1.00 46.88           C  
ATOM   3760  C   SER A 494      -7.855   9.828  14.250  1.00 46.88           C  
ATOM   3761  CB  SER A 494      -6.934  11.656  12.820  1.00 46.88           C  
ATOM   3762  O   SER A 494      -8.602  10.164  15.172  1.00 46.88           O  
ATOM   3763  OG  SER A 494      -7.152  12.586  13.867  1.00 46.88           O  
ATOM   3764  N   VAL A 495      -7.199   8.609  14.336  1.00 46.00           N  
ATOM   3765  CA  VAL A 495      -7.105   7.805  15.547  1.00 46.00           C  
ATOM   3766  C   VAL A 495      -5.688   7.883  16.109  1.00 46.00           C  
ATOM   3767  CB  VAL A 495      -7.488   6.332  15.273  1.00 46.00           C  
ATOM   3768  O   VAL A 495      -4.711   7.754  15.367  1.00 46.00           O  
ATOM   3769  CG1 VAL A 495      -7.473   5.523  16.562  1.00 46.00           C  
ATOM   3770  CG2 VAL A 495      -8.859   6.254  14.609  1.00 46.00           C  
ATOM   3771  N   ASN A 496      -5.469   8.391  17.328  1.00 51.91           N  
ATOM   3772  CA  ASN A 496      -4.219   8.219  18.062  1.00 51.91           C  
ATOM   3773  C   ASN A 496      -4.238   6.953  18.906  1.00 51.91           C  
ATOM   3774  CB  ASN A 496      -3.934   9.445  18.938  1.00 51.91           C  
ATOM   3775  O   ASN A 496      -5.195   6.711  19.656  1.00 51.91           O  
ATOM   3776  CG  ASN A 496      -5.020   9.688  19.969  1.00 51.91           C  
ATOM   3777  ND2 ASN A 496      -4.875  10.766  20.734  1.00 51.91           N  
ATOM   3778  OD1 ASN A 496      -5.977   8.922  20.062  1.00 51.91           O  
ATOM   3779  N   ASP A 497      -3.828   5.742  18.562  1.00 45.59           N  
ATOM   3780  CA  ASP A 497      -3.852   4.461  19.266  1.00 45.59           C  
ATOM   3781  C   ASP A 497      -2.598   4.273  20.109  1.00 45.59           C  
ATOM   3782  CB  ASP A 497      -3.988   3.307  18.266  1.00 45.59           C  
ATOM   3783  O   ASP A 497      -1.517   4.738  19.734  1.00 45.59           O  
ATOM   3784  CG  ASP A 497      -5.402   2.762  18.172  1.00 45.59           C  
ATOM   3785  OD1 ASP A 497      -6.230   3.064  19.062  1.00 45.59           O  
ATOM   3786  OD2 ASP A 497      -5.695   2.021  17.219  1.00 45.59           O  
ATOM   3787  N   VAL A 498      -2.633   4.105  21.500  1.00 42.47           N  
ATOM   3788  CA  VAL A 498      -1.883   3.523  22.609  1.00 42.47           C  
ATOM   3789  C   VAL A 498      -0.669   4.395  22.922  1.00 42.47           C  
ATOM   3790  CB  VAL A 498      -1.433   2.078  22.297  1.00 42.47           C  
ATOM   3791  O   VAL A 498       0.170   4.645  22.062  1.00 42.47           O  
ATOM   3792  CG1 VAL A 498      -0.789   1.433  23.516  1.00 42.47           C  
ATOM   3793  CG2 VAL A 498      -2.617   1.246  21.797  1.00 42.47           C  
ATOM   3794  N   GLY A 499      -0.690   5.289  24.094  1.00 43.69           N  
ATOM   3795  CA  GLY A 499       0.468   5.941  24.672  1.00 43.69           C  
ATOM   3796  C   GLY A 499       0.877   7.207  23.953  1.00 43.69           C  
ATOM   3797  O   GLY A 499       2.033   7.625  24.031  1.00 43.69           O  
ATOM   3798  N   CYS A 500      -0.126   7.957  23.234  1.00 44.75           N  
ATOM   3799  CA  CYS A 500       0.187   9.023  22.297  1.00 44.75           C  
ATOM   3800  C   CYS A 500      -0.323  10.367  22.797  1.00 44.75           C  
ATOM   3801  CB  CYS A 500      -0.420   8.727  20.922  1.00 44.75           C  
ATOM   3802  O   CYS A 500      -1.392  10.438  23.406  1.00 44.75           O  
ATOM   3803  SG  CYS A 500       0.166   7.184  20.188  1.00 44.75           S  
ATOM   3804  N   GLN A 501       0.583  11.438  22.984  1.00 50.72           N  
ATOM   3805  CA  GLN A 501       0.371  12.820  23.406  1.00 50.72           C  
ATOM   3806  C   GLN A 501       0.167  13.742  22.203  1.00 50.72           C  
ATOM   3807  CB  GLN A 501       1.550  13.312  24.234  1.00 50.72           C  
ATOM   3808  O   GLN A 501       0.853  13.602  21.188  1.00 50.72           O  
ATOM   3809  CG  GLN A 501       1.689  12.602  25.578  1.00 50.72           C  
ATOM   3810  CD  GLN A 501       2.867  13.102  26.391  1.00 50.72           C  
ATOM   3811  NE2 GLN A 501       3.037  12.555  27.594  1.00 50.72           N  
ATOM   3812  OE1 GLN A 501       3.619  13.977  25.953  1.00 50.72           O  
ATOM   3813  N   ALA A 502      -1.193  14.297  22.047  1.00 53.88           N  
ATOM   3814  CA  ALA A 502      -1.380  15.391  21.094  1.00 53.88           C  
ATOM   3815  C   ALA A 502      -1.052  16.734  21.734  1.00 53.88           C  
ATOM   3816  CB  ALA A 502      -2.811  15.391  20.562  1.00 53.88           C  
ATOM   3817  O   ALA A 502      -1.573  17.062  22.797  1.00 53.88           O  
ATOM   3818  N   TYR A 503       0.008  17.391  21.344  1.00 53.12           N  
ATOM   3819  CA  TYR A 503       0.432  18.688  21.859  1.00 53.12           C  
ATOM   3820  C   TYR A 503       0.175  19.797  20.828  1.00 53.12           C  
ATOM   3821  CB  TYR A 503       1.916  18.672  22.234  1.00 53.12           C  
ATOM   3822  O   TYR A 503       0.744  19.781  19.734  1.00 53.12           O  
ATOM   3823  CG  TYR A 503       2.404  19.938  22.875  1.00 53.12           C  
ATOM   3824  CD1 TYR A 503       3.162  20.859  22.172  1.00 53.12           C  
ATOM   3825  CD2 TYR A 503       2.107  20.219  24.203  1.00 53.12           C  
ATOM   3826  CE1 TYR A 503       3.615  22.031  22.766  1.00 53.12           C  
ATOM   3827  CE2 TYR A 503       2.555  21.391  24.812  1.00 53.12           C  
ATOM   3828  OH  TYR A 503       3.752  23.453  24.672  1.00 53.12           O  
ATOM   3829  CZ  TYR A 503       3.307  22.281  24.078  1.00 53.12           C  
ATOM   3830  N   PHE A 504      -0.909  20.594  21.094  1.00 57.00           N  
ATOM   3831  CA  PHE A 504      -1.203  21.750  20.250  1.00 57.00           C  
ATOM   3832  C   PHE A 504      -0.799  23.047  20.953  1.00 57.00           C  
ATOM   3833  CB  PHE A 504      -2.691  21.797  19.891  1.00 57.00           C  
ATOM   3834  O   PHE A 504      -1.307  23.359  22.031  1.00 57.00           O  
ATOM   3835  CG  PHE A 504      -3.186  20.547  19.203  1.00 57.00           C  
ATOM   3836  CD1 PHE A 504      -2.977  20.359  17.844  1.00 57.00           C  
ATOM   3837  CD2 PHE A 504      -3.855  19.562  19.922  1.00 57.00           C  
ATOM   3838  CE1 PHE A 504      -3.432  19.219  17.203  1.00 57.00           C  
ATOM   3839  CE2 PHE A 504      -4.312  18.422  19.281  1.00 57.00           C  
ATOM   3840  CZ  PHE A 504      -4.102  18.250  17.922  1.00 57.00           C  
ATOM   3841  N   GLN A 505       0.247  23.844  20.625  1.00 50.59           N  
ATOM   3842  CA  GLN A 505       0.734  25.062  21.281  1.00 50.59           C  
ATOM   3843  C   GLN A 505       0.901  26.203  20.281  1.00 50.59           C  
ATOM   3844  CB  GLN A 505       2.061  24.781  22.000  1.00 50.59           C  
ATOM   3845  O   GLN A 505       1.528  26.031  19.234  1.00 50.59           O  
ATOM   3846  CG  GLN A 505       2.564  25.953  22.828  1.00 50.59           C  
ATOM   3847  CD  GLN A 505       3.861  25.641  23.547  1.00 50.59           C  
ATOM   3848  NE2 GLN A 505       4.234  26.516  24.500  1.00 50.59           N  
ATOM   3849  OE1 GLN A 505       4.523  24.641  23.266  1.00 50.59           O  
ATOM   3850  N   GLY A 506       0.177  27.531  20.594  1.00 48.72           N  
ATOM   3851  CA  GLY A 506       0.534  28.688  19.781  1.00 48.72           C  
ATOM   3852  C   GLY A 506      -0.169  28.719  18.438  1.00 48.72           C  
ATOM   3853  O   GLY A 506       0.361  29.266  17.469  1.00 48.72           O  
ATOM   3854  N   LEU A 507      -1.463  27.906  18.266  1.00 53.66           N  
ATOM   3855  CA  LEU A 507      -2.246  27.828  17.047  1.00 53.66           C  
ATOM   3856  C   LEU A 507      -3.453  28.766  17.109  1.00 53.66           C  
ATOM   3857  CB  LEU A 507      -2.707  26.391  16.797  1.00 53.66           C  
ATOM   3858  O   LEU A 507      -4.016  28.984  18.188  1.00 53.66           O  
ATOM   3859  CG  LEU A 507      -1.604  25.344  16.641  1.00 53.66           C  
ATOM   3860  CD1 LEU A 507      -2.203  23.938  16.609  1.00 53.66           C  
ATOM   3861  CD2 LEU A 507      -0.797  25.609  15.367  1.00 53.66           C  
ATOM   3862  N   SER A 508      -3.805  29.562  15.914  1.00 51.69           N  
ATOM   3863  CA  SER A 508      -4.863  30.562  15.805  1.00 51.69           C  
ATOM   3864  C   SER A 508      -6.230  29.906  15.648  1.00 51.69           C  
ATOM   3865  CB  SER A 508      -4.602  31.500  14.617  1.00 51.69           C  
ATOM   3866  O   SER A 508      -7.203  30.312  16.281  1.00 51.69           O  
ATOM   3867  OG  SER A 508      -3.297  32.031  14.695  1.00 51.69           O  
ATOM   3868  N   ASN A 509      -6.461  28.609  15.031  1.00 57.16           N  
ATOM   3869  CA  ASN A 509      -7.719  27.891  14.828  1.00 57.16           C  
ATOM   3870  C   ASN A 509      -7.484  26.391  14.625  1.00 57.16           C  
ATOM   3871  CB  ASN A 509      -8.484  28.484  13.648  1.00 57.16           C  
ATOM   3872  O   ASN A 509      -6.859  26.000  13.641  1.00 57.16           O  
ATOM   3873  CG  ASN A 509      -8.938  29.906  13.891  1.00 57.16           C  
ATOM   3874  ND2 ASN A 509      -8.891  30.734  12.852  1.00 57.16           N  
ATOM   3875  OD1 ASN A 509      -9.328  30.266  15.008  1.00 57.16           O  
ATOM   3876  N   VAL A 510      -7.941  25.500  15.531  1.00 59.28           N  
ATOM   3877  CA  VAL A 510      -7.852  24.047  15.438  1.00 59.28           C  
ATOM   3878  C   VAL A 510      -9.250  23.438  15.375  1.00 59.28           C  
ATOM   3879  CB  VAL A 510      -7.070  23.438  16.625  1.00 59.28           C  
ATOM   3880  O   VAL A 510     -10.102  23.734  16.219  1.00 59.28           O  
ATOM   3881  CG1 VAL A 510      -7.016  21.922  16.531  1.00 59.28           C  
ATOM   3882  CG2 VAL A 510      -5.660  24.031  16.688  1.00 59.28           C  
ATOM   3883  N   GLN A 511      -9.547  22.750  14.195  1.00 59.81           N  
ATOM   3884  CA  GLN A 511     -10.797  22.000  14.062  1.00 59.81           C  
ATOM   3885  C   GLN A 511     -10.539  20.500  14.031  1.00 59.81           C  
ATOM   3886  CB  GLN A 511     -11.539  22.438  12.797  1.00 59.81           C  
ATOM   3887  O   GLN A 511      -9.742  20.016  13.219  1.00 59.81           O  
ATOM   3888  CG  GLN A 511     -12.945  21.859  12.680  1.00 59.81           C  
ATOM   3889  CD  GLN A 511     -13.680  22.359  11.453  1.00 59.81           C  
ATOM   3890  NE2 GLN A 511     -14.977  22.078  11.391  1.00 59.81           N  
ATOM   3891  OE1 GLN A 511     -13.094  22.984  10.570  1.00 59.81           O  
ATOM   3892  N   TYR A 512     -11.023  19.797  14.984  1.00 61.56           N  
ATOM   3893  CA  TYR A 512     -10.953  18.344  15.047  1.00 61.56           C  
ATOM   3894  C   TYR A 512     -12.328  17.719  14.852  1.00 61.56           C  
ATOM   3895  CB  TYR A 512     -10.359  17.891  16.391  1.00 61.56           C  
ATOM   3896  O   TYR A 512     -13.227  17.906  15.680  1.00 61.56           O  
ATOM   3897  CG  TYR A 512      -9.867  16.469  16.391  1.00 61.56           C  
ATOM   3898  CD1 TYR A 512     -10.750  15.406  16.578  1.00 61.56           C  
ATOM   3899  CD2 TYR A 512      -8.523  16.172  16.188  1.00 61.56           C  
ATOM   3900  CE1 TYR A 512     -10.305  14.094  16.594  1.00 61.56           C  
ATOM   3901  CE2 TYR A 512      -8.062  14.867  16.188  1.00 61.56           C  
ATOM   3902  OH  TYR A 512      -8.508  12.531  16.391  1.00 61.56           O  
ATOM   3903  CZ  TYR A 512      -8.961  13.828  16.391  1.00 61.56           C  
ATOM   3904  N   ILE A 513     -12.594  17.094  13.758  1.00 55.75           N  
ATOM   3905  CA  ILE A 513     -13.906  16.578  13.367  1.00 55.75           C  
ATOM   3906  C   ILE A 513     -13.852  15.055  13.242  1.00 55.75           C  
ATOM   3907  CB  ILE A 513     -14.398  17.219  12.047  1.00 55.75           C  
ATOM   3908  O   ILE A 513     -13.078  14.523  12.438  1.00 55.75           O  
ATOM   3909  CG1 ILE A 513     -14.398  18.734  12.156  1.00 55.75           C  
ATOM   3910  CG2 ILE A 513     -15.789  16.688  11.680  1.00 55.75           C  
ATOM   3911  CD1 ILE A 513     -14.641  19.453  10.836  1.00 55.75           C  
ATOM   3912  N   GLY A 514     -14.555  14.320  14.242  1.00 51.53           N  
ATOM   3913  CA  GLY A 514     -14.602  12.883  14.039  1.00 51.53           C  
ATOM   3914  C   GLY A 514     -13.312  12.180  14.414  1.00 51.53           C  
ATOM   3915  O   GLY A 514     -12.312  12.836  14.719  1.00 51.53           O  
ATOM   3916  N   GLY A 515     -13.125  10.797  14.719  1.00 56.97           N  
ATOM   3917  CA  GLY A 515     -11.945  10.062  15.148  1.00 56.97           C  
ATOM   3918  C   GLY A 515     -11.773  10.039  16.656  1.00 56.97           C  
ATOM   3919  O   GLY A 515     -12.742  10.227  17.406  1.00 56.97           O  
ATOM   3920  N   GLN A 516     -10.539   9.555  17.141  1.00 56.22           N  
ATOM   3921  CA  GLN A 516     -10.234   9.438  18.562  1.00 56.22           C  
ATOM   3922  C   GLN A 516      -9.023  10.289  18.938  1.00 56.22           C  
ATOM   3923  CB  GLN A 516      -9.984   7.980  18.938  1.00 56.22           C  
ATOM   3924  O   GLN A 516      -8.008  10.273  18.234  1.00 56.22           O  
ATOM   3925  CG  GLN A 516      -9.773   7.758  20.422  1.00 56.22           C  
ATOM   3926  CD  GLN A 516      -9.562   6.301  20.781  1.00 56.22           C  
ATOM   3927  NE2 GLN A 516      -9.125   6.043  22.016  1.00 56.22           N  
ATOM   3928  OE1 GLN A 516      -9.805   5.406  19.953  1.00 56.22           O  
ATOM   3929  N   LEU A 517      -9.172  11.211  19.875  1.00 57.41           N  
ATOM   3930  CA  LEU A 517      -8.047  11.867  20.531  1.00 57.41           C  
ATOM   3931  C   LEU A 517      -7.809  11.281  21.922  1.00 57.41           C  
ATOM   3932  CB  LEU A 517      -8.289  13.375  20.641  1.00 57.41           C  
ATOM   3933  O   LEU A 517      -8.633  11.445  22.828  1.00 57.41           O  
ATOM   3934  CG  LEU A 517      -7.082  14.234  21.031  1.00 57.41           C  
ATOM   3935  CD1 LEU A 517      -6.055  14.227  19.906  1.00 57.41           C  
ATOM   3936  CD2 LEU A 517      -7.520  15.656  21.359  1.00 57.41           C  
ATOM   3937  N   SER A 518      -6.871  10.273  22.031  1.00 53.16           N  
ATOM   3938  CA  SER A 518      -6.695   9.508  23.266  1.00 53.16           C  
ATOM   3939  C   SER A 518      -5.234   9.492  23.703  1.00 53.16           C  
ATOM   3940  CB  SER A 518      -7.191   8.078  23.078  1.00 53.16           C  
ATOM   3941  O   SER A 518      -4.328   9.523  22.859  1.00 53.16           O  
ATOM   3942  OG  SER A 518      -6.887   7.285  24.219  1.00 53.16           O  
ATOM   3943  N   GLY A 519      -4.836   9.742  24.938  1.00 48.84           N  
ATOM   3944  CA  GLY A 519      -3.541   9.570  25.578  1.00 48.84           C  
ATOM   3945  C   GLY A 519      -3.322   8.172  26.109  1.00 48.84           C  
ATOM   3946  O   GLY A 519      -2.625   7.988  27.109  1.00 48.84           O  
ATOM   3947  N   HIS A 520      -3.701   6.879  25.484  1.00 43.44           N  
ATOM   3948  CA  HIS A 520      -3.604   5.539  26.047  1.00 43.44           C  
ATOM   3949  C   HIS A 520      -2.191   4.977  25.891  1.00 43.44           C  
ATOM   3950  CB  HIS A 520      -4.613   4.602  25.375  1.00 43.44           C  
ATOM   3951  O   HIS A 520      -1.562   5.145  24.844  1.00 43.44           O  
ATOM   3952  CG  HIS A 520      -6.004   4.738  25.906  1.00 43.44           C  
ATOM   3953  CD2 HIS A 520      -7.098   5.336  25.391  1.00 43.44           C  
ATOM   3954  ND1 HIS A 520      -6.387   4.223  27.125  1.00 43.44           N  
ATOM   3955  CE1 HIS A 520      -7.664   4.496  27.328  1.00 43.44           C  
ATOM   3956  NE2 HIS A 520      -8.117   5.176  26.297  1.00 43.44           N  
ATOM   3957  N   GLY A 521      -1.220   4.906  27.062  1.00 38.28           N  
ATOM   3958  CA  GLY A 521      -0.184   3.895  26.938  1.00 38.28           C  
ATOM   3959  C   GLY A 521       1.205   4.418  27.250  1.00 38.28           C  
ATOM   3960  O   GLY A 521       1.687   5.340  26.578  1.00 38.28           O  
ATOM   3961  N   SER A 522       1.711   4.605  28.516  1.00 35.22           N  
ATOM   3962  CA  SER A 522       2.928   4.289  29.250  1.00 35.22           C  
ATOM   3963  C   SER A 522       2.900   4.902  30.656  1.00 35.22           C  
ATOM   3964  CB  SER A 522       4.160   4.777  28.500  1.00 35.22           C  
ATOM   3965  O   SER A 522       2.424   6.027  30.828  1.00 35.22           O  
ATOM   3966  OG  SER A 522       5.340   4.555  29.250  1.00 35.22           O  
ATOM   3967  N   PRO A 523       2.979   4.082  31.828  1.00 34.91           N  
ATOM   3968  CA  PRO A 523       3.119   4.461  33.219  1.00 34.91           C  
ATOM   3969  C   PRO A 523       4.250   5.461  33.469  1.00 34.91           C  
ATOM   3970  CB  PRO A 523       3.414   3.131  33.938  1.00 34.91           C  
ATOM   3971  O   PRO A 523       4.266   6.160  34.469  1.00 34.91           O  
ATOM   3972  CG  PRO A 523       3.688   2.170  32.812  1.00 34.91           C  
ATOM   3973  CD  PRO A 523       3.521   2.893  31.516  1.00 34.91           C  
ATOM   3974  N   ARG A 524       4.984   6.004  32.281  1.00 34.66           N  
ATOM   3975  CA  ARG A 524       6.125   6.906  32.406  1.00 34.66           C  
ATOM   3976  C   ARG A 524       5.910   8.180  31.594  1.00 34.66           C  
ATOM   3977  CB  ARG A 524       7.414   6.207  31.969  1.00 34.66           C  
ATOM   3978  O   ARG A 524       6.652   9.148  31.750  1.00 34.66           O  
ATOM   3979  CG  ARG A 524       8.062   5.367  33.062  1.00 34.66           C  
ATOM   3980  CD  ARG A 524       9.516   5.055  32.719  1.00 34.66           C  
ATOM   3981  NE  ARG A 524       9.969   3.840  33.406  1.00 34.66           N  
ATOM   3982  NH1 ARG A 524      12.094   4.637  33.844  1.00 34.66           N  
ATOM   3983  NH2 ARG A 524      11.484   2.525  34.531  1.00 34.66           N  
ATOM   3984  CZ  ARG A 524      11.180   3.670  33.938  1.00 34.66           C  
ATOM   3985  N   ASN A 525       4.660   8.812  31.469  1.00 31.91           N  
ATOM   3986  CA  ASN A 525       4.496  10.156  30.922  1.00 31.91           C  
ATOM   3987  C   ASN A 525       3.023  10.531  30.797  1.00 31.91           C  
ATOM   3988  CB  ASN A 525       5.195  10.273  29.562  1.00 31.91           C  
ATOM   3989  O   ASN A 525       2.234   9.781  30.219  1.00 31.91           O  
ATOM   3990  CG  ASN A 525       6.688  10.516  29.703  1.00 31.91           C  
ATOM   3991  ND2 ASN A 525       7.422  10.281  28.609  1.00 31.91           N  
ATOM   3992  OD1 ASN A 525       7.172  10.906  30.766  1.00 31.91           O  
ATOM   3993  N   THR A 526       2.186  10.992  31.812  1.00 33.78           N  
ATOM   3994  CA  THR A 526       1.058  11.852  32.156  1.00 33.78           C  
ATOM   3995  C   THR A 526       0.241  12.180  30.906  1.00 33.78           C  
ATOM   3996  CB  THR A 526       1.529  13.156  32.812  1.00 33.78           C  
ATOM   3997  O   THR A 526       0.794  12.602  29.891  1.00 33.78           O  
ATOM   3998  CG2 THR A 526       2.117  12.883  34.219  1.00 33.78           C  
ATOM   3999  OG1 THR A 526       2.531  13.766  32.000  1.00 33.78           O  
ATOM   4000  N   SER A 527      -0.455  11.398  30.312  1.00 32.75           N  
ATOM   4001  CA  SER A 527      -1.683  11.508  29.531  1.00 32.75           C  
ATOM   4002  C   SER A 527      -1.924  12.938  29.078  1.00 32.75           C  
ATOM   4003  CB  SER A 527      -2.881  11.016  30.344  1.00 32.75           C  
ATOM   4004  O   SER A 527      -2.271  13.805  29.875  1.00 32.75           O  
ATOM   4005  OG  SER A 527      -2.451  10.352  31.531  1.00 32.75           O  
ATOM   4006  N   LEU A 528      -1.142  13.656  28.000  1.00 46.19           N  
ATOM   4007  CA  LEU A 528      -1.427  15.086  28.000  1.00 46.19           C  
ATOM   4008  C   LEU A 528      -1.687  15.586  26.578  1.00 46.19           C  
ATOM   4009  CB  LEU A 528      -0.265  15.859  28.625  1.00 46.19           C  
ATOM   4010  O   LEU A 528      -0.858  15.391  25.688  1.00 46.19           O  
ATOM   4011  CG  LEU A 528      -0.137  15.781  30.141  1.00 46.19           C  
ATOM   4012  CD1 LEU A 528       1.302  16.062  30.562  1.00 46.19           C  
ATOM   4013  CD2 LEU A 528      -1.094  16.766  30.812  1.00 46.19           C  
ATOM   4014  N   ALA A 529      -2.932  15.453  25.938  1.00 45.22           N  
ATOM   4015  CA  ALA A 529      -3.197  16.469  24.922  1.00 45.22           C  
ATOM   4016  C   ALA A 529      -3.150  17.875  25.531  1.00 45.22           C  
ATOM   4017  CB  ALA A 529      -4.551  16.219  24.266  1.00 45.22           C  
ATOM   4018  O   ALA A 529      -3.881  18.172  26.469  1.00 45.22           O  
ATOM   4019  N   THR A 530      -2.045  18.688  25.453  1.00 46.97           N  
ATOM   4020  CA  THR A 530      -1.910  20.078  25.922  1.00 46.97           C  
ATOM   4021  C   THR A 530      -2.199  21.047  24.781  1.00 46.97           C  
ATOM   4022  CB  THR A 530      -0.503  20.328  26.484  1.00 46.97           C  
ATOM   4023  O   THR A 530      -1.599  20.969  23.719  1.00 46.97           O  
ATOM   4024  CG2 THR A 530      -0.422  21.719  27.141  1.00 46.97           C  
ATOM   4025  OG1 THR A 530      -0.192  19.328  27.469  1.00 46.97           O  
ATOM   4026  N   ILE A 531      -3.383  21.641  24.859  1.00 52.53           N  
ATOM   4027  CA  ILE A 531      -3.732  22.719  23.938  1.00 52.53           C  
ATOM   4028  C   ILE A 531      -3.432  24.078  24.578  1.00 52.53           C  
ATOM   4029  CB  ILE A 531      -5.219  22.641  23.516  1.00 52.53           C  
ATOM   4030  O   ILE A 531      -4.066  24.453  25.562  1.00 52.53           O  
ATOM   4031  CG1 ILE A 531      -5.535  21.266  22.922  1.00 52.53           C  
ATOM   4032  CG2 ILE A 531      -5.555  23.750  22.516  1.00 52.53           C  
ATOM   4033  CD1 ILE A 531      -7.027  20.984  22.781  1.00 52.53           C  
ATOM   4034  N   THR A 532      -2.322  24.750  24.328  1.00 46.91           N  
ATOM   4035  CA  THR A 532      -1.921  26.000  24.953  1.00 46.91           C  
ATOM   4036  C   THR A 532      -1.752  27.109  23.906  1.00 46.91           C  
ATOM   4037  CB  THR A 532      -0.609  25.844  25.734  1.00 46.91           C  
ATOM   4038  O   THR A 532      -1.378  26.828  22.766  1.00 46.91           O  
ATOM   4039  CG2 THR A 532      -0.792  24.891  26.922  1.00 46.91           C  
ATOM   4040  OG1 THR A 532       0.404  25.328  24.875  1.00 46.91           O  
ATOM   4041  N   GLN A 533      -2.424  28.391  24.141  1.00 49.97           N  
ATOM   4042  CA  GLN A 533      -2.162  29.578  23.344  1.00 49.97           C  
ATOM   4043  C   GLN A 533      -2.809  29.469  21.969  1.00 49.97           C  
ATOM   4044  CB  GLN A 533      -0.656  29.812  23.188  1.00 49.97           C  
ATOM   4045  O   GLN A 533      -2.172  29.734  20.953  1.00 49.97           O  
ATOM   4046  CG  GLN A 533       0.045  30.141  24.500  1.00 49.97           C  
ATOM   4047  CD  GLN A 533       1.535  30.359  24.328  1.00 49.97           C  
ATOM   4048  NE2 GLN A 533       2.152  31.016  25.312  1.00 49.97           N  
ATOM   4049  OE1 GLN A 533       2.127  29.953  23.328  1.00 49.97           O  
ATOM   4050  N   CYS A 534      -4.164  28.750  21.844  1.00 49.09           N  
ATOM   4051  CA  CYS A 534      -4.953  28.656  20.625  1.00 49.09           C  
ATOM   4052  C   CYS A 534      -6.043  29.719  20.594  1.00 49.09           C  
ATOM   4053  CB  CYS A 534      -5.578  27.266  20.500  1.00 49.09           C  
ATOM   4054  O   CYS A 534      -6.613  30.062  21.625  1.00 49.09           O  
ATOM   4055  SG  CYS A 534      -4.367  25.938  20.297  1.00 49.09           S  
ATOM   4056  N   ASN A 535      -6.234  30.562  19.391  1.00 51.28           N  
ATOM   4057  CA  ASN A 535      -7.262  31.578  19.188  1.00 51.28           C  
ATOM   4058  C   ASN A 535      -8.656  30.953  19.125  1.00 51.28           C  
ATOM   4059  CB  ASN A 535      -6.984  32.375  17.922  1.00 51.28           C  
ATOM   4060  O   ASN A 535      -9.617  31.516  19.656  1.00 51.28           O  
ATOM   4061  CG  ASN A 535      -5.809  33.312  18.062  1.00 51.28           C  
ATOM   4062  ND2 ASN A 535      -5.301  33.812  16.938  1.00 51.28           N  
ATOM   4063  OD1 ASN A 535      -5.359  33.594  19.188  1.00 51.28           O  
ATOM   4064  N   SER A 536      -8.883  29.688  18.547  1.00 54.41           N  
ATOM   4065  CA  SER A 536     -10.141  28.953  18.453  1.00 54.41           C  
ATOM   4066  C   SER A 536      -9.883  27.453  18.312  1.00 54.41           C  
ATOM   4067  CB  SER A 536     -10.961  29.438  17.250  1.00 54.41           C  
ATOM   4068  O   SER A 536      -8.953  27.031  17.609  1.00 54.41           O  
ATOM   4069  OG  SER A 536     -10.328  29.094  16.031  1.00 54.41           O  
ATOM   4070  N   PHE A 537     -10.500  26.578  19.125  1.00 56.62           N  
ATOM   4071  CA  PHE A 537     -10.438  25.109  19.094  1.00 56.62           C  
ATOM   4072  C   PHE A 537     -11.828  24.516  18.953  1.00 56.62           C  
ATOM   4073  CB  PHE A 537      -9.750  24.578  20.359  1.00 56.62           C  
ATOM   4074  O   PHE A 537     -12.680  24.703  19.828  1.00 56.62           O  
ATOM   4075  CG  PHE A 537      -9.492  23.094  20.312  1.00 56.62           C  
ATOM   4076  CD1 PHE A 537     -10.234  22.234  21.109  1.00 56.62           C  
ATOM   4077  CD2 PHE A 537      -8.516  22.562  19.500  1.00 56.62           C  
ATOM   4078  CE1 PHE A 537     -10.000  20.859  21.094  1.00 56.62           C  
ATOM   4079  CE2 PHE A 537      -8.273  21.203  19.453  1.00 56.62           C  
ATOM   4080  CZ  PHE A 537      -9.016  20.344  20.266  1.00 56.62           C  
ATOM   4081  N   ILE A 538     -12.148  23.953  17.703  1.00 56.12           N  
ATOM   4082  CA  ILE A 538     -13.453  23.359  17.406  1.00 56.12           C  
ATOM   4083  C   ILE A 538     -13.336  21.844  17.328  1.00 56.12           C  
ATOM   4084  CB  ILE A 538     -14.047  23.938  16.094  1.00 56.12           C  
ATOM   4085  O   ILE A 538     -12.516  21.328  16.562  1.00 56.12           O  
ATOM   4086  CG1 ILE A 538     -14.172  25.453  16.188  1.00 56.12           C  
ATOM   4087  CG2 ILE A 538     -15.398  23.297  15.789  1.00 56.12           C  
ATOM   4088  CD1 ILE A 538     -14.523  26.125  14.859  1.00 56.12           C  
ATOM   4089  N   ILE A 539     -14.062  21.062  18.141  1.00 57.59           N  
ATOM   4090  CA  ILE A 539     -14.086  19.609  18.125  1.00 57.59           C  
ATOM   4091  C   ILE A 539     -15.492  19.109  17.797  1.00 57.59           C  
ATOM   4092  CB  ILE A 539     -13.609  19.016  19.469  1.00 57.59           C  
ATOM   4093  O   ILE A 539     -16.469  19.516  18.438  1.00 57.59           O  
ATOM   4094  CG1 ILE A 539     -12.211  19.531  19.828  1.00 57.59           C  
ATOM   4095  CG2 ILE A 539     -13.625  17.484  19.422  1.00 57.59           C  
ATOM   4096  CD1 ILE A 539     -11.750  19.172  21.234  1.00 57.59           C  
ATOM   4097  N   TYR A 540     -15.695  18.344  16.703  1.00 48.12           N  
ATOM   4098  CA  TYR A 540     -17.000  17.828  16.297  1.00 48.12           C  
ATOM   4099  C   TYR A 540     -16.938  16.312  16.109  1.00 48.12           C  
ATOM   4100  CB  TYR A 540     -17.453  18.500  15.008  1.00 48.12           C  
ATOM   4101  O   TYR A 540     -16.047  15.805  15.414  1.00 48.12           O  
ATOM   4102  CG  TYR A 540     -18.953  18.422  14.781  1.00 48.12           C  
ATOM   4103  CD1 TYR A 540     -19.500  17.391  14.023  1.00 48.12           C  
ATOM   4104  CD2 TYR A 540     -19.812  19.375  15.328  1.00 48.12           C  
ATOM   4105  CE1 TYR A 540     -20.875  17.312  13.812  1.00 48.12           C  
ATOM   4106  CE2 TYR A 540     -21.188  19.297  15.125  1.00 48.12           C  
ATOM   4107  OH  TYR A 540     -23.062  18.203  14.156  1.00 48.12           O  
ATOM   4108  CZ  TYR A 540     -21.703  18.266  14.367  1.00 48.12           C  
ATOM   4109  N   GLY A 541     -17.891  15.438  16.844  1.00 44.28           N  
ATOM   4110  CA  GLY A 541     -17.984  14.023  16.500  1.00 44.28           C  
ATOM   4111  C   GLY A 541     -16.703  13.250  16.812  1.00 44.28           C  
ATOM   4112  O   GLY A 541     -16.375  12.289  16.125  1.00 44.28           O  
ATOM   4113  N   THR A 542     -15.805  13.641  17.844  1.00 52.50           N  
ATOM   4114  CA  THR A 542     -14.500  13.117  18.250  1.00 52.50           C  
ATOM   4115  C   THR A 542     -14.586  12.414  19.594  1.00 52.50           C  
ATOM   4116  CB  THR A 542     -13.445  14.234  18.312  1.00 52.50           C  
ATOM   4117  O   THR A 542     -15.211  12.922  20.531  1.00 52.50           O  
ATOM   4118  CG2 THR A 542     -12.062  13.672  18.594  1.00 52.50           C  
ATOM   4119  OG1 THR A 542     -13.414  14.930  17.047  1.00 52.50           O  
ATOM   4120  N   ASP A 543     -14.055  11.148  19.594  1.00 54.34           N  
ATOM   4121  CA  ASP A 543     -13.906  10.461  20.875  1.00 54.34           C  
ATOM   4122  C   ASP A 543     -12.688  10.977  21.641  1.00 54.34           C  
ATOM   4123  CB  ASP A 543     -13.797   8.945  20.656  1.00 54.34           C  
ATOM   4124  O   ASP A 543     -11.562  10.859  21.156  1.00 54.34           O  
ATOM   4125  CG  ASP A 543     -13.961   8.156  21.953  1.00 54.34           C  
ATOM   4126  OD1 ASP A 543     -14.312   8.750  22.984  1.00 54.34           O  
ATOM   4127  OD2 ASP A 543     -13.734   6.926  21.922  1.00 54.34           O  
ATOM   4128  N   LEU A 544     -12.828  11.812  22.750  1.00 53.84           N  
ATOM   4129  CA  LEU A 544     -11.742  12.336  23.578  1.00 53.84           C  
ATOM   4130  C   LEU A 544     -11.492  11.438  24.781  1.00 53.84           C  
ATOM   4131  CB  LEU A 544     -12.062  13.758  24.047  1.00 53.84           C  
ATOM   4132  O   LEU A 544     -12.391  11.211  25.594  1.00 53.84           O  
ATOM   4133  CG  LEU A 544     -12.258  14.805  22.938  1.00 53.84           C  
ATOM   4134  CD1 LEU A 544     -12.703  16.141  23.547  1.00 53.84           C  
ATOM   4135  CD2 LEU A 544     -10.977  14.984  22.141  1.00 53.84           C  
ATOM   4136  N   GLU A 545     -10.359  10.773  24.859  1.00 52.00           N  
ATOM   4137  CA  GLU A 545     -10.047   9.867  25.953  1.00 52.00           C  
ATOM   4138  C   GLU A 545      -8.727  10.250  26.625  1.00 52.00           C  
ATOM   4139  CB  GLU A 545      -9.977   8.414  25.453  1.00 52.00           C  
ATOM   4140  O   GLU A 545      -7.742  10.539  25.953  1.00 52.00           O  
ATOM   4141  CG  GLU A 545     -11.328   7.828  25.094  1.00 52.00           C  
ATOM   4142  CD  GLU A 545     -11.266   6.352  24.734  1.00 52.00           C  
ATOM   4143  OE1 GLU A 545     -12.320   5.762  24.406  1.00 52.00           O  
ATOM   4144  OE2 GLU A 545     -10.156   5.781  24.797  1.00 52.00           O  
ATOM   4145  N   ASP A 546      -8.695  10.555  28.141  1.00 49.78           N  
ATOM   4146  CA  ASP A 546      -7.473  10.750  28.922  1.00 49.78           C  
ATOM   4147  C   ASP A 546      -6.777  12.055  28.531  1.00 49.78           C  
ATOM   4148  CB  ASP A 546      -6.523   9.570  28.750  1.00 49.78           C  
ATOM   4149  O   ASP A 546      -5.562  12.070  28.312  1.00 49.78           O  
ATOM   4150  CG  ASP A 546      -7.090   8.266  29.266  1.00 49.78           C  
ATOM   4151  OD1 ASP A 546      -7.824   8.281  30.281  1.00 49.78           O  
ATOM   4152  OD2 ASP A 546      -6.801   7.203  28.672  1.00 49.78           O  
ATOM   4153  N   ILE A 547      -7.582  13.211  28.281  1.00 51.28           N  
ATOM   4154  CA  ILE A 547      -7.090  14.539  27.938  1.00 51.28           C  
ATOM   4155  C   ILE A 547      -6.809  15.336  29.203  1.00 51.28           C  
ATOM   4156  CB  ILE A 547      -8.094  15.297  27.031  1.00 51.28           C  
ATOM   4157  O   ILE A 547      -7.672  15.438  30.078  1.00 51.28           O  
ATOM   4158  CG1 ILE A 547      -8.391  14.492  25.766  1.00 51.28           C  
ATOM   4159  CG2 ILE A 547      -7.555  16.688  26.688  1.00 51.28           C  
ATOM   4160  CD1 ILE A 547      -9.375  15.164  24.828  1.00 51.28           C  
ATOM   4161  N   ASN A 548      -5.500  15.914  29.547  1.00 42.78           N  
ATOM   4162  CA  ASN A 548      -5.215  16.734  30.719  1.00 42.78           C  
ATOM   4163  C   ASN A 548      -4.914  18.188  30.328  1.00 42.78           C  
ATOM   4164  CB  ASN A 548      -4.047  16.156  31.516  1.00 42.78           C  
ATOM   4165  O   ASN A 548      -4.051  18.438  29.484  1.00 42.78           O  
ATOM   4166  CG  ASN A 548      -4.480  15.031  32.438  1.00 42.78           C  
ATOM   4167  ND2 ASN A 548      -3.533  14.195  32.844  1.00 42.78           N  
ATOM   4168  OD1 ASN A 548      -5.656  14.930  32.812  1.00 42.78           O  
ATOM   4169  N   GLY A 549      -6.055  19.281  30.516  1.00 45.66           N  
ATOM   4170  CA  GLY A 549      -5.812  20.719  30.547  1.00 45.66           C  
ATOM   4171  C   GLY A 549      -6.031  21.391  29.203  1.00 45.66           C  
ATOM   4172  O   GLY A 549      -5.656  20.844  28.172  1.00 45.66           O  
ATOM   4173  N   PHE A 550      -7.059  22.250  29.031  1.00 46.88           N  
ATOM   4174  CA  PHE A 550      -7.305  23.188  27.938  1.00 46.88           C  
ATOM   4175  C   PHE A 550      -6.887  24.594  28.312  1.00 46.88           C  
ATOM   4176  CB  PHE A 550      -8.781  23.156  27.531  1.00 46.88           C  
ATOM   4177  O   PHE A 550      -7.320  25.125  29.344  1.00 46.88           O  
ATOM   4178  CG  PHE A 550      -9.188  21.922  26.781  1.00 46.88           C  
ATOM   4179  CD1 PHE A 550      -8.992  21.812  25.406  1.00 46.88           C  
ATOM   4180  CD2 PHE A 550      -9.766  20.844  27.469  1.00 46.88           C  
ATOM   4181  CE1 PHE A 550      -9.375  20.656  24.719  1.00 46.88           C  
ATOM   4182  CE2 PHE A 550     -10.141  19.703  26.781  1.00 46.88           C  
ATOM   4183  CZ  PHE A 550      -9.945  19.609  25.406  1.00 46.88           C  
ATOM   4184  N   THR A 551      -5.703  25.203  27.875  1.00 41.22           N  
ATOM   4185  CA  THR A 551      -5.410  26.609  28.094  1.00 41.22           C  
ATOM   4186  C   THR A 551      -5.578  27.406  26.812  1.00 41.22           C  
ATOM   4187  CB  THR A 551      -3.984  26.812  28.641  1.00 41.22           C  
ATOM   4188  O   THR A 551      -5.066  27.016  25.766  1.00 41.22           O  
ATOM   4189  CG2 THR A 551      -4.008  27.094  30.141  1.00 41.22           C  
ATOM   4190  OG1 THR A 551      -3.223  25.625  28.406  1.00 41.22           O  
ATOM   4191  N   THR A 552      -6.742  28.156  26.672  1.00 40.66           N  
ATOM   4192  CA  THR A 552      -6.910  28.984  25.484  1.00 40.66           C  
ATOM   4193  C   THR A 552      -6.680  30.453  25.797  1.00 40.66           C  
ATOM   4194  CB  THR A 552      -8.312  28.812  24.875  1.00 40.66           C  
ATOM   4195  O   THR A 552      -6.793  30.875  26.953  1.00 40.66           O  
ATOM   4196  CG2 THR A 552      -8.648  27.328  24.672  1.00 40.66           C  
ATOM   4197  OG1 THR A 552      -9.289  29.391  25.750  1.00 40.66           O  
ATOM   4198  N   ASP A 553      -5.996  31.359  25.047  1.00 34.59           N  
ATOM   4199  CA  ASP A 553      -5.875  32.812  25.141  1.00 34.59           C  
ATOM   4200  C   ASP A 553      -7.000  33.531  24.391  1.00 34.59           C  
ATOM   4201  CB  ASP A 553      -4.516  33.281  24.625  1.00 34.59           C  
ATOM   4202  O   ASP A 553      -6.762  34.500  23.688  1.00 34.59           O  
ATOM   4203  CG  ASP A 553      -3.373  32.969  25.562  1.00 34.59           C  
ATOM   4204  OD1 ASP A 553      -3.631  32.688  26.766  1.00 34.59           O  
ATOM   4205  OD2 ASP A 553      -2.205  33.000  25.125  1.00 34.59           O  
ATOM   4206  N   GLY A 554      -8.469  33.125  24.750  1.00 38.94           N  
ATOM   4207  CA  GLY A 554      -9.484  34.062  24.281  1.00 38.94           C  
ATOM   4208  C   GLY A 554      -9.945  33.750  22.859  1.00 38.94           C  
ATOM   4209  O   GLY A 554      -9.172  33.906  21.906  1.00 38.94           O  
ATOM   4210  N   THR A 555     -10.969  32.656  22.656  1.00 34.03           N  
ATOM   4211  CA  THR A 555     -12.016  32.562  21.641  1.00 34.03           C  
ATOM   4212  C   THR A 555     -12.492  31.109  21.516  1.00 34.03           C  
ATOM   4213  CB  THR A 555     -11.539  33.062  20.281  1.00 34.03           C  
ATOM   4214  O   THR A 555     -11.680  30.188  21.516  1.00 34.03           O  
ATOM   4215  CG2 THR A 555     -12.227  34.375  19.906  1.00 34.03           C  
ATOM   4216  OG1 THR A 555     -10.117  33.281  20.328  1.00 34.03           O  
ATOM   4217  N   ALA A 556     -13.562  30.641  22.219  1.00 38.16           N  
ATOM   4218  CA  ALA A 556     -14.711  29.734  22.234  1.00 38.16           C  
ATOM   4219  C   ALA A 556     -14.281  28.297  21.906  1.00 38.16           C  
ATOM   4220  CB  ALA A 556     -15.773  30.203  21.234  1.00 38.16           C  
ATOM   4221  O   ALA A 556     -13.500  28.078  20.984  1.00 38.16           O  
ATOM   4222  N   ILE A 557     -14.242  27.219  22.797  1.00 45.69           N  
ATOM   4223  CA  ILE A 557     -14.320  25.766  22.656  1.00 45.69           C  
ATOM   4224  C   ILE A 557     -15.727  25.375  22.219  1.00 45.69           C  
ATOM   4225  CB  ILE A 557     -13.938  25.047  23.969  1.00 45.69           C  
ATOM   4226  O   ILE A 557     -16.703  25.625  22.938  1.00 45.69           O  
ATOM   4227  CG1 ILE A 557     -12.523  25.453  24.391  1.00 45.69           C  
ATOM   4228  CG2 ILE A 557     -14.055  23.531  23.797  1.00 45.69           C  
ATOM   4229  CD1 ILE A 557     -12.133  24.938  25.781  1.00 45.69           C  
ATOM   4230  N   THR A 558     -16.047  25.281  20.891  1.00 37.66           N  
ATOM   4231  CA  THR A 558     -17.344  24.812  20.422  1.00 37.66           C  
ATOM   4232  C   THR A 558     -17.312  23.297  20.203  1.00 37.66           C  
ATOM   4233  CB  THR A 558     -17.734  25.500  19.094  1.00 37.66           C  
ATOM   4234  O   THR A 558     -16.422  22.766  19.547  1.00 37.66           O  
ATOM   4235  CG2 THR A 558     -19.250  25.688  19.016  1.00 37.66           C  
ATOM   4236  OG1 THR A 558     -17.094  26.797  19.047  1.00 37.66           O  
ATOM   4237  N   THR A 559     -17.938  22.453  21.000  1.00 41.81           N  
ATOM   4238  CA  THR A 559     -17.922  20.984  20.984  1.00 41.81           C  
ATOM   4239  C   THR A 559     -19.266  20.438  20.516  1.00 41.81           C  
ATOM   4240  CB  THR A 559     -17.594  20.422  22.375  1.00 41.81           C  
ATOM   4241  O   THR A 559     -20.328  20.938  20.938  1.00 41.81           O  
ATOM   4242  CG2 THR A 559     -16.203  20.875  22.844  1.00 41.81           C  
ATOM   4243  OG1 THR A 559     -18.578  20.875  23.328  1.00 41.81           O  
ATOM   4244  N   ASP A 560     -19.484  19.859  19.375  1.00 30.95           N  
ATOM   4245  CA  ASP A 560     -20.672  19.188  18.875  1.00 30.95           C  
ATOM   4246  C   ASP A 560     -20.438  17.672  18.781  1.00 30.95           C  
ATOM   4247  CB  ASP A 560     -21.078  19.734  17.500  1.00 30.95           C  
ATOM   4248  O   ASP A 560     -19.406  17.234  18.281  1.00 30.95           O  
ATOM   4249  CG  ASP A 560     -21.781  21.062  17.594  1.00 30.95           C  
ATOM   4250  OD1 ASP A 560     -22.375  21.375  18.641  1.00 30.95           O  
ATOM   4251  OD2 ASP A 560     -21.766  21.812  16.594  1.00 30.95           O  
ATOM   4252  N   ASN A 561     -21.094  16.719  19.703  1.00 30.64           N  
ATOM   4253  CA  ASN A 561     -21.125  15.266  19.609  1.00 30.64           C  
ATOM   4254  C   ASN A 561     -19.875  14.633  20.203  1.00 30.64           C  
ATOM   4255  CB  ASN A 561     -21.297  14.828  18.156  1.00 30.64           C  
ATOM   4256  O   ASN A 561     -19.094  14.008  19.484  1.00 30.64           O  
ATOM   4257  CG  ASN A 561     -22.750  14.859  17.703  1.00 30.64           C  
ATOM   4258  ND2 ASN A 561     -22.969  14.680  16.406  1.00 30.64           N  
ATOM   4259  OD1 ASN A 561     -23.656  15.047  18.516  1.00 30.64           O  
ATOM   4260  N   ILE A 562     -19.359  14.953  21.500  1.00 36.31           N  
ATOM   4261  CA  ILE A 562     -18.234  14.438  22.266  1.00 36.31           C  
ATOM   4262  C   ILE A 562     -18.688  13.250  23.125  1.00 36.31           C  
ATOM   4263  CB  ILE A 562     -17.609  15.531  23.172  1.00 36.31           C  
ATOM   4264  O   ILE A 562     -19.750  13.305  23.750  1.00 36.31           O  
ATOM   4265  CG1 ILE A 562     -17.078  16.672  22.312  1.00 36.31           C  
ATOM   4266  CG2 ILE A 562     -16.516  14.938  24.047  1.00 36.31           C  
ATOM   4267  CD1 ILE A 562     -16.547  17.859  23.109  1.00 36.31           C  
ATOM   4268  N   ASP A 563     -18.188  11.992  22.953  1.00 32.56           N  
ATOM   4269  CA  ASP A 563     -18.500  10.734  23.609  1.00 32.56           C  
ATOM   4270  C   ASP A 563     -18.047  10.750  25.078  1.00 32.56           C  
ATOM   4271  CB  ASP A 563     -17.859   9.562  22.875  1.00 32.56           C  
ATOM   4272  O   ASP A 563     -18.766  10.289  25.953  1.00 32.56           O  
ATOM   4273  CG  ASP A 563     -18.672   9.078  21.688  1.00 32.56           C  
ATOM   4274  OD1 ASP A 563     -19.875   9.406  21.609  1.00 32.56           O  
ATOM   4275  OD2 ASP A 563     -18.109   8.375  20.828  1.00 32.56           O  
ATOM   4276  N   THR A 564     -17.062  11.688  25.688  1.00 35.47           N  
ATOM   4277  CA  THR A 564     -16.641  11.797  27.078  1.00 35.47           C  
ATOM   4278  C   THR A 564     -15.398  12.680  27.188  1.00 35.47           C  
ATOM   4279  CB  THR A 564     -16.344  10.414  27.688  1.00 35.47           C  
ATOM   4280  O   THR A 564     -14.445  12.523  26.438  1.00 35.47           O  
ATOM   4281  CG2 THR A 564     -16.547  10.422  29.203  1.00 35.47           C  
ATOM   4282  OG1 THR A 564     -17.234   9.445  27.109  1.00 35.47           O  
ATOM   4283  N   ILE A 565     -15.367  14.078  27.688  1.00 39.47           N  
ATOM   4284  CA  ILE A 565     -14.195  14.852  28.094  1.00 39.47           C  
ATOM   4285  C   ILE A 565     -13.766  14.445  29.500  1.00 39.47           C  
ATOM   4286  CB  ILE A 565     -14.477  16.375  28.031  1.00 39.47           C  
ATOM   4287  O   ILE A 565     -14.531  14.578  30.453  1.00 39.47           O  
ATOM   4288  CG1 ILE A 565     -14.828  16.797  26.609  1.00 39.47           C  
ATOM   4289  CG2 ILE A 565     -13.281  17.156  28.562  1.00 39.47           C  
ATOM   4290  CD1 ILE A 565     -15.266  18.250  26.484  1.00 39.47           C  
ATOM   4291  N   GLU A 566     -12.844  13.539  29.797  1.00 35.09           N  
ATOM   4292  CA  GLU A 566     -12.297  13.250  31.109  1.00 35.09           C  
ATOM   4293  C   GLU A 566     -11.055  14.094  31.391  1.00 35.09           C  
ATOM   4294  CB  GLU A 566     -11.961  11.758  31.234  1.00 35.09           C  
ATOM   4295  O   GLU A 566     -10.055  13.984  30.688  1.00 35.09           O  
ATOM   4296  CG  GLU A 566     -13.180  10.867  31.391  1.00 35.09           C  
ATOM   4297  CD  GLU A 566     -12.828   9.406  31.625  1.00 35.09           C  
ATOM   4298  OE1 GLU A 566     -13.750   8.570  31.797  1.00 35.09           O  
ATOM   4299  OE2 GLU A 566     -11.617   9.086  31.641  1.00 35.09           O  
ATOM   4300  N   SER A 567     -11.297  15.516  31.641  1.00 35.56           N  
ATOM   4301  CA  SER A 567     -10.109  16.344  31.844  1.00 35.56           C  
ATOM   4302  C   SER A 567      -9.766  16.469  33.344  1.00 35.56           C  
ATOM   4303  CB  SER A 567     -10.312  17.734  31.250  1.00 35.56           C  
ATOM   4304  O   SER A 567     -10.656  16.609  34.156  1.00 35.56           O  
ATOM   4305  OG  SER A 567      -9.695  18.719  32.031  1.00 35.56           O  
ATOM   4306  N   ASN A 568      -8.539  16.031  33.969  1.00 30.19           N  
ATOM   4307  CA  ASN A 568      -7.953  16.250  35.281  1.00 30.19           C  
ATOM   4308  C   ASN A 568      -7.250  17.594  35.375  1.00 30.19           C  
ATOM   4309  CB  ASN A 568      -6.977  15.109  35.625  1.00 30.19           C  
ATOM   4310  O   ASN A 568      -6.941  18.062  36.469  1.00 30.19           O  
ATOM   4311  CG  ASN A 568      -7.676  13.789  35.844  1.00 30.19           C  
ATOM   4312  ND2 ASN A 568      -6.953  12.695  35.656  1.00 30.19           N  
ATOM   4313  OD1 ASN A 568      -8.859  13.750  36.188  1.00 30.19           O  
ATOM   4314  N   TYR A 569      -7.559  18.734  34.375  1.00 29.86           N  
ATOM   4315  CA  TYR A 569      -6.883  20.000  34.625  1.00 29.86           C  
ATOM   4316  C   TYR A 569      -7.340  21.047  33.594  1.00 29.86           C  
ATOM   4317  CB  TYR A 569      -5.363  19.828  34.531  1.00 29.86           C  
ATOM   4318  O   TYR A 569      -7.027  20.953  32.406  1.00 29.86           O  
ATOM   4319  CG  TYR A 569      -4.738  19.359  35.812  1.00 29.86           C  
ATOM   4320  CD1 TYR A 569      -4.355  20.281  36.812  1.00 29.86           C  
ATOM   4321  CD2 TYR A 569      -4.527  18.016  36.062  1.00 29.86           C  
ATOM   4322  CE1 TYR A 569      -3.773  19.859  38.000  1.00 29.86           C  
ATOM   4323  CE2 TYR A 569      -3.947  17.578  37.250  1.00 29.86           C  
ATOM   4324  OH  TYR A 569      -3.002  18.078  39.375  1.00 29.86           O  
ATOM   4325  CZ  TYR A 569      -3.576  18.500  38.219  1.00 29.86           C  
ATOM   4326  N   LEU A 570      -8.664  21.562  33.562  1.00 36.97           N  
ATOM   4327  CA  LEU A 570      -9.031  22.766  32.812  1.00 36.97           C  
ATOM   4328  C   LEU A 570      -8.477  24.016  33.500  1.00 36.97           C  
ATOM   4329  CB  LEU A 570     -10.547  22.859  32.688  1.00 36.97           C  
ATOM   4330  O   LEU A 570      -8.836  24.312  34.625  1.00 36.97           O  
ATOM   4331  CG  LEU A 570     -11.219  21.859  31.750  1.00 36.97           C  
ATOM   4332  CD1 LEU A 570     -12.719  21.797  32.031  1.00 36.97           C  
ATOM   4333  CD2 LEU A 570     -10.961  22.234  30.297  1.00 36.97           C  
ATOM   4334  N   LYS A 571      -7.199  24.438  33.469  1.00 31.00           N  
ATOM   4335  CA  LYS A 571      -6.559  25.578  34.125  1.00 31.00           C  
ATOM   4336  C   LYS A 571      -6.516  26.797  33.219  1.00 31.00           C  
ATOM   4337  CB  LYS A 571      -5.145  25.219  34.594  1.00 31.00           C  
ATOM   4338  O   LYS A 571      -6.219  26.656  32.031  1.00 31.00           O  
ATOM   4339  CG  LYS A 571      -5.008  25.016  36.094  1.00 31.00           C  
ATOM   4340  CD  LYS A 571      -3.561  24.750  36.500  1.00 31.00           C  
ATOM   4341  CE  LYS A 571      -3.430  24.484  37.969  1.00 31.00           C  
ATOM   4342  NZ  LYS A 571      -2.008  24.281  38.375  1.00 31.00           N  
ATOM   4343  N   ASP A 572      -7.422  27.984  33.469  1.00 31.91           N  
ATOM   4344  CA  ASP A 572      -7.234  29.359  33.031  1.00 31.91           C  
ATOM   4345  C   ASP A 572      -7.910  29.609  31.688  1.00 31.91           C  
ATOM   4346  CB  ASP A 572      -5.746  29.703  32.938  1.00 31.91           C  
ATOM   4347  O   ASP A 572      -7.270  29.500  30.625  1.00 31.91           O  
ATOM   4348  CG  ASP A 572      -5.105  29.922  34.312  1.00 31.91           C  
ATOM   4349  OD1 ASP A 572      -5.816  30.297  35.250  1.00 31.91           O  
ATOM   4350  OD2 ASP A 572      -3.879  29.703  34.406  1.00 31.91           O  
ATOM   4351  N   ILE A 573      -9.297  29.250  31.500  1.00 33.28           N  
ATOM   4352  CA  ILE A 573     -10.109  29.641  30.344  1.00 33.28           C  
ATOM   4353  C   ILE A 573     -10.445  31.125  30.453  1.00 33.28           C  
ATOM   4354  CB  ILE A 573     -11.406  28.812  30.266  1.00 33.28           C  
ATOM   4355  O   ILE A 573     -11.117  31.562  31.391  1.00 33.28           O  
ATOM   4356  CG1 ILE A 573     -11.070  27.312  30.250  1.00 33.28           C  
ATOM   4357  CG2 ILE A 573     -12.219  29.203  29.031  1.00 33.28           C  
ATOM   4358  CD1 ILE A 573     -12.297  26.406  30.281  1.00 33.28           C  
ATOM   4359  N   SER A 574      -9.562  32.156  30.125  1.00 29.09           N  
ATOM   4360  CA  SER A 574      -9.781  33.594  30.188  1.00 29.09           C  
ATOM   4361  C   SER A 574     -10.391  34.125  28.891  1.00 29.09           C  
ATOM   4362  CB  SER A 574      -8.469  34.312  30.484  1.00 29.09           C  
ATOM   4363  O   SER A 574      -9.898  33.812  27.797  1.00 29.09           O  
ATOM   4364  OG  SER A 574      -7.977  34.969  29.312  1.00 29.09           O  
ATOM   4365  N   GLY A 575     -11.805  34.469  28.969  1.00 29.61           N  
ATOM   4366  CA  GLY A 575     -12.305  35.219  27.828  1.00 29.61           C  
ATOM   4367  C   GLY A 575     -12.859  34.344  26.719  1.00 29.61           C  
ATOM   4368  O   GLY A 575     -13.102  34.812  25.609  1.00 29.61           O  
ATOM   4369  N   ALA A 576     -13.320  32.844  26.938  1.00 27.25           N  
ATOM   4370  CA  ALA A 576     -13.773  31.875  25.953  1.00 27.25           C  
ATOM   4371  C   ALA A 576     -15.148  31.312  26.328  1.00 27.25           C  
ATOM   4372  CB  ALA A 576     -12.766  30.750  25.812  1.00 27.25           C  
ATOM   4373  O   ALA A 576     -15.492  31.234  27.500  1.00 27.25           O  
ATOM   4374  N   ALA A 577     -16.250  31.391  25.391  1.00 33.03           N  
ATOM   4375  CA  ALA A 577     -17.531  30.688  25.391  1.00 33.03           C  
ATOM   4376  C   ALA A 577     -17.344  29.188  25.203  1.00 33.03           C  
ATOM   4377  CB  ALA A 577     -18.469  31.250  24.312  1.00 33.03           C  
ATOM   4378  O   ALA A 577     -16.531  28.766  24.359  1.00 33.03           O  
ATOM   4379  N   ILE A 578     -17.453  28.234  26.266  1.00 40.53           N  
ATOM   4380  CA  ILE A 578     -17.500  26.797  26.125  1.00 40.53           C  
ATOM   4381  C   ILE A 578     -18.891  26.359  25.656  1.00 40.53           C  
ATOM   4382  CB  ILE A 578     -17.141  26.078  27.453  1.00 40.53           C  
ATOM   4383  O   ILE A 578     -19.891  26.609  26.344  1.00 40.53           O  
ATOM   4384  CG1 ILE A 578     -15.734  26.469  27.906  1.00 40.53           C  
ATOM   4385  CG2 ILE A 578     -17.281  24.562  27.312  1.00 40.53           C  
ATOM   4386  CD1 ILE A 578     -15.367  25.969  29.297  1.00 40.53           C  
ATOM   4387  N   VAL A 579     -19.172  26.125  24.344  1.00 36.66           N  
ATOM   4388  CA  VAL A 579     -20.453  25.688  23.812  1.00 36.66           C  
ATOM   4389  C   VAL A 579     -20.391  24.188  23.516  1.00 36.66           C  
ATOM   4390  CB  VAL A 579     -20.828  26.453  22.531  1.00 36.66           C  
ATOM   4391  O   VAL A 579     -19.547  23.734  22.734  1.00 36.66           O  
ATOM   4392  CG1 VAL A 579     -22.188  25.984  22.000  1.00 36.66           C  
ATOM   4393  CG2 VAL A 579     -20.844  27.953  22.812  1.00 36.66           C  
ATOM   4394  N   VAL A 580     -20.859  23.281  24.359  1.00 38.91           N  
ATOM   4395  CA  VAL A 580     -20.891  21.828  24.250  1.00 38.91           C  
ATOM   4396  C   VAL A 580     -22.266  21.375  23.766  1.00 38.91           C  
ATOM   4397  CB  VAL A 580     -20.547  21.141  25.594  1.00 38.91           C  
ATOM   4398  O   VAL A 580     -23.281  21.656  24.406  1.00 38.91           O  
ATOM   4399  CG1 VAL A 580     -20.453  19.641  25.422  1.00 38.91           C  
ATOM   4400  CG2 VAL A 580     -19.250  21.703  26.156  1.00 38.91           C  
ATOM   4401  N   SER A 581     -22.531  21.000  22.484  1.00 32.16           N  
ATOM   4402  CA  SER A 581     -23.797  20.547  21.938  1.00 32.16           C  
ATOM   4403  C   SER A 581     -23.734  19.078  21.516  1.00 32.16           C  
ATOM   4404  CB  SER A 581     -24.219  21.406  20.750  1.00 32.16           C  
ATOM   4405  O   SER A 581     -22.672  18.594  21.109  1.00 32.16           O  
ATOM   4406  OG  SER A 581     -23.359  21.188  19.641  1.00 32.16           O  
ATOM   4407  N   SER A 582     -24.656  18.031  22.094  1.00 29.11           N  
ATOM   4408  CA  SER A 582     -24.891  16.641  21.703  1.00 29.11           C  
ATOM   4409  C   SER A 582     -23.719  15.742  22.109  1.00 29.11           C  
ATOM   4410  CB  SER A 582     -25.109  16.531  20.188  1.00 29.11           C  
ATOM   4411  O   SER A 582     -23.062  15.148  21.266  1.00 29.11           O  
ATOM   4412  OG  SER A 582     -24.312  17.484  19.500  1.00 29.11           O  
ATOM   4413  N   CYS A 583     -23.125  15.812  23.438  1.00 29.44           N  
ATOM   4414  CA  CYS A 583     -22.094  14.984  24.031  1.00 29.44           C  
ATOM   4415  C   CYS A 583     -22.688  13.812  24.797  1.00 29.44           C  
ATOM   4416  CB  CYS A 583     -21.219  15.820  24.969  1.00 29.44           C  
ATOM   4417  O   CYS A 583     -23.812  13.914  25.312  1.00 29.44           O  
ATOM   4418  SG  CYS A 583     -22.125  16.578  26.328  1.00 29.44           S  
ATOM   4419  N   LEU A 584     -22.344  12.508  24.562  1.00 27.66           N  
ATOM   4420  CA  LEU A 584     -22.750  11.266  25.203  1.00 27.66           C  
ATOM   4421  C   LEU A 584     -22.219  11.188  26.625  1.00 27.66           C  
ATOM   4422  CB  LEU A 584     -22.266  10.062  24.391  1.00 27.66           C  
ATOM   4423  O   LEU A 584     -22.766  10.477  27.469  1.00 27.66           O  
ATOM   4424  CG  LEU A 584     -23.109   9.672  23.188  1.00 27.66           C  
ATOM   4425  CD1 LEU A 584     -22.297   8.820  22.219  1.00 27.66           C  
ATOM   4426  CD2 LEU A 584     -24.375   8.930  23.625  1.00 27.66           C  
ATOM   4427  N   GLY A 585     -21.469  12.609  27.156  1.00 33.12           N  
ATOM   4428  CA  GLY A 585     -20.938  12.680  28.516  1.00 33.12           C  
ATOM   4429  C   GLY A 585     -19.906  13.789  28.688  1.00 33.12           C  
ATOM   4430  O   GLY A 585     -19.047  13.984  27.812  1.00 33.12           O  
ATOM   4431  N   PHE A 586     -20.234  15.062  29.172  1.00 34.12           N  
ATOM   4432  CA  PHE A 586     -19.359  16.141  29.594  1.00 34.12           C  
ATOM   4433  C   PHE A 586     -19.078  16.047  31.094  1.00 34.12           C  
ATOM   4434  CB  PHE A 586     -19.953  17.500  29.250  1.00 34.12           C  
ATOM   4435  O   PHE A 586     -20.016  16.125  31.906  1.00 34.12           O  
ATOM   4436  CG  PHE A 586     -19.031  18.656  29.516  1.00 34.12           C  
ATOM   4437  CD1 PHE A 586     -19.234  19.484  30.609  1.00 34.12           C  
ATOM   4438  CD2 PHE A 586     -17.969  18.922  28.672  1.00 34.12           C  
ATOM   4439  CE1 PHE A 586     -18.375  20.562  30.859  1.00 34.12           C  
ATOM   4440  CE2 PHE A 586     -17.109  20.000  28.906  1.00 34.12           C  
ATOM   4441  CZ  PHE A 586     -17.328  20.812  30.000  1.00 34.12           C  
ATOM   4442  N   LYS A 587     -18.031  15.297  31.578  1.00 34.16           N  
ATOM   4443  CA  LYS A 587     -17.641  15.102  32.969  1.00 34.16           C  
ATOM   4444  C   LYS A 587     -16.359  15.852  33.281  1.00 34.16           C  
ATOM   4445  CB  LYS A 587     -17.469  13.609  33.281  1.00 34.16           C  
ATOM   4446  O   LYS A 587     -15.367  15.734  32.562  1.00 34.16           O  
ATOM   4447  CG  LYS A 587     -17.359  13.289  34.750  1.00 34.16           C  
ATOM   4448  CD  LYS A 587     -17.281  11.789  35.000  1.00 34.16           C  
ATOM   4449  CE  LYS A 587     -17.094  11.469  36.469  1.00 34.16           C  
ATOM   4450  NZ  LYS A 587     -16.969   9.992  36.719  1.00 34.16           N  
ATOM   4451  N   ILE A 588     -16.328  17.016  34.094  1.00 34.59           N  
ATOM   4452  CA  ILE A 588     -15.180  17.719  34.625  1.00 34.59           C  
ATOM   4453  C   ILE A 588     -14.758  17.062  35.938  1.00 34.59           C  
ATOM   4454  CB  ILE A 588     -15.477  19.219  34.844  1.00 34.59           C  
ATOM   4455  O   ILE A 588     -15.516  17.078  36.938  1.00 34.59           O  
ATOM   4456  CG1 ILE A 588     -15.852  19.891  33.531  1.00 34.59           C  
ATOM   4457  CG2 ILE A 588     -14.281  19.922  35.500  1.00 34.59           C  
ATOM   4458  CD1 ILE A 588     -16.297  21.328  33.656  1.00 34.59           C  
ATOM   4459  N   ASP A 589     -14.000  15.984  36.000  1.00 28.27           N  
ATOM   4460  CA  ASP A 589     -13.586  15.305  37.219  1.00 28.27           C  
ATOM   4461  C   ASP A 589     -12.219  15.805  37.688  1.00 28.27           C  
ATOM   4462  CB  ASP A 589     -13.539  13.789  37.000  1.00 28.27           C  
ATOM   4463  O   ASP A 589     -11.195  15.500  37.094  1.00 28.27           O  
ATOM   4464  CG  ASP A 589     -14.789  13.078  37.500  1.00 28.27           C  
ATOM   4465  OD1 ASP A 589     -15.562  13.680  38.281  1.00 28.27           O  
ATOM   4466  OD2 ASP A 589     -14.992  11.906  37.125  1.00 28.27           O  
ATOM   4467  N   SER A 590     -12.180  17.250  38.125  1.00 27.19           N  
ATOM   4468  CA  SER A 590     -10.883  17.688  38.656  1.00 27.19           C  
ATOM   4469  C   SER A 590     -10.945  17.922  40.156  1.00 27.19           C  
ATOM   4470  CB  SER A 590     -10.414  18.953  37.938  1.00 27.19           C  
ATOM   4471  O   SER A 590     -11.953  18.422  40.656  1.00 27.19           O  
ATOM   4472  OG  SER A 590      -9.234  19.453  38.531  1.00 27.19           O  
ATOM   4473  N   PRO A 591     -10.086  17.234  41.125  1.00 24.80           N  
ATOM   4474  CA  PRO A 591      -9.898  17.719  42.500  1.00 24.80           C  
ATOM   4475  C   PRO A 591      -9.375  19.156  42.562  1.00 24.80           C  
ATOM   4476  CB  PRO A 591      -8.875  16.734  43.094  1.00 24.80           C  
ATOM   4477  O   PRO A 591      -9.258  19.734  43.656  1.00 24.80           O  
ATOM   4478  CG  PRO A 591      -8.258  16.078  41.906  1.00 24.80           C  
ATOM   4479  CD  PRO A 591      -9.086  16.406  40.688  1.00 24.80           C  
ATOM   4480  N   HIS A 592      -9.250  19.984  41.438  1.00 25.19           N  
ATOM   4481  CA  HIS A 592      -8.641  21.297  41.344  1.00 25.19           C  
ATOM   4482  C   HIS A 592      -9.680  22.359  41.000  1.00 25.19           C  
ATOM   4483  CB  HIS A 592      -7.512  21.312  40.312  1.00 25.19           C  
ATOM   4484  O   HIS A 592     -10.672  22.078  40.344  1.00 25.19           O  
ATOM   4485  CG  HIS A 592      -6.367  20.422  40.688  1.00 25.19           C  
ATOM   4486  CD2 HIS A 592      -5.918  19.281  40.094  1.00 25.19           C  
ATOM   4487  ND1 HIS A 592      -5.539  20.656  41.750  1.00 25.19           N  
ATOM   4488  CE1 HIS A 592      -4.625  19.703  41.812  1.00 25.19           C  
ATOM   4489  NE2 HIS A 592      -4.832  18.859  40.812  1.00 25.19           N  
ATOM   4490  N   ILE A 593      -9.867  23.547  41.906  1.00 26.55           N  
ATOM   4491  CA  ILE A 593     -10.617  24.797  41.812  1.00 26.55           C  
ATOM   4492  C   ILE A 593     -10.484  25.359  40.406  1.00 26.55           C  
ATOM   4493  CB  ILE A 593     -10.141  25.844  42.844  1.00 26.55           C  
ATOM   4494  O   ILE A 593      -9.383  25.406  39.844  1.00 26.55           O  
ATOM   4495  CG1 ILE A 593     -10.312  25.297  44.281  1.00 26.55           C  
ATOM   4496  CG2 ILE A 593     -10.898  27.156  42.656  1.00 26.55           C  
ATOM   4497  CD1 ILE A 593      -9.680  26.172  45.344  1.00 26.55           C  
ATOM   4498  N   PHE A 594     -11.570  25.297  39.469  1.00 30.14           N  
ATOM   4499  CA  PHE A 594     -11.734  26.000  38.188  1.00 30.14           C  
ATOM   4500  C   PHE A 594     -11.656  27.500  38.406  1.00 30.14           C  
ATOM   4501  CB  PHE A 594     -13.062  25.625  37.531  1.00 30.14           C  
ATOM   4502  O   PHE A 594     -12.312  28.047  39.281  1.00 30.14           O  
ATOM   4503  CG  PHE A 594     -13.133  24.203  37.062  1.00 30.14           C  
ATOM   4504  CD1 PHE A 594     -12.641  23.828  35.844  1.00 30.14           C  
ATOM   4505  CD2 PHE A 594     -13.695  23.219  37.875  1.00 30.14           C  
ATOM   4506  CE1 PHE A 594     -12.703  22.500  35.406  1.00 30.14           C  
ATOM   4507  CE2 PHE A 594     -13.766  21.891  37.469  1.00 30.14           C  
ATOM   4508  CZ  PHE A 594     -13.273  21.547  36.219  1.00 30.14           C  
ATOM   4509  N   LYS A 595     -10.562  28.250  38.125  1.00 28.86           N  
ATOM   4510  CA  LYS A 595     -10.547  29.703  38.094  1.00 28.86           C  
ATOM   4511  C   LYS A 595     -10.992  30.219  36.719  1.00 28.86           C  
ATOM   4512  CB  LYS A 595      -9.156  30.234  38.438  1.00 28.86           C  
ATOM   4513  O   LYS A 595     -10.359  29.922  35.719  1.00 28.86           O  
ATOM   4514  CG  LYS A 595      -9.133  31.250  39.562  1.00 28.86           C  
ATOM   4515  CD  LYS A 595      -7.719  31.703  39.906  1.00 28.86           C  
ATOM   4516  CE  LYS A 595      -7.695  32.656  41.062  1.00 28.86           C  
ATOM   4517  NZ  LYS A 595      -6.301  33.094  41.406  1.00 28.86           N  
ATOM   4518  N   ILE A 596     -12.328  30.406  36.500  1.00 32.84           N  
ATOM   4519  CA  ILE A 596     -12.891  31.078  35.312  1.00 32.84           C  
ATOM   4520  C   ILE A 596     -12.703  32.594  35.438  1.00 32.84           C  
ATOM   4521  CB  ILE A 596     -14.391  30.734  35.156  1.00 32.84           C  
ATOM   4522  O   ILE A 596     -13.258  33.219  36.344  1.00 32.84           O  
ATOM   4523  CG1 ILE A 596     -14.586  29.219  35.062  1.00 32.84           C  
ATOM   4524  CG2 ILE A 596     -14.961  31.422  33.906  1.00 32.84           C  
ATOM   4525  CD1 ILE A 596     -16.047  28.781  35.062  1.00 32.84           C  
ATOM   4526  N   ASN A 597     -11.633  33.281  35.031  1.00 28.28           N  
ATOM   4527  CA  ASN A 597     -11.125  34.656  35.188  1.00 28.28           C  
ATOM   4528  C   ASN A 597     -11.898  35.656  34.344  1.00 28.28           C  
ATOM   4529  CB  ASN A 597      -9.633  34.719  34.844  1.00 28.28           C  
ATOM   4530  O   ASN A 597     -12.086  36.781  34.719  1.00 28.28           O  
ATOM   4531  CG  ASN A 597      -8.773  34.062  35.938  1.00 28.28           C  
ATOM   4532  ND2 ASN A 597      -7.520  33.781  35.594  1.00 28.28           N  
ATOM   4533  OD1 ASN A 597      -9.219  33.844  37.062  1.00 28.28           O  
ATOM   4534  N   THR A 598     -12.992  35.250  33.438  1.00 26.38           N  
ATOM   4535  CA  THR A 598     -13.828  36.219  32.750  1.00 26.38           C  
ATOM   4536  C   THR A 598     -14.906  35.500  31.938  1.00 26.38           C  
ATOM   4537  CB  THR A 598     -12.992  37.125  31.828  1.00 26.38           C  
ATOM   4538  O   THR A 598     -14.617  34.562  31.203  1.00 26.38           O  
ATOM   4539  CG2 THR A 598     -12.531  38.375  32.562  1.00 26.38           C  
ATOM   4540  OG1 THR A 598     -11.836  36.375  31.375  1.00 26.38           O  
ATOM   4541  N   LEU A 599     -16.234  35.250  32.406  1.00 24.48           N  
ATOM   4542  CA  LEU A 599     -17.375  34.531  31.859  1.00 24.48           C  
ATOM   4543  C   LEU A 599     -18.062  35.344  30.781  1.00 24.48           C  
ATOM   4544  CB  LEU A 599     -18.359  34.156  32.969  1.00 24.48           C  
ATOM   4545  O   LEU A 599     -18.484  36.469  31.031  1.00 24.48           O  
ATOM   4546  CG  LEU A 599     -18.203  32.781  33.594  1.00 24.48           C  
ATOM   4547  CD1 LEU A 599     -18.484  32.844  35.094  1.00 24.48           C  
ATOM   4548  CD2 LEU A 599     -19.109  31.750  32.906  1.00 24.48           C  
ATOM   4549  N   SER A 600     -18.125  35.062  29.406  1.00 27.41           N  
ATOM   4550  CA  SER A 600     -19.109  35.656  28.516  1.00 27.41           C  
ATOM   4551  C   SER A 600     -20.156  34.625  28.109  1.00 27.41           C  
ATOM   4552  CB  SER A 600     -18.422  36.219  27.266  1.00 27.41           C  
ATOM   4553  O   SER A 600     -21.328  34.938  27.938  1.00 27.41           O  
ATOM   4554  OG  SER A 600     -17.359  35.375  26.844  1.00 27.41           O  
ATOM   4555  N   THR A 601     -20.438  33.219  28.641  1.00 29.48           N  
ATOM   4556  CA  THR A 601     -21.609  32.406  28.406  1.00 29.48           C  
ATOM   4557  C   THR A 601     -21.234  30.922  28.328  1.00 29.48           C  
ATOM   4558  CB  THR A 601     -22.344  32.812  27.125  1.00 29.48           C  
ATOM   4559  O   THR A 601     -20.250  30.562  27.703  1.00 29.48           O  
ATOM   4560  CG2 THR A 601     -23.578  33.656  27.422  1.00 29.48           C  
ATOM   4561  OG1 THR A 601     -21.453  33.594  26.297  1.00 29.48           O  
ATOM   4562  N   ILE A 602     -21.625  29.938  29.281  1.00 35.53           N  
ATOM   4563  CA  ILE A 602     -21.641  28.484  29.203  1.00 35.53           C  
ATOM   4564  C   ILE A 602     -22.984  28.000  28.641  1.00 35.53           C  
ATOM   4565  CB  ILE A 602     -21.406  27.828  30.594  1.00 35.53           C  
ATOM   4566  O   ILE A 602     -24.047  28.281  29.203  1.00 35.53           O  
ATOM   4567  CG1 ILE A 602     -20.016  28.219  31.125  1.00 35.53           C  
ATOM   4568  CG2 ILE A 602     -21.562  26.312  30.516  1.00 35.53           C  
ATOM   4569  CD1 ILE A 602     -19.750  27.781  32.562  1.00 35.53           C  
ATOM   4570  N   LYS A 603     -23.188  27.688  27.297  1.00 31.78           N  
ATOM   4571  CA  LYS A 603     -24.391  27.188  26.641  1.00 31.78           C  
ATOM   4572  C   LYS A 603     -24.328  25.688  26.438  1.00 31.78           C  
ATOM   4573  CB  LYS A 603     -24.594  27.891  25.297  1.00 31.78           C  
ATOM   4574  O   LYS A 603     -23.391  25.172  25.828  1.00 31.78           O  
ATOM   4575  CG  LYS A 603     -26.047  28.141  24.922  1.00 31.78           C  
ATOM   4576  CD  LYS A 603     -26.172  28.969  23.656  1.00 31.78           C  
ATOM   4577  CE  LYS A 603     -27.641  29.219  23.297  1.00 31.78           C  
ATOM   4578  NZ  LYS A 603     -27.766  30.031  22.062  1.00 31.78           N  
ATOM   4579  N   LEU A 604     -25.016  24.719  27.172  1.00 33.84           N  
ATOM   4580  CA  LEU A 604     -25.172  23.266  27.125  1.00 33.84           C  
ATOM   4581  C   LEU A 604     -26.438  22.891  26.344  1.00 33.84           C  
ATOM   4582  CB  LEU A 604     -25.250  22.703  28.547  1.00 33.84           C  
ATOM   4583  O   LEU A 604     -27.547  23.312  26.703  1.00 33.84           O  
ATOM   4584  CG  LEU A 604     -24.047  22.938  29.438  1.00 33.84           C  
ATOM   4585  CD1 LEU A 604     -24.375  22.578  30.875  1.00 33.84           C  
ATOM   4586  CD2 LEU A 604     -22.844  22.141  28.938  1.00 33.84           C  
ATOM   4587  N   MET A 605     -26.406  22.547  24.969  1.00 25.75           N  
ATOM   4588  CA  MET A 605     -27.625  22.281  24.203  1.00 25.75           C  
ATOM   4589  C   MET A 605     -27.750  20.781  23.906  1.00 25.75           C  
ATOM   4590  CB  MET A 605     -27.625  23.078  22.891  1.00 25.75           C  
ATOM   4591  O   MET A 605     -26.797  20.156  23.453  1.00 25.75           O  
ATOM   4592  CG  MET A 605     -27.812  24.562  23.094  1.00 25.75           C  
ATOM   4593  SD  MET A 605     -28.062  25.469  21.516  1.00 25.75           S  
ATOM   4594  CE  MET A 605     -26.375  26.062  21.219  1.00 25.75           C  
ATOM   4595  N   ASN A 606     -28.578  19.906  24.594  1.00 25.47           N  
ATOM   4596  CA  ASN A 606     -28.797  18.469  24.438  1.00 25.47           C  
ATOM   4597  C   ASN A 606     -29.922  18.188  23.453  1.00 25.47           C  
ATOM   4598  CB  ASN A 606     -29.078  17.812  25.781  1.00 25.47           C  
ATOM   4599  O   ASN A 606     -31.016  18.750  23.562  1.00 25.47           O  
ATOM   4600  CG  ASN A 606     -28.328  16.500  25.953  1.00 25.47           C  
ATOM   4601  ND2 ASN A 606     -28.359  15.961  27.172  1.00 25.47           N  
ATOM   4602  OD1 ASN A 606     -27.703  15.992  25.016  1.00 25.47           O  
ATOM   4603  N   ASN A 607     -29.719  17.250  22.328  1.00 23.17           N  
ATOM   4604  CA  ASN A 607     -30.547  16.328  21.547  1.00 23.17           C  
ATOM   4605  C   ASN A 607     -30.453  14.906  22.078  1.00 23.17           C  
ATOM   4606  CB  ASN A 607     -30.125  16.375  20.078  1.00 23.17           C  
ATOM   4607  O   ASN A 607     -29.375  14.453  22.484  1.00 23.17           O  
ATOM   4608  CG  ASN A 607     -30.875  17.438  19.281  1.00 23.17           C  
ATOM   4609  ND2 ASN A 607     -30.359  17.766  18.109  1.00 23.17           N  
ATOM   4610  OD1 ASN A 607     -31.906  17.938  19.734  1.00 23.17           O  
ATOM   4611  N   THR A 608     -31.141  14.586  23.203  1.00 24.59           N  
ATOM   4612  CA  THR A 608     -31.875  13.367  23.500  1.00 24.59           C  
ATOM   4613  C   THR A 608     -31.125  12.508  24.500  1.00 24.59           C  
ATOM   4614  CB  THR A 608     -32.156  12.547  22.219  1.00 24.59           C  
ATOM   4615  O   THR A 608     -29.984  12.117  24.266  1.00 24.59           O  
ATOM   4616  CG2 THR A 608     -33.344  11.609  22.391  1.00 24.59           C  
ATOM   4617  OG1 THR A 608     -32.406  13.445  21.125  1.00 24.59           O  
ATOM   4618  N   TYR A 609     -30.703  13.078  25.656  1.00 26.31           N  
ATOM   4619  CA  TYR A 609     -30.422  12.258  26.828  1.00 26.31           C  
ATOM   4620  C   TYR A 609     -30.016  13.133  28.016  1.00 26.31           C  
ATOM   4621  CB  TYR A 609     -29.312  11.250  26.516  1.00 26.31           C  
ATOM   4622  O   TYR A 609     -29.266  14.094  27.844  1.00 26.31           O  
ATOM   4623  CG  TYR A 609     -29.812  10.008  25.812  1.00 26.31           C  
ATOM   4624  CD1 TYR A 609     -30.406   8.969  26.531  1.00 26.31           C  
ATOM   4625  CD2 TYR A 609     -29.688   9.867  24.438  1.00 26.31           C  
ATOM   4626  CE1 TYR A 609     -30.859   7.820  25.875  1.00 26.31           C  
ATOM   4627  CE2 TYR A 609     -30.125   8.727  23.781  1.00 26.31           C  
ATOM   4628  OH  TYR A 609     -31.172   6.578  23.859  1.00 26.31           O  
ATOM   4629  CZ  TYR A 609     -30.719   7.711  24.516  1.00 26.31           C  
ATOM   4630  N   ASN A 610     -30.875  13.492  28.984  1.00 24.95           N  
ATOM   4631  CA  ASN A 610     -30.859  14.031  30.344  1.00 24.95           C  
ATOM   4632  C   ASN A 610     -29.484  13.852  30.984  1.00 24.95           C  
ATOM   4633  CB  ASN A 610     -31.938  13.367  31.203  1.00 24.95           C  
ATOM   4634  O   ASN A 610     -29.031  12.727  31.172  1.00 24.95           O  
ATOM   4635  CG  ASN A 610     -33.312  13.922  30.922  1.00 24.95           C  
ATOM   4636  ND2 ASN A 610     -34.344  13.117  31.188  1.00 24.95           N  
ATOM   4637  OD1 ASN A 610     -33.469  15.062  30.469  1.00 24.95           O  
ATOM   4638  N   TYR A 611     -28.484  14.758  30.703  1.00 29.62           N  
ATOM   4639  CA  TYR A 611     -27.219  14.648  31.406  1.00 29.62           C  
ATOM   4640  C   TYR A 611     -27.219  15.508  32.656  1.00 29.62           C  
ATOM   4641  CB  TYR A 611     -26.047  15.047  30.500  1.00 29.62           C  
ATOM   4642  O   TYR A 611     -27.734  16.641  32.656  1.00 29.62           O  
ATOM   4643  CG  TYR A 611     -25.766  14.055  29.406  1.00 29.62           C  
ATOM   4644  CD1 TYR A 611     -25.031  12.906  29.656  1.00 29.62           C  
ATOM   4645  CD2 TYR A 611     -26.234  14.273  28.109  1.00 29.62           C  
ATOM   4646  CE1 TYR A 611     -24.766  11.992  28.641  1.00 29.62           C  
ATOM   4647  CE2 TYR A 611     -25.984  13.359  27.094  1.00 29.62           C  
ATOM   4648  OH  TYR A 611     -24.984  11.320  26.359  1.00 29.62           O  
ATOM   4649  CZ  TYR A 611     -25.234  12.227  27.359  1.00 29.62           C  
ATOM   4650  N   GLU A 612     -27.172  15.008  33.969  1.00 27.12           N  
ATOM   4651  CA  GLU A 612     -26.875  15.289  35.344  1.00 27.12           C  
ATOM   4652  C   GLU A 612     -25.469  15.883  35.500  1.00 27.12           C  
ATOM   4653  CB  GLU A 612     -27.000  14.023  36.219  1.00 27.12           C  
ATOM   4654  O   GLU A 612     -24.516  15.359  34.938  1.00 27.12           O  
ATOM   4655  CG  GLU A 612     -28.406  13.781  36.750  1.00 27.12           C  
ATOM   4656  CD  GLU A 612     -28.516  12.555  37.625  1.00 27.12           C  
ATOM   4657  OE1 GLU A 612     -29.609  12.266  38.125  1.00 27.12           O  
ATOM   4658  OE2 GLU A 612     -27.469  11.875  37.812  1.00 27.12           O  
ATOM   4659  N   ILE A 613     -25.250  17.234  35.562  1.00 28.72           N  
ATOM   4660  CA  ILE A 613     -24.125  17.844  36.250  1.00 28.72           C  
ATOM   4661  C   ILE A 613     -23.844  17.062  37.531  1.00 28.72           C  
ATOM   4662  CB  ILE A 613     -24.406  19.328  36.594  1.00 28.72           C  
ATOM   4663  O   ILE A 613     -24.719  16.922  38.406  1.00 28.72           O  
ATOM   4664  CG1 ILE A 613     -24.625  20.125  35.312  1.00 28.72           C  
ATOM   4665  CG2 ILE A 613     -23.266  19.922  37.406  1.00 28.72           C  
ATOM   4666  CD1 ILE A 613     -25.047  21.578  35.531  1.00 28.72           C  
ATOM   4667  N   GLY A 614     -23.500  15.742  37.500  1.00 25.30           N  
ATOM   4668  CA  GLY A 614     -23.109  14.875  38.594  1.00 25.30           C  
ATOM   4669  C   GLY A 614     -22.484  15.625  39.750  1.00 25.30           C  
ATOM   4670  O   GLY A 614     -21.625  16.500  39.531  1.00 25.30           O  
ATOM   4671  N   GLY A 615     -23.234  16.125  40.812  1.00 23.23           N  
ATOM   4672  CA  GLY A 615     -23.250  15.844  42.250  1.00 23.23           C  
ATOM   4673  C   GLY A 615     -21.859  15.836  42.875  1.00 23.23           C  
ATOM   4674  O   GLY A 615     -20.938  15.211  42.344  1.00 23.23           O  
ATOM   4675  N   PHE A 616     -21.391  17.031  43.125  1.00 23.94           N  
ATOM   4676  CA  PHE A 616     -20.453  17.516  44.156  1.00 23.94           C  
ATOM   4677  C   PHE A 616     -20.578  16.703  45.438  1.00 23.94           C  
ATOM   4678  CB  PHE A 616     -20.703  19.000  44.438  1.00 23.94           C  
ATOM   4679  O   PHE A 616     -21.688  16.359  45.844  1.00 23.94           O  
ATOM   4680  CG  PHE A 616     -20.281  19.906  43.312  1.00 23.94           C  
ATOM   4681  CD1 PHE A 616     -18.969  20.312  43.188  1.00 23.94           C  
ATOM   4682  CD2 PHE A 616     -21.234  20.359  42.406  1.00 23.94           C  
ATOM   4683  CE1 PHE A 616     -18.594  21.156  42.125  1.00 23.94           C  
ATOM   4684  CE2 PHE A 616     -20.859  21.203  41.375  1.00 23.94           C  
ATOM   4685  CZ  PHE A 616     -19.531  21.609  41.219  1.00 23.94           C  
ATOM   4686  N   THR A 617     -19.828  15.594  45.656  1.00 24.41           N  
ATOM   4687  CA  THR A 617     -19.719  14.938  46.938  1.00 24.41           C  
ATOM   4688  C   THR A 617     -19.828  15.953  48.062  1.00 24.41           C  
ATOM   4689  CB  THR A 617     -18.391  14.156  47.062  1.00 24.41           C  
ATOM   4690  O   THR A 617     -19.281  17.062  47.969  1.00 24.41           O  
ATOM   4691  CG2 THR A 617     -18.469  12.844  46.312  1.00 24.41           C  
ATOM   4692  OG1 THR A 617     -17.328  14.953  46.531  1.00 24.41           O  
ATOM   4693  N   PRO A 618     -20.844  15.875  49.094  1.00 23.94           N  
ATOM   4694  CA  PRO A 618     -21.094  16.672  50.281  1.00 23.94           C  
ATOM   4695  C   PRO A 618     -19.969  16.562  51.312  1.00 23.94           C  
ATOM   4696  CB  PRO A 618     -22.391  16.062  50.844  1.00 23.94           C  
ATOM   4697  O   PRO A 618     -19.922  17.328  52.281  1.00 23.94           O  
ATOM   4698  CG  PRO A 618     -22.641  14.867  49.969  1.00 23.94           C  
ATOM   4699  CD  PRO A 618     -21.484  14.688  49.062  1.00 23.94           C  
ATOM   4700  N   ASP A 619     -18.656  16.516  50.844  1.00 25.19           N  
ATOM   4701  CA  ASP A 619     -17.562  16.766  51.781  1.00 25.19           C  
ATOM   4702  C   ASP A 619     -16.438  17.562  51.125  1.00 25.19           C  
ATOM   4703  CB  ASP A 619     -17.016  15.438  52.312  1.00 25.19           C  
ATOM   4704  O   ASP A 619     -15.461  17.922  51.781  1.00 25.19           O  
ATOM   4705  CG  ASP A 619     -17.609  15.047  53.656  1.00 25.19           C  
ATOM   4706  OD1 ASP A 619     -18.328  15.867  54.281  1.00 25.19           O  
ATOM   4707  OD2 ASP A 619     -17.359  13.906  54.125  1.00 25.19           O  
ATOM   4708  N   GLU A 620     -16.734  18.453  50.188  1.00 26.52           N  
ATOM   4709  CA  GLU A 620     -15.891  19.547  49.719  1.00 26.52           C  
ATOM   4710  C   GLU A 620     -16.719  20.766  49.344  1.00 26.52           C  
ATOM   4711  CB  GLU A 620     -15.055  19.094  48.531  1.00 26.52           C  
ATOM   4712  O   GLU A 620     -17.391  20.781  48.312  1.00 26.52           O  
ATOM   4713  CG  GLU A 620     -13.922  18.141  48.875  1.00 26.52           C  
ATOM   4714  CD  GLU A 620     -13.070  17.750  47.688  1.00 26.52           C  
ATOM   4715  OE1 GLU A 620     -11.977  17.156  47.875  1.00 26.52           O  
ATOM   4716  OE2 GLU A 620     -13.492  18.016  46.531  1.00 26.52           O  
ATOM   4717  N   ALA A 621     -17.750  21.141  50.125  1.00 22.36           N  
ATOM   4718  CA  ALA A 621     -18.156  22.516  50.375  1.00 22.36           C  
ATOM   4719  C   ALA A 621     -16.969  23.469  50.312  1.00 22.36           C  
ATOM   4720  CB  ALA A 621     -18.844  22.641  51.750  1.00 22.36           C  
ATOM   4721  O   ALA A 621     -16.047  23.359  51.125  1.00 22.36           O  
ATOM   4722  N   LEU A 622     -16.172  23.406  49.250  1.00 21.19           N  
ATOM   4723  CA  LEU A 622     -15.219  24.500  49.094  1.00 21.19           C  
ATOM   4724  C   LEU A 622     -15.047  24.875  47.625  1.00 21.19           C  
ATOM   4725  CB  LEU A 622     -13.867  24.109  49.719  1.00 21.19           C  
ATOM   4726  O   LEU A 622     -14.820  24.000  46.781  1.00 21.19           O  
ATOM   4727  CG  LEU A 622     -13.711  24.328  51.219  1.00 21.19           C  
ATOM   4728  CD1 LEU A 622     -12.695  23.359  51.781  1.00 21.19           C  
ATOM   4729  CD2 LEU A 622     -13.297  25.781  51.500  1.00 21.19           C  
ATOM   4730  N   LYS A 623     -15.898  25.828  46.938  1.00 22.55           N  
ATOM   4731  CA  LYS A 623     -15.406  27.125  46.500  1.00 22.55           C  
ATOM   4732  C   LYS A 623     -15.852  27.422  45.062  1.00 22.55           C  
ATOM   4733  CB  LYS A 623     -13.883  27.188  46.594  1.00 22.55           C  
ATOM   4734  O   LYS A 623     -15.352  26.828  44.125  1.00 22.55           O  
ATOM   4735  CG  LYS A 623     -13.359  27.531  48.000  1.00 22.55           C  
ATOM   4736  CD  LYS A 623     -11.859  27.781  48.000  1.00 22.55           C  
ATOM   4737  CE  LYS A 623     -11.328  28.062  49.375  1.00 22.55           C  
ATOM   4738  NZ  LYS A 623      -9.867  28.359  49.375  1.00 22.55           N  
ATOM   4739  N   TYR A 624     -17.234  27.297  44.656  1.00 23.86           N  
ATOM   4740  CA  TYR A 624     -17.406  28.219  43.531  1.00 23.86           C  
ATOM   4741  C   TYR A 624     -17.500  29.656  44.000  1.00 23.86           C  
ATOM   4742  CB  TYR A 624     -18.672  27.859  42.750  1.00 23.86           C  
ATOM   4743  O   TYR A 624     -18.375  30.000  44.812  1.00 23.86           O  
ATOM   4744  CG  TYR A 624     -18.531  26.609  41.875  1.00 23.86           C  
ATOM   4745  CD1 TYR A 624     -17.938  26.672  40.625  1.00 23.86           C  
ATOM   4746  CD2 TYR A 624     -18.984  25.375  42.344  1.00 23.86           C  
ATOM   4747  CE1 TYR A 624     -17.812  25.531  39.844  1.00 23.86           C  
ATOM   4748  CE2 TYR A 624     -18.844  24.234  41.562  1.00 23.86           C  
ATOM   4749  OH  TYR A 624     -18.125  23.188  39.531  1.00 23.86           O  
ATOM   4750  CZ  TYR A 624     -18.266  24.328  40.312  1.00 23.86           C  
ATOM   4751  N   ASN A 625     -16.344  30.172  44.594  1.00 24.58           N  
ATOM   4752  CA  ASN A 625     -16.172  31.625  44.688  1.00 24.58           C  
ATOM   4753  C   ASN A 625     -15.906  32.250  43.344  1.00 24.58           C  
ATOM   4754  CB  ASN A 625     -15.055  31.969  45.688  1.00 24.58           C  
ATOM   4755  O   ASN A 625     -15.008  31.812  42.625  1.00 24.58           O  
ATOM   4756  CG  ASN A 625     -15.469  31.812  47.125  1.00 24.58           C  
ATOM   4757  ND2 ASN A 625     -14.500  31.594  48.000  1.00 24.58           N  
ATOM   4758  OD1 ASN A 625     -16.656  31.891  47.438  1.00 24.58           O  
ATOM   4759  N   VAL A 626     -16.922  32.375  42.531  1.00 26.77           N  
ATOM   4760  CA  VAL A 626     -16.797  33.375  41.469  1.00 26.77           C  
ATOM   4761  C   VAL A 626     -16.172  34.656  42.000  1.00 26.77           C  
ATOM   4762  CB  VAL A 626     -18.172  33.656  40.812  1.00 26.77           C  
ATOM   4763  O   VAL A 626     -16.656  35.219  42.969  1.00 26.77           O  
ATOM   4764  CG1 VAL A 626     -18.031  34.625  39.625  1.00 26.77           C  
ATOM   4765  CG2 VAL A 626     -18.859  32.375  40.375  1.00 26.77           C  
ATOM   4766  N   TRP A 627     -14.805  34.656  42.094  1.00 25.83           N  
ATOM   4767  CA  TRP A 627     -14.047  35.812  42.469  1.00 25.83           C  
ATOM   4768  C   TRP A 627     -14.102  36.906  41.406  1.00 25.83           C  
ATOM   4769  CB  TRP A 627     -12.586  35.438  42.781  1.00 25.83           C  
ATOM   4770  O   TRP A 627     -14.008  36.594  40.219  1.00 25.83           O  
ATOM   4771  CG  TRP A 627     -12.383  34.750  44.062  1.00 25.83           C  
ATOM   4772  CD1 TRP A 627     -13.234  33.844  44.656  1.00 25.83           C  
ATOM   4773  CD2 TRP A 627     -11.250  34.875  44.938  1.00 25.83           C  
ATOM   4774  CE2 TRP A 627     -11.484  34.031  46.062  1.00 25.83           C  
ATOM   4775  CE3 TRP A 627     -10.062  35.594  44.906  1.00 25.83           C  
ATOM   4776  NE1 TRP A 627     -12.703  33.406  45.844  1.00 25.83           N  
ATOM   4777  CH2 TRP A 627      -9.422  34.625  47.031  1.00 25.83           C  
ATOM   4778  CZ2 TRP A 627     -10.578  33.906  47.094  1.00 25.83           C  
ATOM   4779  CZ3 TRP A 627      -9.156  35.469  45.938  1.00 25.83           C  
ATOM   4780  N   ASP A 628     -14.930  37.844  41.562  1.00 28.00           N  
ATOM   4781  CA  ASP A 628     -14.875  39.125  40.844  1.00 28.00           C  
ATOM   4782  C   ASP A 628     -13.523  39.812  41.031  1.00 28.00           C  
ATOM   4783  CB  ASP A 628     -16.000  40.031  41.281  1.00 28.00           C  
ATOM   4784  O   ASP A 628     -12.750  39.406  41.906  1.00 28.00           O  
ATOM   4785  CG  ASP A 628     -15.641  40.844  42.531  1.00 28.00           C  
ATOM   4786  OD1 ASP A 628     -14.477  40.812  42.969  1.00 28.00           O  
ATOM   4787  OD2 ASP A 628     -16.531  41.531  43.062  1.00 28.00           O  
ATOM   4788  N   ALA A 629     -12.734  40.094  40.094  1.00 25.78           N  
ATOM   4789  CA  ALA A 629     -11.438  40.750  39.875  1.00 25.78           C  
ATOM   4790  C   ALA A 629     -10.992  41.469  41.156  1.00 25.78           C  
ATOM   4791  CB  ALA A 629     -11.508  41.719  38.719  1.00 25.78           C  
ATOM   4792  O   ALA A 629      -9.805  41.750  41.312  1.00 25.78           O  
ATOM   4793  N   ASN A 630     -11.656  41.156  42.406  1.00 26.06           N  
ATOM   4794  CA  ASN A 630     -11.125  41.812  43.594  1.00 26.06           C  
ATOM   4795  C   ASN A 630     -11.250  40.938  44.844  1.00 26.06           C  
ATOM   4796  CB  ASN A 630     -11.820  43.156  43.844  1.00 26.06           C  
ATOM   4797  O   ASN A 630     -10.898  41.344  45.938  1.00 26.06           O  
ATOM   4798  CG  ASN A 630     -11.484  44.188  42.750  1.00 26.06           C  
ATOM   4799  ND2 ASN A 630     -12.398  45.125  42.531  1.00 26.06           N  
ATOM   4800  OD1 ASN A 630     -10.422  44.125  42.156  1.00 26.06           O  
ATOM   4801  N   GLY A 631     -11.109  39.594  44.844  1.00 27.16           N  
ATOM   4802  CA  GLY A 631     -10.938  38.688  45.938  1.00 27.16           C  
ATOM   4803  C   GLY A 631     -11.836  39.000  47.125  1.00 27.16           C  
ATOM   4804  O   GLY A 631     -11.516  38.625  48.250  1.00 27.16           O  
ATOM   4805  N   LEU A 632     -13.266  39.219  47.219  1.00 26.19           N  
ATOM   4806  CA  LEU A 632     -14.070  39.125  48.406  1.00 26.19           C  
ATOM   4807  C   LEU A 632     -15.359  38.344  48.156  1.00 26.19           C  
ATOM   4808  CB  LEU A 632     -14.383  40.500  48.969  1.00 26.19           C  
ATOM   4809  O   LEU A 632     -16.031  38.594  47.156  1.00 26.19           O  
ATOM   4810  CG  LEU A 632     -13.258  41.219  49.719  1.00 26.19           C  
ATOM   4811  CD1 LEU A 632     -13.492  42.719  49.719  1.00 26.19           C  
ATOM   4812  CD2 LEU A 632     -13.141  40.688  51.125  1.00 26.19           C  
ATOM   4813  N   ALA A 633     -15.617  37.125  48.844  1.00 29.39           N  
ATOM   4814  CA  ALA A 633     -16.703  36.156  49.062  1.00 29.39           C  
ATOM   4815  C   ALA A 633     -17.906  36.812  49.688  1.00 29.39           C  
ATOM   4816  CB  ALA A 633     -16.219  35.000  49.938  1.00 29.39           C  
ATOM   4817  O   ALA A 633     -17.797  37.500  50.719  1.00 29.39           O  
ATOM   4818  N   THR A 634     -18.984  37.375  48.938  1.00 23.77           N  
ATOM   4819  CA  THR A 634     -20.266  37.594  49.562  1.00 23.77           C  
ATOM   4820  C   THR A 634     -21.422  37.281  48.625  1.00 23.77           C  
ATOM   4821  CB  THR A 634     -20.391  39.062  50.062  1.00 23.77           C  
ATOM   4822  O   THR A 634     -21.312  37.500  47.406  1.00 23.77           O  
ATOM   4823  CG2 THR A 634     -19.359  39.375  51.125  1.00 23.77           C  
ATOM   4824  OG1 THR A 634     -20.203  39.938  48.938  1.00 23.77           O  
ATOM   4825  N   ASN A 635     -22.344  36.281  48.969  1.00 24.22           N  
ATOM   4826  CA  ASN A 635     -23.766  36.125  49.250  1.00 24.22           C  
ATOM   4827  C   ASN A 635     -24.609  36.594  48.062  1.00 24.22           C  
ATOM   4828  CB  ASN A 635     -24.172  36.875  50.500  1.00 24.22           C  
ATOM   4829  O   ASN A 635     -24.328  37.656  47.469  1.00 24.22           O  
ATOM   4830  CG  ASN A 635     -23.938  36.062  51.781  1.00 24.22           C  
ATOM   4831  ND2 ASN A 635     -23.984  36.719  52.906  1.00 24.22           N  
ATOM   4832  OD1 ASN A 635     -23.734  34.844  51.719  1.00 24.22           O  
ATOM   4833  N   ARG A 636     -25.203  35.688  47.219  1.00 24.27           N  
ATOM   4834  CA  ARG A 636     -26.562  35.594  46.719  1.00 24.27           C  
ATOM   4835  C   ARG A 636     -26.609  36.000  45.250  1.00 24.27           C  
ATOM   4836  CB  ARG A 636     -27.500  36.500  47.531  1.00 24.27           C  
ATOM   4837  O   ARG A 636     -26.172  37.094  44.875  1.00 24.27           O  
ATOM   4838  CG  ARG A 636     -28.266  35.750  48.625  1.00 24.27           C  
ATOM   4839  CD  ARG A 636     -29.391  36.594  49.188  1.00 24.27           C  
ATOM   4840  NE  ARG A 636     -29.922  36.031  50.438  1.00 24.27           N  
ATOM   4841  NH1 ARG A 636     -32.125  36.594  50.000  1.00 24.27           N  
ATOM   4842  NH2 ARG A 636     -31.562  35.500  51.938  1.00 24.27           N  
ATOM   4843  CZ  ARG A 636     -31.203  36.031  50.781  1.00 24.27           C  
ATOM   4844  N   ILE A 637     -26.578  35.031  44.250  1.00 24.95           N  
ATOM   4845  CA  ILE A 637     -27.219  35.469  43.031  1.00 24.95           C  
ATOM   4846  C   ILE A 637     -28.344  34.531  42.656  1.00 24.95           C  
ATOM   4847  CB  ILE A 637     -26.203  35.594  41.875  1.00 24.95           C  
ATOM   4848  O   ILE A 637     -28.109  33.312  42.500  1.00 24.95           O  
ATOM   4849  CG1 ILE A 637     -25.078  36.562  42.250  1.00 24.95           C  
ATOM   4850  CG2 ILE A 637     -26.906  36.031  40.594  1.00 24.95           C  
ATOM   4851  CD1 ILE A 637     -23.984  36.688  41.188  1.00 24.95           C  
ATOM   4852  N   SER A 638     -29.625  34.656  43.250  1.00 24.14           N  
ATOM   4853  CA  SER A 638     -30.938  34.844  42.625  1.00 24.14           C  
ATOM   4854  C   SER A 638     -30.859  35.688  41.375  1.00 24.14           C  
ATOM   4855  CB  SER A 638     -31.922  35.469  43.625  1.00 24.14           C  
ATOM   4856  O   SER A 638     -30.219  36.750  41.375  1.00 24.14           O  
ATOM   4857  OG  SER A 638     -33.031  34.594  43.812  1.00 24.14           O  
ATOM   4858  N   GLY A 639     -30.781  35.094  40.031  1.00 22.67           N  
ATOM   4859  CA  GLY A 639     -31.391  35.812  38.938  1.00 22.67           C  
ATOM   4860  C   GLY A 639     -30.969  35.312  37.562  1.00 22.67           C  
ATOM   4861  O   GLY A 639     -29.797  34.938  37.375  1.00 22.67           O  
ATOM   4862  N   VAL A 640     -31.812  34.469  36.750  1.00 22.12           N  
ATOM   4863  CA  VAL A 640     -32.562  34.625  35.500  1.00 22.12           C  
ATOM   4864  C   VAL A 640     -31.828  33.938  34.375  1.00 22.12           C  
ATOM   4865  CB  VAL A 640     -32.781  36.125  35.156  1.00 22.12           C  
ATOM   4866  O   VAL A 640     -30.703  34.281  34.031  1.00 22.12           O  
ATOM   4867  CG1 VAL A 640     -33.594  36.250  33.875  1.00 22.12           C  
ATOM   4868  CG2 VAL A 640     -33.500  36.812  36.312  1.00 22.12           C  
ATOM   4869  N   ILE A 641     -32.062  32.625  34.219  1.00 25.11           N  
ATOM   4870  CA  ILE A 641     -31.844  32.062  32.875  1.00 25.11           C  
ATOM   4871  C   ILE A 641     -33.031  32.344  31.984  1.00 25.11           C  
ATOM   4872  CB  ILE A 641     -31.594  30.531  32.969  1.00 25.11           C  
ATOM   4873  O   ILE A 641     -34.188  32.125  32.375  1.00 25.11           O  
ATOM   4874  CG1 ILE A 641     -30.375  30.234  33.844  1.00 25.11           C  
ATOM   4875  CG2 ILE A 641     -31.422  29.938  31.562  1.00 25.11           C  
ATOM   4876  CD1 ILE A 641     -30.141  28.750  34.062  1.00 25.11           C  
ATOM   4877  N   HIS A 642     -33.094  33.438  31.141  1.00 23.11           N  
ATOM   4878  CA  HIS A 642     -33.719  34.031  29.969  1.00 23.11           C  
ATOM   4879  C   HIS A 642     -34.688  33.062  29.312  1.00 23.11           C  
ATOM   4880  CB  HIS A 642     -32.656  34.469  28.969  1.00 23.11           C  
ATOM   4881  O   HIS A 642     -34.344  31.922  29.000  1.00 23.11           O  
ATOM   4882  CG  HIS A 642     -33.062  35.656  28.156  1.00 23.11           C  
ATOM   4883  CD2 HIS A 642     -32.781  37.000  28.312  1.00 23.11           C  
ATOM   4884  ND1 HIS A 642     -33.844  35.562  27.031  1.00 23.11           N  
ATOM   4885  CE1 HIS A 642     -34.062  36.781  26.516  1.00 23.11           C  
ATOM   4886  NE2 HIS A 642     -33.406  37.656  27.281  1.00 23.11           N  
ATOM   4887  N   PRO A 643     -36.094  33.344  29.312  1.00 22.55           N  
ATOM   4888  CA  PRO A 643     -37.219  32.625  28.703  1.00 22.55           C  
ATOM   4889  C   PRO A 643     -37.281  32.812  27.188  1.00 22.55           C  
ATOM   4890  CB  PRO A 643     -38.438  33.219  29.375  1.00 22.55           C  
ATOM   4891  O   PRO A 643     -38.156  32.250  26.531  1.00 22.55           O  
ATOM   4892  CG  PRO A 643     -37.969  34.531  29.922  1.00 22.55           C  
ATOM   4893  CD  PRO A 643     -36.531  34.719  29.578  1.00 22.55           C  
ATOM   4894  N   ARG A 644     -36.312  32.719  26.359  1.00 23.88           N  
ATOM   4895  CA  ARG A 644     -36.438  32.625  24.922  1.00 23.88           C  
ATOM   4896  C   ARG A 644     -35.938  31.266  24.422  1.00 23.88           C  
ATOM   4897  CB  ARG A 644     -35.688  33.750  24.219  1.00 23.88           C  
ATOM   4898  O   ARG A 644     -36.031  30.969  23.234  1.00 23.88           O  
ATOM   4899  CG  ARG A 644     -36.531  34.562  23.266  1.00 23.88           C  
ATOM   4900  CD  ARG A 644     -35.750  35.688  22.625  1.00 23.88           C  
ATOM   4901  NE  ARG A 644     -36.375  36.156  21.391  1.00 23.88           N  
ATOM   4902  NH1 ARG A 644     -35.375  38.250  21.453  1.00 23.88           N  
ATOM   4903  NH2 ARG A 644     -36.781  37.688  19.734  1.00 23.88           N  
ATOM   4904  CZ  ARG A 644     -36.188  37.375  20.859  1.00 23.88           C  
ATOM   4905  N   LEU A 645     -36.125  30.266  25.203  1.00 26.12           N  
ATOM   4906  CA  LEU A 645     -35.938  28.922  24.703  1.00 26.12           C  
ATOM   4907  C   LEU A 645     -37.219  28.109  24.734  1.00 26.12           C  
ATOM   4908  CB  LEU A 645     -34.844  28.203  25.531  1.00 26.12           C  
ATOM   4909  O   LEU A 645     -37.219  26.906  24.484  1.00 26.12           O  
ATOM   4910  CG  LEU A 645     -33.406  28.562  25.188  1.00 26.12           C  
ATOM   4911  CD1 LEU A 645     -32.500  28.250  26.375  1.00 26.12           C  
ATOM   4912  CD2 LEU A 645     -32.938  27.812  23.953  1.00 26.12           C  
ATOM   4913  N   VAL A 646     -38.375  28.938  24.547  1.00 22.94           N  
ATOM   4914  CA  VAL A 646     -39.719  28.328  24.500  1.00 22.94           C  
ATOM   4915  C   VAL A 646     -40.438  28.734  23.219  1.00 22.94           C  
ATOM   4916  CB  VAL A 646     -40.562  28.734  25.734  1.00 22.94           C  
ATOM   4917  O   VAL A 646     -40.656  29.922  22.984  1.00 22.94           O  
ATOM   4918  CG1 VAL A 646     -41.844  27.938  25.797  1.00 22.94           C  
ATOM   4919  CG2 VAL A 646     -39.750  28.547  27.016  1.00 22.94           C  
ATOM   4920  N   ASN A 647     -39.906  28.297  21.984  1.00 21.72           N  
ATOM   4921  CA  ASN A 647     -40.906  28.203  20.906  1.00 21.72           C  
ATOM   4922  C   ASN A 647     -40.312  27.531  19.672  1.00 21.72           C  
ATOM   4923  CB  ASN A 647     -41.438  29.594  20.547  1.00 21.72           C  
ATOM   4924  O   ASN A 647     -39.469  28.125  18.984  1.00 21.72           O  
ATOM   4925  CG  ASN A 647     -42.906  29.781  20.953  1.00 21.72           C  
ATOM   4926  ND2 ASN A 647     -43.438  30.969  20.719  1.00 21.72           N  
ATOM   4927  OD1 ASN A 647     -43.531  28.844  21.469  1.00 21.72           O  
ATOM   4928  N   SER A 648     -40.156  26.156  19.547  1.00 22.80           N  
ATOM   4929  CA  SER A 648     -40.406  25.500  18.266  1.00 22.80           C  
ATOM   4930  C   SER A 648     -40.719  24.031  18.469  1.00 22.80           C  
ATOM   4931  CB  SER A 648     -39.188  25.656  17.359  1.00 22.80           C  
ATOM   4932  O   SER A 648     -40.188  23.375  19.344  1.00 22.80           O  
ATOM   4933  OG  SER A 648     -38.062  24.953  17.891  1.00 22.80           O  
ATOM   4934  N   GLN A 649     -42.062  23.656  18.641  1.00 23.19           N  
ATOM   4935  CA  GLN A 649     -42.906  22.609  18.094  1.00 23.19           C  
ATOM   4936  C   GLN A 649     -42.094  21.344  17.812  1.00 23.19           C  
ATOM   4937  CB  GLN A 649     -43.594  23.078  16.812  1.00 23.19           C
[truncated: 162,892 more chars]
