# Supplementary material for: Effect of Structural Trimming on the Therapeutic Efficacy of K2 Capsule Depolymerase’s Klebsiella pneumoniae Phage B1
Source: Antibiotics (Basel). 2026 Jul 17;15(7):698. doi: 10.3390/antibiotics15070698 (PMC13405766; doi:10.3390/antibiotics15070698)
Supplement: Supplementary file 1 [file antibiotics-15-00698-s001.zip › D2_N80_55b91_unrelaxed_rank_005_alphafold2_ptm_model_1_seed_000.pdb]

MODEL     1                                                                     
ATOM      1  N   LEU A   1     -58.906 102.312 -85.812  1.00 54.25           N  
ATOM      2  CA  LEU A   1     -57.938 101.250 -85.750  1.00 54.25           C  
ATOM      3  C   LEU A   1     -56.594 101.688 -86.312  1.00 54.25           C  
ATOM      4  CB  LEU A   1     -58.438 100.000 -86.562  1.00 54.25           C  
ATOM      5  O   LEU A   1     -56.469 102.062 -87.500  1.00 54.25           O  
ATOM      6  CG  LEU A   1     -59.281  99.000 -85.812  1.00 54.25           C  
ATOM      7  CD1 LEU A   1     -60.312  98.375 -86.750  1.00 54.25           C  
ATOM      8  CD2 LEU A   1     -58.406  97.938 -85.188  1.00 54.25           C  
ATOM      9  N   THR A   2     -55.719 102.375 -85.375  1.00 68.31           N  
ATOM     10  CA  THR A   2     -54.438 102.875 -85.750  1.00 68.31           C  
ATOM     11  C   THR A   2     -53.406 101.750 -85.875  1.00 68.31           C  
ATOM     12  CB  THR A   2     -53.938 103.938 -84.812  1.00 68.31           C  
ATOM     13  O   THR A   2     -53.562 100.688 -85.250  1.00 68.31           O  
ATOM     14  CG2 THR A   2     -54.938 105.125 -84.688  1.00 68.31           C  
ATOM     15  OG1 THR A   2     -53.781 103.375 -83.500  1.00 68.31           O  
ATOM     16  N   VAL A   3     -52.719 101.688 -86.938  1.00 73.56           N  
ATOM     17  CA  VAL A   3     -51.656 100.750 -87.188  1.00 73.56           C  
ATOM     18  C   VAL A   3     -50.812 100.562 -85.875  1.00 73.56           C  
ATOM     19  CB  VAL A   3     -50.750 101.188 -88.312  1.00 73.56           C  
ATOM     20  O   VAL A   3     -50.438  99.438 -85.562  1.00 73.56           O  
ATOM     21  CG1 VAL A   3     -49.531 100.312 -88.438  1.00 73.56           C  
ATOM     22  CG2 VAL A   3     -51.531 101.250 -89.625  1.00 73.56           C  
ATOM     23  N   ASP A   4     -50.781 101.625 -85.062  1.00 76.94           N  
ATOM     24  CA  ASP A   4     -50.031 101.625 -83.812  1.00 76.94           C  
ATOM     25  C   ASP A   4     -50.812 100.812 -82.688  1.00 76.94           C  
ATOM     26  CB  ASP A   4     -49.719 103.000 -83.312  1.00 76.94           C  
ATOM     27  O   ASP A   4     -50.219 100.125 -81.938  1.00 76.94           O  
ATOM     28  CG  ASP A   4     -48.562 103.625 -84.062  1.00 76.94           C  
ATOM     29  OD1 ASP A   4     -47.812 102.938 -84.750  1.00 76.94           O  
ATOM     30  OD2 ASP A   4     -48.406 104.875 -83.938  1.00 76.94           O  
ATOM     31  N   GLY A   5     -52.188 100.875 -82.688  1.00 80.31           N  
ATOM     32  CA  GLY A   5     -53.031 100.125 -81.750  1.00 80.31           C  
ATOM     33  C   GLY A   5     -53.062  98.625 -82.062  1.00 80.31           C  
ATOM     34  O   GLY A   5     -53.031  97.812 -81.125  1.00 80.31           O  
ATOM     35  N   LEU A   6     -53.062  98.188 -83.312  1.00 78.44           N  
ATOM     36  CA  LEU A   6     -53.000  96.812 -83.750  1.00 78.44           C  
ATOM     37  C   LEU A   6     -51.625  96.250 -83.438  1.00 78.44           C  
ATOM     38  CB  LEU A   6     -53.312  96.688 -85.250  1.00 78.44           C  
ATOM     39  O   LEU A   6     -51.531  95.062 -83.000  1.00 78.44           O  
ATOM     40  CG  LEU A   6     -53.656  95.312 -85.750  1.00 78.44           C  
ATOM     41  CD1 LEU A   6     -55.031  94.875 -85.188  1.00 78.44           C  
ATOM     42  CD2 LEU A   6     -53.656  95.250 -87.250  1.00 78.44           C  
ATOM     43  N   ALA A   7     -50.594  97.062 -83.625  1.00 81.31           N  
ATOM     44  CA  ALA A   7     -49.250  96.625 -83.312  1.00 81.31           C  
ATOM     45  C   ALA A   7     -49.062  96.438 -81.812  1.00 81.31           C  
ATOM     46  CB  ALA A   7     -48.219  97.625 -83.875  1.00 81.31           C  
ATOM     47  O   ALA A   7     -48.406  95.500 -81.375  1.00 81.31           O  
ATOM     48  N   GLN A   8     -49.656  97.250 -81.000  1.00 82.75           N  
ATOM     49  CA  GLN A   8     -49.625  97.125 -79.500  1.00 82.75           C  
ATOM     50  C   GLN A   8     -50.438  95.938 -79.062  1.00 82.75           C  
ATOM     51  CB  GLN A   8     -50.156  98.438 -78.875  1.00 82.75           C  
ATOM     52  O   GLN A   8     -50.000  95.188 -78.188  1.00 82.75           O  
ATOM     53  CG  GLN A   8     -49.906  98.500 -77.375  1.00 82.75           C  
ATOM     54  CD  GLN A   8     -50.344  99.812 -76.750  1.00 82.75           C  
ATOM     55  NE2 GLN A   8     -50.188  99.938 -75.438  1.00 82.75           N  
ATOM     56  OE1 GLN A   8     -50.781 100.688 -77.500  1.00 82.75           O  
ATOM     57  N   ASP A   9     -51.562  95.625 -79.625  1.00 81.94           N  
ATOM     58  CA  ASP A   9     -52.375  94.438 -79.250  1.00 81.94           C  
ATOM     59  C   ASP A   9     -51.656  93.125 -79.688  1.00 81.94           C  
ATOM     60  CB  ASP A   9     -53.750  94.500 -79.938  1.00 81.94           C  
ATOM     61  O   ASP A   9     -51.656  92.188 -78.938  1.00 81.94           O  
ATOM     62  CG  ASP A   9     -54.719  95.375 -79.188  1.00 81.94           C  
ATOM     63  OD1 ASP A   9     -54.438  95.750 -78.062  1.00 81.94           O  
ATOM     64  OD2 ASP A   9     -55.812  95.688 -79.750  1.00 81.94           O  
ATOM     65  N   VAL A  10     -51.062  93.125 -80.875  1.00 80.75           N  
ATOM     66  CA  VAL A  10     -50.281  92.000 -81.312  1.00 80.75           C  
ATOM     67  C   VAL A  10     -49.094  91.750 -80.375  1.00 80.75           C  
ATOM     68  CB  VAL A  10     -49.812  92.125 -82.750  1.00 80.75           C  
ATOM     69  O   VAL A  10     -48.812  90.625 -80.000  1.00 80.75           O  
ATOM     70  CG1 VAL A  10     -48.875  91.000 -83.188  1.00 80.75           C  
ATOM     71  CG2 VAL A  10     -51.031  92.188 -83.750  1.00 80.75           C  
ATOM     72  N   ALA A  11     -48.438  92.812 -80.000  1.00 82.44           N  
ATOM     73  CA  ALA A  11     -47.281  92.750 -79.125  1.00 82.44           C  
ATOM     74  C   ALA A  11     -47.719  92.250 -77.750  1.00 82.44           C  
ATOM     75  CB  ALA A  11     -46.562  94.062 -79.000  1.00 82.44           C  
ATOM     76  O   ALA A  11     -47.031  91.375 -77.125  1.00 82.44           O  
ATOM     77  N   GLU A  12     -48.875  92.688 -77.250  1.00 84.50           N  
ATOM     78  CA  GLU A  12     -49.375  92.188 -76.000  1.00 84.50           C  
ATOM     79  C   GLU A  12     -49.812  90.750 -76.062  1.00 84.50           C  
ATOM     80  CB  GLU A  12     -50.562  93.062 -75.500  1.00 84.50           C  
ATOM     81  O   GLU A  12     -49.594  90.000 -75.125  1.00 84.50           O  
ATOM     82  CG  GLU A  12     -50.125  94.312 -74.750  1.00 84.50           C  
ATOM     83  CD  GLU A  12     -51.312  95.188 -74.375  1.00 84.50           C  
ATOM     84  OE1 GLU A  12     -51.062  96.312 -73.750  1.00 84.50           O  
ATOM     85  OE2 GLU A  12     -52.469  94.812 -74.625  1.00 84.50           O  
ATOM     86  N   THR A  13     -50.406  90.250 -77.125  1.00 83.12           N  
ATOM     87  CA  THR A  13     -50.781  88.875 -77.375  1.00 83.12           C  
ATOM     88  C   THR A  13     -49.531  88.000 -77.438  1.00 83.12           C  
ATOM     89  CB  THR A  13     -51.625  88.688 -78.625  1.00 83.12           C  
ATOM     90  O   THR A  13     -49.500  86.875 -76.938  1.00 83.12           O  
ATOM     91  CG2 THR A  13     -52.094  87.250 -78.750  1.00 83.12           C  
ATOM     92  OG1 THR A  13     -52.781  89.562 -78.500  1.00 83.12           O  
ATOM     93  N   LEU A  14     -48.562  88.625 -78.188  1.00 83.88           N  
ATOM     94  CA  LEU A  14     -47.344  87.875 -78.312  1.00 83.88           C  
ATOM     95  C   LEU A  14     -46.625  87.750 -76.938  1.00 83.88           C  
ATOM     96  CB  LEU A  14     -46.406  88.562 -79.312  1.00 83.88           C  
ATOM     97  O   LEU A  14     -46.094  86.688 -76.625  1.00 83.88           O  
ATOM     98  CG  LEU A  14     -46.625  88.188 -80.750  1.00 83.88           C  
ATOM     99  CD1 LEU A  14     -46.000  89.250 -81.688  1.00 83.88           C  
ATOM    100  CD2 LEU A  14     -46.094  86.812 -81.125  1.00 83.88           C  
ATOM    101  N   ARG A  15     -46.688  88.812 -76.125  1.00 82.69           N  
ATOM    102  CA  ARG A  15     -46.125  88.750 -74.812  1.00 82.69           C  
ATOM    103  C   ARG A  15     -46.906  87.812 -73.938  1.00 82.69           C  
ATOM    104  CB  ARG A  15     -46.125  90.125 -74.125  1.00 82.69           C  
ATOM    105  O   ARG A  15     -46.312  87.062 -73.125  1.00 82.69           O  
ATOM    106  CG  ARG A  15     -44.750  90.750 -74.062  1.00 82.69           C  
ATOM    107  CD  ARG A  15     -44.750  92.062 -73.250  1.00 82.69           C  
ATOM    108  NE  ARG A  15     -43.438  92.688 -73.188  1.00 82.69           N  
ATOM    109  NH1 ARG A  15     -44.219  94.812 -72.688  1.00 82.69           N  
ATOM    110  NH2 ARG A  15     -41.969  94.438 -72.875  1.00 82.69           N  
ATOM    111  CZ  ARG A  15     -43.219  93.938 -72.938  1.00 82.69           C  
ATOM    112  N   TYR A  16     -48.250  87.750 -74.000  1.00 83.62           N  
ATOM    113  CA  TYR A  16     -49.062  86.750 -73.250  1.00 83.62           C  
ATOM    114  C   TYR A  16     -48.719  85.312 -73.625  1.00 83.62           C  
ATOM    115  CB  TYR A  16     -50.562  87.062 -73.562  1.00 83.62           C  
ATOM    116  O   TYR A  16     -48.531  84.500 -72.750  1.00 83.62           O  
ATOM    117  CG  TYR A  16     -51.469  86.062 -72.875  1.00 83.62           C  
ATOM    118  CD1 TYR A  16     -52.031  85.000 -73.562  1.00 83.62           C  
ATOM    119  CD2 TYR A  16     -51.812  86.188 -71.500  1.00 83.62           C  
ATOM    120  CE1 TYR A  16     -52.875  84.062 -73.000  1.00 83.62           C  
ATOM    121  CE2 TYR A  16     -52.656  85.250 -70.938  1.00 83.62           C  
ATOM    122  OH  TYR A  16     -54.031  83.312 -71.062  1.00 83.62           O  
ATOM    123  CZ  TYR A  16     -53.188  84.188 -71.625  1.00 83.62           C  
ATOM    124  N   TYR A  17     -48.562  85.125 -75.062  1.00 85.94           N  
ATOM    125  CA  TYR A  17     -48.250  83.750 -75.500  1.00 85.94           C  
ATOM    126  C   TYR A  17     -46.844  83.375 -75.125  1.00 85.94           C  
ATOM    127  CB  TYR A  17     -48.438  83.625 -77.000  1.00 85.94           C  
ATOM    128  O   TYR A  17     -46.594  82.188 -74.750  1.00 85.94           O  
ATOM    129  CG  TYR A  17     -49.906  83.438 -77.438  1.00 85.94           C  
ATOM    130  CD1 TYR A  17     -50.656  82.375 -76.938  1.00 85.94           C  
ATOM    131  CD2 TYR A  17     -50.500  84.438 -78.250  1.00 85.94           C  
ATOM    132  CE1 TYR A  17     -52.000  82.250 -77.375  1.00 85.94           C  
ATOM    133  CE2 TYR A  17     -51.812  84.312 -78.625  1.00 85.94           C  
ATOM    134  OH  TYR A  17     -53.875  83.062 -78.562  1.00 85.94           O  
ATOM    135  CZ  TYR A  17     -52.562  83.188 -78.188  1.00 85.94           C  
ATOM    136  N   GLN A  18     -46.000  84.438 -75.188  1.00 79.69           N  
ATOM    137  CA  GLN A  18     -44.625  84.125 -74.750  1.00 79.69           C  
ATOM    138  C   GLN A  18     -44.562  83.875 -73.250  1.00 79.69           C  
ATOM    139  CB  GLN A  18     -43.719  85.312 -75.125  1.00 79.69           C  
ATOM    140  O   GLN A  18     -43.812  83.000 -72.812  1.00 79.69           O  
ATOM    141  CG  GLN A  18     -43.281  85.312 -76.562  1.00 79.69           C  
ATOM    142  CD  GLN A  18     -42.438  86.562 -76.938  1.00 79.69           C  
ATOM    143  NE2 GLN A  18     -41.719  86.438 -78.000  1.00 79.69           N  
ATOM    144  OE1 GLN A  18     -42.406  87.500 -76.188  1.00 79.69           O  
ATOM    145  N   SER A  19     -45.281  84.625 -72.438  1.00 81.44           N  
ATOM    146  CA  SER A  19     -45.375  84.312 -71.000  1.00 81.44           C  
ATOM    147  C   SER A  19     -45.969  83.000 -70.750  1.00 81.44           C  
ATOM    148  CB  SER A  19     -46.188  85.438 -70.312  1.00 81.44           C  
ATOM    149  O   SER A  19     -45.500  82.250 -69.875  1.00 81.44           O  
ATOM    150  OG  SER A  19     -47.531  85.062 -70.250  1.00 81.44           O  
ATOM    151  N   GLN A  20     -47.062  82.562 -71.438  1.00 83.94           N  
ATOM    152  CA  GLN A  20     -47.656  81.250 -71.312  1.00 83.94           C  
ATOM    153  C   GLN A  20     -46.688  80.125 -71.688  1.00 83.94           C  
ATOM    154  CB  GLN A  20     -48.938  81.125 -72.062  1.00 83.94           C  
ATOM    155  O   GLN A  20     -46.656  79.062 -71.125  1.00 83.94           O  
ATOM    156  CG  GLN A  20     -50.094  81.938 -71.500  1.00 83.94           C  
ATOM    157  CD  GLN A  20     -50.500  81.500 -70.125  1.00 83.94           C  
ATOM    158  NE2 GLN A  20     -51.031  82.438 -69.312  1.00 83.94           N  
ATOM    159  OE1 GLN A  20     -50.344  80.375 -69.750  1.00 83.94           O  
ATOM    160  N   GLU A  21     -45.781  80.625 -72.812  1.00 81.88           N  
ATOM    161  CA  GLU A  21     -44.781  79.688 -73.250  1.00 81.88           C  
ATOM    162  C   GLU A  21     -43.719  79.438 -72.188  1.00 81.88           C  
ATOM    163  CB  GLU A  21     -44.125  80.125 -74.562  1.00 81.88           C  
ATOM    164  O   GLU A  21     -43.250  78.312 -72.000  1.00 81.88           O  
ATOM    165  CG  GLU A  21     -43.625  79.000 -75.438  1.00 81.88           C  
ATOM    166  CD  GLU A  21     -43.125  79.500 -76.812  1.00 81.88           C  
ATOM    167  OE1 GLU A  21     -42.625  78.688 -77.625  1.00 81.88           O  
ATOM    168  OE2 GLU A  21     -43.188  80.750 -77.062  1.00 81.88           O  
ATOM    169  N   THR A  22     -43.469  80.500 -71.500  1.00 82.12           N  
ATOM    170  CA  THR A  22     -42.500  80.375 -70.438  1.00 82.12           C  
ATOM    171  C   THR A  22     -43.062  79.500 -69.312  1.00 82.12           C  
ATOM    172  CB  THR A  22     -42.094  81.750 -69.875  1.00 82.12           C  
ATOM    173  O   THR A  22     -42.375  78.688 -68.688  1.00 82.12           O  
ATOM    174  CG2 THR A  22     -41.031  81.625 -68.750  1.00 82.12           C  
ATOM    175  OG1 THR A  22     -41.531  82.500 -70.938  1.00 82.12           O  
ATOM    176  N   VAL A  23     -44.344  79.625 -68.875  1.00 84.00           N  
ATOM    177  CA  VAL A  23     -45.031  78.812 -67.812  1.00 84.00           C  
ATOM    178  C   VAL A  23     -45.094  77.375 -68.250  1.00 84.00           C  
ATOM    179  CB  VAL A  23     -46.438  79.375 -67.562  1.00 84.00           C  
ATOM    180  O   VAL A  23     -44.812  76.500 -67.438  1.00 84.00           O  
ATOM    181  CG1 VAL A  23     -47.188  78.438 -66.562  1.00 84.00           C  
ATOM    182  CG2 VAL A  23     -46.375  80.812 -67.000  1.00 84.00           C  
ATOM    183  N   ILE A  24     -45.375  77.188 -69.500  1.00 84.31           N  
ATOM    184  CA  ILE A  24     -45.438  75.812 -70.000  1.00 84.31           C  
ATOM    185  C   ILE A  24     -44.062  75.188 -70.062  1.00 84.31           C  
ATOM    186  CB  ILE A  24     -46.094  75.750 -71.438  1.00 84.31           C  
ATOM    187  O   ILE A  24     -43.875  74.062 -69.688  1.00 84.31           O  
ATOM    188  CG1 ILE A  24     -47.562  76.250 -71.375  1.00 84.31           C  
ATOM    189  CG2 ILE A  24     -45.969  74.375 -72.000  1.00 84.31           C  
ATOM    190  CD1 ILE A  24     -48.219  76.375 -72.688  1.00 84.31           C  
ATOM    191  N   ALA A  25     -43.062  76.062 -70.438  1.00 81.44           N  
ATOM    192  CA  ALA A  25     -41.688  75.625 -70.500  1.00 81.44           C  
ATOM    193  C   ALA A  25     -41.219  75.188 -69.062  1.00 81.44           C  
ATOM    194  CB  ALA A  25     -40.781  76.688 -71.062  1.00 81.44           C  
ATOM    195  O   ALA A  25     -40.531  74.188 -68.938  1.00 81.44           O  
ATOM    196  N   ASP A  26     -41.625  76.062 -68.125  1.00 84.06           N  
ATOM    197  CA  ASP A  26     -41.281  75.688 -66.750  1.00 84.06           C  
ATOM    198  C   ASP A  26     -41.969  74.438 -66.312  1.00 84.06           C  
ATOM    199  CB  ASP A  26     -41.625  76.875 -65.812  1.00 84.06           C  
ATOM    200  O   ASP A  26     -41.375  73.625 -65.562  1.00 84.06           O  
ATOM    201  CG  ASP A  26     -40.656  78.062 -65.938  1.00 84.06           C  
ATOM    202  OD1 ASP A  26     -39.594  77.875 -66.562  1.00 84.06           O  
ATOM    203  OD2 ASP A  26     -40.969  79.125 -65.375  1.00 84.06           O  
ATOM    204  N   ALA A  27     -43.219  74.188 -66.625  1.00 84.44           N  
ATOM    205  CA  ALA A  27     -43.969  73.000 -66.250  1.00 84.44           C  
ATOM    206  C   ALA A  27     -43.375  71.750 -66.938  1.00 84.44           C  
ATOM    207  CB  ALA A  27     -45.438  73.125 -66.625  1.00 84.44           C  
ATOM    208  O   ALA A  27     -43.219  70.688 -66.312  1.00 84.44           O  
ATOM    209  N   VAL A  28     -42.938  72.000 -68.188  1.00 83.94           N  
ATOM    210  CA  VAL A  28     -42.375  70.875 -68.938  1.00 83.94           C  
ATOM    211  C   VAL A  28     -41.031  70.500 -68.312  1.00 83.94           C  
ATOM    212  CB  VAL A  28     -42.156  71.250 -70.438  1.00 83.94           C  
ATOM    213  O   VAL A  28     -40.719  69.312 -68.188  1.00 83.94           O  
ATOM    214  CG1 VAL A  28     -41.344  70.188 -71.125  1.00 83.94           C  
ATOM    215  CG2 VAL A  28     -43.531  71.438 -71.125  1.00 83.94           C  
ATOM    216  N   GLU A  29     -40.281  71.562 -67.938  1.00 84.00           N  
ATOM    217  CA  GLU A  29     -39.000  71.312 -67.312  1.00 84.00           C  
ATOM    218  C   GLU A  29     -39.188  70.562 -66.000  1.00 84.00           C  
ATOM    219  CB  GLU A  29     -38.219  72.562 -67.062  1.00 84.00           C  
ATOM    220  O   GLU A  29     -38.406  69.688 -65.625  1.00 84.00           O  
ATOM    221  CG  GLU A  29     -36.750  72.375 -66.688  1.00 84.00           C  
ATOM    222  CD  GLU A  29     -35.938  71.750 -67.875  1.00 84.00           C  
ATOM    223  OE1 GLU A  29     -34.938  71.062 -67.562  1.00 84.00           O  
ATOM    224  OE2 GLU A  29     -36.344  71.938 -69.000  1.00 84.00           O  
ATOM    225  N   PHE A  30     -40.188  70.875 -65.188  1.00 86.50           N  
ATOM    226  CA  PHE A  30     -40.531  70.125 -63.938  1.00 86.50           C  
ATOM    227  C   PHE A  30     -40.844  68.688 -64.188  1.00 86.50           C  
ATOM    228  CB  PHE A  30     -41.719  70.812 -63.250  1.00 86.50           C  
ATOM    229  O   PHE A  30     -40.375  67.812 -63.531  1.00 86.50           O  
ATOM    230  CG  PHE A  30     -42.250  70.062 -62.062  1.00 86.50           C  
ATOM    231  CD1 PHE A  30     -43.344  69.250 -62.188  1.00 86.50           C  
ATOM    232  CD2 PHE A  30     -41.656  70.188 -60.812  1.00 86.50           C  
ATOM    233  CE1 PHE A  30     -43.844  68.500 -61.094  1.00 86.50           C  
ATOM    234  CE2 PHE A  30     -42.125  69.500 -59.719  1.00 86.50           C  
ATOM    235  CZ  PHE A  30     -43.219  68.688 -59.844  1.00 86.50           C  
ATOM    236  N   PHE A  31     -41.625  68.438 -65.312  1.00 85.69           N  
ATOM    237  CA  PHE A  31     -42.062  67.062 -65.562  1.00 85.69           C  
ATOM    238  C   PHE A  31     -40.875  66.250 -66.062  1.00 85.69           C  
ATOM    239  CB  PHE A  31     -43.188  67.062 -66.625  1.00 85.69           C  
ATOM    240  O   PHE A  31     -40.812  65.000 -65.812  1.00 85.69           O  
ATOM    241  CG  PHE A  31     -44.531  67.438 -66.062  1.00 85.69           C  
ATOM    242  CD1 PHE A  31     -45.000  66.875 -64.875  1.00 85.69           C  
ATOM    243  CD2 PHE A  31     -45.281  68.438 -66.688  1.00 85.69           C  
ATOM    244  CE1 PHE A  31     -46.250  67.188 -64.375  1.00 85.69           C  
ATOM    245  CE2 PHE A  31     -46.500  68.812 -66.125  1.00 85.69           C  
ATOM    246  CZ  PHE A  31     -47.000  68.188 -65.000  1.00 85.69           C  
ATOM    247  N   LYS A  32     -39.938  67.000 -66.750  1.00 83.62           N  
ATOM    248  CA  LYS A  32     -38.750  66.312 -67.188  1.00 83.62           C  
ATOM    249  C   LYS A  32     -37.875  65.812 -66.062  1.00 83.62           C  
ATOM    250  CB  LYS A  32     -37.938  67.188 -68.188  1.00 83.62           C  
ATOM    251  O   LYS A  32     -37.344  64.750 -66.062  1.00 83.62           O  
ATOM    252  CG  LYS A  32     -38.500  67.188 -69.562  1.00 83.62           C  
ATOM    253  CD  LYS A  32     -37.625  68.062 -70.500  1.00 83.62           C  
ATOM    254  CE  LYS A  32     -38.219  68.188 -71.875  1.00 83.62           C  
ATOM    255  NZ  LYS A  32     -37.375  69.062 -72.812  1.00 83.62           N  
ATOM    256  N   GLU A  33     -37.875  66.750 -65.062  1.00 86.19           N  
ATOM    257  CA  GLU A  33     -37.000  66.438 -63.969  1.00 86.19           C  
ATOM    258  C   GLU A  33     -37.750  65.688 -62.844  1.00 86.19           C  
ATOM    259  CB  GLU A  33     -36.375  67.750 -63.406  1.00 86.19           C  
ATOM    260  O   GLU A  33     -37.125  65.188 -61.906  1.00 86.19           O  
ATOM    261  CG  GLU A  33     -35.438  68.438 -64.375  1.00 86.19           C  
ATOM    262  CD  GLU A  33     -34.188  67.625 -64.688  1.00 86.19           C  
ATOM    263  OE1 GLU A  33     -33.656  67.750 -65.812  1.00 86.19           O  
ATOM    264  OE2 GLU A  33     -33.750  66.812 -63.844  1.00 86.19           O  
ATOM    265  N   PHE A  34     -39.156  65.625 -62.969  1.00 86.50           N  
ATOM    266  CA  PHE A  34     -39.969  65.000 -61.906  1.00 86.50           C  
ATOM    267  C   PHE A  34     -39.781  63.500 -61.969  1.00 86.50           C  
ATOM    268  CB  PHE A  34     -41.438  65.375 -62.094  1.00 86.50           C  
ATOM    269  O   PHE A  34     -39.875  62.875 -63.000  1.00 86.50           O  
ATOM    270  CG  PHE A  34     -42.281  65.000 -60.906  1.00 86.50           C  
ATOM    271  CD1 PHE A  34     -43.094  63.875 -60.938  1.00 86.50           C  
ATOM    272  CD2 PHE A  34     -42.250  65.812 -59.750  1.00 86.50           C  
ATOM    273  CE1 PHE A  34     -43.906  63.562 -59.812  1.00 86.50           C  
ATOM    274  CE2 PHE A  34     -43.031  65.438 -58.656  1.00 86.50           C  
ATOM    275  CZ  PHE A  34     -43.844  64.312 -58.688  1.00 86.50           C  
ATOM    276  N   ASP A  35     -39.250  62.969 -61.000  1.00 88.19           N  
ATOM    277  CA  ASP A  35     -38.906  61.562 -60.844  1.00 88.19           C  
ATOM    278  C   ASP A  35     -40.156  60.750 -60.500  1.00 88.19           C  
ATOM    279  CB  ASP A  35     -37.844  61.406 -59.719  1.00 88.19           C  
ATOM    280  O   ASP A  35     -40.469  60.531 -59.344  1.00 88.19           O  
ATOM    281  CG  ASP A  35     -37.281  60.000 -59.688  1.00 88.19           C  
ATOM    282  OD1 ASP A  35     -37.750  59.125 -60.438  1.00 88.19           O  
ATOM    283  OD2 ASP A  35     -36.344  59.750 -58.875  1.00 88.19           O  
ATOM    284  N   PHE A  36     -41.000  60.406 -61.469  1.00 88.25           N  
ATOM    285  CA  PHE A  36     -42.250  59.625 -61.312  1.00 88.25           C  
ATOM    286  C   PHE A  36     -41.938  58.250 -60.781  1.00 88.25           C  
ATOM    287  CB  PHE A  36     -42.969  59.531 -62.656  1.00 88.25           C  
ATOM    288  O   PHE A  36     -42.750  57.688 -60.031  1.00 88.25           O  
ATOM    289  CG  PHE A  36     -43.844  60.719 -62.969  1.00 88.25           C  
ATOM    290  CD1 PHE A  36     -45.094  60.875 -62.406  1.00 88.25           C  
ATOM    291  CD2 PHE A  36     -43.406  61.719 -63.844  1.00 88.25           C  
ATOM    292  CE1 PHE A  36     -45.906  61.969 -62.688  1.00 88.25           C  
ATOM    293  CE2 PHE A  36     -44.188  62.812 -64.125  1.00 88.25           C  
ATOM    294  CZ  PHE A  36     -45.438  62.938 -63.562  1.00 88.25           C  
ATOM    295  N   GLU A  37     -40.750  57.812 -61.125  1.00 87.94           N  
ATOM    296  CA  GLU A  37     -40.312  56.531 -60.625  1.00 87.94           C  
ATOM    297  C   GLU A  37     -40.125  56.531 -59.125  1.00 87.94           C  
ATOM    298  CB  GLU A  37     -39.000  56.094 -61.312  1.00 87.94           C  
ATOM    299  O   GLU A  37     -40.531  55.562 -58.438  1.00 87.94           O  
ATOM    300  CG  GLU A  37     -38.656  54.625 -61.156  1.00 87.94           C  
ATOM    301  CD  GLU A  37     -37.500  54.188 -62.031  1.00 87.94           C  
ATOM    302  OE1 GLU A  37     -37.156  52.969 -62.000  1.00 87.94           O  
ATOM    303  OE2 GLU A  37     -36.938  55.031 -62.750  1.00 87.94           O  
ATOM    304  N   SER A  38     -39.625  57.625 -58.594  1.00 89.06           N  
ATOM    305  CA  SER A  38     -39.469  57.750 -57.156  1.00 89.06           C  
ATOM    306  C   SER A  38     -40.844  57.781 -56.469  1.00 89.06           C  
ATOM    307  CB  SER A  38     -38.688  59.031 -56.812  1.00 89.06           C  
ATOM    308  O   SER A  38     -41.000  57.188 -55.406  1.00 89.06           O  
ATOM    309  OG  SER A  38     -37.344  58.906 -57.250  1.00 89.06           O  
ATOM    310  N   LEU A  39     -41.812  58.531 -57.094  1.00 89.81           N  
ATOM    311  CA  LEU A  39     -43.156  58.562 -56.531  1.00 89.81           C  
ATOM    312  C   LEU A  39     -43.812  57.188 -56.562  1.00 89.81           C  
ATOM    313  CB  LEU A  39     -44.031  59.562 -57.344  1.00 89.81           C  
ATOM    314  O   LEU A  39     -44.469  56.781 -55.594  1.00 89.81           O  
ATOM    315  CG  LEU A  39     -45.438  59.781 -56.812  1.00 89.81           C  
ATOM    316  CD1 LEU A  39     -45.438  60.438 -55.438  1.00 89.81           C  
ATOM    317  CD2 LEU A  39     -46.250  60.625 -57.812  1.00 89.81           C  
ATOM    318  N   GLN A  40     -43.688  56.406 -57.688  1.00 93.50           N  
ATOM    319  CA  GLN A  40     -44.219  55.031 -57.781  1.00 93.50           C  
ATOM    320  C   GLN A  40     -43.562  54.125 -56.719  1.00 93.50           C  
ATOM    321  CB  GLN A  40     -43.969  54.469 -59.156  1.00 93.50           C  
ATOM    322  O   GLN A  40     -44.281  53.344 -56.062  1.00 93.50           O  
ATOM    323  CG  GLN A  40     -44.688  53.156 -59.438  1.00 93.50           C  
ATOM    324  CD  GLN A  40     -44.656  52.750 -60.875  1.00 93.50           C  
ATOM    325  NE2 GLN A  40     -45.844  52.656 -61.500  1.00 93.50           N  
ATOM    326  OE1 GLN A  40     -43.594  52.500 -61.438  1.00 93.50           O  
ATOM    327  N   ASN A  41     -42.250  54.344 -56.531  1.00 93.19           N  
ATOM    328  CA  ASN A  41     -41.531  53.562 -55.531  1.00 93.19           C  
ATOM    329  C   ASN A  41     -42.031  53.875 -54.125  1.00 93.19           C  
ATOM    330  CB  ASN A  41     -40.031  53.781 -55.625  1.00 93.19           C  
ATOM    331  O   ASN A  41     -42.219  52.969 -53.281  1.00 93.19           O  
ATOM    332  CG  ASN A  41     -39.406  53.094 -56.812  1.00 93.19           C  
ATOM    333  ND2 ASN A  41     -38.250  53.562 -57.250  1.00 93.19           N  
ATOM    334  OD1 ASN A  41     -39.969  52.125 -57.344  1.00 93.19           O  
ATOM    335  N   LEU A  42     -42.250  55.125 -53.875  1.00 93.88           N  
ATOM    336  CA  LEU A  42     -42.781  55.562 -52.594  1.00 93.88           C  
ATOM    337  C   LEU A  42     -44.188  54.969 -52.344  1.00 93.88           C  
ATOM    338  CB  LEU A  42     -42.844  57.094 -52.500  1.00 93.88           C  
ATOM    339  O   LEU A  42     -44.469  54.469 -51.250  1.00 93.88           O  
ATOM    340  CG  LEU A  42     -43.344  57.656 -51.188  1.00 93.88           C  
ATOM    341  CD1 LEU A  42     -42.406  57.250 -50.031  1.00 93.88           C  
ATOM    342  CD2 LEU A  42     -43.438  59.188 -51.250  1.00 93.88           C  
ATOM    343  N   ALA A  43     -45.062  54.969 -53.438  1.00 93.44           N  
ATOM    344  CA  ALA A  43     -46.406  54.406 -53.312  1.00 93.44           C  
ATOM    345  C   ALA A  43     -46.344  52.906 -53.094  1.00 93.44           C  
ATOM    346  CB  ALA A  43     -47.219  54.719 -54.594  1.00 93.44           C  
ATOM    347  O   ALA A  43     -47.094  52.375 -52.250  1.00 93.44           O  
ATOM    348  N   ASN A  44     -45.406  52.219 -53.781  1.00 94.19           N  
ATOM    349  CA  ASN A  44     -45.219  50.781 -53.594  1.00 94.19           C  
ATOM    350  C   ASN A  44     -44.719  50.469 -52.188  1.00 94.19           C  
ATOM    351  CB  ASN A  44     -44.281  50.219 -54.656  1.00 94.19           C  
ATOM    352  O   ASN A  44     -45.125  49.500 -51.562  1.00 94.19           O  
ATOM    353  CG  ASN A  44     -44.906  50.156 -56.031  1.00 94.19           C  
ATOM    354  ND2 ASN A  44     -44.094  50.125 -57.062  1.00 94.19           N  
ATOM    355  OD1 ASN A  44     -46.156  50.125 -56.156  1.00 94.19           O  
ATOM    356  N   GLN A  45     -43.844  51.344 -51.688  1.00 95.38           N  
ATOM    357  CA  GLN A  45     -43.312  51.188 -50.344  1.00 95.38           C  
ATOM    358  C   GLN A  45     -44.406  51.375 -49.281  1.00 95.38           C  
ATOM    359  CB  GLN A  45     -42.156  52.156 -50.094  1.00 95.38           C  
ATOM    360  O   GLN A  45     -44.438  50.625 -48.312  1.00 95.38           O  
ATOM    361  CG  GLN A  45     -41.406  51.938 -48.781  1.00 95.38           C  
ATOM    362  CD  GLN A  45     -40.750  50.562 -48.719  1.00 95.38           C  
ATOM    363  NE2 GLN A  45     -41.031  49.844 -47.656  1.00 95.38           N  
ATOM    364  OE1 GLN A  45     -40.000  50.188 -49.625  1.00 95.38           O  
ATOM    365  N   ILE A  46     -45.250  52.312 -49.531  1.00 95.38           N  
ATOM    366  CA  ILE A  46     -46.344  52.594 -48.625  1.00 95.38           C  
ATOM    367  C   ILE A  46     -47.312  51.406 -48.594  1.00 95.38           C  
ATOM    368  CB  ILE A  46     -47.094  53.875 -49.000  1.00 95.38           C  
ATOM    369  O   ILE A  46     -47.812  51.000 -47.531  1.00 95.38           O  
ATOM    370  CG1 ILE A  46     -46.250  55.125 -48.656  1.00 95.38           C  
ATOM    371  CG2 ILE A  46     -48.469  53.969 -48.281  1.00 95.38           C  
ATOM    372  CD1 ILE A  46     -46.812  56.406 -49.219  1.00 95.38           C  
ATOM    373  N   LYS A  47     -47.594  50.844 -49.719  1.00 94.81           N  
ATOM    374  CA  LYS A  47     -48.469  49.688 -49.812  1.00 94.81           C  
ATOM    375  C   LYS A  47     -47.844  48.500 -49.094  1.00 94.81           C  
ATOM    376  CB  LYS A  47     -48.719  49.312 -51.281  1.00 94.81           C  
ATOM    377  O   LYS A  47     -48.531  47.812 -48.344  1.00 94.81           O  
ATOM    378  CG  LYS A  47     -49.719  48.188 -51.469  1.00 94.81           C  
ATOM    379  CD  LYS A  47     -50.031  47.938 -52.938  1.00 94.81           C  
ATOM    380  CE  LYS A  47     -51.031  46.844 -53.156  1.00 94.81           C  
ATOM    381  NZ  LYS A  47     -51.125  46.406 -54.562  1.00 94.81           N  
ATOM    382  N   ALA A  48     -46.562  48.344 -49.312  1.00 92.69           N  
ATOM    383  CA  ALA A  48     -45.844  47.281 -48.625  1.00 92.69           C  
ATOM    384  C   ALA A  48     -45.812  47.500 -47.094  1.00 92.69           C  
ATOM    385  CB  ALA A  48     -44.406  47.188 -49.125  1.00 92.69           C  
ATOM    386  O   ALA A  48     -46.031  46.562 -46.344  1.00 92.69           O  
ATOM    387  N   ASP A  49     -45.594  48.750 -46.719  1.00 94.38           N  
ATOM    388  CA  ASP A  49     -45.594  49.125 -45.312  1.00 94.38           C  
ATOM    389  C   ASP A  49     -46.969  48.906 -44.688  1.00 94.38           C  
ATOM    390  CB  ASP A  49     -45.156  50.562 -45.125  1.00 94.38           C  
ATOM    391  O   ASP A  49     -47.094  48.469 -43.531  1.00 94.38           O  
ATOM    392  CG  ASP A  49     -43.656  50.750 -45.344  1.00 94.38           C  
ATOM    393  OD1 ASP A  49     -42.938  49.750 -45.469  1.00 94.38           O  
ATOM    394  OD2 ASP A  49     -43.219  51.938 -45.406  1.00 94.38           O  
ATOM    395  N   SER A  50     -48.000  49.156 -45.375  1.00 94.44           N  
ATOM    396  CA  SER A  50     -49.344  48.969 -44.906  1.00 94.44           C  
ATOM    397  C   SER A  50     -49.656  47.469 -44.688  1.00 94.44           C  
ATOM    398  CB  SER A  50     -50.344  49.562 -45.875  1.00 94.44           C  
ATOM    399  O   SER A  50     -50.281  47.094 -43.719  1.00 94.44           O  
ATOM    400  OG  SER A  50     -51.688  49.406 -45.438  1.00 94.44           O  
ATOM    401  N   GLU A  51     -49.250  46.719 -45.688  1.00 92.94           N  
ATOM    402  CA  GLU A  51     -49.438  45.281 -45.594  1.00 92.94           C  
ATOM    403  C   GLU A  51     -48.625  44.719 -44.406  1.00 92.94           C  
ATOM    404  CB  GLU A  51     -49.031  44.562 -46.875  1.00 92.94           C  
ATOM    405  O   GLU A  51     -49.125  43.844 -43.688  1.00 92.94           O  
ATOM    406  CG  GLU A  51     -50.000  44.812 -48.031  1.00 92.94           C  
ATOM    407  CD  GLU A  51     -49.531  44.219 -49.344  1.00 92.94           C  
ATOM    408  OE1 GLU A  51     -50.281  44.281 -50.344  1.00 92.94           O  
ATOM    409  OE2 GLU A  51     -48.375  43.719 -49.375  1.00 92.94           O  
ATOM    410  N   ALA A  52     -47.406  45.219 -44.281  1.00 92.44           N  
ATOM    411  CA  ALA A  52     -46.531  44.812 -43.156  1.00 92.44           C  
ATOM    412  C   ALA A  52     -47.156  45.219 -41.812  1.00 92.44           C  
ATOM    413  CB  ALA A  52     -45.156  45.406 -43.312  1.00 92.44           C  
ATOM    414  O   ALA A  52     -47.094  44.469 -40.844  1.00 92.44           O  
ATOM    415  N   SER A  53     -47.781  46.344 -41.781  1.00 93.69           N  
ATOM    416  CA  SER A  53     -48.438  46.844 -40.594  1.00 93.69           C  
ATOM    417  C   SER A  53     -49.594  45.969 -40.188  1.00 93.69           C  
ATOM    418  CB  SER A  53     -48.906  48.281 -40.781  1.00 93.69           C  
ATOM    419  O   SER A  53     -49.812  45.688 -39.000  1.00 93.69           O  
ATOM    420  OG  SER A  53     -49.500  48.781 -39.594  1.00 93.69           O  
ATOM    421  N   GLU A  54     -50.375  45.500 -41.125  1.00 94.06           N  
ATOM    422  CA  GLU A  54     -51.500  44.594 -40.875  1.00 94.06           C  
ATOM    423  C   GLU A  54     -51.000  43.250 -40.344  1.00 94.06           C  
ATOM    424  CB  GLU A  54     -52.312  44.375 -42.156  1.00 94.06           C  
ATOM    425  O   GLU A  54     -51.625  42.688 -39.438  1.00 94.06           O  
ATOM    426  CG  GLU A  54     -53.188  45.562 -42.531  1.00 94.06           C  
ATOM    427  CD  GLU A  54     -53.906  45.375 -43.844  1.00 94.06           C  
ATOM    428  OE1 GLU A  54     -54.562  46.312 -44.312  1.00 94.06           O  
ATOM    429  OE2 GLU A  54     -53.812  44.281 -44.438  1.00 94.06           O  
ATOM    430  N   SER A  55     -49.938  42.750 -40.906  1.00 92.06           N  
ATOM    431  CA  SER A  55     -49.312  41.531 -40.406  1.00 92.06           C  
ATOM    432  C   SER A  55     -48.812  41.688 -39.000  1.00 92.06           C  
ATOM    433  CB  SER A  55     -48.156  41.094 -41.312  1.00 92.06           C  
ATOM    434  O   SER A  55     -48.969  40.812 -38.156  1.00 92.06           O  
ATOM    435  OG  SER A  55     -47.688  39.812 -40.969  1.00 92.06           O  
ATOM    436  N   SER A  56     -48.250  42.906 -38.781  1.00 93.62           N  
ATOM    437  CA  SER A  56     -47.750  43.219 -37.438  1.00 93.62           C  
ATOM    438  C   SER A  56     -48.875  43.281 -36.438  1.00 93.62           C  
ATOM    439  CB  SER A  56     -46.969  44.531 -37.438  1.00 93.62           C  
ATOM    440  O   SER A  56     -48.750  42.812 -35.281  1.00 93.62           O  
ATOM    441  OG  SER A  56     -45.719  44.406 -38.094  1.00 93.62           O  
ATOM    442  N   ALA A  57     -49.969  43.812 -36.812  1.00 94.12           N  
ATOM    443  CA  ALA A  57     -51.188  43.906 -35.969  1.00 94.12           C  
ATOM    444  C   ALA A  57     -51.688  42.500 -35.656  1.00 94.12           C  
ATOM    445  CB  ALA A  57     -52.250  44.719 -36.625  1.00 94.12           C  
ATOM    446  O   ALA A  57     -52.094  42.219 -34.500  1.00 94.12           O  
ATOM    447  N   ALA A  58     -51.688  41.594 -36.625  1.00 93.00           N  
ATOM    448  CA  ALA A  58     -52.125  40.219 -36.438  1.00 93.00           C  
ATOM    449  C   ALA A  58     -51.188  39.469 -35.469  1.00 93.00           C  
ATOM    450  CB  ALA A  58     -52.219  39.469 -37.750  1.00 93.00           C  
ATOM    451  O   ALA A  58     -51.625  38.719 -34.625  1.00 93.00           O  
ATOM    452  N   ALA A  59     -49.906  39.719 -35.625  1.00 92.75           N  
ATOM    453  CA  ALA A  59     -48.906  39.094 -34.750  1.00 92.75           C  
ATOM    454  C   ALA A  59     -49.031  39.594 -33.312  1.00 92.75           C  
ATOM    455  CB  ALA A  59     -47.500  39.406 -35.281  1.00 92.75           C  
ATOM    456  O   ALA A  59     -48.906  38.781 -32.375  1.00 92.75           O  
ATOM    457  N   ALA A  60     -49.344  40.875 -33.250  1.00 94.25           N  
ATOM    458  CA  ALA A  60     -49.562  41.469 -31.906  1.00 94.25           C  
ATOM    459  C   ALA A  60     -50.781  40.844 -31.234  1.00 94.25           C  
ATOM    460  CB  ALA A  60     -49.719  42.969 -32.000  1.00 94.25           C  
ATOM    461  O   ALA A  60     -50.781  40.562 -30.047  1.00 94.25           O  
ATOM    462  N   ALA A  61     -51.812  40.625 -32.000  1.00 94.31           N  
ATOM    463  CA  ALA A  61     -53.031  39.969 -31.484  1.00 94.31           C  
ATOM    464  C   ALA A  61     -52.781  38.531 -31.078  1.00 94.31           C  
ATOM    465  CB  ALA A  61     -54.156  40.031 -32.531  1.00 94.31           C  
ATOM    466  O   ALA A  61     -53.250  38.094 -30.031  1.00 94.31           O  
ATOM    467  N   ALA A  62     -52.000  37.750 -31.797  1.00 93.81           N  
ATOM    468  CA  ALA A  62     -51.625  36.375 -31.484  1.00 93.81           C  
ATOM    469  C   ALA A  62     -50.781  36.344 -30.219  1.00 93.81           C  
ATOM    470  CB  ALA A  62     -50.875  35.750 -32.656  1.00 93.81           C  
ATOM    471  O   ALA A  62     -50.938  35.438 -29.375  1.00 93.81           O  
ATOM    472  N   SER A  63     -49.906  37.312 -30.141  1.00 95.38           N  
ATOM    473  CA  SER A  63     -49.062  37.406 -28.953  1.00 95.38           C  
ATOM    474  C   SER A  63     -49.875  37.688 -27.703  1.00 95.38           C  
ATOM    475  CB  SER A  63     -48.031  38.531 -29.125  1.00 95.38           C  
ATOM    476  O   SER A  63     -49.594  37.125 -26.641  1.00 95.38           O  
ATOM    477  OG  SER A  63     -47.094  38.531 -28.062  1.00 95.38           O  
ATOM    478  N   GLU A  64     -50.875  38.500 -27.875  1.00 95.06           N  
ATOM    479  CA  GLU A  64     -51.812  38.781 -26.781  1.00 95.06           C  
ATOM    480  C   GLU A  64     -52.500  37.500 -26.328  1.00 95.06           C  
ATOM    481  CB  GLU A  64     -52.844  39.812 -27.203  1.00 95.06           C  
ATOM    482  O   GLU A  64     -52.656  37.250 -25.141  1.00 95.06           O  
ATOM    483  CG  GLU A  64     -53.781  40.250 -26.078  1.00 95.06           C  
ATOM    484  CD  GLU A  64     -54.781  41.344 -26.484  1.00 95.06           C  
ATOM    485  OE1 GLU A  64     -55.500  41.844 -25.609  1.00 95.06           O  
ATOM    486  OE2 GLU A  64     -54.781  41.688 -27.688  1.00 95.06           O  
ATOM    487  N   SER A  65     -52.938  36.625 -27.250  1.00 94.25           N  
ATOM    488  CA  SER A  65     -53.594  35.375 -26.938  1.00 94.25           C  
ATOM    489  C   SER A  65     -52.625  34.406 -26.266  1.00 94.25           C  
ATOM    490  CB  SER A  65     -54.156  34.750 -28.203  1.00 94.25           C  
ATOM    491  O   SER A  65     -53.000  33.719 -25.312  1.00 94.25           O  
ATOM    492  OG  SER A  65     -55.219  35.500 -28.719  1.00 94.25           O  
ATOM    493  N   LYS A  66     -51.406  34.312 -26.688  1.00 93.62           N  
ATOM    494  CA  LYS A  66     -50.375  33.469 -26.109  1.00 93.62           C  
ATOM    495  C   LYS A  66     -50.031  33.875 -24.688  1.00 93.62           C  
ATOM    496  CB  LYS A  66     -49.125  33.469 -26.984  1.00 93.62           C  
ATOM    497  O   LYS A  66     -49.812  33.031 -23.812  1.00 93.62           O  
ATOM    498  CG  LYS A  66     -49.250  32.719 -28.281  1.00 93.62           C  
ATOM    499  CD  LYS A  66     -47.938  32.750 -29.094  1.00 93.62           C  
ATOM    500  CE  LYS A  66     -48.094  32.062 -30.438  1.00 93.62           C  
ATOM    501  NZ  LYS A  66     -46.875  32.188 -31.266  1.00 93.62           N  
ATOM    502  N   ALA A  67     -50.031  35.250 -24.547  1.00 94.94           N  
ATOM    503  CA  ALA A  67     -49.781  35.781 -23.219  1.00 94.94           C  
ATOM    504  C   ALA A  67     -50.906  35.406 -22.250  1.00 94.94           C  
ATOM    505  CB  ALA A  67     -49.656  37.312 -23.281  1.00 94.94           C  
ATOM    506  O   ALA A  67     -50.656  35.062 -21.094  1.00 94.94           O  
ATOM    507  N   LYS A  68     -52.094  35.375 -22.766  1.00 95.06           N  
ATOM    508  CA  LYS A  68     -53.219  34.938 -21.953  1.00 95.06           C  
ATOM    509  C   LYS A  68     -53.125  33.469 -21.625  1.00 95.06           C  
ATOM    510  CB  LYS A  68     -54.531  35.250 -22.688  1.00 95.06           C  
ATOM    511  O   LYS A  68     -53.438  33.062 -20.500  1.00 95.06           O  
ATOM    512  CG  LYS A  68     -55.781  35.062 -21.812  1.00 95.06           C  
ATOM    513  CD  LYS A  68     -56.562  36.375 -21.656  1.00 95.06           C  
ATOM    514  CE  LYS A  68     -57.750  36.188 -20.766  1.00 95.06           C  
ATOM    515  NZ  LYS A  68     -58.469  37.500 -20.516  1.00 95.06           N  
ATOM    516  N   THR A  69     -52.750  32.625 -22.516  1.00 94.44           N  
ATOM    517  CA  THR A  69     -52.531  31.203 -22.297  1.00 94.44           C  
ATOM    518  C   THR A  69     -51.438  30.969 -21.266  1.00 94.44           C  
ATOM    519  CB  THR A  69     -52.156  30.469 -23.609  1.00 94.44           C  
ATOM    520  O   THR A  69     -51.562  30.125 -20.375  1.00 94.44           O  
ATOM    521  CG2 THR A  69     -51.906  28.984 -23.359  1.00 94.44           C  
ATOM    522  OG1 THR A  69     -53.250  30.609 -24.547  1.00 94.44           O  
ATOM    523  N   SER A  70     -50.375  31.703 -21.406  1.00 95.31           N  
ATOM    524  CA  SER A  70     -49.250  31.625 -20.453  1.00 95.31           C  
ATOM    525  C   SER A  70     -49.719  31.984 -19.047  1.00 95.31           C  
ATOM    526  CB  SER A  70     -48.125  32.531 -20.875  1.00 95.31           C  
ATOM    527  O   SER A  70     -49.312  31.344 -18.078  1.00 95.31           O  
ATOM    528  OG  SER A  70     -47.000  32.406 -20.016  1.00 95.31           O  
ATOM    529  N   GLU A  71     -50.500  33.062 -18.984  1.00 96.25           N  
ATOM    530  CA  GLU A  71     -51.094  33.469 -17.703  1.00 96.25           C  
ATOM    531  C   GLU A  71     -51.938  32.344 -17.109  1.00 96.25           C  
ATOM    532  CB  GLU A  71     -51.938  34.719 -17.875  1.00 96.25           C  
ATOM    533  O   GLU A  71     -51.844  32.062 -15.906  1.00 96.25           O  
ATOM    534  CG  GLU A  71     -52.531  35.250 -16.578  1.00 96.25           C  
ATOM    535  CD  GLU A  71     -53.344  36.531 -16.766  1.00 96.25           C  
ATOM    536  OE1 GLU A  71     -53.750  37.125 -15.758  1.00 96.25           O  
ATOM    537  OE2 GLU A  71     -53.594  36.906 -17.938  1.00 96.25           O  
ATOM    538  N   ASP A  72     -52.719  31.625 -17.875  1.00 95.00           N  
ATOM    539  CA  ASP A  72     -53.562  30.516 -17.438  1.00 95.00           C  
ATOM    540  C   ASP A  72     -52.688  29.328 -16.984  1.00 95.00           C  
ATOM    541  CB  ASP A  72     -54.500  30.078 -18.547  1.00 95.00           C  
ATOM    542  O   ASP A  72     -52.969  28.703 -15.961  1.00 95.00           O  
ATOM    543  CG  ASP A  72     -55.656  31.047 -18.781  1.00 95.00           C  
ATOM    544  OD1 ASP A  72     -55.906  31.891 -17.891  1.00 95.00           O  
ATOM    545  OD2 ASP A  72     -56.281  30.984 -19.859  1.00 95.00           O  
ATOM    546  N   ASN A  73     -51.688  28.984 -17.688  1.00 94.75           N  
ATOM    547  CA  ASN A  73     -50.750  27.922 -17.344  1.00 94.75           C  
ATOM    548  C   ASN A  73     -50.031  28.203 -16.031  1.00 94.75           C  
ATOM    549  CB  ASN A  73     -49.719  27.719 -18.469  1.00 94.75           C  
ATOM    550  O   ASN A  73     -49.812  27.281 -15.227  1.00 94.75           O  
ATOM    551  CG  ASN A  73     -50.312  27.031 -19.688  1.00 94.75           C  
ATOM    552  ND2 ASN A  73     -49.594  27.062 -20.797  1.00 94.75           N  
ATOM    553  OD1 ASN A  73     -51.406  26.500 -19.625  1.00 94.75           O  
ATOM    554  N   ALA A  74     -49.688  29.469 -15.875  1.00 95.62           N  
ATOM    555  CA  ALA A  74     -49.031  29.875 -14.625  1.00 95.62           C  
ATOM    556  C   ALA A  74     -49.969  29.672 -13.438  1.00 95.62           C  
ATOM    557  CB  ALA A  74     -48.594  31.328 -14.695  1.00 95.62           C  
ATOM    558  O   ALA A  74     -49.562  29.203 -12.375  1.00 95.62           O  
ATOM    559  N   LYS A  75     -51.250  30.031 -13.648  1.00 95.00           N  
ATOM    560  CA  LYS A  75     -52.219  29.828 -12.602  1.00 95.00           C  
ATOM    561  C   LYS A  75     -52.438  28.344 -12.312  1.00 95.00           C  
ATOM    562  CB  LYS A  75     -53.562  30.469 -12.984  1.00 95.00           C  
ATOM    563  O   LYS A  75     -52.562  27.938 -11.156  1.00 95.00           O  
ATOM    564  CG  LYS A  75     -53.594  31.984 -12.750  1.00 95.00           C  
ATOM    565  CD  LYS A  75     -54.969  32.562 -13.078  1.00 95.00           C  
ATOM    566  CE  LYS A  75     -55.031  34.062 -12.883  1.00 95.00           C  
ATOM    567  NZ  LYS A  75     -56.344  34.625 -13.266  1.00 95.00           N  
ATOM    568  N   SER A  76     -52.500  27.500 -13.273  1.00 95.50           N  
ATOM    569  CA  SER A  76     -52.625  26.047 -13.125  1.00 95.50           C  
ATOM    570  C   SER A  76     -51.406  25.484 -12.375  1.00 95.50           C  
ATOM    571  CB  SER A  76     -52.750  25.375 -14.484  1.00 95.50           C  
ATOM    572  O   SER A  76     -51.562  24.609 -11.523  1.00 95.50           O  
ATOM    573  OG  SER A  76     -54.000  25.688 -15.078  1.00 95.50           O  
ATOM    574  N   SER A  77     -50.250  25.906 -12.727  1.00 95.50           N  
ATOM    575  CA  SER A  77     -49.000  25.484 -12.070  1.00 95.50           C  
ATOM    576  C   SER A  77     -49.000  25.875 -10.594  1.00 95.50           C  
ATOM    577  CB  SER A  77     -47.812  26.094 -12.773  1.00 95.50           C  
ATOM    578  O   SER A  77     -48.562  25.109  -9.742  1.00 95.50           O  
ATOM    579  OG  SER A  77     -46.594  25.578 -12.219  1.00 95.50           O  
ATOM    580  N   GLU A  78     -49.438  27.125 -10.352  1.00 96.19           N  
ATOM    581  CA  GLU A  78     -49.594  27.594  -8.977  1.00 96.19           C  
ATOM    582  C   GLU A  78     -50.500  26.672  -8.188  1.00 96.19           C  
ATOM    583  CB  GLU A  78     -50.125  29.031  -8.953  1.00 96.19           C  
ATOM    584  O   GLU A  78     -50.219  26.312  -7.043  1.00 96.19           O  
ATOM    585  CG  GLU A  78     -50.250  29.609  -7.555  1.00 96.19           C  
ATOM    586  CD  GLU A  78     -50.812  31.031  -7.547  1.00 96.19           C  
ATOM    587  OE1 GLU A  78     -50.812  31.672  -6.473  1.00 96.19           O  
ATOM    588  OE2 GLU A  78     -51.250  31.500  -8.625  1.00 96.19           O  
ATOM    589  N   ASN A  79     -51.625  26.266  -8.711  1.00 94.81           N  
ATOM    590  CA  ASN A  79     -52.562  25.375  -8.062  1.00 94.81           C  
ATOM    591  C   ASN A  79     -51.969  24.000  -7.828  1.00 94.81           C  
ATOM    592  CB  ASN A  79     -53.844  25.250  -8.898  1.00 94.81           C  
ATOM    593  O   ASN A  79     -52.156  23.391  -6.766  1.00 94.81           O  
ATOM    594  CG  ASN A  79     -54.719  26.484  -8.789  1.00 94.81           C  
ATOM    595  ND2 ASN A  79     -55.656  26.625  -9.727  1.00 94.81           N  
ATOM    596  OD1 ASN A  79     -54.594  27.297  -7.871  1.00 94.81           O  
ATOM    597  N   ALA A  80     -51.250  23.500  -8.781  1.00 93.81           N  
ATOM    598  CA  ALA A  80     -50.594  22.219  -8.664  1.00 93.81           C  
ATOM    599  C   ALA A  80     -49.531  22.234  -7.543  1.00 93.81           C  
ATOM    600  CB  ALA A  80     -49.906  21.844  -9.984  1.00 93.81           C  
ATOM    601  O   ALA A  80     -49.406  21.266  -6.789  1.00 93.81           O  
ATOM    602  N   ALA A  81     -48.844  23.344  -7.469  1.00 94.25           N  
ATOM    603  CA  ALA A  81     -47.875  23.516  -6.402  1.00 94.25           C  
ATOM    604  C   ALA A  81     -48.531  23.531  -5.031  1.00 94.25           C  
ATOM    605  CB  ALA A  81     -47.062  24.797  -6.621  1.00 94.25           C  
ATOM    606  O   ALA A  81     -48.031  22.922  -4.082  1.00 94.25           O  
ATOM    607  N   LYS A  82     -49.656  24.234  -4.949  1.00 95.44           N  
ATOM    608  CA  LYS A  82     -50.406  24.281  -3.703  1.00 95.44           C  
ATOM    609  C   LYS A  82     -50.906  22.891  -3.314  1.00 95.44           C  
ATOM    610  CB  LYS A  82     -51.562  25.250  -3.820  1.00 95.44           C  
ATOM    611  O   LYS A  82     -50.875  22.516  -2.143  1.00 95.44           O  
ATOM    612  CG  LYS A  82     -51.188  26.719  -3.699  1.00 95.44           C  
ATOM    613  CD  LYS A  82     -52.375  27.641  -3.840  1.00 95.44           C  
ATOM    614  CE  LYS A  82     -51.969  29.109  -3.773  1.00 95.44           C  
ATOM    615  NZ  LYS A  82     -53.156  30.016  -3.932  1.00 95.44           N  
ATOM    616  N   ASN A  83     -51.375  22.156  -4.262  1.00 93.81           N  
ATOM    617  CA  ASN A  83     -51.812  20.781  -4.027  1.00 93.81           C  
ATOM    618  C   ASN A  83     -50.688  19.891  -3.559  1.00 93.81           C  
ATOM    619  CB  ASN A  83     -52.469  20.203  -5.293  1.00 93.81           C  
ATOM    620  O   ASN A  83     -50.875  19.031  -2.693  1.00 93.81           O  
ATOM    621  CG  ASN A  83     -53.844  20.781  -5.566  1.00 93.81           C  
ATOM    622  ND2 ASN A  83     -54.375  20.531  -6.758  1.00 93.81           N  
ATOM    623  OD1 ASN A  83     -54.438  21.453  -4.715  1.00 93.81           O  
ATOM    624  N   SER A  84     -49.594  20.047  -4.148  1.00 94.44           N  
ATOM    625  CA  SER A  84     -48.406  19.297  -3.748  1.00 94.44           C  
ATOM    626  C   SER A  84     -48.000  19.641  -2.320  1.00 94.44           C  
ATOM    627  CB  SER A  84     -47.250  19.578  -4.707  1.00 94.44           C  
ATOM    628  O   SER A  84     -47.562  18.766  -1.564  1.00 94.44           O  
ATOM    629  OG  SER A  84     -47.469  18.953  -5.961  1.00 94.44           O  
ATOM    630  N   GLU A  85     -48.000  20.938  -2.051  1.00 94.50           N  
ATOM    631  CA  GLU A  85     -47.719  21.391  -0.691  1.00 94.50           C  
ATOM    632  C   GLU A  85     -48.656  20.734   0.313  1.00 94.50           C  
ATOM    633  CB  GLU A  85     -47.844  22.922  -0.598  1.00 94.50           C  
ATOM    634  O   GLU A  85     -48.219  20.266   1.370  1.00 94.50           O  
ATOM    635  CG  GLU A  85     -47.500  23.484   0.773  1.00 94.50           C  
ATOM    636  CD  GLU A  85     -47.656  24.984   0.855  1.00 94.50           C  
ATOM    637  OE1 GLU A  85     -47.469  25.562   1.958  1.00 94.50           O  
ATOM    638  OE2 GLU A  85     -47.938  25.609  -0.191  1.00 94.50           O  
ATOM    639  N   VAL A  86     -49.969  20.734   0.033  1.00 93.62           N  
ATOM    640  CA  VAL A  86     -50.969  20.125   0.893  1.00 93.62           C  
ATOM    641  C   VAL A  86     -50.688  18.625   1.023  1.00 93.62           C  
ATOM    642  CB  VAL A  86     -52.406  20.375   0.350  1.00 93.62           C  
ATOM    643  O   VAL A  86     -50.781  18.078   2.123  1.00 93.62           O  
ATOM    644  CG1 VAL A  86     -53.406  19.531   1.119  1.00 93.62           C  
ATOM    645  CG2 VAL A  86     -52.750  21.859   0.428  1.00 93.62           C  
ATOM    646  N   ALA A  87     -50.438  17.953  -0.082  1.00 90.75           N  
ATOM    647  CA  ALA A  87     -50.125  16.531  -0.092  1.00 90.75           C  
ATOM    648  C   ALA A  87     -48.906  16.219   0.770  1.00 90.75           C  
ATOM    649  CB  ALA A  87     -49.875  16.047  -1.521  1.00 90.75           C  
ATOM    650  O   ALA A  87     -48.875  15.234   1.503  1.00 90.75           O  
ATOM    651  N   ALA A  88     -47.938  17.062   0.680  1.00 91.62           N  
ATOM    652  CA  ALA A  88     -46.719  16.922   1.500  1.00 91.62           C  
ATOM    653  C   ALA A  88     -47.062  17.094   2.982  1.00 91.62           C  
ATOM    654  CB  ALA A  88     -45.656  17.938   1.073  1.00 91.62           C  
ATOM    655  O   ALA A  88     -46.531  16.344   3.822  1.00 91.62           O  
ATOM    656  N   GLU A  89     -47.906  18.094   3.266  1.00 92.81           N  
ATOM    657  CA  GLU A  89     -48.312  18.328   4.648  1.00 92.81           C  
ATOM    658  C   GLU A  89     -49.094  17.125   5.191  1.00 92.81           C  
ATOM    659  CB  GLU A  89     -49.156  19.594   4.754  1.00 92.81           C  
ATOM    660  O   GLU A  89     -48.906  16.734   6.340  1.00 92.81           O  
ATOM    661  CG  GLU A  89     -48.344  20.875   4.672  1.00 92.81           C  
ATOM    662  CD  GLU A  89     -49.219  22.125   4.688  1.00 92.81           C  
ATOM    663  OE1 GLU A  89     -48.656  23.250   4.719  1.00 92.81           O  
ATOM    664  OE2 GLU A  89     -50.469  22.000   4.672  1.00 92.81           O  
ATOM    665  N   THR A  90     -50.000  16.578   4.383  1.00 91.56           N  
ATOM    666  CA  THR A  90     -50.781  15.406   4.758  1.00 91.56           C  
ATOM    667  C   THR A  90     -49.875  14.219   5.051  1.00 91.56           C  
ATOM    668  CB  THR A  90     -51.781  15.031   3.656  1.00 91.56           C  
ATOM    669  O   THR A  90     -50.062  13.500   6.031  1.00 91.56           O  
ATOM    670  CG2 THR A  90     -52.594  13.797   4.051  1.00 91.56           C  
ATOM    671  OG1 THR A  90     -52.688  16.125   3.434  1.00 91.56           O  
ATOM    672  N   THR A  91     -48.969  13.953   4.184  1.00 88.56           N  
ATOM    673  CA  THR A  91     -47.969  12.883   4.359  1.00 88.56           C  
ATOM    674  C   THR A  91     -47.188  13.086   5.652  1.00 88.56           C  
ATOM    675  CB  THR A  91     -47.000  12.812   3.168  1.00 88.56           C  
ATOM    676  O   THR A  91     -46.969  12.125   6.402  1.00 88.56           O  
ATOM    677  CG2 THR A  91     -45.969  11.719   3.373  1.00 88.56           C  
ATOM    678  OG1 THR A  91     -47.750  12.539   1.972  1.00 88.56           O  
ATOM    679  N   ARG A  92     -46.719  14.273   5.836  1.00 88.88           N  
ATOM    680  CA  ARG A  92     -46.000  14.609   7.066  1.00 88.88           C  
ATOM    681  C   ARG A  92     -46.844  14.289   8.297  1.00 88.88           C  
ATOM    682  CB  ARG A  92     -45.625  16.094   7.074  1.00 88.88           C  
ATOM    683  O   ARG A  92     -46.344  13.719   9.266  1.00 88.88           O  
ATOM    684  CG  ARG A  92     -44.688  16.484   8.203  1.00 88.88           C  
ATOM    685  CD  ARG A  92     -44.625  17.984   8.391  1.00 88.88           C  
ATOM    686  NE  ARG A  92     -44.469  18.688   7.121  1.00 88.88           N  
ATOM    687  NH1 ARG A  92     -43.250  20.453   7.984  1.00 88.88           N  
ATOM    688  NH2 ARG A  92     -43.750  20.391   5.750  1.00 88.88           N  
ATOM    689  CZ  ARG A  92     -43.812  19.844   6.953  1.00 88.88           C  
ATOM    690  N   ASP A  93     -48.094  14.719   8.297  1.00 88.69           N  
ATOM    691  CA  ASP A  93     -49.031  14.477   9.406  1.00 88.69           C  
ATOM    692  C   ASP A  93     -49.219  12.984   9.641  1.00 88.69           C  
ATOM    693  CB  ASP A  93     -50.375  15.156   9.141  1.00 88.69           C  
ATOM    694  O   ASP A  93     -49.281  12.531  10.789  1.00 88.69           O  
ATOM    695  CG  ASP A  93     -50.312  16.672   9.266  1.00 88.69           C  
ATOM    696  OD1 ASP A  93     -49.312  17.188   9.797  1.00 88.69           O  
ATOM    697  OD2 ASP A  93     -51.281  17.328   8.836  1.00 88.69           O  
ATOM    698  N   GLN A  94     -49.438  12.258   8.562  1.00 86.44           N  
ATOM    699  CA  GLN A  94     -49.594  10.805   8.641  1.00 86.44           C  
ATOM    700  C   GLN A  94     -48.375  10.156   9.273  1.00 86.44           C  
ATOM    701  CB  GLN A  94     -49.844  10.219   7.258  1.00 86.44           C  
ATOM    702  O   GLN A  94     -48.500   9.250  10.094  1.00 86.44           O  
ATOM    703  CG  GLN A  94     -51.250  10.492   6.715  1.00 86.44           C  
ATOM    704  CD  GLN A  94     -51.438   9.992   5.297  1.00 86.44           C  
ATOM    705  NE2 GLN A  94     -52.594   9.414   5.027  1.00 86.44           N  
ATOM    706  OE1 GLN A  94     -50.531  10.125   4.453  1.00 86.44           O  
ATOM    707  N   ILE A  95     -47.188  10.562   8.820  1.00 78.94           N  
ATOM    708  CA  ILE A  95     -45.938  10.086   9.383  1.00 78.94           C  
ATOM    709  C   ILE A  95     -45.875  10.430  10.867  1.00 78.94           C  
ATOM    710  CB  ILE A  95     -44.719  10.680   8.641  1.00 78.94           C  
ATOM    711  O   ILE A  95     -45.469   9.602  11.688  1.00 78.94           O  
ATOM    712  CG1 ILE A  95     -44.594  10.070   7.234  1.00 78.94           C  
ATOM    713  CG2 ILE A  95     -43.438  10.453   9.438  1.00 78.94           C  
ATOM    714  CD1 ILE A  95     -43.531  10.742   6.355  1.00 78.94           C  
ATOM    715  N   GLN A  96     -46.250  11.641  11.195  1.00 78.25           N  
ATOM    716  CA  GLN A  96     -46.281  12.086  12.586  1.00 78.25           C  
ATOM    717  C   GLN A  96     -47.219  11.234  13.422  1.00 78.25           C  
ATOM    718  CB  GLN A  96     -46.656  13.562  12.680  1.00 78.25           C  
ATOM    719  O   GLN A  96     -46.938  10.891  14.562  1.00 78.25           O  
ATOM    720  CG  GLN A  96     -46.438  14.164  14.062  1.00 78.25           C  
ATOM    721  CD  GLN A  96     -45.000  14.094  14.523  1.00 78.25           C  
ATOM    722  NE2 GLN A  96     -44.781  13.516  15.703  1.00 78.25           N  
ATOM    723  OE1 GLN A  96     -44.094  14.562  13.828  1.00 78.25           O  
ATOM    724  N   GLN A  97     -48.375  10.977  12.898  1.00 79.75           N  
ATOM    725  CA  GLN A  97     -49.375  10.117  13.547  1.00 79.75           C  
ATOM    726  C   GLN A  97     -48.812   8.719  13.789  1.00 79.75           C  
ATOM    727  CB  GLN A  97     -50.656  10.039  12.711  1.00 79.75           C  
ATOM    728  O   GLN A  97     -49.000   8.141  14.859  1.00 79.75           O  
ATOM    729  CG  GLN A  97     -51.812   9.367  13.422  1.00 79.75           C  
ATOM    730  CD  GLN A  97     -53.094   9.414  12.617  1.00 79.75           C  
ATOM    731  NE2 GLN A  97     -54.219   9.117  13.273  1.00 79.75           N  
ATOM    732  OE1 GLN A  97     -53.094   9.727  11.422  1.00 79.75           O  
ATOM    733  N   ILE A  98     -48.156   8.109  12.781  1.00 73.12           N  
ATOM    734  CA  ILE A  98     -47.500   6.816  12.898  1.00 73.12           C  
ATOM    735  C   ILE A  98     -46.469   6.867  14.031  1.00 73.12           C  
ATOM    736  CB  ILE A  98     -46.812   6.398  11.578  1.00 73.12           C  
ATOM    737  O   ILE A  98     -46.375   5.945  14.844  1.00 73.12           O  
ATOM    738  CG1 ILE A  98     -47.875   6.078  10.516  1.00 73.12           C  
ATOM    739  CG2 ILE A  98     -45.906   5.207  11.797  1.00 73.12           C  
ATOM    740  CD1 ILE A  98     -47.312   5.910   9.109  1.00 73.12           C  
ATOM    741  N   ILE A  99     -45.750   7.941  14.133  1.00 67.25           N  
ATOM    742  CA  ILE A  99     -44.719   8.156  15.133  1.00 67.25           C  
ATOM    743  C   ILE A  99     -45.344   8.289  16.516  1.00 67.25           C  
ATOM    744  CB  ILE A  99     -43.875   9.414  14.812  1.00 67.25           C  
ATOM    745  O   ILE A  99     -44.875   7.691  17.484  1.00 67.25           O  
ATOM    746  CG1 ILE A  99     -43.031   9.172  13.555  1.00 67.25           C  
ATOM    747  CG2 ILE A  99     -43.000   9.789  16.000  1.00 67.25           C  
ATOM    748  CD1 ILE A  99     -42.312  10.422  13.039  1.00 67.25           C  
ATOM    749  N   ASP A 100     -46.406   9.062  16.578  1.00 66.75           N  
ATOM    750  CA  ASP A 100     -47.125   9.297  17.844  1.00 66.75           C  
ATOM    751  C   ASP A 100     -47.781   8.016  18.328  1.00 66.75           C  
ATOM    752  CB  ASP A 100     -48.156  10.406  17.672  1.00 66.75           C  
ATOM    753  O   ASP A 100     -47.812   7.746  19.531  1.00 66.75           O  
ATOM    754  CG  ASP A 100     -47.531  11.781  17.500  1.00 66.75           C  
ATOM    755  OD1 ASP A 100     -46.344  11.945  17.812  1.00 66.75           O  
ATOM    756  OD2 ASP A 100     -48.250  12.711  17.078  1.00 66.75           O  
ATOM    757  N   ASN A 101     -48.438   7.211  17.422  1.00 64.69           N  
ATOM    758  CA  ASN A 101     -49.125   5.965  17.719  1.00 64.69           C  
ATOM    759  C   ASN A 101     -48.156   4.852  18.109  1.00 64.69           C  
ATOM    760  CB  ASN A 101     -50.000   5.531  16.531  1.00 64.69           C  
ATOM    761  O   ASN A 101     -48.562   3.883  18.766  1.00 64.69           O  
ATOM    762  CG  ASN A 101     -51.219   6.395  16.344  1.00 64.69           C  
ATOM    763  ND2 ASN A 101     -51.875   6.285  15.188  1.00 64.69           N  
ATOM    764  OD1 ASN A 101     -51.594   7.148  17.250  1.00 64.69           O  
ATOM    765  N   ALA A 102     -46.938   4.988  17.766  1.00 59.50           N  
ATOM    766  CA  ALA A 102     -45.844   4.062  18.078  1.00 59.50           C  
ATOM    767  C   ALA A 102     -45.344   4.281  19.484  1.00 59.50           C  
ATOM    768  CB  ALA A 102     -44.719   4.219  17.047  1.00 59.50           C  
ATOM    769  O   ALA A 102     -44.750   3.375  20.078  1.00 59.50           O  
ATOM    770  N   GLY A 103     -45.938   5.133  20.422  1.00 61.94           N  
ATOM    771  CA  GLY A 103     -45.656   5.316  21.844  1.00 61.94           C  
ATOM    772  C   GLY A 103     -44.188   5.602  22.094  1.00 61.94           C  
ATOM    773  O   GLY A 103     -43.375   5.742  21.156  1.00 61.94           O  
ATOM    774  N   ASP A 104     -43.594   6.129  23.344  1.00 58.22           N  
ATOM    775  CA  ASP A 104     -42.312   6.387  24.016  1.00 58.22           C  
ATOM    776  C   ASP A 104     -41.406   5.148  23.969  1.00 58.22           C  
ATOM    777  CB  ASP A 104     -42.531   6.832  25.453  1.00 58.22           C  
ATOM    778  O   ASP A 104     -40.188   5.262  24.031  1.00 58.22           O  
ATOM    779  CG  ASP A 104     -42.938   8.297  25.562  1.00 58.22           C  
ATOM    780  OD1 ASP A 104     -42.844   9.023  24.562  1.00 58.22           O  
ATOM    781  OD2 ASP A 104     -43.312   8.719  26.688  1.00 58.22           O  
ATOM    782  N   GLN A 105     -41.625   4.070  23.125  1.00 56.31           N  
ATOM    783  CA  GLN A 105     -40.938   2.795  22.938  1.00 56.31           C  
ATOM    784  C   GLN A 105     -40.969   2.363  21.484  1.00 56.31           C  
ATOM    785  CB  GLN A 105     -41.562   1.713  23.828  1.00 56.31           C  
ATOM    786  O   GLN A 105     -40.594   1.239  21.141  1.00 56.31           O  
ATOM    787  CG  GLN A 105     -41.156   1.808  25.281  1.00 56.31           C  
ATOM    788  CD  GLN A 105     -40.125   0.769  25.688  1.00 56.31           C  
ATOM    789  NE2 GLN A 105     -39.219   1.142  26.594  1.00 56.31           N  
ATOM    790  OE1 GLN A 105     -40.125  -0.359  25.188  1.00 56.31           O  
ATOM    791  N   SER A 106     -41.344   3.307  20.484  1.00 60.78           N  
ATOM    792  CA  SER A 106     -41.406   2.879  19.094  1.00 60.78           C  
ATOM    793  C   SER A 106     -40.062   2.912  18.422  1.00 60.78           C  
ATOM    794  CB  SER A 106     -42.406   3.764  18.328  1.00 60.78           C  
ATOM    795  O   SER A 106     -39.219   3.740  18.766  1.00 60.78           O  
ATOM    796  OG  SER A 106     -41.875   5.070  18.156  1.00 60.78           O  
ATOM    797  N   THR A 107     -39.438   1.873  17.969  1.00 60.66           N  
ATOM    798  CA  THR A 107     -38.250   1.531  17.188  1.00 60.66           C  
ATOM    799  C   THR A 107     -37.844   2.709  16.312  1.00 60.66           C  
ATOM    800  CB  THR A 107     -38.500   0.300  16.297  1.00 60.66           C  
ATOM    801  O   THR A 107     -36.625   3.008  16.219  1.00 60.66           O  
ATOM    802  CG2 THR A 107     -37.250  -0.105  15.547  1.00 60.66           C  
ATOM    803  OG1 THR A 107     -38.938  -0.795  17.109  1.00 60.66           O  
ATOM    804  N   LEU A 108     -38.812   3.635  15.945  1.00 61.16           N  
ATOM    805  CA  LEU A 108     -38.531   4.738  15.031  1.00 61.16           C  
ATOM    806  C   LEU A 108     -38.094   5.977  15.797  1.00 61.16           C  
ATOM    807  CB  LEU A 108     -39.781   5.062  14.188  1.00 61.16           C  
ATOM    808  O   LEU A 108     -37.219   6.719  15.328  1.00 61.16           O  
ATOM    809  CG  LEU A 108     -40.094   4.102  13.039  1.00 61.16           C  
ATOM    810  CD1 LEU A 108     -41.469   4.395  12.461  1.00 61.16           C  
ATOM    811  CD2 LEU A 108     -39.031   4.191  11.961  1.00 61.16           C  
ATOM    812  N   VAL A 109     -38.562   6.215  17.031  1.00 63.97           N  
ATOM    813  CA  VAL A 109     -38.188   7.293  17.938  1.00 63.97           C  
ATOM    814  C   VAL A 109     -36.812   6.984  18.547  1.00 63.97           C  
ATOM    815  CB  VAL A 109     -39.219   7.520  19.047  1.00 63.97           C  
ATOM    816  O   VAL A 109     -35.938   7.867  18.641  1.00 63.97           O  
ATOM    817  CG1 VAL A 109     -38.688   8.516  20.078  1.00 63.97           C  
ATOM    818  CG2 VAL A 109     -40.531   8.000  18.453  1.00 63.97           C  
ATOM    819  N   VAL A 110     -36.500   5.680  18.875  1.00 63.91           N  
ATOM    820  CA  VAL A 110     -35.250   5.156  19.391  1.00 63.91           C  
ATOM    821  C   VAL A 110     -34.188   5.180  18.297  1.00 63.91           C  
ATOM    822  CB  VAL A 110     -35.406   3.723  19.953  1.00 63.91           C  
ATOM    823  O   VAL A 110     -33.031   5.562  18.547  1.00 63.91           O  
ATOM    824  CG1 VAL A 110     -34.031   3.107  20.266  1.00 63.91           C  
ATOM    825  CG2 VAL A 110     -36.281   3.727  21.188  1.00 63.91           C  
ATOM    826  N   LEU A 111     -34.625   5.023  16.938  1.00 67.12           N  
ATOM    827  CA  LEU A 111     -33.719   5.031  15.805  1.00 67.12           C  
ATOM    828  C   LEU A 111     -33.438   6.457  15.328  1.00 67.12           C  
ATOM    829  CB  LEU A 111     -34.281   4.191  14.656  1.00 67.12           C  
ATOM    830  O   LEU A 111     -32.438   6.719  14.672  1.00 67.12           O  
ATOM    831  CG  LEU A 111     -34.375   2.686  14.898  1.00 67.12           C  
ATOM    832  CD1 LEU A 111     -35.031   1.999  13.711  1.00 67.12           C  
ATOM    833  CD2 LEU A 111     -32.969   2.102  15.141  1.00 67.12           C  
ATOM    834  N   ALA A 112     -34.375   7.375  15.648  1.00 67.12           N  
ATOM    835  CA  ALA A 112     -34.281   8.773  15.227  1.00 67.12           C  
ATOM    836  C   ALA A 112     -33.438   9.594  16.188  1.00 67.12           C  
ATOM    837  CB  ALA A 112     -35.688   9.367  15.125  1.00 67.12           C  
ATOM    838  O   ALA A 112     -33.000  10.703  15.859  1.00 67.12           O  
ATOM    839  N   GLN A 113     -33.031   9.117  17.422  1.00 68.12           N  
ATOM    840  CA  GLN A 113     -32.125   9.727  18.375  1.00 68.12           C  
ATOM    841  C   GLN A 113     -30.672   9.570  17.922  1.00 68.12           C  
ATOM    842  CB  GLN A 113     -32.312   9.125  19.766  1.00 68.12           C  
ATOM    843  O   GLN A 113     -30.344   8.664  17.156  1.00 68.12           O  
ATOM    844  CG  GLN A 113     -33.688   9.336  20.344  1.00 68.12           C  
ATOM    845  CD  GLN A 113     -34.031  10.797  20.516  1.00 68.12           C  
ATOM    846  NE2 GLN A 113     -35.281  11.156  20.188  1.00 68.12           N  
ATOM    847  OE1 GLN A 113     -33.219  11.602  20.953  1.00 68.12           O  
ATOM    848  N   PRO A 114     -29.766  10.617  18.078  1.00 62.47           N  
ATOM    849  CA  PRO A 114     -28.359  10.586  17.656  1.00 62.47           C  
ATOM    850  C   PRO A 114     -27.688   9.250  17.953  1.00 62.47           C  
ATOM    851  CB  PRO A 114     -27.719  11.711  18.469  1.00 62.47           C  
ATOM    852  O   PRO A 114     -26.812   8.805  17.203  1.00 62.47           O  
ATOM    853  CG  PRO A 114     -28.844  12.633  18.797  1.00 62.47           C  
ATOM    854  CD  PRO A 114     -30.109  11.828  18.891  1.00 62.47           C  
ATOM    855  N   ASP A 115     -28.297   8.359  18.953  1.00 62.97           N  
ATOM    856  CA  ASP A 115     -27.703   7.074  19.312  1.00 62.97           C  
ATOM    857  C   ASP A 115     -28.562   5.922  18.781  1.00 62.97           C  
ATOM    858  CB  ASP A 115     -27.531   6.953  20.828  1.00 62.97           C  
ATOM    859  O   ASP A 115     -28.406   4.781  19.219  1.00 62.97           O  
ATOM    860  CG  ASP A 115     -28.828   7.172  21.578  1.00 62.97           C  
ATOM    861  OD1 ASP A 115     -29.844   7.527  20.969  1.00 62.97           O  
ATOM    862  OD2 ASP A 115     -28.828   6.988  22.828  1.00 62.97           O  
ATOM    863  N   GLY A 116     -29.641   6.348  17.969  1.00 64.81           N  
ATOM    864  CA  GLY A 116     -30.578   5.402  17.359  1.00 64.81           C  
ATOM    865  C   GLY A 116     -29.891   4.266  16.641  1.00 64.81           C  
ATOM    866  O   GLY A 116     -30.375   3.133  16.641  1.00 64.81           O  
ATOM    867  N   PHE A 117     -28.625   4.527  16.156  1.00 64.94           N  
ATOM    868  CA  PHE A 117     -27.828   3.533  15.453  1.00 64.94           C  
ATOM    869  C   PHE A 117     -27.281   2.482  16.422  1.00 64.94           C  
ATOM    870  CB  PHE A 117     -26.656   4.203  14.711  1.00 64.94           C  
ATOM    871  O   PHE A 117     -27.062   1.334  16.031  1.00 64.94           O  
ATOM    872  CG  PHE A 117     -27.078   4.887  13.438  1.00 64.94           C  
ATOM    873  CD1 PHE A 117     -27.547   4.148  12.359  1.00 64.94           C  
ATOM    874  CD2 PHE A 117     -26.984   6.266  13.312  1.00 64.94           C  
ATOM    875  CE1 PHE A 117     -27.922   4.777  11.172  1.00 64.94           C  
ATOM    876  CE2 PHE A 117     -27.359   6.902  12.133  1.00 64.94           C  
ATOM    877  CZ  PHE A 117     -27.828   6.156  11.070  1.00 64.94           C  
ATOM    878  N   ASP A 118     -27.188   2.852  17.734  1.00 64.69           N  
ATOM    879  CA  ASP A 118     -26.766   1.946  18.797  1.00 64.69           C  
ATOM    880  C   ASP A 118     -27.828   0.877  19.062  1.00 64.69           C  
ATOM    881  CB  ASP A 118     -26.469   2.727  20.078  1.00 64.69           C  
ATOM    882  O   ASP A 118     -27.484  -0.256  19.422  1.00 64.69           O  
ATOM    883  CG  ASP A 118     -25.250   3.621  19.969  1.00 64.69           C  
ATOM    884  OD1 ASP A 118     -24.516   3.516  18.969  1.00 64.69           O  
ATOM    885  OD2 ASP A 118     -25.016   4.438  20.891  1.00 64.69           O  
ATOM    886  N   SER A 119     -29.016   1.306  18.781  1.00 64.69           N  
ATOM    887  CA  SER A 119     -30.188   0.479  19.062  1.00 64.69           C  
ATOM    888  C   SER A 119     -30.453  -0.505  17.922  1.00 64.69           C  
ATOM    889  CB  SER A 119     -31.422   1.354  19.281  1.00 64.69           C  
ATOM    890  O   SER A 119     -31.125  -1.521  18.109  1.00 64.69           O  
ATOM    891  OG  SER A 119     -31.250   2.195  20.406  1.00 64.69           O  
ATOM    892  N   ILE A 120     -29.766  -0.362  16.703  1.00 65.56           N  
ATOM    893  CA  ILE A 120     -29.906  -1.273  15.570  1.00 65.56           C  
ATOM    894  C   ILE A 120     -28.578  -1.970  15.289  1.00 65.56           C  
ATOM    895  CB  ILE A 120     -30.406  -0.534  14.305  1.00 65.56           C  
ATOM    896  O   ILE A 120     -28.438  -2.658  14.273  1.00 65.56           O  
ATOM    897  CG1 ILE A 120     -29.469   0.618  13.953  1.00 65.56           C  
ATOM    898  CG2 ILE A 120     -31.844  -0.024  14.508  1.00 65.56           C  
ATOM    899  CD1 ILE A 120     -29.703   1.225  12.578  1.00 65.56           C  
ATOM    900  N   GLY A 121     -27.516  -1.712  16.328  1.00 77.38           N  
ATOM    901  CA  GLY A 121     -26.312  -2.527  16.188  1.00 77.38           C  
ATOM    902  C   GLY A 121     -25.281  -1.919  15.258  1.00 77.38           C  
ATOM    903  O   GLY A 121     -24.469  -2.637  14.672  1.00 77.38           O  
ATOM    904  N   ARG A 122     -25.297  -0.476  15.117  1.00 87.50           N  
ATOM    905  CA  ARG A 122     -24.328   0.252  14.305  1.00 87.50           C  
ATOM    906  C   ARG A 122     -23.641   1.342  15.125  1.00 87.50           C  
ATOM    907  CB  ARG A 122     -25.000   0.866  13.078  1.00 87.50           C  
ATOM    908  O   ARG A 122     -24.281   2.068  15.875  1.00 87.50           O  
ATOM    909  CG  ARG A 122     -24.031   1.202  11.945  1.00 87.50           C  
ATOM    910  CD  ARG A 122     -24.781   1.623  10.688  1.00 87.50           C  
ATOM    911  NE  ARG A 122     -23.938   2.441   9.820  1.00 87.50           N  
ATOM    912  NH1 ARG A 122     -25.594   2.850   8.258  1.00 87.50           N  
ATOM    913  NH2 ARG A 122     -23.500   3.732   7.969  1.00 87.50           N  
ATOM    914  CZ  ARG A 122     -24.344   3.006   8.680  1.00 87.50           C  
ATOM    915  N   VAL A 123     -22.391   1.606  14.906  1.00 91.12           N  
ATOM    916  CA  VAL A 123     -21.578   2.602  15.586  1.00 91.12           C  
ATOM    917  C   VAL A 123     -20.734   3.363  14.555  1.00 91.12           C  
ATOM    918  CB  VAL A 123     -20.656   1.954  16.641  1.00 91.12           C  
ATOM    919  O   VAL A 123     -20.266   2.783  13.578  1.00 91.12           O  
ATOM    920  CG1 VAL A 123     -19.672   0.983  15.992  1.00 91.12           C  
ATOM    921  CG2 VAL A 123     -19.906   3.029  17.438  1.00 91.12           C  
ATOM    922  N   SER A 124     -20.594   4.668  14.711  1.00 89.56           N  
ATOM    923  CA  SER A 124     -20.109   5.578  13.680  1.00 89.56           C  
ATOM    924  C   SER A 124     -18.594   5.504  13.555  1.00 89.56           C  
ATOM    925  CB  SER A 124     -20.531   7.012  13.992  1.00 89.56           C  
ATOM    926  O   SER A 124     -18.047   5.723  12.469  1.00 89.56           O  
ATOM    927  OG  SER A 124     -20.062   7.410  15.273  1.00 89.56           O  
ATOM    928  N   SER A 125     -17.859   5.148  14.625  1.00 94.38           N  
ATOM    929  CA  SER A 125     -16.391   5.168  14.594  1.00 94.38           C  
ATOM    930  C   SER A 125     -15.812   4.262  15.672  1.00 94.38           C  
ATOM    931  CB  SER A 125     -15.875   6.594  14.781  1.00 94.38           C  
ATOM    932  O   SER A 125     -16.500   3.879  16.609  1.00 94.38           O  
ATOM    933  OG  SER A 125     -16.156   7.066  16.094  1.00 94.38           O  
ATOM    934  N   PHE A 126     -14.523   3.949  15.500  1.00 95.81           N  
ATOM    935  CA  PHE A 126     -13.820   3.109  16.469  1.00 95.81           C  
ATOM    936  C   PHE A 126     -13.742   3.793  17.828  1.00 95.81           C  
ATOM    937  CB  PHE A 126     -12.414   2.775  15.961  1.00 95.81           C  
ATOM    938  O   PHE A 126     -13.875   3.141  18.859  1.00 95.81           O  
ATOM    939  CG  PHE A 126     -11.742   1.670  16.734  1.00 95.81           C  
ATOM    940  CD1 PHE A 126     -10.828   1.961  17.734  1.00 95.81           C  
ATOM    941  CD2 PHE A 126     -12.016   0.340  16.438  1.00 95.81           C  
ATOM    942  CE1 PHE A 126     -10.203   0.941  18.453  1.00 95.81           C  
ATOM    943  CE2 PHE A 126     -11.398  -0.685  17.156  1.00 95.81           C  
ATOM    944  CZ  PHE A 126     -10.492  -0.383  18.156  1.00 95.81           C  
ATOM    945  N   ALA A 127     -13.523   5.113  17.844  1.00 95.44           N  
ATOM    946  CA  ALA A 127     -13.516   5.895  19.078  1.00 95.44           C  
ATOM    947  C   ALA A 127     -14.844   5.777  19.812  1.00 95.44           C  
ATOM    948  CB  ALA A 127     -13.195   7.355  18.781  1.00 95.44           C  
ATOM    949  O   ALA A 127     -14.883   5.609  21.031  1.00 95.44           O  
ATOM    950  N   ALA A 128     -15.922   5.836  19.078  1.00 94.00           N  
ATOM    951  CA  ALA A 128     -17.266   5.688  19.656  1.00 94.00           C  
ATOM    952  C   ALA A 128     -17.484   4.262  20.156  1.00 94.00           C  
ATOM    953  CB  ALA A 128     -18.328   6.059  18.625  1.00 94.00           C  
ATOM    954  O   ALA A 128     -18.172   4.055  21.172  1.00 94.00           O  
ATOM    955  N   LEU A 129     -16.938   3.264  19.438  1.00 95.00           N  
ATOM    956  CA  LEU A 129     -17.047   1.860  19.828  1.00 95.00           C  
ATOM    957  C   LEU A 129     -16.375   1.613  21.172  1.00 95.00           C  
ATOM    958  CB  LEU A 129     -16.422   0.963  18.766  1.00 95.00           C  
ATOM    959  O   LEU A 129     -16.891   0.863  22.000  1.00 95.00           O  
ATOM    960  CG  LEU A 129     -16.516  -0.545  19.000  1.00 95.00           C  
ATOM    961  CD1 LEU A 129     -17.984  -0.974  19.094  1.00 95.00           C  
ATOM    962  CD2 LEU A 129     -15.805  -1.309  17.891  1.00 95.00           C  
ATOM    963  N   ARG A 130     -15.320   2.305  21.469  1.00 95.94           N  
ATOM    964  CA  ARG A 130     -14.586   2.166  22.719  1.00 95.94           C  
ATOM    965  C   ARG A 130     -15.445   2.605  23.906  1.00 95.94           C  
ATOM    966  CB  ARG A 130     -13.297   2.979  22.688  1.00 95.94           C  
ATOM    967  O   ARG A 130     -15.273   2.113  25.031  1.00 95.94           O  
ATOM    968  CG  ARG A 130     -12.211   2.367  21.812  1.00 95.94           C  
ATOM    969  CD  ARG A 130     -10.883   3.096  21.969  1.00 95.94           C  
ATOM    970  NE  ARG A 130      -9.867   2.566  21.062  1.00 95.94           N  
ATOM    971  NH1 ARG A 130      -9.898   4.379  19.641  1.00 95.94           N  
ATOM    972  NH2 ARG A 130      -8.492   2.615  19.219  1.00 95.94           N  
ATOM    973  CZ  ARG A 130      -9.422   3.188  19.984  1.00 95.94           C  
ATOM    974  N   ASN A 131     -16.391   3.484  23.594  1.00 93.94           N  
ATOM    975  CA  ASN A 131     -17.203   4.094  24.641  1.00 93.94           C  
ATOM    976  C   ASN A 131     -18.594   3.479  24.688  1.00 93.94           C  
ATOM    977  CB  ASN A 131     -17.297   5.605  24.422  1.00 93.94           C  
ATOM    978  O   ASN A 131     -19.422   3.863  25.516  1.00 93.94           O  
ATOM    979  CG  ASN A 131     -15.961   6.301  24.594  1.00 93.94           C  
ATOM    980  ND2 ASN A 131     -15.688   7.277  23.734  1.00 93.94           N  
ATOM    981  OD1 ASN A 131     -15.180   5.965  25.484  1.00 93.94           O  
ATOM    982  N   LEU A 132     -18.766   2.516  23.828  1.00 92.25           N  
ATOM    983  CA  LEU A 132     -20.078   1.890  23.750  1.00 92.25           C  
ATOM    984  C   LEU A 132     -20.156   0.672  24.672  1.00 92.25           C  
ATOM    985  CB  LEU A 132     -20.391   1.479  22.312  1.00 92.25           C  
ATOM    986  O   LEU A 132     -19.578  -0.373  24.359  1.00 92.25           O  
ATOM    987  CG  LEU A 132     -21.750   0.800  22.078  1.00 92.25           C  
ATOM    988  CD1 LEU A 132     -22.891   1.779  22.359  1.00 92.25           C  
ATOM    989  CD2 LEU A 132     -21.844   0.246  20.672  1.00 92.25           C  
ATOM    990  N   LYS A 133     -20.859   0.766  25.828  1.00 92.06           N  
ATOM    991  CA  LYS A 133     -21.016  -0.336  26.781  1.00 92.06           C  
ATOM    992  C   LYS A 133     -22.047  -1.350  26.266  1.00 92.06           C  
ATOM    993  CB  LYS A 133     -21.453   0.190  28.141  1.00 92.06           C  
ATOM    994  O   LYS A 133     -23.188  -1.000  26.000  1.00 92.06           O  
ATOM    995  CG  LYS A 133     -21.516  -0.880  29.219  1.00 92.06           C  
ATOM    996  CD  LYS A 133     -21.844  -0.280  30.594  1.00 92.06           C  
ATOM    997  CE  LYS A 133     -21.922  -1.351  31.672  1.00 92.06           C  
ATOM    998  NZ  LYS A 133     -22.156  -0.759  33.031  1.00 92.06           N  
ATOM    999  N   PRO A 134     -21.578  -2.660  26.016  1.00 92.12           N  
ATOM   1000  CA  PRO A 134     -22.531  -3.682  25.562  1.00 92.12           C  
ATOM   1001  C   PRO A 134     -23.578  -4.016  26.625  1.00 92.12           C  
ATOM   1002  CB  PRO A 134     -21.641  -4.891  25.281  1.00 92.12           C  
ATOM   1003  O   PRO A 134     -23.312  -3.902  27.812  1.00 92.12           O  
ATOM   1004  CG  PRO A 134     -20.453  -4.703  26.156  1.00 92.12           C  
ATOM   1005  CD  PRO A 134     -20.219  -3.229  26.344  1.00 92.12           C  
ATOM   1006  N   LYS A 135     -24.734  -4.395  26.266  1.00 88.19           N  
ATOM   1007  CA  LYS A 135     -25.812  -4.766  27.172  1.00 88.19           C  
ATOM   1008  C   LYS A 135     -25.625  -6.191  27.688  1.00 88.19           C  
ATOM   1009  CB  LYS A 135     -27.172  -4.625  26.469  1.00 88.19           C  
ATOM   1010  O   LYS A 135     -26.031  -6.512  28.797  1.00 88.19           O  
ATOM   1011  CG  LYS A 135     -27.547  -3.188  26.141  1.00 88.19           C  
ATOM   1012  CD  LYS A 135     -28.922  -3.107  25.484  1.00 88.19           C  
ATOM   1013  CE  LYS A 135     -29.281  -1.676  25.109  1.00 88.19           C  
ATOM   1014  NZ  LYS A 135     -30.609  -1.597  24.438  1.00 88.19           N  
ATOM   1015  N   LYS A 136     -25.047  -7.027  26.922  1.00 89.12           N  
ATOM   1016  CA  LYS A 136     -24.734  -8.414  27.234  1.00 89.12           C  
ATOM   1017  C   LYS A 136     -23.531  -8.898  26.438  1.00 89.12           C  
ATOM   1018  CB  LYS A 136     -25.938  -9.320  26.969  1.00 89.12           C  
ATOM   1019  O   LYS A 136     -23.219  -8.359  25.359  1.00 89.12           O  
ATOM   1020  CG  LYS A 136     -26.359  -9.367  25.516  1.00 89.12           C  
ATOM   1021  CD  LYS A 136     -27.578 -10.258  25.312  1.00 89.12           C  
ATOM   1022  CE  LYS A 136     -27.984 -10.336  23.844  1.00 89.12           C  
ATOM   1023  NZ  LYS A 136     -29.188 -11.195  23.656  1.00 89.12           N  
ATOM   1024  N   SER A 137     -22.797  -9.898  27.000  1.00 93.19           N  
ATOM   1025  CA  SER A 137     -21.734 -10.547  26.266  1.00 93.19           C  
ATOM   1026  C   SER A 137     -22.266 -11.242  25.016  1.00 93.19           C  
ATOM   1027  CB  SER A 137     -20.984 -11.555  27.141  1.00 93.19           C  
ATOM   1028  O   SER A 137     -23.312 -11.883  25.062  1.00 93.19           O  
ATOM   1029  OG  SER A 137     -19.859 -12.086  26.469  1.00 93.19           O  
ATOM   1030  N   GLY A 138     -21.562 -11.062  23.891  1.00 92.38           N  
ATOM   1031  CA  GLY A 138     -21.984 -11.727  22.672  1.00 92.38           C  
ATOM   1032  C   GLY A 138     -22.812 -10.836  21.766  1.00 92.38           C  
ATOM   1033  O   GLY A 138     -23.281 -11.281  20.703  1.00 92.38           O  
ATOM   1034  N   GLN A 139     -22.953  -9.578  22.203  1.00 92.38           N  
ATOM   1035  CA  GLN A 139     -23.672  -8.578  21.406  1.00 92.38           C  
ATOM   1036  C   GLN A 139     -22.859  -8.180  20.172  1.00 92.38           C  
ATOM   1037  CB  GLN A 139     -23.984  -7.344  22.250  1.00 92.38           C  
ATOM   1038  O   GLN A 139     -21.641  -7.945  20.266  1.00 92.38           O  
ATOM   1039  CG  GLN A 139     -24.750  -6.266  21.500  1.00 92.38           C  
ATOM   1040  CD  GLN A 139     -25.094  -5.078  22.391  1.00 92.38           C  
ATOM   1041  NE2 GLN A 139     -25.469  -3.965  21.750  1.00 92.38           N  
ATOM   1042  OE1 GLN A 139     -25.031  -5.160  23.609  1.00 92.38           O  
ATOM   1043  N   HIS A 140     -23.609  -8.070  18.953  1.00 93.69           N  
ATOM   1044  CA  HIS A 140     -22.953  -7.660  17.719  1.00 93.69           C  
ATOM   1045  C   HIS A 140     -23.234  -6.195  17.406  1.00 93.69           C  
ATOM   1046  CB  HIS A 140     -23.391  -8.547  16.562  1.00 93.69           C  
ATOM   1047  O   HIS A 140     -24.359  -5.727  17.594  1.00 93.69           O  
ATOM   1048  CG  HIS A 140     -22.844  -9.938  16.625  1.00 93.69           C  
ATOM   1049  CD2 HIS A 140     -23.016 -10.922  17.547  1.00 93.69           C  
ATOM   1050  ND1 HIS A 140     -22.000 -10.453  15.664  1.00 93.69           N  
ATOM   1051  CE1 HIS A 140     -21.688 -11.695  15.984  1.00 93.69           C  
ATOM   1052  NE2 HIS A 140     -22.281 -12.000  17.125  1.00 93.69           N  
ATOM   1053  N   VAL A 141     -22.203  -5.602  16.828  1.00 94.00           N  
ATOM   1054  CA  VAL A 141     -22.406  -4.230  16.375  1.00 94.00           C  
ATOM   1055  C   VAL A 141     -21.641  -4.004  15.078  1.00 94.00           C  
ATOM   1056  CB  VAL A 141     -21.938  -3.209  17.453  1.00 94.00           C  
ATOM   1057  O   VAL A 141     -20.594  -4.617  14.844  1.00 94.00           O  
ATOM   1058  CG1 VAL A 141     -20.422  -3.254  17.625  1.00 94.00           C  
ATOM   1059  CG2 VAL A 141     -22.391  -1.800  17.062  1.00 94.00           C  
ATOM   1060  N   LEU A 142     -22.234  -3.221  14.234  1.00 93.69           N  
ATOM   1061  CA  LEU A 142     -21.578  -2.871  12.977  1.00 93.69           C  
ATOM   1062  C   LEU A 142     -20.875  -1.522  13.094  1.00 93.69           C  
ATOM   1063  CB  LEU A 142     -22.594  -2.838  11.828  1.00 93.69           C  
ATOM   1064  O   LEU A 142     -21.500  -0.525  13.469  1.00 93.69           O  
ATOM   1065  CG  LEU A 142     -23.094  -4.191  11.328  1.00 93.69           C  
ATOM   1066  CD1 LEU A 142     -24.234  -4.004  10.336  1.00 93.69           C  
ATOM   1067  CD2 LEU A 142     -21.953  -4.980  10.695  1.00 93.69           C  
ATOM   1068  N   LEU A 143     -19.594  -1.503  12.867  1.00 94.12           N  
ATOM   1069  CA  LEU A 143     -18.781  -0.289  12.781  1.00 94.12           C  
ATOM   1070  C   LEU A 143     -18.828   0.283  11.367  1.00 94.12           C  
ATOM   1071  CB  LEU A 143     -17.344  -0.571  13.188  1.00 94.12           C  
ATOM   1072  O   LEU A 143     -18.500  -0.410  10.398  1.00 94.12           O  
ATOM   1073  CG  LEU A 143     -16.375   0.623  13.164  1.00 94.12           C  
ATOM   1074  CD1 LEU A 143     -16.750   1.617  14.258  1.00 94.12           C  
ATOM   1075  CD2 LEU A 143     -14.938   0.155  13.312  1.00 94.12           C  
ATOM   1076  N   THR A 144     -19.234   1.516  11.242  1.00 91.31           N  
ATOM   1077  CA  THR A 144     -19.391   2.174   9.945  1.00 91.31           C  
ATOM   1078  C   THR A 144     -18.031   2.467   9.320  1.00 91.31           C  
ATOM   1079  CB  THR A 144     -20.188   3.482  10.078  1.00 91.31           C  
ATOM   1080  O   THR A 144     -17.812   2.188   8.141  1.00 91.31           O  
ATOM   1081  CG2 THR A 144     -20.391   4.145   8.719  1.00 91.31           C  
ATOM   1082  OG1 THR A 144     -21.469   3.197  10.656  1.00 91.31           O  
ATOM   1083  N   SER A 145     -17.078   3.045   9.992  1.00 92.94           N  
ATOM   1084  CA  SER A 145     -15.703   3.352   9.602  1.00 92.94           C  
ATOM   1085  C   SER A 145     -14.820   3.574  10.820  1.00 92.94           C  
ATOM   1086  CB  SER A 145     -15.672   4.590   8.703  1.00 92.94           C  
ATOM   1087  O   SER A 145     -15.320   3.793  11.922  1.00 92.94           O  
ATOM   1088  OG  SER A 145     -16.141   5.730   9.391  1.00 92.94           O  
ATOM   1089  N   TYR A 146     -13.531   3.418  10.547  1.00 94.69           N  
ATOM   1090  CA  TYR A 146     -12.617   3.623  11.664  1.00 94.69           C  
ATOM   1091  C   TYR A 146     -12.727   5.043  12.203  1.00 94.69           C  
ATOM   1092  CB  TYR A 146     -11.172   3.338  11.234  1.00 94.69           C  
ATOM   1093  O   TYR A 146     -12.820   5.250  13.414  1.00 94.69           O  
ATOM   1094  CG  TYR A 146     -10.211   3.221  12.398  1.00 94.69           C  
ATOM   1095  CD1 TYR A 146      -9.594   4.352  12.930  1.00 94.69           C  
ATOM   1096  CD2 TYR A 146      -9.922   1.983  12.961  1.00 94.69           C  
ATOM   1097  CE1 TYR A 146      -8.703   4.246  13.992  1.00 94.69           C  
ATOM   1098  CE2 TYR A 146      -9.031   1.868  14.023  1.00 94.69           C  
ATOM   1099  OH  TYR A 146      -7.555   2.896  15.586  1.00 94.69           O  
ATOM   1100  CZ  TYR A 146      -8.430   3.004  14.531  1.00 94.69           C  
ATOM   1101  N   TYR A 147     -12.711   6.094  11.281  1.00 92.31           N  
ATOM   1102  CA  TYR A 147     -12.875   7.492  11.648  1.00 92.31           C  
ATOM   1103  C   TYR A 147     -14.305   7.961  11.391  1.00 92.31           C  
ATOM   1104  CB  TYR A 147     -11.883   8.375  10.883  1.00 92.31           C  
ATOM   1105  O   TYR A 147     -14.961   7.473  10.469  1.00 92.31           O  
ATOM   1106  CG  TYR A 147     -10.438   8.047  11.156  1.00 92.31           C  
ATOM   1107  CD1 TYR A 147      -9.867   8.320  12.391  1.00 92.31           C  
ATOM   1108  CD2 TYR A 147      -9.641   7.461  10.172  1.00 92.31           C  
ATOM   1109  CE1 TYR A 147      -8.531   8.023  12.648  1.00 92.31           C  
ATOM   1110  CE2 TYR A 147      -8.305   7.160  10.422  1.00 92.31           C  
ATOM   1111  OH  TYR A 147      -6.441   7.148  11.906  1.00 92.31           O  
ATOM   1112  CZ  TYR A 147      -7.762   7.445  11.656  1.00 92.31           C  
ATOM   1113  N   ASP A 148     -14.734   8.891  12.117  1.00 89.56           N  
ATOM   1114  CA  ASP A 148     -16.062   9.477  11.922  1.00 89.56           C  
ATOM   1115  C   ASP A 148     -16.156  10.164  10.555  1.00 89.56           C  
ATOM   1116  CB  ASP A 148     -16.375  10.469  13.039  1.00 89.56           C  
ATOM   1117  O   ASP A 148     -15.266  10.930  10.180  1.00 89.56           O  
ATOM   1118  CG  ASP A 148     -17.875  10.727  13.188  1.00 89.56           C  
ATOM   1119  OD1 ASP A 148     -18.672  10.047  12.523  1.00 89.56           O  
ATOM   1120  OD2 ASP A 148     -18.234  11.617  13.984  1.00 89.56           O  
ATOM   1121  N   GLY A 149     -17.156   9.859   9.750  1.00 83.88           N  
ATOM   1122  CA  GLY A 149     -17.391  10.570   8.508  1.00 83.88           C  
ATOM   1123  C   GLY A 149     -16.578  10.039   7.348  1.00 83.88           C  
ATOM   1124  O   GLY A 149     -16.672  10.562   6.234  1.00 83.88           O  
ATOM   1125  N   TRP A 150     -15.672   9.055   7.520  1.00 84.50           N  
ATOM   1126  CA  TRP A 150     -14.773   8.445   6.539  1.00 84.50           C  
ATOM   1127  C   TRP A 150     -15.555   7.648   5.504  1.00 84.50           C  
ATOM   1128  CB  TRP A 150     -13.750   7.539   7.234  1.00 84.50           C  
ATOM   1129  O   TRP A 150     -15.234   7.680   4.312  1.00 84.50           O  
ATOM   1130  CG  TRP A 150     -12.539   7.238   6.402  1.00 84.50           C  
ATOM   1131  CD1 TRP A 150     -12.188   7.820   5.219  1.00 84.50           C  
ATOM   1132  CD2 TRP A 150     -11.523   6.277   6.695  1.00 84.50           C  
ATOM   1133  CE2 TRP A 150     -10.578   6.332   5.645  1.00 84.50           C  
ATOM   1134  CE3 TRP A 150     -11.312   5.375   7.750  1.00 84.50           C  
ATOM   1135  NE1 TRP A 150     -11.008   7.281   4.754  1.00 84.50           N  
ATOM   1136  CH2 TRP A 150      -9.266   4.641   6.652  1.00 84.50           C  
ATOM   1137  CZ2 TRP A 150      -9.445   5.516   5.613  1.00 84.50           C  
ATOM   1138  CZ3 TRP A 150     -10.188   4.562   7.715  1.00 84.50           C  
ATOM   1139  N   ALA A 151     -16.625   7.062   5.895  1.00 82.06           N  
ATOM   1140  CA  ALA A 151     -17.484   6.258   5.023  1.00 82.06           C  
ATOM   1141  C   ALA A 151     -18.188   7.129   3.990  1.00 82.06           C  
ATOM   1142  CB  ALA A 151     -18.500   5.477   5.848  1.00 82.06           C  
ATOM   1143  O   ALA A 151     -18.547   6.656   2.908  1.00 82.06           O  
ATOM   1144  N   ALA A 152     -18.422   8.352   4.215  1.00 78.06           N  
ATOM   1145  CA  ALA A 152     -19.141   9.312   3.383  1.00 78.06           C  
ATOM   1146  C   ALA A 152     -18.266   9.828   2.248  1.00 78.06           C  
ATOM   1147  CB  ALA A 152     -19.641  10.484   4.230  1.00 78.06           C  
ATOM   1148  O   ALA A 152     -18.766  10.367   1.260  1.00 78.06           O  
ATOM   1149  N   GLU A 153     -16.859   9.539   2.260  1.00 69.56           N  
ATOM   1150  CA  GLU A 153     -15.852  10.000   1.313  1.00 69.56           C  
ATOM   1151  C   GLU A 153     -15.633   8.977   0.203  1.00 69.56           C  
ATOM   1152  CB  GLU A 153     -14.531  10.281   2.037  1.00 69.56           C  
ATOM   1153  O   GLU A 153     -14.945   9.258  -0.780  1.00 69.56           O  
ATOM   1154  CG  GLU A 153     -14.570  11.516   2.926  1.00 69.56           C  
ATOM   1155  CD  GLU A 153     -13.258  11.789   3.635  1.00 69.56           C  
ATOM   1156  OE1 GLU A 153     -13.219  12.664   4.527  1.00 69.56           O  
ATOM   1157  OE2 GLU A 153     -12.258  11.117   3.299  1.00 69.56           O  
ATOM   1158  N   ASN A 154     -16.688   8.109  -0.379  1.00 56.34           N  
ATOM   1159  CA  ASN A 154     -16.938   7.125  -1.422  1.00 56.34           C  
ATOM   1160  C   ASN A 154     -15.664   6.773  -2.180  1.00 56.34           C  
ATOM   1161  CB  ASN A 154     -18.016   7.625  -2.393  1.00 56.34           C  
ATOM   1162  O   ASN A 154     -15.695   6.000  -3.137  1.00 56.34           O  
ATOM   1163  CG  ASN A 154     -19.203   6.688  -2.482  1.00 56.34           C  
ATOM   1164  ND2 ASN A 154     -20.078   6.930  -3.451  1.00 56.34           N  
ATOM   1165  OD1 ASN A 154     -19.328   5.750  -1.690  1.00 56.34           O  
ATOM   1166  N   LYS A 155     -14.500   6.664  -1.577  1.00 61.69           N  
ATOM   1167  CA  LYS A 155     -13.414   6.371  -2.506  1.00 61.69           C  
ATOM   1168  C   LYS A 155     -12.281   5.621  -1.810  1.00 61.69           C  
ATOM   1169  CB  LYS A 155     -12.875   7.660  -3.131  1.00 61.69           C  
ATOM   1170  O   LYS A 155     -11.312   5.207  -2.453  1.00 61.69           O  
ATOM   1171  CG  LYS A 155     -13.859   8.352  -4.066  1.00 61.69           C  
ATOM   1172  CD  LYS A 155     -13.195   9.484  -4.836  1.00 61.69           C  
ATOM   1173  CE  LYS A 155     -14.195  10.219  -5.719  1.00 61.69           C  
ATOM   1174  NZ  LYS A 155     -13.531  11.258  -6.566  1.00 61.69           N  
ATOM   1175  N   MET A 156     -12.602   4.711  -0.613  1.00 64.69           N  
ATOM   1176  CA  MET A 156     -11.531   3.881  -0.063  1.00 64.69           C  
ATOM   1177  C   MET A 156     -12.047   3.033   1.096  1.00 64.69           C  
ATOM   1178  CB  MET A 156     -10.367   4.750   0.402  1.00 64.69           C  
ATOM   1179  O   MET A 156     -13.102   3.318   1.662  1.00 64.69           O  
ATOM   1180  CG  MET A 156      -9.773   5.617  -0.696  1.00 64.69           C  
ATOM   1181  SD  MET A 156      -7.938   5.688  -0.623  1.00 64.69           S  
ATOM   1182  CE  MET A 156      -7.551   5.816  -2.391  1.00 64.69           C  
ATOM   1183  N   PRO A 157     -11.500   1.757   1.197  1.00 75.62           N  
ATOM   1184  CA  PRO A 157     -11.781   1.015   2.428  1.00 75.62           C  
ATOM   1185  C   PRO A 157     -11.664   1.881   3.680  1.00 75.62           C  
ATOM   1186  CB  PRO A 157     -10.727  -0.091   2.426  1.00 75.62           C  
ATOM   1187  O   PRO A 157     -10.734   2.686   3.791  1.00 75.62           O  
ATOM   1188  CG  PRO A 157     -10.258  -0.170   1.008  1.00 75.62           C  
ATOM   1189  CD  PRO A 157     -10.438   1.179   0.372  1.00 75.62           C  
ATOM   1190  N   THR A 158     -12.656   1.864   4.613  1.00 86.38           N  
ATOM   1191  CA  THR A 158     -12.820   2.850   5.676  1.00 86.38           C  
ATOM   1192  C   THR A 158     -12.656   2.199   7.047  1.00 86.38           C  
ATOM   1193  CB  THR A 158     -14.188   3.541   5.590  1.00 86.38           C  
ATOM   1194  O   THR A 158     -12.891   2.838   8.070  1.00 86.38           O  
ATOM   1195  CG2 THR A 158     -14.305   4.383   4.324  1.00 86.38           C  
ATOM   1196  OG1 THR A 158     -15.219   2.545   5.590  1.00 86.38           O  
ATOM   1197  N   GLY A 159     -12.172   0.871   7.066  1.00 89.88           N  
ATOM   1198  CA  GLY A 159     -11.875   0.262   8.352  1.00 89.88           C  
ATOM   1199  C   GLY A 159     -13.109  -0.060   9.164  1.00 89.88           C  
ATOM   1200  O   GLY A 159     -13.070  -0.057  10.398  1.00 89.88           O  
ATOM   1201  N   GLY A 160     -14.312  -0.252   8.531  1.00 91.81           N  
ATOM   1202  CA  GLY A 160     -15.547  -0.689   9.156  1.00 91.81           C  
ATOM   1203  C   GLY A 160     -15.633  -2.193   9.336  1.00 91.81           C  
ATOM   1204  O   GLY A 160     -14.641  -2.900   9.133  1.00 91.81           O  
ATOM   1205  N   GLY A 161     -16.781  -2.719   9.828  1.00 93.06           N  
ATOM   1206  CA  GLY A 161     -16.969  -4.148  10.008  1.00 93.06           C  
ATOM   1207  C   GLY A 161     -17.688  -4.500  11.297  1.00 93.06           C  
ATOM   1208  O   GLY A 161     -18.000  -3.613  12.094  1.00 93.06           O  
ATOM   1209  N   GLU A 162     -17.906  -5.789  11.469  1.00 95.44           N  
ATOM   1210  CA  GLU A 162     -18.688  -6.312  12.594  1.00 95.44           C  
ATOM   1211  C   GLU A 162     -17.797  -6.566  13.805  1.00 95.44           C  
ATOM   1212  CB  GLU A 162     -19.406  -7.598  12.195  1.00 95.44           C  
ATOM   1213  O   GLU A 162     -16.672  -7.055  13.664  1.00 95.44           O  
ATOM   1214  CG  GLU A 162     -20.344  -8.133  13.266  1.00 95.44           C  
ATOM   1215  CD  GLU A 162     -21.078  -9.398  12.852  1.00 95.44           C  
ATOM   1216  OE1 GLU A 162     -21.953  -9.875  13.609  1.00 95.44           O  
ATOM   1217  OE2 GLU A 162     -20.750  -9.930  11.766  1.00 95.44           O  
ATOM   1218  N   PHE A 163     -18.375  -6.246  15.055  1.00 97.25           N  
ATOM   1219  CA  PHE A 163     -17.719  -6.520  16.328  1.00 97.25           C  
ATOM   1220  C   PHE A 163     -18.641  -7.281  17.266  1.00 97.25           C  
ATOM   1221  CB  PHE A 163     -17.250  -5.215  16.984  1.00 97.25           C  
ATOM   1222  O   PHE A 163     -19.859  -7.070  17.250  1.00 97.25           O  
ATOM   1223  CG  PHE A 163     -16.016  -4.629  16.375  1.00 97.25           C  
ATOM   1224  CD1 PHE A 163     -14.789  -4.734  17.000  1.00 97.25           C  
ATOM   1225  CD2 PHE A 163     -16.078  -3.967  15.148  1.00 97.25           C  
ATOM   1226  CE1 PHE A 163     -13.641  -4.191  16.438  1.00 97.25           C  
ATOM   1227  CE2 PHE A 163     -14.938  -3.422  14.570  1.00 97.25           C  
ATOM   1228  CZ  PHE A 163     -13.711  -3.533  15.219  1.00 97.25           C  
ATOM   1229  N   ILE A 164     -18.016  -8.102  18.062  1.00 96.44           N  
ATOM   1230  CA  ILE A 164     -18.781  -8.859  19.047  1.00 96.44           C  
ATOM   1231  C   ILE A 164     -18.266  -8.555  20.453  1.00 96.44           C  
ATOM   1232  CB  ILE A 164     -18.703 -10.375  18.766  1.00 96.44           C  
ATOM   1233  O   ILE A 164     -17.047  -8.438  20.672  1.00 96.44           O  
ATOM   1234  CG1 ILE A 164     -19.625 -11.141  19.734  1.00 96.44           C  
ATOM   1235  CG2 ILE A 164     -17.266 -10.875  18.875  1.00 96.44           C  
ATOM   1236  CD1 ILE A 164     -19.875 -12.586  19.328  1.00 96.44           C  
ATOM   1237  N   SER A 165     -19.156  -8.320  21.391  1.00 96.75           N  
ATOM   1238  CA  SER A 165     -18.797  -7.836  22.719  1.00 96.75           C  
ATOM   1239  C   SER A 165     -18.469  -8.992  23.656  1.00 96.75           C  
ATOM   1240  CB  SER A 165     -19.906  -6.980  23.297  1.00 96.75           C  
ATOM   1241  O   SER A 165     -19.016 -10.094  23.500  1.00 96.75           O  
ATOM   1242  OG  SER A 165     -21.031  -7.785  23.641  1.00 96.75           O  
ATOM   1243  N   SER A 166     -17.609  -8.805  24.656  1.00 97.06           N  
ATOM   1244  CA  SER A 166     -17.312  -9.633  25.812  1.00 97.06           C  
ATOM   1245  C   SER A 166     -17.250  -8.797  27.094  1.00 97.06           C  
ATOM   1246  CB  SER A 166     -15.977 -10.367  25.625  1.00 97.06           C  
ATOM   1247  O   SER A 166     -16.812  -7.645  27.062  1.00 97.06           O  
ATOM   1248  OG  SER A 166     -16.047 -11.234  24.500  1.00 97.06           O  
ATOM   1249  N   ILE A 167     -17.781  -9.367  28.203  1.00 95.12           N  
ATOM   1250  CA  ILE A 167     -17.688  -8.719  29.500  1.00 95.12           C  
ATOM   1251  C   ILE A 167     -16.375  -9.117  30.172  1.00 95.12           C  
ATOM   1252  CB  ILE A 167     -18.891  -9.070  30.406  1.00 95.12           C  
ATOM   1253  O   ILE A 167     -16.062 -10.305  30.266  1.00 95.12           O  
ATOM   1254  CG1 ILE A 167     -20.203  -8.727  29.703  1.00 95.12           C  
ATOM   1255  CG2 ILE A 167     -18.781  -8.344  31.750  1.00 95.12           C  
ATOM   1256  CD1 ILE A 167     -20.359  -7.246  29.375  1.00 95.12           C  
ATOM   1257  N   GLY A 168     -15.555  -8.156  30.453  1.00 94.88           N  
ATOM   1258  CA  GLY A 168     -14.227  -8.375  31.016  1.00 94.88           C  
ATOM   1259  C   GLY A 168     -13.219  -7.336  30.578  1.00 94.88           C  
ATOM   1260  O   GLY A 168     -13.594  -6.238  30.156  1.00 94.88           O  
ATOM   1261  N   THR A 169     -11.898  -7.688  30.766  1.00 95.44           N  
ATOM   1262  CA  THR A 169     -10.844  -6.742  30.438  1.00 95.44           C  
ATOM   1263  C   THR A 169      -9.961  -7.285  29.312  1.00 95.44           C  
ATOM   1264  CB  THR A 169      -9.969  -6.422  31.672  1.00 95.44           C  
ATOM   1265  O   THR A 169      -9.758  -8.500  29.203  1.00 95.44           O  
ATOM   1266  CG2 THR A 169     -10.797  -5.773  32.781  1.00 95.44           C  
ATOM   1267  OG1 THR A 169      -9.398  -7.633  32.156  1.00 95.44           O  
ATOM   1268  N   ALA A 170      -9.641  -6.551  28.359  1.00 96.12           N  
ATOM   1269  CA  ALA A 170      -8.688  -6.809  27.281  1.00 96.12           C  
ATOM   1270  C   ALA A 170      -7.930  -5.539  26.906  1.00 96.12           C  
ATOM   1271  CB  ALA A 170      -9.398  -7.379  26.062  1.00 96.12           C  
ATOM   1272  O   ALA A 170      -8.305  -4.438  27.328  1.00 96.12           O  
ATOM   1273  N   THR A 171      -6.750  -5.707  26.234  1.00 95.94           N  
ATOM   1274  CA  THR A 171      -5.934  -4.570  25.828  1.00 95.94           C  
ATOM   1275  C   THR A 171      -6.406  -4.023  24.484  1.00 95.94           C  
ATOM   1276  CB  THR A 171      -4.449  -4.957  25.734  1.00 95.94           C  
ATOM   1277  O   THR A 171      -6.562  -4.781  23.516  1.00 95.94           O  
ATOM   1278  CG2 THR A 171      -3.596  -3.764  25.312  1.00 95.94           C  
ATOM   1279  OG1 THR A 171      -4.000  -5.422  27.000  1.00 95.94           O  
ATOM   1280  N   ASP A 172      -6.773  -2.797  24.562  1.00 96.44           N  
ATOM   1281  CA  ASP A 172      -7.109  -2.135  23.297  1.00 96.44           C  
ATOM   1282  C   ASP A 172      -5.910  -2.109  22.359  1.00 96.44           C  
ATOM   1283  CB  ASP A 172      -7.605  -0.711  23.562  1.00 96.44           C  
ATOM   1284  O   ASP A 172      -4.855  -1.563  22.703  1.00 96.44           O  
ATOM   1285  CG  ASP A 172      -8.211  -0.062  22.328  1.00 96.44           C  
ATOM   1286  OD1 ASP A 172      -7.703  -0.284  21.219  1.00 96.44           O  
ATOM   1287  OD2 ASP A 172      -9.203   0.682  22.484  1.00 96.44           O  
ATOM   1288  N   ASP A 173      -6.086  -2.584  21.094  1.00 95.12           N  
ATOM   1289  CA  ASP A 173      -4.941  -2.721  20.203  1.00 95.12           C  
ATOM   1290  C   ASP A 173      -5.082  -1.808  18.984  1.00 95.12           C  
ATOM   1291  CB  ASP A 173      -4.785  -4.176  19.750  1.00 95.12           C  
ATOM   1292  O   ASP A 173      -4.281  -1.881  18.047  1.00 95.12           O  
ATOM   1293  CG  ASP A 173      -6.004  -4.699  19.016  1.00 95.12           C  
ATOM   1294  OD1 ASP A 173      -6.859  -3.891  18.594  1.00 95.12           O  
ATOM   1295  OD2 ASP A 173      -6.109  -5.934  18.844  1.00 95.12           O  
ATOM   1296  N   GLY A 174      -6.285  -0.967  19.078  1.00 94.38           N  
ATOM   1297  CA  GLY A 174      -6.383   0.102  18.094  1.00 94.38           C  
ATOM   1298  C   GLY A 174      -7.043  -0.333  16.797  1.00 94.38           C  
ATOM   1299  O   GLY A 174      -7.191   0.465  15.875  1.00 94.38           O  
ATOM   1300  N   GLY A 175      -7.555  -1.602  16.703  1.00 95.50           N  
ATOM   1301  CA  GLY A 175      -8.242  -2.076  15.516  1.00 95.50           C  
ATOM   1302  C   GLY A 175      -9.000  -3.367  15.742  1.00 95.50           C  
ATOM   1303  O   GLY A 175     -10.227  -3.408  15.586  1.00 95.50           O  
ATOM   1304  N   TYR A 176      -8.383  -4.500  16.234  1.00 97.00           N  
ATOM   1305  CA  TYR A 176      -8.961  -5.820  16.453  1.00 97.00           C  
ATOM   1306  C   TYR A 176      -9.758  -5.855  17.750  1.00 97.00           C  
ATOM   1307  CB  TYR A 176      -7.859  -6.891  16.484  1.00 97.00           C  
ATOM   1308  O   TYR A 176     -10.867  -6.391  17.797  1.00 97.00           O  
ATOM   1309  CG  TYR A 176      -8.391  -8.297  16.609  1.00 97.00           C  
ATOM   1310  CD1 TYR A 176      -8.188  -9.039  17.781  1.00 97.00           C  
ATOM   1311  CD2 TYR A 176      -9.086  -8.891  15.570  1.00 97.00           C  
ATOM   1312  CE1 TYR A 176      -8.672 -10.336  17.891  1.00 97.00           C  
ATOM   1313  CE2 TYR A 176      -9.570 -10.188  15.672  1.00 97.00           C  
ATOM   1314  OH  TYR A 176      -9.844 -12.188  16.953  1.00 97.00           O  
ATOM   1315  CZ  TYR A 176      -9.359 -10.906  16.844  1.00 97.00           C  
ATOM   1316  N   ILE A 177      -9.266  -5.273  18.859  1.00 97.62           N  
ATOM   1317  CA  ILE A 177      -9.930  -5.156  20.141  1.00 97.62           C  
ATOM   1318  C   ILE A 177     -10.164  -3.682  20.469  1.00 97.62           C  
ATOM   1319  CB  ILE A 177      -9.117  -5.836  21.266  1.00 97.62           C  
ATOM   1320  O   ILE A 177      -9.219  -2.885  20.484  1.00 97.62           O  
ATOM   1321  CG1 ILE A 177      -8.938  -7.324  20.969  1.00 97.62           C  
ATOM   1322  CG2 ILE A 177      -9.797  -5.629  22.625  1.00 97.62           C  
ATOM   1323  CD1 ILE A 177     -10.219  -8.141  21.047  1.00 97.62           C  
ATOM   1324  N   ALA A 178     -11.414  -3.352  20.672  1.00 97.31           N  
ATOM   1325  CA  ALA A 178     -11.781  -2.066  21.266  1.00 97.31           C  
ATOM   1326  C   ALA A 178     -12.188  -2.230  22.719  1.00 97.31           C  
ATOM   1327  CB  ALA A 178     -12.914  -1.423  20.469  1.00 97.31           C  
ATOM   1328  O   ALA A 178     -13.227  -2.824  23.031  1.00 97.31           O  
ATOM   1329  N   ALA A 179     -11.375  -1.706  23.641  1.00 97.25           N  
ATOM   1330  CA  ALA A 179     -11.602  -2.008  25.047  1.00 97.25           C  
ATOM   1331  C   ALA A 179     -12.117  -0.781  25.797  1.00 97.25           C  
ATOM   1332  CB  ALA A 179     -10.312  -2.520  25.688  1.00 97.25           C  
ATOM   1333  O   ALA A 179     -11.594   0.324  25.609  1.00 97.25           O  
ATOM   1334  N   GLY A 180     -13.195  -0.865  26.547  1.00 95.19           N  
ATOM   1335  CA  GLY A 180     -13.711   0.073  27.531  1.00 95.19           C  
ATOM   1336  C   GLY A 180     -13.578  -0.427  28.953  1.00 95.19           C  
ATOM   1337  O   GLY A 180     -13.109  -1.546  29.188  1.00 95.19           O  
ATOM   1338  N   PRO A 181     -13.984   0.346  30.062  1.00 93.88           N  
ATOM   1339  CA  PRO A 181     -13.883  -0.112  31.453  1.00 93.88           C  
ATOM   1340  C   PRO A 181     -14.797  -1.294  31.750  1.00 93.88           C  
ATOM   1341  CB  PRO A 181     -14.289   1.120  32.250  1.00 93.88           C  
ATOM   1342  O   PRO A 181     -16.016  -1.123  31.859  1.00 93.88           O  
ATOM   1343  CG  PRO A 181     -15.156   1.916  31.344  1.00 93.88           C  
ATOM   1344  CD  PRO A 181     -14.742   1.615  29.922  1.00 93.88           C  
ATOM   1345  N   GLY A 182     -14.180  -2.615  31.812  1.00 95.25           N  
ATOM   1346  CA  GLY A 182     -14.938  -3.787  32.219  1.00 95.25           C  
ATOM   1347  C   GLY A 182     -15.594  -4.516  31.062  1.00 95.25           C  
ATOM   1348  O   GLY A 182     -16.422  -5.402  31.281  1.00 95.25           O  
ATOM   1349  N   TYR A 183     -15.336  -4.129  29.750  1.00 96.62           N  
ATOM   1350  CA  TYR A 183     -15.836  -4.758  28.531  1.00 96.62           C  
ATOM   1351  C   TYR A 183     -14.867  -4.559  27.375  1.00 96.62           C  
ATOM   1352  CB  TYR A 183     -17.219  -4.199  28.172  1.00 96.62           C  
ATOM   1353  O   TYR A 183     -13.992  -3.688  27.438  1.00 96.62           O  
ATOM   1354  CG  TYR A 183     -17.203  -2.725  27.844  1.00 96.62           C  
ATOM   1355  CD1 TYR A 183     -17.406  -1.771  28.844  1.00 96.62           C  
ATOM   1356  CD2 TYR A 183     -16.984  -2.283  26.547  1.00 96.62           C  
ATOM   1357  CE1 TYR A 183     -17.406  -0.411  28.547  1.00 96.62           C  
ATOM   1358  CE2 TYR A 183     -16.969  -0.927  26.234  1.00 96.62           C  
ATOM   1359  OH  TYR A 183     -17.172   1.344  26.938  1.00 96.62           O  
ATOM   1360  CZ  TYR A 183     -17.188  -0.000  27.234  1.00 96.62           C  
ATOM   1361  N   TYR A 184     -15.016  -5.387  26.328  1.00 97.94           N  
ATOM   1362  CA  TYR A 184     -14.266  -5.160  25.109  1.00 97.94           C  
ATOM   1363  C   TYR A 184     -15.008  -5.719  23.891  1.00 97.94           C  
ATOM   1364  CB  TYR A 184     -12.875  -5.797  25.203  1.00 97.94           C  
ATOM   1365  O   TYR A 184     -15.852  -6.609  24.031  1.00 97.94           O  
ATOM   1366  CG  TYR A 184     -12.906  -7.293  25.391  1.00 97.94           C  
ATOM   1367  CD1 TYR A 184     -12.992  -7.855  26.656  1.00 97.94           C  
ATOM   1368  CD2 TYR A 184     -12.836  -8.148  24.297  1.00 97.94           C  
ATOM   1369  CE1 TYR A 184     -13.023  -9.234  26.828  1.00 97.94           C  
ATOM   1370  CE2 TYR A 184     -12.867  -9.531  24.453  1.00 97.94           C  
ATOM   1371  OH  TYR A 184     -12.984 -11.430  25.891  1.00 97.94           O  
ATOM   1372  CZ  TYR A 184     -12.953 -10.062  25.734  1.00 97.94           C  
ATOM   1373  N   TRP A 185     -14.820  -5.039  22.750  1.00 97.88           N  
ATOM   1374  CA  TRP A 185     -15.344  -5.492  21.469  1.00 97.88           C  
ATOM   1375  C   TRP A 185     -14.250  -6.141  20.641  1.00 97.88           C  
ATOM   1376  CB  TRP A 185     -15.969  -4.320  20.703  1.00 97.88           C  
ATOM   1377  O   TRP A 185     -13.133  -5.621  20.547  1.00 97.88           O  
ATOM   1378  CG  TRP A 185     -17.156  -3.711  21.375  1.00 97.88           C  
ATOM   1379  CD1 TRP A 185     -17.156  -2.658  22.250  1.00 97.88           C  
ATOM   1380  CD2 TRP A 185     -18.516  -4.117  21.250  1.00 97.88           C  
ATOM   1381  CE2 TRP A 185     -19.297  -3.268  22.062  1.00 97.88           C  
ATOM   1382  CE3 TRP A 185     -19.156  -5.121  20.500  1.00 97.88           C  
ATOM   1383  NE1 TRP A 185     -18.438  -2.387  22.672  1.00 97.88           N  
ATOM   1384  CH2 TRP A 185     -21.281  -4.379  21.438  1.00 97.88           C  
ATOM   1385  CZ2 TRP A 185     -20.688  -3.391  22.172  1.00 97.88           C  
ATOM   1386  CZ3 TRP A 185     -20.547  -5.238  20.609  1.00 97.88           C  
ATOM   1387  N   THR A 186     -14.609  -7.297  20.094  1.00 97.50           N  
ATOM   1388  CA  THR A 186     -13.672  -8.016  19.234  1.00 97.50           C  
ATOM   1389  C   THR A 186     -14.156  -8.000  17.781  1.00 97.50           C  
ATOM   1390  CB  THR A 186     -13.484  -9.469  19.688  1.00 97.50           C  
ATOM   1391  O   THR A 186     -15.320  -8.281  17.500  1.00 97.50           O  
ATOM   1392  CG2 THR A 186     -12.430 -10.180  18.859  1.00 97.50           C  
ATOM   1393  OG1 THR A 186     -13.078  -9.477  21.062  1.00 97.50           O  
ATOM   1394  N   ARG A 187     -13.289  -7.629  16.938  1.00 97.19           N  
ATOM   1395  CA  ARG A 187     -13.625  -7.629  15.508  1.00 97.19           C  
ATOM   1396  C   ARG A 187     -13.898  -9.047  15.016  1.00 97.19           C  
ATOM   1397  CB  ARG A 187     -12.500  -6.992  14.695  1.00 97.19           C  
ATOM   1398  O   ARG A 187     -13.156  -9.977  15.328  1.00 97.19           O  
ATOM   1399  CG  ARG A 187     -12.844  -6.801  13.227  1.00 97.19           C  
ATOM   1400  CD  ARG A 187     -11.695  -6.156  12.453  1.00 97.19           C  
ATOM   1401  NE  ARG A 187     -11.539  -4.746  12.805  1.00 97.19           N  
ATOM   1402  NH1 ARG A 187     -13.211  -3.998  11.398  1.00 97.19           N  
ATOM   1403  NH2 ARG A 187     -12.039  -2.508  12.680  1.00 97.19           N  
ATOM   1404  CZ  ARG A 187     -12.266  -3.754  12.297  1.00 97.19           C  
ATOM   1405  N   VAL A 188     -14.969  -9.195  14.281  1.00 95.38           N  
ATOM   1406  CA  VAL A 188     -15.258 -10.453  13.609  1.00 95.38           C  
ATOM   1407  C   VAL A 188     -14.492 -10.523  12.289  1.00 95.38           C  
ATOM   1408  CB  VAL A 188     -16.766 -10.633  13.352  1.00 95.38           C  
ATOM   1409  O   VAL A 188     -14.727  -9.711  11.383  1.00 95.38           O  
ATOM   1410  CG1 VAL A 188     -17.047 -11.945  12.633  1.00 95.38           C  
ATOM   1411  CG2 VAL A 188     -17.547 -10.570  14.672  1.00 95.38           C  
ATOM   1412  N   VAL A 189     -13.492 -11.352  12.188  1.00 92.31           N  
ATOM   1413  CA  VAL A 189     -12.617 -11.453  11.023  1.00 92.31           C  
ATOM   1414  C   VAL A 189     -12.977 -12.703  10.219  1.00 92.31           C  
ATOM   1415  CB  VAL A 189     -11.133 -11.500  11.438  1.00 92.31           C  
ATOM   1416  O   VAL A 189     -13.180 -13.781  10.789  1.00 92.31           O  
ATOM   1417  CG1 VAL A 189     -10.648 -10.117  11.883  1.00 92.31           C  
ATOM   1418  CG2 VAL A 189     -10.914 -12.531  12.547  1.00 92.31           C  
ATOM   1419  N   ASN A 190     -13.164 -12.484   8.883  1.00 87.12           N  
ATOM   1420  CA  ASN A 190     -13.445 -13.570   7.953  1.00 87.12           C  
ATOM   1421  C   ASN A 190     -12.180 -14.078   7.273  1.00 87.12           C  
ATOM   1422  CB  ASN A 190     -14.477 -13.133   6.906  1.00 87.12           C  
ATOM   1423  O   ASN A 190     -11.336 -13.281   6.848  1.00 87.12           O  
ATOM   1424  CG  ASN A 190     -15.820 -12.797   7.512  1.00 87.12           C  
ATOM   1425  ND2 ASN A 190     -16.484 -11.789   6.965  1.00 87.12           N  
ATOM   1426  OD1 ASN A 190     -16.266 -13.445   8.469  1.00 87.12           O  
ATOM   1427  N   ASN A 191     -11.945 -15.391   7.348  1.00 89.19           N  
ATOM   1428  CA  ASN A 191     -10.867 -16.031   6.609  1.00 89.19           C  
ATOM   1429  C   ASN A 191      -9.500 -15.641   7.156  1.00 89.19           C  
ATOM   1430  CB  ASN A 191     -10.961 -15.703   5.121  1.00 89.19           C  
ATOM   1431  O   ASN A 191      -8.547 -15.477   6.395  1.00 89.19           O  
ATOM   1432  CG  ASN A 191     -12.172 -16.328   4.457  1.00 89.19           C  
ATOM   1433  ND2 ASN A 191     -12.617 -15.742   3.355  1.00 89.19           N  
ATOM   1434  OD1 ASN A 191     -12.703 -17.344   4.930  1.00 89.19           O  
ATOM   1435  N   ASN A 192      -9.547 -15.289   8.547  1.00 93.56           N  
ATOM   1436  CA  ASN A 192      -8.297 -14.953   9.219  1.00 93.56           C  
ATOM   1437  C   ASN A 192      -7.531 -13.867   8.469  1.00 93.56           C  
ATOM   1438  CB  ASN A 192      -7.422 -16.203   9.375  1.00 93.56           C  
ATOM   1439  O   ASN A 192      -6.305 -13.930   8.359  1.00 93.56           O  
ATOM   1440  CG  ASN A 192      -7.992 -17.188  10.375  1.00 93.56           C  
ATOM   1441  ND2 ASN A 192      -7.410 -18.375  10.438  1.00 93.56           N  
ATOM   1442  OD1 ASN A 192      -8.953 -16.875  11.094  1.00 93.56           O  
ATOM   1443  N   SER A 193      -8.289 -12.922   7.848  1.00 94.00           N  
ATOM   1444  CA  SER A 193      -7.719 -11.805   7.102  1.00 94.00           C  
ATOM   1445  C   SER A 193      -8.328 -10.477   7.535  1.00 94.00           C  
ATOM   1446  CB  SER A 193      -7.926 -12.000   5.598  1.00 94.00           C  
ATOM   1447  O   SER A 193      -9.523 -10.406   7.844  1.00 94.00           O  
ATOM   1448  OG  SER A 193      -7.484 -10.867   4.875  1.00 94.00           O  
ATOM   1449  N   PHE A 194      -7.453  -9.445   7.496  1.00 95.12           N  
ATOM   1450  CA  PHE A 194      -7.910  -8.102   7.820  1.00 95.12           C  
ATOM   1451  C   PHE A 194      -7.148  -7.059   7.008  1.00 95.12           C  
ATOM   1452  CB  PHE A 194      -7.742  -7.820   9.320  1.00 95.12           C  
ATOM   1453  O   PHE A 194      -6.176  -7.391   6.324  1.00 95.12           O  
ATOM   1454  CG  PHE A 194      -6.309  -7.746   9.766  1.00 95.12           C  
ATOM   1455  CD1 PHE A 194      -5.590  -8.906  10.031  1.00 95.12           C  
ATOM   1456  CD2 PHE A 194      -5.680  -6.520   9.922  1.00 95.12           C  
ATOM   1457  CE1 PHE A 194      -4.262  -8.844  10.445  1.00 95.12           C  
ATOM   1458  CE2 PHE A 194      -4.352  -6.449  10.336  1.00 95.12           C  
ATOM   1459  CZ  PHE A 194      -3.646  -7.609  10.602  1.00 95.12           C  
ATOM   1460  N   THR A 195      -7.660  -5.824   7.047  1.00 95.00           N  
ATOM   1461  CA  THR A 195      -7.031  -4.762   6.273  1.00 95.00           C  
ATOM   1462  C   THR A 195      -6.328  -3.764   7.188  1.00 95.00           C  
ATOM   1463  CB  THR A 195      -8.062  -4.020   5.398  1.00 95.00           C  
ATOM   1464  O   THR A 195      -6.648  -3.672   8.375  1.00 95.00           O  
ATOM   1465  CG2 THR A 195      -8.828  -4.992   4.508  1.00 95.00           C  
ATOM   1466  OG1 THR A 195      -8.992  -3.332   6.246  1.00 95.00           O  
ATOM   1467  N   ALA A 196      -5.305  -3.080   6.648  1.00 95.19           N  
ATOM   1468  CA  ALA A 196      -4.609  -2.023   7.383  1.00 95.19           C  
ATOM   1469  C   ALA A 196      -5.590  -0.953   7.855  1.00 95.19           C  
ATOM   1470  CB  ALA A 196      -3.521  -1.398   6.516  1.00 95.19           C  
ATOM   1471  O   ALA A 196      -5.395  -0.347   8.914  1.00 95.19           O  
ATOM   1472  N   GLU A 197      -6.684  -0.680   7.145  1.00 94.50           N  
ATOM   1473  CA  GLU A 197      -7.699   0.327   7.445  1.00 94.50           C  
ATOM   1474  C   GLU A 197      -8.477  -0.032   8.703  1.00 94.50           C  
ATOM   1475  CB  GLU A 197      -8.656   0.494   6.262  1.00 94.50           C  
ATOM   1476  O   GLU A 197      -9.047   0.845   9.359  1.00 94.50           O  
ATOM   1477  CG  GLU A 197      -8.016   1.146   5.043  1.00 94.50           C  
ATOM   1478  CD  GLU A 197      -7.242   0.168   4.176  1.00 94.50           C  
ATOM   1479  OE1 GLU A 197      -6.664   0.592   3.148  1.00 94.50           O  
ATOM   1480  OE2 GLU A 197      -7.211  -1.033   4.527  1.00 94.50           O  
ATOM   1481  N   ASP A 198      -8.516  -1.403   9.016  1.00 95.56           N  
ATOM   1482  CA  ASP A 198      -9.156  -1.844  10.250  1.00 95.56           C  
ATOM   1483  C   ASP A 198      -8.461  -1.253  11.477  1.00 95.56           C  
ATOM   1484  CB  ASP A 198      -9.164  -3.371  10.336  1.00 95.56           C  
ATOM   1485  O   ASP A 198      -9.047  -1.177  12.555  1.00 95.56           O  
ATOM   1486  CG  ASP A 198     -10.133  -4.016   9.367  1.00 95.56           C  
ATOM   1487  OD1 ASP A 198     -11.039  -3.320   8.852  1.00 95.56           O  
ATOM   1488  OD2 ASP A 198     -10.000  -5.234   9.109  1.00 95.56           O  
ATOM   1489  N   PHE A 199      -7.227  -0.815  11.281  1.00 96.31           N  
ATOM   1490  CA  PHE A 199      -6.426  -0.247  12.359  1.00 96.31           C  
ATOM   1491  C   PHE A 199      -6.305   1.265  12.203  1.00 96.31           C  
ATOM   1492  CB  PHE A 199      -5.035  -0.884  12.391  1.00 96.31           C  
ATOM   1493  O   PHE A 199      -5.637   1.925  13.008  1.00 96.31           O  
ATOM   1494  CG  PHE A 199      -5.012  -2.260  13.000  1.00 96.31           C  
ATOM   1495  CD1 PHE A 199      -4.637  -2.441  14.328  1.00 96.31           C  
ATOM   1496  CD2 PHE A 199      -5.359  -3.373  12.250  1.00 96.31           C  
ATOM   1497  CE1 PHE A 199      -4.613  -3.715  14.891  1.00 96.31           C  
ATOM   1498  CE2 PHE A 199      -5.340  -4.648  12.805  1.00 96.31           C  
ATOM   1499  CZ  PHE A 199      -4.965  -4.816  14.133  1.00 96.31           C  
ATOM   1500  N   GLY A 200      -7.000   1.774  11.133  1.00 94.06           N  
ATOM   1501  CA  GLY A 200      -7.066   3.223  11.023  1.00 94.06           C  
ATOM   1502  C   GLY A 200      -6.105   3.787   9.992  1.00 94.06           C  
ATOM   1503  O   GLY A 200      -5.875   5.000   9.945  1.00 94.06           O  
ATOM   1504  N   CYS A 201      -5.367   2.898   9.195  1.00 92.94           N  
ATOM   1505  CA  CYS A 201      -4.484   3.357   8.125  1.00 92.94           C  
ATOM   1506  C   CYS A 201      -5.281   4.039   7.020  1.00 92.94           C  
ATOM   1507  CB  CYS A 201      -3.691   2.188   7.547  1.00 92.94           C  
ATOM   1508  O   CYS A 201      -6.379   3.600   6.676  1.00 92.94           O  
ATOM   1509  SG  CYS A 201      -2.461   1.510   8.680  1.00 92.94           S  
ATOM   1510  N   LYS A 202      -4.660   5.172   6.449  1.00 89.44           N  
ATOM   1511  CA  LYS A 202      -5.270   5.922   5.355  1.00 89.44           C  
ATOM   1512  C   LYS A 202      -4.336   5.988   4.148  1.00 89.44           C  
ATOM   1513  CB  LYS A 202      -5.637   7.336   5.809  1.00 89.44           C  
ATOM   1514  O   LYS A 202      -3.129   6.195   4.301  1.00 89.44           O  
ATOM   1515  CG  LYS A 202      -6.766   7.383   6.828  1.00 89.44           C  
ATOM   1516  CD  LYS A 202      -7.141   8.812   7.184  1.00 89.44           C  
ATOM   1517  CE  LYS A 202      -8.289   8.867   8.180  1.00 89.44           C  
ATOM   1518  NZ  LYS A 202      -8.672  10.266   8.516  1.00 89.44           N  
ATOM   1519  N   THR A 203      -4.953   5.707   3.031  1.00 85.62           N  
ATOM   1520  CA  THR A 203      -4.172   5.840   1.809  1.00 85.62           C  
ATOM   1521  C   THR A 203      -4.547   7.117   1.061  1.00 85.62           C  
ATOM   1522  CB  THR A 203      -4.367   4.625   0.885  1.00 85.62           C  
ATOM   1523  O   THR A 203      -5.629   7.668   1.271  1.00 85.62           O  
ATOM   1524  CG2 THR A 203      -4.066   3.322   1.619  1.00 85.62           C  
ATOM   1525  OG1 THR A 203      -5.723   4.598   0.423  1.00 85.62           O  
ATOM   1526  N   THR A 204      -3.699   7.578   0.204  1.00 77.94           N  
ATOM   1527  CA  THR A 204      -3.979   8.617  -0.781  1.00 77.94           C  
ATOM   1528  C   THR A 204      -3.924   8.047  -2.197  1.00 77.94           C  
ATOM   1529  CB  THR A 204      -2.986   9.789  -0.655  1.00 77.94           C  
ATOM   1530  O   THR A 204      -3.324   7.000  -2.426  1.00 77.94           O  
ATOM   1531  CG2 THR A 204      -3.010  10.383   0.750  1.00 77.94           C  
ATOM   1532  OG1 THR A 204      -1.663   9.320  -0.941  1.00 77.94           O  
ATOM   1533  N   ALA A 205      -4.793   8.453  -3.148  1.00 65.88           N  
ATOM   1534  CA  ALA A 205      -5.066   7.996  -4.508  1.00 65.88           C  
ATOM   1535  C   ALA A 205      -3.852   8.203  -5.410  1.00 65.88           C  
ATOM   1536  CB  ALA A 205      -6.277   8.727  -5.082  1.00 65.88           C  
ATOM   1537  O   ALA A 205      -3.627   7.430  -6.344  1.00 65.88           O  
ATOM   1538  N   THR A 206      -2.688   8.883  -5.000  1.00 61.06           N  
ATOM   1539  CA  THR A 206      -1.562   9.016  -5.918  1.00 61.06           C  
ATOM   1540  C   THR A 206      -0.261   9.234  -5.148  1.00 61.06           C  
ATOM   1541  CB  THR A 206      -1.779  10.180  -6.902  1.00 61.06           C  
ATOM   1542  O   THR A 206      -0.227  10.000  -4.180  1.00 61.06           O  
ATOM   1543  CG2 THR A 206      -1.249   9.836  -8.289  1.00 61.06           C  
ATOM   1544  OG1 THR A 206      -3.182  10.461  -6.996  1.00 61.06           O  
ATOM   1545  N   PRO A 207       0.768   8.289  -5.480  1.00 56.16           N  
ATOM   1546  CA  PRO A 207       2.105   8.641  -4.996  1.00 56.16           C  
ATOM   1547  C   PRO A 207       2.525  10.047  -5.406  1.00 56.16           C  
ATOM   1548  CB  PRO A 207       3.006   7.590  -5.648  1.00 56.16           C  
ATOM   1549  O   PRO A 207       2.092  10.547  -6.445  1.00 56.16           O  
ATOM   1550  CG  PRO A 207       2.068   6.684  -6.383  1.00 56.16           C  
ATOM   1551  CD  PRO A 207       0.692   7.281  -6.332  1.00 56.16           C  
ATOM   1552  N   PRO A 208       2.914  11.039  -4.512  1.00 54.28           N  
ATOM   1553  CA  PRO A 208       3.273  12.391  -4.945  1.00 54.28           C  
ATOM   1554  C   PRO A 208       4.129  12.398  -6.207  1.00 54.28           C  
ATOM   1555  CB  PRO A 208       4.051  12.953  -3.752  1.00 54.28           C  
ATOM   1556  O   PRO A 208       4.938  11.492  -6.414  1.00 54.28           O  
ATOM   1557  CG  PRO A 208       4.207  11.797  -2.820  1.00 54.28           C  
ATOM   1558  CD  PRO A 208       3.447  10.625  -3.381  1.00 54.28           C  
ATOM   1559  N   PRO A 209       3.613  13.000  -7.449  1.00 45.97           N  
ATOM   1560  CA  PRO A 209       4.203  13.148  -8.781  1.00 45.97           C  
ATOM   1561  C   PRO A 209       5.582  13.797  -8.742  1.00 45.97           C  
ATOM   1562  CB  PRO A 209       3.197  14.047  -9.508  1.00 45.97           C  
ATOM   1563  O   PRO A 209       6.422  13.523  -9.609  1.00 45.97           O  
ATOM   1564  CG  PRO A 209       2.287  14.547  -8.438  1.00 45.97           C  
ATOM   1565  CD  PRO A 209       2.592  13.812  -7.168  1.00 45.97           C  
ATOM   1566  N   ASN A 210       6.223  13.914  -7.516  1.00 50.03           N  
ATOM   1567  CA  ASN A 210       7.562  14.461  -7.305  1.00 50.03           C  
ATOM   1568  C   ASN A 210       8.039  14.227  -5.875  1.00 50.03           C  
ATOM   1569  CB  ASN A 210       7.590  15.953  -7.633  1.00 50.03           C  
ATOM   1570  O   ASN A 210       7.352  14.578  -4.918  1.00 50.03           O  
ATOM   1571  CG  ASN A 210       8.992  16.516  -7.645  1.00 50.03           C  
ATOM   1572  ND2 ASN A 210       9.133  17.750  -8.133  1.00 50.03           N  
ATOM   1573  OD1 ASN A 210       9.945  15.867  -7.215  1.00 50.03           O  
ATOM   1574  N   PHE A 211       8.711  13.023  -5.652  1.00 52.97           N  
ATOM   1575  CA  PHE A 211       9.352  12.555  -4.426  1.00 52.97           C  
ATOM   1576  C   PHE A 211       9.820  13.734  -3.584  1.00 52.97           C  
ATOM   1577  CB  PHE A 211      10.531  11.633  -4.746  1.00 52.97           C  
ATOM   1578  O   PHE A 211      10.117  13.586  -2.396  1.00 52.97           O  
ATOM   1579  CG  PHE A 211      10.117  10.281  -5.254  1.00 52.97           C  
ATOM   1580  CD1 PHE A 211       9.672   9.297  -4.379  1.00 52.97           C  
ATOM   1581  CD2 PHE A 211      10.172   9.992  -6.613  1.00 52.97           C  
ATOM   1582  CE1 PHE A 211       9.297   8.039  -4.848  1.00 52.97           C  
ATOM   1583  CE2 PHE A 211       9.797   8.734  -7.086  1.00 52.97           C  
ATOM   1584  CZ  PHE A 211       9.352   7.766  -6.203  1.00 52.97           C  
ATOM   1585  N   ASN A 212       9.500  15.125  -4.012  1.00 48.47           N  
ATOM   1586  CA  ASN A 212      10.016  16.328  -3.365  1.00 48.47           C  
ATOM   1587  C   ASN A 212       8.898  17.328  -3.064  1.00 48.47           C  
ATOM   1588  CB  ASN A 212      11.094  16.984  -4.230  1.00 48.47           C  
ATOM   1589  O   ASN A 212       9.109  18.297  -2.342  1.00 48.47           O  
ATOM   1590  CG  ASN A 212      12.414  16.250  -4.176  1.00 48.47           C  
ATOM   1591  ND2 ASN A 212      13.297  16.547  -5.121  1.00 48.47           N  
ATOM   1592  OD1 ASN A 212      12.633  15.414  -3.295  1.00 48.47           O  
ATOM   1593  N   VAL A 213       7.566  16.953  -3.385  1.00 48.41           N  
ATOM   1594  CA  VAL A 213       6.449  17.844  -3.061  1.00 48.41           C  
ATOM   1595  C   VAL A 213       5.352  17.047  -2.357  1.00 48.41           C  
ATOM   1596  CB  VAL A 213       5.887  18.531  -4.324  1.00 48.41           C  
ATOM   1597  O   VAL A 213       4.797  16.109  -2.926  1.00 48.41           O  
ATOM   1598  CG1 VAL A 213       4.770  19.500  -3.955  1.00 48.41           C  
ATOM   1599  CG2 VAL A 213       7.000  19.250  -5.082  1.00 48.41           C  
ATOM   1600  N   LEU A 214       5.277  17.109  -1.005  1.00 57.78           N  
ATOM   1601  CA  LEU A 214       4.352  16.391  -0.142  1.00 57.78           C  
ATOM   1602  C   LEU A 214       2.984  17.062  -0.123  1.00 57.78           C  
ATOM   1603  CB  LEU A 214       4.906  16.297   1.282  1.00 57.78           C  
ATOM   1604  O   LEU A 214       2.896  18.297  -0.089  1.00 57.78           O  
ATOM   1605  CG  LEU A 214       6.141  15.414   1.472  1.00 57.78           C  
ATOM   1606  CD1 LEU A 214       6.770  15.672   2.836  1.00 57.78           C  
ATOM   1607  CD2 LEU A 214       5.773  13.938   1.312  1.00 57.78           C  
ATOM   1608  N   PRO A 215       1.855  16.438  -0.435  1.00 56.22           N  
ATOM   1609  CA  PRO A 215       0.542  17.047  -0.244  1.00 56.22           C  
ATOM   1610  C   PRO A 215       0.337  17.578   1.176  1.00 56.22           C  
ATOM   1611  CB  PRO A 215      -0.433  15.914  -0.553  1.00 56.22           C  
ATOM   1612  O   PRO A 215       1.039  17.156   2.100  1.00 56.22           O  
ATOM   1613  CG  PRO A 215       0.428  14.797  -1.058  1.00 56.22           C  
ATOM   1614  CD  PRO A 215       1.861  15.133  -0.761  1.00 56.22           C  
ATOM   1615  N   ALA A 216      -0.261  18.734   1.473  1.00 55.22           N  
ATOM   1616  CA  ALA A 216      -0.599  19.547   2.633  1.00 55.22           C  
ATOM   1617  C   ALA A 216      -1.286  18.719   3.711  1.00 55.22           C  
ATOM   1618  CB  ALA A 216      -1.489  20.719   2.219  1.00 55.22           C  
ATOM   1619  O   ALA A 216      -1.094  18.953   4.906  1.00 55.22           O  
ATOM   1620  N   GLU A 217      -1.735  17.375   3.465  1.00 59.94           N  
ATOM   1621  CA  GLU A 217      -2.303  16.594   4.562  1.00 59.94           C  
ATOM   1622  C   GLU A 217      -1.865  15.133   4.496  1.00 59.94           C  
ATOM   1623  CB  GLU A 217      -3.832  16.688   4.555  1.00 59.94           C  
ATOM   1624  O   GLU A 217      -2.402  14.359   3.703  1.00 59.94           O  
ATOM   1625  CG  GLU A 217      -4.367  18.078   4.848  1.00 59.94           C  
ATOM   1626  CD  GLU A 217      -5.879  18.125   4.996  1.00 59.94           C  
ATOM   1627  OE1 GLU A 217      -6.430  19.219   5.293  1.00 59.94           O  
ATOM   1628  OE2 GLU A 217      -6.520  17.062   4.812  1.00 59.94           O  
ATOM   1629  N   LEU A 218      -0.556  14.859   4.730  1.00 69.38           N  
ATOM   1630  CA  LEU A 218      -0.026  13.508   4.770  1.00 69.38           C  
ATOM   1631  C   LEU A 218      -0.333  12.844   6.109  1.00 69.38           C  
ATOM   1632  CB  LEU A 218       1.485  13.508   4.527  1.00 69.38           C  
ATOM   1633  O   LEU A 218      -0.181  13.461   7.164  1.00 69.38           O  
ATOM   1634  CG  LEU A 218       1.947  14.008   3.154  1.00 69.38           C  
ATOM   1635  CD1 LEU A 218       3.469  14.117   3.117  1.00 69.38           C  
ATOM   1636  CD2 LEU A 218       1.448  13.078   2.053  1.00 69.38           C  
ATOM   1637  N   PHE A 219      -1.114  11.820   6.082  1.00 81.94           N  
ATOM   1638  CA  PHE A 219      -1.526  11.039   7.238  1.00 81.94           C  
ATOM   1639  C   PHE A 219      -0.469   9.992   7.590  1.00 81.94           C  
ATOM   1640  CB  PHE A 219      -2.869  10.352   6.973  1.00 81.94           C  
ATOM   1641  O   PHE A 219      -0.143   9.133   6.773  1.00 81.94           O  
ATOM   1642  CG  PHE A 219      -3.482   9.719   8.195  1.00 81.94           C  
ATOM   1643  CD1 PHE A 219      -3.348   8.359   8.438  1.00 81.94           C  
ATOM   1644  CD2 PHE A 219      -4.195  10.492   9.102  1.00 81.94           C  
ATOM   1645  CE1 PHE A 219      -3.914   7.773   9.562  1.00 81.94           C  
ATOM   1646  CE2 PHE A 219      -4.762   9.914  10.234  1.00 81.94           C  
ATOM   1647  CZ  PHE A 219      -4.621   8.555  10.461  1.00 81.94           C  
ATOM   1648  N   ASP A 220       0.224  10.227   8.703  1.00 86.88           N  
ATOM   1649  CA  ASP A 220       1.267   9.305   9.141  1.00 86.88           C  
ATOM   1650  C   ASP A 220       0.666   7.977   9.602  1.00 86.88           C  
ATOM   1651  CB  ASP A 220       2.102   9.922  10.258  1.00 86.88           C  
ATOM   1652  O   ASP A 220       0.008   7.918  10.641  1.00 86.88           O  
ATOM   1653  CG  ASP A 220       3.270   9.047  10.680  1.00 86.88           C  
ATOM   1654  OD1 ASP A 220       3.586   8.070   9.969  1.00 86.88           O  
ATOM   1655  OD2 ASP A 220       3.879   9.336  11.734  1.00 86.88           O  
ATOM   1656  N   ASN A 221       1.035   6.855   8.891  1.00 91.00           N  
ATOM   1657  CA  ASN A 221       0.452   5.543   9.141  1.00 91.00           C  
ATOM   1658  C   ASN A 221       1.357   4.688  10.023  1.00 91.00           C  
ATOM   1659  CB  ASN A 221       0.161   4.824   7.824  1.00 91.00           C  
ATOM   1660  O   ASN A 221       1.036   3.533  10.312  1.00 91.00           O  
ATOM   1661  CG  ASN A 221      -1.035   5.402   7.094  1.00 91.00           C  
ATOM   1662  ND2 ASN A 221      -0.774   6.195   6.062  1.00 91.00           N  
ATOM   1663  OD1 ASN A 221      -2.186   5.141   7.457  1.00 91.00           O  
ATOM   1664  N   THR A 222       2.373   5.234  10.562  1.00 88.94           N  
ATOM   1665  CA  THR A 222       3.445   4.477  11.195  1.00 88.94           C  
ATOM   1666  C   THR A 222       2.912   3.670  12.383  1.00 88.94           C  
ATOM   1667  CB  THR A 222       4.578   5.402  11.680  1.00 88.94           C  
ATOM   1668  O   THR A 222       3.131   2.459  12.461  1.00 88.94           O  
ATOM   1669  CG2 THR A 222       5.727   4.602  12.281  1.00 88.94           C  
ATOM   1670  OG1 THR A 222       5.070   6.160  10.562  1.00 88.94           O  
ATOM   1671  N   ALA A 223       2.205   4.242  13.352  1.00 90.69           N  
ATOM   1672  CA  ALA A 223       1.711   3.598  14.562  1.00 90.69           C  
ATOM   1673  C   ALA A 223       0.623   2.578  14.234  1.00 90.69           C  
ATOM   1674  CB  ALA A 223       1.183   4.641  15.547  1.00 90.69           C  
ATOM   1675  O   ALA A 223       0.619   1.470  14.773  1.00 90.69           O  
ATOM   1676  N   MET A 224      -0.245   2.893  13.352  1.00 93.94           N  
ATOM   1677  CA  MET A 224      -1.378   2.051  12.977  1.00 93.94           C  
ATOM   1678  C   MET A 224      -0.912   0.826  12.203  1.00 93.94           C  
ATOM   1679  CB  MET A 224      -2.389   2.844  12.148  1.00 93.94           C  
ATOM   1680  O   MET A 224      -1.411  -0.280  12.414  1.00 93.94           O  
ATOM   1681  CG  MET A 224      -2.977   4.043  12.883  1.00 93.94           C  
ATOM   1682  SD  MET A 224      -2.744   5.609  11.953  1.00 93.94           S  
ATOM   1683  CE  MET A 224      -3.625   6.758  13.047  1.00 93.94           C  
ATOM   1684  N   MET A 225       0.000   1.075  11.266  1.00 94.75           N  
ATOM   1685  CA  MET A 225       0.538  -0.031  10.477  1.00 94.75           C  
ATOM   1686  C   MET A 225       1.312  -1.002  11.359  1.00 94.75           C  
ATOM   1687  CB  MET A 225       1.443   0.493   9.359  1.00 94.75           C  
ATOM   1688  O   MET A 225       1.220  -2.219  11.188  1.00 94.75           O  
ATOM   1689  CG  MET A 225       1.977  -0.596   8.445  1.00 94.75           C  
ATOM   1690  SD  MET A 225       0.646  -1.434   7.496  1.00 94.75           S  
ATOM   1691  CE  MET A 225       0.262  -0.146   6.277  1.00 94.75           C  
ATOM   1692  N   GLN A 226       2.090  -0.415  12.281  1.00 93.94           N  
ATOM   1693  CA  GLN A 226       2.803  -1.286  13.211  1.00 93.94           C  
ATOM   1694  C   GLN A 226       1.833  -2.141  14.016  1.00 93.94           C  
ATOM   1695  CB  GLN A 226       3.688  -0.463  14.148  1.00 93.94           C  
ATOM   1696  O   GLN A 226       2.090  -3.324  14.258  1.00 93.94           O  
ATOM   1697  CG  GLN A 226       4.605  -1.305  15.023  1.00 93.94           C  
ATOM   1698  CD  GLN A 226       5.566  -2.158  14.211  1.00 93.94           C  
ATOM   1699  NE2 GLN A 226       5.473  -3.473  14.375  1.00 93.94           N  
ATOM   1700  OE1 GLN A 226       6.383  -1.639  13.445  1.00 93.94           O  
ATOM   1701  N   ALA A 227       0.766  -1.594  14.500  1.00 94.94           N  
ATOM   1702  CA  ALA A 227      -0.274  -2.309  15.234  1.00 94.94           C  
ATOM   1703  C   ALA A 227      -0.878  -3.424  14.383  1.00 94.94           C  
ATOM   1704  CB  ALA A 227      -1.363  -1.343  15.695  1.00 94.94           C  
ATOM   1705  O   ALA A 227      -1.158  -4.516  14.891  1.00 94.94           O  
ATOM   1706  N   ALA A 228      -1.073  -3.150  13.125  1.00 95.81           N  
ATOM   1707  CA  ALA A 228      -1.575  -4.156  12.195  1.00 95.81           C  
ATOM   1708  C   ALA A 228      -0.581  -5.305  12.047  1.00 95.81           C  
ATOM   1709  CB  ALA A 228      -1.870  -3.527  10.836  1.00 95.81           C  
ATOM   1710  O   ALA A 228      -0.972  -6.477  12.023  1.00 95.81           O  
ATOM   1711  N   PHE A 229       0.731  -4.988  11.922  1.00 94.56           N  
ATOM   1712  CA  PHE A 229       1.779  -6.000  11.875  1.00 94.56           C  
ATOM   1713  C   PHE A 229       1.745  -6.875  13.125  1.00 94.56           C  
ATOM   1714  CB  PHE A 229       3.156  -5.344  11.727  1.00 94.56           C  
ATOM   1715  O   PHE A 229       1.837  -8.102  13.031  1.00 94.56           O  
ATOM   1716  CG  PHE A 229       3.428  -4.801  10.352  1.00 94.56           C  
ATOM   1717  CD1 PHE A 229       2.609  -5.141   9.281  1.00 94.56           C  
ATOM   1718  CD2 PHE A 229       4.504  -3.951  10.125  1.00 94.56           C  
ATOM   1719  CE1 PHE A 229       2.859  -4.637   8.008  1.00 94.56           C  
ATOM   1720  CE2 PHE A 229       4.758  -3.445   8.859  1.00 94.56           C  
ATOM   1721  CZ  PHE A 229       3.936  -3.791   7.797  1.00 94.56           C  
ATOM   1722  N   ASN A 230       1.626  -6.238  14.281  1.00 94.44           N  
ATOM   1723  CA  ASN A 230       1.619  -6.945  15.562  1.00 94.44           C  
ATOM   1724  C   ASN A 230       0.478  -7.953  15.633  1.00 94.44           C  
ATOM   1725  CB  ASN A 230       1.528  -5.953  16.719  1.00 94.44           C  
ATOM   1726  O   ASN A 230       0.666  -9.078  16.109  1.00 94.44           O  
ATOM   1727  CG  ASN A 230       2.795  -5.141  16.891  1.00 94.44           C  
ATOM   1728  ND2 ASN A 230       2.693  -4.027  17.625  1.00 94.44           N  
ATOM   1729  OD1 ASN A 230       3.857  -5.504  16.391  1.00 94.44           O  
ATOM   1730  N   LEU A 231      -0.682  -7.555  15.117  1.00 95.31           N  
ATOM   1731  CA  LEU A 231      -1.826  -8.461  15.133  1.00 95.31           C  
ATOM   1732  C   LEU A 231      -1.607  -9.625  14.172  1.00 95.31           C  
ATOM   1733  CB  LEU A 231      -3.107  -7.711  14.758  1.00 95.31           C  
ATOM   1734  O   LEU A 231      -1.893 -10.773  14.508  1.00 95.31           O  
ATOM   1735  CG  LEU A 231      -4.406  -8.508  14.836  1.00 95.31           C  
ATOM   1736  CD1 LEU A 231      -4.797  -8.750  16.281  1.00 95.31           C  
ATOM   1737  CD2 LEU A 231      -5.523  -7.789  14.086  1.00 95.31           C  
ATOM   1738  N   ALA A 232      -1.207  -9.250  12.930  1.00 94.50           N  
ATOM   1739  CA  ALA A 232      -0.949 -10.266  11.914  1.00 94.50           C  
ATOM   1740  C   ALA A 232       0.014 -11.328  12.430  1.00 94.50           C  
ATOM   1741  CB  ALA A 232      -0.393  -9.625  10.641  1.00 94.50           C  
ATOM   1742  O   ALA A 232      -0.179 -12.523  12.188  1.00 94.50           O  
ATOM   1743  N   ILE A 233       0.914 -10.891  13.195  1.00 92.19           N  
ATOM   1744  CA  ILE A 233       1.945 -11.766  13.734  1.00 92.19           C  
ATOM   1745  C   ILE A 233       1.369 -12.602  14.875  1.00 92.19           C  
ATOM   1746  CB  ILE A 233       3.174 -10.969  14.219  1.00 92.19           C  
ATOM   1747  O   ILE A 233       1.540 -13.820  14.914  1.00 92.19           O  
ATOM   1748  CG1 ILE A 233       3.908 -10.344  13.031  1.00 92.19           C  
ATOM   1749  CG2 ILE A 233       4.113 -11.859  15.031  1.00 92.19           C  
ATOM   1750  CD1 ILE A 233       4.891  -9.242  13.414  1.00 92.19           C  
ATOM   1751  N   SER A 234       0.741 -11.992  15.805  1.00 93.31           N  
ATOM   1752  CA  SER A 234       0.236 -12.648  17.016  1.00 93.31           C  
ATOM   1753  C   SER A 234      -0.852 -13.664  16.672  1.00 93.31           C  
ATOM   1754  CB  SER A 234      -0.310 -11.617  18.000  1.00 93.31           C  
ATOM   1755  O   SER A 234      -0.934 -14.727  17.297  1.00 93.31           O  
ATOM   1756  OG  SER A 234      -1.552 -11.102  17.547  1.00 93.31           O  
ATOM   1757  N   LYS A 235      -1.684 -13.383  15.602  1.00 93.00           N  
ATOM   1758  CA  LYS A 235      -2.850 -14.211  15.312  1.00 93.00           C  
ATOM   1759  C   LYS A 235      -2.631 -15.047  14.055  1.00 93.00           C  
ATOM   1760  CB  LYS A 235      -4.102 -13.344  15.156  1.00 93.00           C  
ATOM   1761  O   LYS A 235      -3.439 -15.922  13.734  1.00 93.00           O  
ATOM   1762  CG  LYS A 235      -4.520 -12.625  16.422  1.00 93.00           C  
ATOM   1763  CD  LYS A 235      -5.027 -13.602  17.484  1.00 93.00           C  
ATOM   1764  CE  LYS A 235      -5.582 -12.867  18.703  1.00 93.00           C  
ATOM   1765  NZ  LYS A 235      -6.070 -13.820  19.734  1.00 93.00           N  
ATOM   1766  N   SER A 236      -1.442 -14.750  13.406  1.00 91.56           N  
ATOM   1767  CA  SER A 236      -1.125 -15.422  12.156  1.00 91.56           C  
ATOM   1768  C   SER A 236      -2.180 -15.133  11.094  1.00 91.56           C  
ATOM   1769  CB  SER A 236      -1.003 -16.938  12.367  1.00 91.56           C  
ATOM   1770  O   SER A 236      -2.588 -16.031  10.352  1.00 91.56           O  
ATOM   1771  OG  SER A 236       0.072 -17.234  13.242  1.00 91.56           O  
ATOM   1772  N   PHE A 237      -2.783 -14.031  11.172  1.00 94.69           N  
ATOM   1773  CA  PHE A 237      -3.744 -13.555  10.188  1.00 94.69           C  
ATOM   1774  C   PHE A 237      -3.029 -12.977   8.969  1.00 94.69           C  
ATOM   1775  CB  PHE A 237      -4.668 -12.500  10.805  1.00 94.69           C  
ATOM   1776  O   PHE A 237      -1.916 -12.461   9.086  1.00 94.69           O  
ATOM   1777  CG  PHE A 237      -5.688 -13.070  11.758  1.00 94.69           C  
ATOM   1778  CD1 PHE A 237      -5.820 -14.445  11.914  1.00 94.69           C  
ATOM   1779  CD2 PHE A 237      -6.508 -12.227  12.492  1.00 94.69           C  
ATOM   1780  CE1 PHE A 237      -6.762 -14.969  12.797  1.00 94.69           C  
ATOM   1781  CE2 PHE A 237      -7.449 -12.750  13.375  1.00 94.69           C  
ATOM   1782  CZ  PHE A 237      -7.574 -14.125  13.523  1.00 94.69           C  
ATOM   1783  N   LYS A 238      -3.750 -13.023   7.879  1.00 95.12           N  
ATOM   1784  CA  LYS A 238      -3.289 -12.359   6.664  1.00 95.12           C  
ATOM   1785  C   LYS A 238      -3.646 -10.875   6.680  1.00 95.12           C  
ATOM   1786  CB  LYS A 238      -3.889 -13.023   5.426  1.00 95.12           C  
ATOM   1787  O   LYS A 238      -4.789 -10.508   6.961  1.00 95.12           O  
ATOM   1788  CG  LYS A 238      -3.469 -12.383   4.109  1.00 95.12           C  
ATOM   1789  CD  LYS A 238      -4.020 -13.156   2.914  1.00 95.12           C  
ATOM   1790  CE  LYS A 238      -5.500 -12.875   2.707  1.00 95.12           C  
ATOM   1791  NZ  LYS A 238      -6.043 -13.625   1.535  1.00 95.12           N  
ATOM   1792  N   LEU A 239      -2.559  -9.961   6.410  1.00 96.31           N  
ATOM   1793  CA  LEU A 239      -2.781  -8.523   6.297  1.00 96.31           C  
ATOM   1794  C   LEU A 239      -2.941  -8.109   4.840  1.00 96.31           C  
ATOM   1795  CB  LEU A 239      -1.626  -7.746   6.938  1.00 96.31           C  
ATOM   1796  O   LEU A 239      -2.014  -8.266   4.039  1.00 96.31           O  
ATOM   1797  CG  LEU A 239      -1.665  -6.227   6.785  1.00 96.31           C  
ATOM   1798  CD1 LEU A 239      -2.908  -5.656   7.461  1.00 96.31           C  
ATOM   1799  CD2 LEU A 239      -0.401  -5.598   7.367  1.00 96.31           C  
ATOM   1800  N   ASN A 240      -4.117  -7.578   4.500  1.00 95.06           N  
ATOM   1801  CA  ASN A 240      -4.414  -7.090   3.158  1.00 95.06           C  
ATOM   1802  C   ASN A 240      -4.254  -5.574   3.066  1.00 95.06           C  
ATOM   1803  CB  ASN A 240      -5.824  -7.500   2.734  1.00 95.06           C  
ATOM   1804  O   ASN A 240      -4.816  -4.836   3.875  1.00 95.06           O  
ATOM   1805  CG  ASN A 240      -5.977  -9.000   2.584  1.00 95.06           C  
ATOM   1806  ND2 ASN A 240      -7.062  -9.547   3.123  1.00 95.06           N  
ATOM   1807  OD1 ASN A 240      -5.125  -9.664   1.986  1.00 95.06           O  
ATOM   1808  N   LEU A 241      -3.496  -5.141   2.133  1.00 94.56           N  
ATOM   1809  CA  LEU A 241      -3.295  -3.713   1.921  1.00 94.56           C  
ATOM   1810  C   LEU A 241      -4.086  -3.227   0.712  1.00 94.56           C  
ATOM   1811  CB  LEU A 241      -1.808  -3.402   1.729  1.00 94.56           C  
ATOM   1812  O   LEU A 241      -4.145  -3.908  -0.314  1.00 94.56           O  
ATOM   1813  CG  LEU A 241      -0.875  -3.828   2.863  1.00 94.56           C  
ATOM   1814  CD1 LEU A 241       0.581  -3.602   2.467  1.00 94.56           C  
ATOM   1815  CD2 LEU A 241      -1.209  -3.072   4.145  1.00 94.56           C  
ATOM   1816  N   SER A 242      -4.719  -2.070   0.905  1.00 91.12           N  
ATOM   1817  CA  SER A 242      -5.520  -1.480  -0.165  1.00 91.12           C  
ATOM   1818  C   SER A 242      -4.637  -0.762  -1.181  1.00 91.12           C  
ATOM   1819  CB  SER A 242      -6.551  -0.507   0.407  1.00 91.12           C  
ATOM   1820  O   SER A 242      -3.492  -0.417  -0.883  1.00 91.12           O  
ATOM   1821  OG  SER A 242      -7.430  -1.172   1.295  1.00 91.12           O  
ATOM   1822  N   THR A 243      -5.184  -0.562  -2.398  1.00 88.25           N  
ATOM   1823  CA  THR A 243      -4.496   0.244  -3.402  1.00 88.25           C  
ATOM   1824  C   THR A 243      -4.348   1.687  -2.930  1.00 88.25           C  
ATOM   1825  CB  THR A 243      -5.246   0.217  -4.750  1.00 88.25           C  
ATOM   1826  O   THR A 243      -5.246   2.229  -2.279  1.00 88.25           O  
ATOM   1827  CG2 THR A 243      -4.453   0.938  -5.832  1.00 88.25           C  
ATOM   1828  OG1 THR A 243      -5.453  -1.145  -5.148  1.00 88.25           O  
ATOM   1829  N   GLY A 244      -3.203   2.275  -3.125  1.00 86.19           N  
ATOM   1830  CA  GLY A 244      -2.932   3.648  -2.727  1.00 86.19           C  
ATOM   1831  C   GLY A 244      -1.598   3.812  -2.025  1.00 86.19           C  
ATOM   1832  O   GLY A 244      -0.781   2.889  -2.006  1.00 86.19           O  
ATOM   1833  N   THR A 245      -1.354   5.062  -1.533  1.00 87.56           N  
ATOM   1834  CA  THR A 245      -0.075   5.367  -0.900  1.00 87.56           C  
ATOM   1835  C   THR A 245      -0.241   5.520   0.609  1.00 87.56           C  
ATOM   1836  CB  THR A 245       0.547   6.648  -1.483  1.00 87.56           C  
ATOM   1837  O   THR A 245      -1.012   6.363   1.071  1.00 87.56           O  
ATOM   1838  CG2 THR A 245       1.908   6.934  -0.856  1.00 87.56           C  
ATOM   1839  OG1 THR A 245       0.708   6.492  -2.898  1.00 87.56           O  
ATOM   1840  N   TYR A 246       0.480   4.594   1.348  1.00 89.81           N  
ATOM   1841  CA  TYR A 246       0.615   4.758   2.791  1.00 89.81           C  
ATOM   1842  C   TYR A 246       1.823   5.621   3.133  1.00 89.81           C  
ATOM   1843  CB  TYR A 246       0.738   3.395   3.477  1.00 89.81           C  
ATOM   1844  O   TYR A 246       2.959   5.270   2.805  1.00 89.81           O  
ATOM   1845  CG  TYR A 246      -0.489   2.527   3.328  1.00 89.81           C  
ATOM   1846  CD1 TYR A 246      -1.548   2.627   4.230  1.00 89.81           C  
ATOM   1847  CD2 TYR A 246      -0.592   1.608   2.291  1.00 89.81           C  
ATOM   1848  CE1 TYR A 246      -2.680   1.828   4.098  1.00 89.81           C  
ATOM   1849  CE2 TYR A 246      -1.719   0.806   2.148  1.00 89.81           C  
ATOM   1850  OH  TYR A 246      -3.875   0.130   2.922  1.00 89.81           O  
ATOM   1851  CZ  TYR A 246      -2.756   0.923   3.057  1.00 89.81           C  
ATOM   1852  N   TYR A 247       1.527   6.715   3.764  1.00 86.75           N  
ATOM   1853  CA  TYR A 247       2.596   7.652   4.094  1.00 86.75           C  
ATOM   1854  C   TYR A 247       3.152   7.375   5.484  1.00 86.75           C  
ATOM   1855  CB  TYR A 247       2.090   9.094   4.012  1.00 86.75           C  
ATOM   1856  O   TYR A 247       2.393   7.164   6.434  1.00 86.75           O  
ATOM   1857  CG  TYR A 247       3.141  10.125   4.340  1.00 86.75           C  
ATOM   1858  CD1 TYR A 247       3.256  10.648   5.625  1.00 86.75           C  
ATOM   1859  CD2 TYR A 247       4.023  10.578   3.365  1.00 86.75           C  
ATOM   1860  CE1 TYR A 247       4.223  11.602   5.934  1.00 86.75           C  
ATOM   1861  CE2 TYR A 247       4.992  11.531   3.660  1.00 86.75           C  
ATOM   1862  OH  TYR A 247       6.043  12.977   5.242  1.00 86.75           O  
ATOM   1863  CZ  TYR A 247       5.086  12.039   4.945  1.00 86.75           C  
ATOM   1864  N   PHE A 248       4.547   7.414   5.664  1.00 84.56           N  
ATOM   1865  CA  PHE A 248       5.223   7.156   6.930  1.00 84.56           C  
ATOM   1866  C   PHE A 248       6.195   8.273   7.262  1.00 84.56           C  
ATOM   1867  CB  PHE A 248       5.961   5.812   6.879  1.00 84.56           C  
ATOM   1868  O   PHE A 248       7.059   8.617   6.449  1.00 84.56           O  
ATOM   1869  CG  PHE A 248       5.082   4.652   6.500  1.00 84.56           C  
ATOM   1870  CD1 PHE A 248       4.387   3.943   7.473  1.00 84.56           C  
ATOM   1871  CD2 PHE A 248       4.957   4.266   5.176  1.00 84.56           C  
ATOM   1872  CE1 PHE A 248       3.574   2.867   7.129  1.00 84.56           C  
ATOM   1873  CE2 PHE A 248       4.148   3.189   4.820  1.00 84.56           C  
ATOM   1874  CZ  PHE A 248       3.457   2.490   5.797  1.00 84.56           C  
ATOM   1875  N   GLU A 249       6.051   9.070   8.359  1.00 74.12           N  
ATOM   1876  CA  GLU A 249       6.785  10.273   8.758  1.00 74.12           C  
ATOM   1877  C   GLU A 249       7.793   9.961   9.867  1.00 74.12           C  
ATOM   1878  CB  GLU A 249       5.824  11.367   9.219  1.00 74.12           C  
ATOM   1879  O   GLU A 249       8.844  10.602   9.953  1.00 74.12           O  
ATOM   1880  CG  GLU A 249       5.117  12.086   8.070  1.00 74.12           C  
ATOM   1881  CD  GLU A 249       4.363  13.328   8.516  1.00 74.12           C  
ATOM   1882  OE1 GLU A 249       3.820  14.047   7.652  1.00 74.12           O  
ATOM   1883  OE2 GLU A 249       4.320  13.578   9.742  1.00 74.12           O  
ATOM   1884  N   SER A 250       7.504   8.922  10.719  1.00 64.44           N  
ATOM   1885  CA  SER A 250       8.281   8.656  11.922  1.00 64.44           C  
ATOM   1886  C   SER A 250       9.477   7.758  11.625  1.00 64.44           C  
ATOM   1887  CB  SER A 250       7.402   8.016  12.992  1.00 64.44           C  
ATOM   1888  O   SER A 250       9.477   7.027  10.625  1.00 64.44           O  
ATOM   1889  OG  SER A 250       7.027   6.699  12.617  1.00 64.44           O  
ATOM   1890  N   SER A 251      10.727   8.125  12.141  1.00 53.59           N  
ATOM   1891  CA  SER A 251      12.016   7.441  12.172  1.00 53.59           C  
ATOM   1892  C   SER A 251      11.883   6.043  12.773  1.00 53.59           C  
ATOM   1893  CB  SER A 251      13.031   8.250  12.969  1.00 53.59           C  
ATOM   1894  O   SER A 251      12.867   5.312  12.875  1.00 53.59           O  
ATOM   1895  OG  SER A 251      12.578   8.461  14.297  1.00 53.59           O  
ATOM   1896  N   ASP A 252      10.531   5.656  13.305  1.00 58.09           N  
ATOM   1897  CA  ASP A 252      10.375   4.320  13.867  1.00 58.09           C  
ATOM   1898  C   ASP A 252      10.219   3.275  12.766  1.00 58.09           C  
ATOM   1899  CB  ASP A 252       9.164   4.277  14.812  1.00 58.09           C  
ATOM   1900  O   ASP A 252       9.453   3.467  11.820  1.00 58.09           O  
ATOM   1901  CG  ASP A 252       9.398   5.031  16.109  1.00 58.09           C  
ATOM   1902  OD1 ASP A 252      10.562   5.188  16.531  1.00 58.09           O  
ATOM   1903  OD2 ASP A 252       8.398   5.477  16.719  1.00 58.09           O  
ATOM   1904  N   THR A 253      11.242   2.666  12.492  1.00 68.56           N  
ATOM   1905  CA  THR A 253      11.352   1.562  11.547  1.00 68.56           C  
ATOM   1906  C   THR A 253      10.195   0.583  11.719  1.00 68.56           C  
ATOM   1907  CB  THR A 253      12.688   0.817  11.711  1.00 68.56           C  
ATOM   1908  O   THR A 253       9.758   0.326  12.844  1.00 68.56           O  
ATOM   1909  CG2 THR A 253      13.859   1.671  11.227  1.00 68.56           C  
ATOM   1910  OG1 THR A 253      12.883   0.495  13.094  1.00 68.56           O  
ATOM   1911  N   LEU A 254       9.219   0.474  10.688  1.00 86.69           N  
ATOM   1912  CA  LEU A 254       8.312  -0.667  10.664  1.00 86.69           C  
ATOM   1913  C   LEU A 254       9.055  -1.957  11.008  1.00 86.69           C  
ATOM   1914  CB  LEU A 254       7.641  -0.796   9.297  1.00 86.69           C  
ATOM   1915  O   LEU A 254      10.062  -2.279  10.375  1.00 86.69           O  
ATOM   1916  CG  LEU A 254       6.738   0.363   8.875  1.00 86.69           C  
ATOM   1917  CD1 LEU A 254       6.273   0.176   7.434  1.00 86.69           C  
ATOM   1918  CD2 LEU A 254       5.543   0.480   9.812  1.00 86.69           C  
ATOM   1919  N   ARG A 255       8.547  -2.617  12.031  1.00 87.06           N  
ATOM   1920  CA  ARG A 255       9.242  -3.811  12.516  1.00 87.06           C  
ATOM   1921  C   ARG A 255       8.367  -5.051  12.359  1.00 87.06           C  
ATOM   1922  CB  ARG A 255       9.656  -3.641  13.977  1.00 87.06           C  
ATOM   1923  O   ARG A 255       7.219  -5.066  12.805  1.00 87.06           O  
ATOM   1924  CG  ARG A 255      10.656  -2.521  14.211  1.00 87.06           C  
ATOM   1925  CD  ARG A 255      11.117  -2.467  15.656  1.00 87.06           C  
ATOM   1926  NE  ARG A 255      12.320  -1.655  15.812  1.00 87.06           N  
ATOM   1927  NH1 ARG A 255      11.195   0.346  16.062  1.00 87.06           N  
ATOM   1928  NH2 ARG A 255      13.484   0.300  16.125  1.00 87.06           N  
ATOM   1929  CZ  ARG A 255      12.328  -0.338  16.000  1.00 87.06           C  
ATOM   1930  N   ILE A 256       8.922  -5.926  11.734  1.00 86.69           N  
ATOM   1931  CA  ILE A 256       8.328  -7.254  11.633  1.00 86.69           C  
ATOM   1932  C   ILE A 256       9.180  -8.258  12.406  1.00 86.69           C  
ATOM   1933  CB  ILE A 256       8.180  -7.699  10.164  1.00 86.69           C  
ATOM   1934  O   ILE A 256      10.320  -8.547  12.023  1.00 86.69           O  
ATOM   1935  CG1 ILE A 256       7.281  -6.723   9.398  1.00 86.69           C  
ATOM   1936  CG2 ILE A 256       7.629  -9.125  10.086  1.00 86.69           C  
ATOM   1937  CD1 ILE A 256       7.211  -6.988   7.902  1.00 86.69           C  
ATOM   1938  N   THR A 257       8.617  -8.844  13.562  1.00 84.81           N  
ATOM   1939  CA  THR A 257       9.438  -9.594  14.516  1.00 84.81           C  
ATOM   1940  C   THR A 257       9.016 -11.055  14.555  1.00 84.81           C  
ATOM   1941  CB  THR A 257       9.344  -8.984  15.930  1.00 84.81           C  
ATOM   1942  O   THR A 257       9.477 -11.812  15.406  1.00 84.81           O  
ATOM   1943  CG2 THR A 257       9.922  -7.574  15.961  1.00 84.81           C  
ATOM   1944  OG1 THR A 257       7.977  -8.945  16.344  1.00 84.81           O  
ATOM   1945  N   GLY A 258       8.188 -11.500  13.664  1.00 81.38           N  
ATOM   1946  CA  GLY A 258       7.688 -12.867  13.594  1.00 81.38           C  
ATOM   1947  C   GLY A 258       7.129 -13.227  12.234  1.00 81.38           C  
ATOM   1948  O   GLY A 258       7.238 -12.453  11.281  1.00 81.38           O  
ATOM   1949  N   PRO A 259       6.504 -14.523  12.031  1.00 83.50           N  
ATOM   1950  CA  PRO A 259       5.871 -14.898  10.766  1.00 83.50           C  
ATOM   1951  C   PRO A 259       4.773 -13.922  10.352  1.00 83.50           C  
ATOM   1952  CB  PRO A 259       5.289 -16.281  11.055  1.00 83.50           C  
ATOM   1953  O   PRO A 259       3.920 -13.562  11.164  1.00 83.50           O  
ATOM   1954  CG  PRO A 259       6.082 -16.797  12.219  1.00 83.50           C  
ATOM   1955  CD  PRO A 259       6.484 -15.633  13.070  1.00 83.50           C  
ATOM   1956  N   ILE A 260       4.898 -13.602   8.992  1.00 88.62           N  
ATOM   1957  CA  ILE A 260       3.943 -12.594   8.539  1.00 88.62           C  
ATOM   1958  C   ILE A 260       3.502 -12.914   7.113  1.00 88.62           C  
ATOM   1959  CB  ILE A 260       4.539 -11.172   8.609  1.00 88.62           C  
ATOM   1960  O   ILE A 260       4.301 -13.383   6.297  1.00 88.62           O  
ATOM   1961  CG1 ILE A 260       3.447 -10.125   8.383  1.00 88.62           C  
ATOM   1962  CG2 ILE A 260       5.676 -11.016   7.594  1.00 88.62           C  
ATOM   1963  CD1 ILE A 260       3.818  -8.727   8.859  1.00 88.62           C  
ATOM   1964  N   HIS A 261       2.178 -12.750   6.820  1.00 92.62           N  
ATOM   1965  CA  HIS A 261       1.595 -12.805   5.484  1.00 92.62           C  
ATOM   1966  C   HIS A 261       0.934 -11.477   5.117  1.00 92.62           C  
ATOM   1967  CB  HIS A 261       0.578 -13.938   5.387  1.00 92.62           C  
ATOM   1968  O   HIS A 261      -0.104 -11.117   5.680  1.00 92.62           O  
ATOM   1969  CG  HIS A 261       0.087 -14.195   3.998  1.00 92.62           C  
ATOM   1970  CD2 HIS A 261       0.117 -13.414   2.889  1.00 92.62           C  
ATOM   1971  ND1 HIS A 261      -0.526 -15.367   3.627  1.00 92.62           N  
ATOM   1972  CE1 HIS A 261      -0.852 -15.305   2.346  1.00 92.62           C  
ATOM   1973  NE2 HIS A 261      -0.472 -14.133   1.876  1.00 92.62           N  
ATOM   1974  N   ILE A 262       1.647 -10.719   4.172  1.00 94.38           N  
ATOM   1975  CA  ILE A 262       1.153  -9.430   3.709  1.00 94.38           C  
ATOM   1976  C   ILE A 262       0.851  -9.500   2.213  1.00 94.38           C  
ATOM   1977  CB  ILE A 262       2.166  -8.297   3.998  1.00 94.38           C  
ATOM   1978  O   ILE A 262       1.686  -9.945   1.426  1.00 94.38           O  
ATOM   1979  CG1 ILE A 262       2.498  -8.250   5.492  1.00 94.38           C  
ATOM   1980  CG2 ILE A 262       1.624  -6.949   3.514  1.00 94.38           C  
ATOM   1981  CD1 ILE A 262       3.643  -7.305   5.844  1.00 94.38           C  
ATOM   1982  N   GLU A 263      -0.349  -9.062   1.859  1.00 94.88           N  
ATOM   1983  CA  GLU A 263      -0.712  -8.984   0.448  1.00 94.88           C  
ATOM   1984  C   GLU A 263      -1.220  -7.590   0.087  1.00 94.88           C  
ATOM   1985  CB  GLU A 263      -1.771 -10.031   0.105  1.00 94.88           C  
ATOM   1986  O   GLU A 263      -2.260  -7.152   0.586  1.00 94.88           O  
ATOM   1987  CG  GLU A 263      -1.249 -11.461   0.125  1.00 94.88           C  
ATOM   1988  CD  GLU A 263      -2.260 -12.477  -0.385  1.00 94.88           C  
ATOM   1989  OE1 GLU A 263      -1.909 -13.672  -0.505  1.00 94.88           O  
ATOM   1990  OE2 GLU A 263      -3.408 -12.070  -0.668  1.00 94.88           O  
ATOM   1991  N   GLY A 264      -0.363  -6.934  -0.768  1.00 93.12           N  
ATOM   1992  CA  GLY A 264      -0.816  -5.660  -1.306  1.00 93.12           C  
ATOM   1993  C   GLY A 264      -1.596  -5.801  -2.600  1.00 93.12           C  
ATOM   1994  O   GLY A 264      -1.376  -6.746  -3.361  1.00 93.12           O  
ATOM   1995  N   ARG A 265      -2.578  -4.930  -2.857  1.00 89.81           N  
ATOM   1996  CA  ARG A 265      -3.217  -4.820  -4.164  1.00 89.81           C  
ATOM   1997  C   ARG A 265      -2.324  -4.074  -5.148  1.00 89.81           C  
ATOM   1998  CB  ARG A 265      -4.570  -4.117  -4.047  1.00 89.81           C  
ATOM   1999  O   ARG A 265      -1.492  -3.260  -4.746  1.00 89.81           O  
ATOM   2000  CG  ARG A 265      -5.617  -4.922  -3.289  1.00 89.81           C  
ATOM   2001  CD  ARG A 265      -6.992  -4.273  -3.375  1.00 89.81           C  
ATOM   2002  NE  ARG A 265      -8.008  -5.082  -2.705  1.00 89.81           N  
ATOM   2003  NH1 ARG A 265      -9.781  -3.736  -3.326  1.00 89.81           N  
ATOM   2004  NH2 ARG A 265     -10.148  -5.609  -2.059  1.00 89.81           N  
ATOM   2005  CZ  ARG A 265      -9.312  -4.809  -2.697  1.00 89.81           C  
ATOM   2006  N   PRO A 266      -2.299  -4.422  -6.438  1.00 83.31           N  
ATOM   2007  CA  PRO A 266      -1.488  -3.678  -7.402  1.00 83.31           C  
ATOM   2008  C   PRO A 266      -1.602  -2.166  -7.227  1.00 83.31           C  
ATOM   2009  CB  PRO A 266      -2.059  -4.117  -8.750  1.00 83.31           C  
ATOM   2010  O   PRO A 266      -2.709  -1.635  -7.113  1.00 83.31           O  
ATOM   2011  CG  PRO A 266      -2.637  -5.473  -8.500  1.00 83.31           C  
ATOM   2012  CD  PRO A 266      -3.215  -5.496  -7.117  1.00 83.31           C  
ATOM   2013  N   GLY A 267      -0.433  -1.516  -7.012  1.00 82.19           N  
ATOM   2014  CA  GLY A 267      -0.452  -0.068  -6.879  1.00 82.19           C  
ATOM   2015  C   GLY A 267      -0.322   0.401  -5.441  1.00 82.19           C  
ATOM   2016  O   GLY A 267      -0.440   1.595  -5.160  1.00 82.19           O  
ATOM   2017  N   THR A 268      -0.155  -0.646  -4.520  1.00 90.38           N  
ATOM   2018  CA  THR A 268       0.111  -0.349  -3.115  1.00 90.38           C  
ATOM   2019  C   THR A 268       1.507   0.242  -2.943  1.00 90.38           C  
ATOM   2020  CB  THR A 268      -0.028  -1.609  -2.242  1.00 90.38           C  
ATOM   2021  O   THR A 268       2.500  -0.375  -3.332  1.00 90.38           O  
ATOM   2022  CG2 THR A 268       0.221  -1.290  -0.771  1.00 90.38           C  
ATOM   2023  OG1 THR A 268      -1.351  -2.141  -2.387  1.00 90.38           O  
ATOM   2024  N   VAL A 269       1.521   1.477  -2.283  1.00 89.31           N  
ATOM   2025  CA  VAL A 269       2.801   2.162  -2.129  1.00 89.31           C  
ATOM   2026  C   VAL A 269       3.031   2.502  -0.659  1.00 89.31           C  
ATOM   2027  CB  VAL A 269       2.863   3.443  -2.990  1.00 89.31           C  
ATOM   2028  O   VAL A 269       2.146   3.049   0.005  1.00 89.31           O  
ATOM   2029  CG1 VAL A 269       4.164   4.203  -2.732  1.00 89.31           C  
ATOM   2030  CG2 VAL A 269       2.727   3.098  -4.473  1.00 89.31           C  
ATOM   2031  N   PHE A 270       4.219   2.068  -0.179  1.00 90.12           N  
ATOM   2032  CA  PHE A 270       4.738   2.594   1.078  1.00 90.12           C  
ATOM   2033  C   PHE A 270       5.684   3.764   0.828  1.00 90.12           C  
ATOM   2034  CB  PHE A 270       5.457   1.496   1.866  1.00 90.12           C  
ATOM   2035  O   PHE A 270       6.734   3.596   0.204  1.00 90.12           O  
ATOM   2036  CG  PHE A 270       4.527   0.524   2.541  1.00 90.12           C  
ATOM   2037  CD1 PHE A 270       3.162   0.552   2.281  1.00 90.12           C  
ATOM   2038  CD2 PHE A 270       5.020  -0.417   3.438  1.00 90.12           C  
ATOM   2039  CE1 PHE A 270       2.299  -0.346   2.904  1.00 90.12           C  
ATOM   2040  CE2 PHE A 270       4.160  -1.317   4.062  1.00 90.12           C  
ATOM   2041  CZ  PHE A 270       2.803  -1.280   3.797  1.00 90.12           C  
ATOM   2042  N   TYR A 271       5.285   4.902   1.252  1.00 85.06           N  
ATOM   2043  CA  TYR A 271       6.094   6.098   1.030  1.00 85.06           C  
ATOM   2044  C   TYR A 271       6.680   6.609   2.340  1.00 85.06           C  
ATOM   2045  CB  TYR A 271       5.262   7.195   0.366  1.00 85.06           C  
ATOM   2046  O   TYR A 271       5.941   7.023   3.238  1.00 85.06           O  
ATOM   2047  CG  TYR A 271       6.062   8.414  -0.022  1.00 85.06           C  
ATOM   2048  CD1 TYR A 271       6.148   9.516   0.827  1.00 85.06           C  
ATOM   2049  CD2 TYR A 271       6.734   8.469  -1.238  1.00 85.06           C  
ATOM   2050  CE1 TYR A 271       6.883  10.641   0.473  1.00 85.06           C  
ATOM   2051  CE2 TYR A 271       7.473   9.586  -1.604  1.00 85.06           C  
ATOM   2052  OH  TYR A 271       8.273  11.781  -1.098  1.00 85.06           O  
ATOM   2053  CZ  TYR A 271       7.543  10.672  -0.742  1.00 85.06           C  
ATOM   2054  N   HIS A 272       7.969   6.492   2.408  1.00 79.19           N  
ATOM   2055  CA  HIS A 272       8.695   6.895   3.607  1.00 79.19           C  
ATOM   2056  C   HIS A 272       9.234   8.320   3.475  1.00 79.19           C  
ATOM   2057  CB  HIS A 272       9.844   5.926   3.889  1.00 79.19           C  
ATOM   2058  O   HIS A 272       9.930   8.633   2.508  1.00 79.19           O  
ATOM   2059  CG  HIS A 272      10.602   6.238   5.141  1.00 79.19           C  
ATOM   2060  CD2 HIS A 272      10.180   6.648   6.359  1.00 79.19           C  
ATOM   2061  ND1 HIS A 272      11.977   6.148   5.223  1.00 79.19           N  
ATOM   2062  CE1 HIS A 272      12.359   6.488   6.441  1.00 79.19           C  
ATOM   2063  NE2 HIS A 272      11.289   6.793   7.148  1.00 79.19           N  
ATOM   2064  N   ASN A 273       8.898   9.289   4.277  1.00 73.19           N  
ATOM   2065  CA  ASN A 273       9.383  10.664   4.328  1.00 73.19           C  
ATOM   2066  C   ASN A 273       9.922  11.016   5.711  1.00 73.19           C  
ATOM   2067  CB  ASN A 273       8.273  11.633   3.924  1.00 73.19           C  
ATOM   2068  O   ASN A 273       9.180  11.508   6.566  1.00 73.19           O  
ATOM   2069  CG  ASN A 273       8.781  13.055   3.764  1.00 73.19           C  
ATOM   2070  ND2 ASN A 273       7.859  13.984   3.521  1.00 73.19           N  
ATOM   2071  OD1 ASN A 273       9.984  13.320   3.852  1.00 73.19           O  
ATOM   2072  N   PRO A 274      11.180  10.539   6.047  1.00 66.31           N  
ATOM   2073  CA  PRO A 274      11.656  10.742   7.418  1.00 66.31           C  
ATOM   2074  C   PRO A 274      11.906  12.211   7.746  1.00 66.31           C  
ATOM   2075  CB  PRO A 274      12.961   9.938   7.457  1.00 66.31           C  
ATOM   2076  O   PRO A 274      12.320  12.977   6.875  1.00 66.31           O  
ATOM   2077  CG  PRO A 274      13.391   9.844   6.027  1.00 66.31           C  
ATOM   2078  CD  PRO A 274      12.180  10.008   5.152  1.00 66.31           C  
ATOM   2079  N   SER A 275      11.117  13.023   8.555  1.00 56.69           N  
ATOM   2080  CA  SER A 275      11.234  14.375   9.102  1.00 56.69           C  
ATOM   2081  C   SER A 275      12.547  14.547   9.867  1.00 56.69           C  
ATOM   2082  CB  SER A 275      10.055  14.680  10.023  1.00 56.69           C  
ATOM   2083  O   SER A 275      13.062  15.664   9.984  1.00 56.69           O  
ATOM   2084  OG  SER A 275       9.797  13.594  10.898  1.00 56.69           O  
ATOM   2085  N   ASN A 276      13.609  13.461   9.945  1.00 50.19           N  
ATOM   2086  CA  ASN A 276      14.789  13.602  10.797  1.00 50.19           C  
ATOM   2087  C   ASN A 276      16.047  13.117  10.094  1.00 50.19           C  
ATOM   2088  CB  ASN A 276      14.586  12.844  12.109  1.00 50.19           C  
ATOM   2089  O   ASN A 276      16.156  11.953   9.719  1.00 50.19           O  
ATOM   2090  CG  ASN A 276      14.742  13.734  13.328  1.00 50.19           C  
ATOM   2091  ND2 ASN A 276      14.484  13.180  14.508  1.00 50.19           N  
ATOM   2092  OD1 ASN A 276      15.094  14.914  13.211  1.00 50.19           O  
ATOM   2093  N   LYS A 277      16.766  13.914   9.234  1.00 49.56           N  
ATOM   2094  CA  LYS A 277      18.078  14.109   8.602  1.00 49.56           C  
ATOM   2095  C   LYS A 277      19.203  13.734   9.555  1.00 49.56           C  
ATOM   2096  CB  LYS A 277      18.234  15.555   8.141  1.00 49.56           C  
ATOM   2097  O   LYS A 277      20.375  13.672   9.148  1.00 49.56           O  
ATOM   2098  CG  LYS A 277      17.344  15.930   6.957  1.00 49.56           C  
ATOM   2099  CD  LYS A 277      17.922  17.094   6.172  1.00 49.56           C  
ATOM   2100  CE  LYS A 277      16.969  17.578   5.086  1.00 49.56           C  
ATOM   2101  NZ  LYS A 277      17.656  18.469   4.102  1.00 49.56           N  
ATOM   2102  N   ALA A 278      18.906  13.086  10.906  1.00 38.53           N  
ATOM   2103  CA  ALA A 278      20.078  13.039  11.789  1.00 38.53           C  
ATOM   2104  C   ALA A 278      20.438  11.602  12.148  1.00 38.53           C  
ATOM   2105  CB  ALA A 278      19.828  13.859  13.047  1.00 38.53           C  
ATOM   2106  O   ALA A 278      19.594  10.859  12.680  1.00 38.53           O  
ATOM   2107  N   ASN A 279      20.672  10.648  11.148  1.00 45.84           N  
ATOM   2108  CA  ASN A 279      21.625   9.555  11.266  1.00 45.84           C  
ATOM   2109  C   ASN A 279      21.266   8.398  10.328  1.00 45.84           C  
ATOM   2110  CB  ASN A 279      21.719   9.062  12.711  1.00 45.84           C  
ATOM   2111  O   ASN A 279      20.656   7.414  10.758  1.00 45.84           O  
ATOM   2112  CG  ASN A 279      23.141   8.781  13.148  1.00 45.84           C  
ATOM   2113  ND2 ASN A 279      23.312   8.445  14.422  1.00 45.84           N  
ATOM   2114  OD1 ASN A 279      24.078   8.875  12.352  1.00 45.84           O  
ATOM   2115  N   PRO A 280      21.250   8.477   9.047  1.00 46.47           N  
ATOM   2116  CA  PRO A 280      20.859   7.676   7.883  1.00 46.47           C  
ATOM   2117  C   PRO A 280      21.812   6.508   7.629  1.00 46.47           C  
ATOM   2118  CB  PRO A 280      20.922   8.688   6.734  1.00 46.47           C  
ATOM   2119  O   PRO A 280      21.516   5.645   6.793  1.00 46.47           O  
ATOM   2120  CG  PRO A 280      21.578   9.891   7.316  1.00 46.47           C  
ATOM   2121  CD  PRO A 280      21.734   9.688   8.797  1.00 46.47           C  
ATOM   2122  N   LYS A 281      22.750   6.148   8.602  1.00 46.88           N  
ATOM   2123  CA  LYS A 281      23.766   5.172   8.203  1.00 46.88           C  
ATOM   2124  C   LYS A 281      23.453   3.793   8.781  1.00 46.88           C  
ATOM   2125  CB  LYS A 281      25.156   5.625   8.648  1.00 46.88           C  
ATOM   2126  O   LYS A 281      23.781   2.771   8.172  1.00 46.88           O  
ATOM   2127  CG  LYS A 281      25.750   6.727   7.781  1.00 46.88           C  
ATOM   2128  CD  LYS A 281      27.219   6.992   8.141  1.00 46.88           C  
ATOM   2129  CE  LYS A 281      27.781   8.148   7.340  1.00 46.88           C  
ATOM   2130  NZ  LYS A 281      29.250   8.312   7.574  1.00 46.88           N  
ATOM   2131  N   THR A 282      22.094   3.613   9.586  1.00 51.75           N  
ATOM   2132  CA  THR A 282      21.875   2.311  10.195  1.00 51.75           C  
ATOM   2133  C   THR A 282      20.375   2.010  10.289  1.00 51.75           C  
ATOM   2134  CB  THR A 282      22.500   2.240  11.602  1.00 51.75           C  
ATOM   2135  O   THR A 282      19.984   0.881  10.594  1.00 51.75           O  
ATOM   2136  CG2 THR A 282      24.016   2.322  11.523  1.00 51.75           C  
ATOM   2137  OG1 THR A 282      22.016   3.330  12.391  1.00 51.75           O  
ATOM   2138  N   ASP A 283      19.438   2.973   9.789  1.00 62.56           N  
ATOM   2139  CA  ASP A 283      18.016   2.758  10.078  1.00 62.56           C  
ATOM   2140  C   ASP A 283      17.266   2.297   8.836  1.00 62.56           C  
ATOM   2141  CB  ASP A 283      17.375   4.035  10.633  1.00 62.56           C  
ATOM   2142  O   ASP A 283      17.500   2.805   7.738  1.00 62.56           O  
ATOM   2143  CG  ASP A 283      17.844   4.363  12.047  1.00 62.56           C  
ATOM   2144  OD1 ASP A 283      18.344   3.459  12.750  1.00 62.56           O  
ATOM   2145  OD2 ASP A 283      17.688   5.535  12.461  1.00 62.56           O  
ATOM   2146  N   ALA A 284      16.797   1.038   8.844  1.00 72.12           N  
ATOM   2147  CA  ALA A 284      15.977   0.410   7.812  1.00 72.12           C  
ATOM   2148  C   ALA A 284      14.539   0.924   7.875  1.00 72.12           C  
ATOM   2149  CB  ALA A 284      16.000  -1.108   7.965  1.00 72.12           C  
ATOM   2150  O   ALA A 284      14.023   1.210   8.953  1.00 72.12           O  
ATOM   2151  N   PHE A 285      13.961   1.380   6.602  1.00 77.75           N  
ATOM   2152  CA  PHE A 285      12.539   1.707   6.504  1.00 77.75           C  
ATOM   2153  C   PHE A 285      11.688   0.582   7.074  1.00 77.75           C  
ATOM   2154  CB  PHE A 285      12.148   1.982   5.051  1.00 77.75           C  
ATOM   2155  O   PHE A 285      10.789   0.824   7.887  1.00 77.75           O  
ATOM   2156  CG  PHE A 285      10.664   2.117   4.840  1.00 77.75           C  
ATOM   2157  CD1 PHE A 285      10.008   1.350   3.883  1.00 77.75           C  
ATOM   2158  CD2 PHE A 285       9.922   3.014   5.598  1.00 77.75           C  
ATOM   2159  CE1 PHE A 285       8.641   1.473   3.686  1.00 77.75           C  
ATOM   2160  CE2 PHE A 285       8.547   3.143   5.406  1.00 77.75           C  
ATOM   2161  CZ  PHE A 285       7.910   2.373   4.445  1.00 77.75           C  
ATOM   2162  N   MET A 286      11.961  -0.599   6.730  1.00 82.81           N  
ATOM   2163  CA  MET A 286      11.320  -1.802   7.254  1.00 82.81           C  
ATOM   2164  C   MET A 286      12.359  -2.812   7.723  1.00 82.81           C  
ATOM   2165  CB  MET A 286      10.414  -2.434   6.191  1.00 82.81           C  
ATOM   2166  O   MET A 286      13.258  -3.182   6.965  1.00 82.81           O  
ATOM   2167  CG  MET A 286       9.570  -3.586   6.711  1.00 82.81           C  
ATOM   2168  SD  MET A 286       8.383  -4.207   5.457  1.00 82.81           S  
ATOM   2169  CE  MET A 286       7.285  -2.770   5.312  1.00 82.81           C  
ATOM   2170  N   ASN A 287      12.203  -3.160   8.984  1.00 83.19           N  
ATOM   2171  CA  ASN A 287      13.086  -4.152   9.578  1.00 83.19           C  
ATOM   2172  C   ASN A 287      12.375  -5.484   9.805  1.00 83.19           C  
ATOM   2173  CB  ASN A 287      13.672  -3.637  10.898  1.00 83.19           C  
ATOM   2174  O   ASN A 287      11.383  -5.543  10.531  1.00 83.19           O  
ATOM   2175  CG  ASN A 287      14.953  -4.344  11.289  1.00 83.19           C  
ATOM   2176  ND2 ASN A 287      15.875  -3.607  11.906  1.00 83.19           N  
ATOM   2177  OD1 ASN A 287      15.117  -5.539  11.039  1.00 83.19           O  
ATOM   2178  N   ILE A 288      12.922  -6.410   9.195  1.00 80.69           N  
ATOM   2179  CA  ILE A 288      12.359  -7.746   9.359  1.00 80.69           C  
ATOM   2180  C   ILE A 288      13.320  -8.609  10.180  1.00 80.69           C  
ATOM   2181  CB  ILE A 288      12.078  -8.406   7.992  1.00 80.69           C  
ATOM   2182  O   ILE A 288      14.438  -8.898   9.742  1.00 80.69           O  
ATOM   2183  CG1 ILE A 288      11.133  -7.539   7.160  1.00 80.69           C  
ATOM   2184  CG2 ILE A 288      11.500  -9.812   8.188  1.00 80.69           C  
ATOM   2185  CD1 ILE A 288      10.883  -8.062   5.754  1.00 80.69           C  
ATOM   2186  N   SER A 289      12.797  -8.797  11.469  1.00 74.25           N  
ATOM   2187  CA  SER A 289      13.602  -9.578  12.398  1.00 74.25           C  
ATOM   2188  C   SER A 289      12.812 -10.773  12.938  1.00 74.25           C  
ATOM   2189  CB  SER A 289      14.078  -8.711  13.555  1.00 74.25           C  
ATOM   2190  O   SER A 289      11.602 -10.688  13.148  1.00 74.25           O  
ATOM   2191  OG  SER A 289      12.977  -8.156  14.266  1.00 74.25           O  
ATOM   2192  N   GLY A 290      13.484 -12.023  12.969  1.00 63.53           N  
ATOM   2193  CA  GLY A 290      12.789 -13.094  13.664  1.00 63.53           C  
ATOM   2194  C   GLY A 290      11.719 -13.758  12.820  1.00 63.53           C  
ATOM   2195  O   GLY A 290      10.828 -14.438  13.344  1.00 63.53           O  
ATOM   2196  N   CYS A 291      11.711 -13.414  11.398  1.00 57.09           N  
ATOM   2197  CA  CYS A 291      10.711 -13.953  10.492  1.00 57.09           C  
ATOM   2198  C   CYS A 291      11.234 -15.180   9.758  1.00 57.09           C  
ATOM   2199  CB  CYS A 291      10.289 -12.891   9.477  1.00 57.09           C  
ATOM   2200  O   CYS A 291      12.281 -15.125   9.109  1.00 57.09           O  
ATOM   2201  SG  CYS A 291       9.367 -11.516  10.203  1.00 57.09           S  
ATOM   2202  N   SER A 292      10.953 -16.469  10.195  1.00 54.59           N  
ATOM   2203  CA  SER A 292      11.391 -17.734   9.617  1.00 54.59           C  
ATOM   2204  C   SER A 292      10.305 -18.344   8.742  1.00 54.59           C  
ATOM   2205  CB  SER A 292      11.789 -18.703  10.719  1.00 54.59           C  
ATOM   2206  O   SER A 292      10.555 -19.312   8.031  1.00 54.59           O  
ATOM   2207  OG  SER A 292      10.703 -18.938  11.602  1.00 54.59           O  
ATOM   2208  N   MET A 293       9.031 -17.531   8.422  1.00 65.75           N  
ATOM   2209  CA  MET A 293       7.875 -17.953   7.633  1.00 65.75           C  
ATOM   2210  C   MET A 293       6.980 -16.766   7.293  1.00 65.75           C  
ATOM   2211  CB  MET A 293       7.074 -19.016   8.383  1.00 65.75           C  
ATOM   2212  O   MET A 293       6.578 -16.016   8.180  1.00 65.75           O  
ATOM   2213  CG  MET A 293       7.809 -20.328   8.555  1.00 65.75           C  
ATOM   2214  SD  MET A 293       6.793 -21.594   9.414  1.00 65.75           S  
ATOM   2215  CE  MET A 293       5.297 -21.562   8.383  1.00 65.75           C  
ATOM   2216  N   GLY A 294       6.930 -16.531   5.918  1.00 77.00           N  
ATOM   2217  CA  GLY A 294       5.977 -15.484   5.574  1.00 77.00           C  
ATOM   2218  C   GLY A 294       6.082 -15.023   4.133  1.00 77.00           C  
ATOM   2219  O   GLY A 294       6.930 -15.516   3.383  1.00 77.00           O  
ATOM   2220  N   ARG A 295       5.156 -14.492   3.697  1.00 88.69           N  
ATOM   2221  CA  ARG A 295       5.020 -13.984   2.336  1.00 88.69           C  
ATOM   2222  C   ARG A 295       4.652 -12.508   2.336  1.00 88.69           C  
ATOM   2223  CB  ARG A 295       3.967 -14.789   1.566  1.00 88.69           C  
ATOM   2224  O   ARG A 295       3.725 -12.094   3.031  1.00 88.69           O  
ATOM   2225  CG  ARG A 295       3.893 -14.445   0.087  1.00 88.69           C  
ATOM   2226  CD  ARG A 295       2.920 -15.352  -0.653  1.00 88.69           C  
ATOM   2227  NE  ARG A 295       2.812 -14.992  -2.064  1.00 88.69           N  
ATOM   2228  NH1 ARG A 295       1.304 -16.656  -2.588  1.00 88.69           N  
ATOM   2229  NH2 ARG A 295       2.023 -15.211  -4.211  1.00 88.69           N  
ATOM   2230  CZ  ARG A 295       2.047 -15.625  -2.951  1.00 88.69           C  
ATOM   2231  N   ILE A 296       5.504 -11.727   1.659  1.00 90.62           N  
ATOM   2232  CA  ILE A 296       5.215 -10.320   1.400  1.00 90.62           C  
ATOM   2233  C   ILE A 296       5.094 -10.086  -0.104  1.00 90.62           C  
ATOM   2234  CB  ILE A 296       6.301  -9.398   1.999  1.00 90.62           C  
ATOM   2235  O   ILE A 296       6.012 -10.398  -0.863  1.00 90.62           O  
ATOM   2236  CG1 ILE A 296       6.414  -9.617   3.512  1.00 90.62           C  
ATOM   2237  CG2 ILE A 296       6.004  -7.934   1.678  1.00 90.62           C  
ATOM   2238  CD1 ILE A 296       7.570  -8.875   4.160  1.00 90.62           C  
ATOM   2239  N   SER A 297       3.908  -9.594  -0.483  1.00 92.88           N  
ATOM   2240  CA  SER A 297       3.695  -9.484  -1.922  1.00 92.88           C  
ATOM   2241  C   SER A 297       3.062  -8.148  -2.287  1.00 92.88           C  
ATOM   2242  CB  SER A 297       2.811 -10.633  -2.422  1.00 92.88           C  
ATOM   2243  O   SER A 297       2.314  -7.570  -1.495  1.00 92.88           O  
ATOM   2244  OG  SER A 297       1.524 -10.562  -1.829  1.00 92.88           O  
ATOM   2245  N   SER A 298       3.508  -7.609  -3.488  1.00 90.00           N  
ATOM   2246  CA  SER A 298       2.875  -6.504  -4.203  1.00 90.00           C  
ATOM   2247  C   SER A 298       2.943  -5.211  -3.396  1.00 90.00           C  
ATOM   2248  CB  SER A 298       1.417  -6.836  -4.523  1.00 90.00           C  
ATOM   2249  O   SER A 298       1.947  -4.496  -3.273  1.00 90.00           O  
ATOM   2250  OG  SER A 298       1.334  -7.984  -5.352  1.00 90.00           O  
ATOM   2251  N   ILE A 299       4.070  -4.836  -2.818  1.00 89.19           N  
ATOM   2252  CA  ILE A 299       4.340  -3.592  -2.107  1.00 89.19           C  
ATOM   2253  C   ILE A 299       5.480  -2.844  -2.789  1.00 89.19           C  
ATOM   2254  CB  ILE A 299       4.680  -3.854  -0.622  1.00 89.19           C  
ATOM   2255  O   ILE A 299       6.520  -3.430  -3.096  1.00 89.19           O  
ATOM   2256  CG1 ILE A 299       3.529  -4.598   0.066  1.00 89.19           C  
ATOM   2257  CG2 ILE A 299       4.988  -2.537   0.099  1.00 89.19           C  
ATOM   2258  CD1 ILE A 299       3.883  -5.145   1.442  1.00 89.19           C  
ATOM   2259  N   ASN A 300       5.211  -1.591  -3.062  1.00 88.12           N  
ATOM   2260  CA  ASN A 300       6.254  -0.702  -3.562  1.00 88.12           C  
ATOM   2261  C   ASN A 300       6.730   0.267  -2.484  1.00 88.12           C  
ATOM   2262  CB  ASN A 300       5.762   0.068  -4.789  1.00 88.12           C  
ATOM   2263  O   ASN A 300       5.938   1.046  -1.950  1.00 88.12           O  
ATOM   2264  CG  ASN A 300       5.391  -0.844  -5.941  1.00 88.12           C  
ATOM   2265  ND2 ASN A 300       4.465  -0.394  -6.777  1.00 88.12           N  
ATOM   2266  OD1 ASN A 300       5.930  -1.945  -6.078  1.00 88.12           O  
ATOM   2267  N   CYS A 301       8.000   0.146  -2.180  1.00 85.69           N  
ATOM   2268  CA  CYS A 301       8.555   1.007  -1.138  1.00 85.69           C  
ATOM   2269  C   CYS A 301       9.391   2.125  -1.741  1.00 85.69           C  
ATOM   2270  CB  CYS A 301       9.398   0.191  -0.160  1.00 85.69           C  
ATOM   2271  O   CYS A 301      10.336   1.863  -2.496  1.00 85.69           O  
ATOM   2272  SG  CYS A 301       8.484  -1.133   0.663  1.00 85.69           S  
ATOM   2273  N   PHE A 302       9.047   3.395  -1.303  1.00 79.56           N  
ATOM   2274  CA  PHE A 302       9.758   4.570  -1.798  1.00 79.56           C  
ATOM   2275  C   PHE A 302      10.156   5.484  -0.647  1.00 79.56           C  
ATOM   2276  CB  PHE A 302       8.891   5.336  -2.803  1.00 79.56           C  
ATOM   2277  O   PHE A 302       9.484   5.523   0.386  1.00 79.56           O  
ATOM   2278  CG  PHE A 302       8.516   4.535  -4.020  1.00 79.56           C  
ATOM   2279  CD1 PHE A 302       9.320   4.547  -5.152  1.00 79.56           C  
ATOM   2280  CD2 PHE A 302       7.359   3.770  -4.027  1.00 79.56           C  
ATOM   2281  CE1 PHE A 302       8.977   3.805  -6.277  1.00 79.56           C  
ATOM   2282  CE2 PHE A 302       7.008   3.025  -5.152  1.00 79.56           C  
ATOM   2283  CZ  PHE A 302       7.816   3.045  -6.277  1.00 79.56           C  
ATOM   2284  N   SER A 303      11.281   6.105  -0.870  1.00 74.38           N  
ATOM   2285  CA  SER A 303      11.680   7.055   0.163  1.00 74.38           C  
ATOM   2286  C   SER A 303      12.141   8.375  -0.448  1.00 74.38           C  
ATOM   2287  CB  SER A 303      12.797   6.465   1.027  1.00 74.38           C  
ATOM   2288  O   SER A 303      12.695   8.391  -1.550  1.00 74.38           O  
ATOM   2289  OG  SER A 303      13.242   7.406   1.989  1.00 74.38           O  
ATOM   2290  N   ASN A 304      11.852   9.531   0.253  1.00 67.56           N  
ATOM   2291  CA  ASN A 304      12.352  10.852  -0.106  1.00 67.56           C  
ATOM   2292  C   ASN A 304      13.703  11.141   0.544  1.00 67.56           C  
ATOM   2293  CB  ASN A 304      11.336  11.938   0.281  1.00 67.56           C  
ATOM   2294  O   ASN A 304      14.305  12.188   0.300  1.00 67.56           O  
ATOM   2295  CG  ASN A 304      11.562  13.234  -0.459  1.00 67.56           C  
ATOM   2296  ND2 ASN A 304      10.836  14.273  -0.065  1.00 67.56           N  
ATOM   2297  OD1 ASN A 304      12.383  13.312  -1.378  1.00 67.56           O  
ATOM   2298  N   SER A 305      14.203  10.219   1.470  1.00 63.88           N  
ATOM   2299  CA  SER A 305      15.500  10.258   2.145  1.00 63.88           C  
ATOM   2300  C   SER A 305      16.484   9.266   1.520  1.00 63.88           C  
ATOM   2301  CB  SER A 305      15.336   9.953   3.635  1.00 63.88           C  
ATOM   2302  O   SER A 305      16.094   8.148   1.163  1.00 63.88           O  
ATOM   2303  OG  SER A 305      14.922   8.609   3.832  1.00 63.88           O  
ATOM   2304  N   TYR A 306      17.234   9.820   0.593  1.00 61.84           N  
ATOM   2305  CA  TYR A 306      18.234   9.109  -0.203  1.00 61.84           C  
ATOM   2306  C   TYR A 306      19.250   8.414   0.692  1.00 61.84           C  
ATOM   2307  CB  TYR A 306      18.938  10.062  -1.164  1.00 61.84           C  
ATOM   2308  O   TYR A 306      20.234   7.859   0.203  1.00 61.84           O  
ATOM   2309  CG  TYR A 306      18.000  10.812  -2.080  1.00 61.84           C  
ATOM   2310  CD1 TYR A 306      17.469  10.203  -3.217  1.00 61.84           C  
ATOM   2311  CD2 TYR A 306      17.641  12.133  -1.810  1.00 61.84           C  
ATOM   2312  CE1 TYR A 306      16.609  10.891  -4.066  1.00 61.84           C  
ATOM   2313  CE2 TYR A 306      16.781  12.828  -2.650  1.00 61.84           C  
ATOM   2314  OH  TYR A 306      15.414  12.883  -4.609  1.00 61.84           O  
ATOM   2315  CZ  TYR A 306      16.266  12.195  -3.773  1.00 61.84           C  
ATOM   2316  N   LEU A 307      18.938   8.359   2.086  1.00 61.91           N  
ATOM   2317  CA  LEU A 307      19.859   7.824   3.086  1.00 61.91           C  
ATOM   2318  C   LEU A 307      19.203   6.695   3.873  1.00 61.91           C  
ATOM   2319  CB  LEU A 307      20.312   8.930   4.043  1.00 61.91           C  
ATOM   2320  O   LEU A 307      17.984   6.586   3.912  1.00 61.91           O  
ATOM   2321  CG  LEU A 307      21.062  10.109   3.412  1.00 61.91           C  
ATOM   2322  CD1 LEU A 307      21.281  11.203   4.449  1.00 61.91           C  
ATOM   2323  CD2 LEU A 307      22.375   9.648   2.812  1.00 61.91           C  
ATOM   2324  N   GLY A 308      19.812   5.383   4.074  1.00 67.38           N  
ATOM   2325  CA  GLY A 308      19.328   4.289   4.895  1.00 67.38           C  
ATOM   2326  C   GLY A 308      18.984   3.045   4.094  1.00 67.38           C  
ATOM   2327  O   GLY A 308      19.188   3.008   2.879  1.00 67.38           O  
ATOM   2328  N   LYS A 309      18.531   1.924   4.734  1.00 75.06           N  
ATOM   2329  CA  LYS A 309      18.141   0.627   4.195  1.00 75.06           C  
ATOM   2330  C   LYS A 309      16.641   0.575   3.930  1.00 75.06           C  
ATOM   2331  CB  LYS A 309      18.547  -0.499   5.145  1.00 75.06           C  
ATOM   2332  O   LYS A 309      15.836   1.056   4.738  1.00 75.06           O  
ATOM   2333  CG  LYS A 309      20.031  -0.540   5.461  1.00 75.06           C  
ATOM   2334  CD  LYS A 309      20.328  -1.523   6.582  1.00 75.06           C  
ATOM   2335  CE  LYS A 309      21.797  -1.434   7.023  1.00 75.06           C  
ATOM   2336  NZ  LYS A 309      22.078  -2.326   8.188  1.00 75.06           N  
ATOM   2337  N   GLY A 310      16.250   0.308   2.561  1.00 77.38           N  
ATOM   2338  CA  GLY A 310      14.836   0.071   2.291  1.00 77.38           C  
ATOM   2339  C   GLY A 310      14.242  -1.025   3.152  1.00 77.38           C  
ATOM   2340  O   GLY A 310      13.477  -0.747   4.082  1.00 77.38           O  
ATOM   2341  N   ILE A 311      14.492  -2.234   2.928  1.00 82.88           N  
ATOM   2342  CA  ILE A 311      14.062  -3.389   3.711  1.00 82.88           C  
ATOM   2343  C   ILE A 311      15.281  -4.125   4.258  1.00 82.88           C  
ATOM   2344  CB  ILE A 311      13.195  -4.348   2.869  1.00 82.88           C  
ATOM   2345  O   ILE A 311      16.125  -4.609   3.492  1.00 82.88           O  
ATOM   2346  CG1 ILE A 311      11.945  -3.621   2.348  1.00 82.88           C  
ATOM   2347  CG2 ILE A 311      12.805  -5.582   3.688  1.00 82.88           C  
ATOM   2348  CD1 ILE A 311      11.070  -4.469   1.438  1.00 82.88           C  
ATOM   2349  N   ASN A 312      15.297  -4.105   5.527  1.00 80.44           N  
ATOM   2350  CA  ASN A 312      16.422  -4.715   6.230  1.00 80.44           C  
ATOM   2351  C   ASN A 312      16.031  -6.047   6.863  1.00 80.44           C  
ATOM   2352  CB  ASN A 312      16.969  -3.760   7.293  1.00 80.44           C  
ATOM   2353  O   ASN A 312      15.023  -6.129   7.566  1.00 80.44           O  
ATOM   2354  CG  ASN A 312      18.172  -4.332   8.023  1.00 80.44           C  
ATOM   2355  ND2 ASN A 312      18.297  -3.996   9.305  1.00 80.44           N  
ATOM   2356  OD1 ASN A 312      18.969  -5.070   7.449  1.00 80.44           O  
ATOM   2357  N   PHE A 313      16.844  -7.000   6.629  1.00 77.12           N  
ATOM   2358  CA  PHE A 313      16.656  -8.312   7.246  1.00 77.12           C  
ATOM   2359  C   PHE A 313      17.703  -8.547   8.328  1.00 77.12           C  
ATOM   2360  CB  PHE A 313      16.734  -9.414   6.188  1.00 77.12           C  
ATOM   2361  O   PHE A 313      18.891  -8.773   8.023  1.00 77.12           O  
ATOM   2362  CG  PHE A 313      15.758  -9.250   5.059  1.00 77.12           C  
ATOM   2363  CD1 PHE A 313      14.484  -9.789   5.145  1.00 77.12           C  
ATOM   2364  CD2 PHE A 313      16.109  -8.547   3.912  1.00 77.12           C  
ATOM   2365  CE1 PHE A 313      13.570  -9.633   4.098  1.00 77.12           C  
ATOM   2366  CE2 PHE A 313      15.211  -8.391   2.865  1.00 77.12           C  
ATOM   2367  CZ  PHE A 313      13.945  -8.930   2.961  1.00 77.12           C  
ATOM   2368  N   ASP A 314      17.328  -8.211   9.680  1.00 68.81           N  
ATOM   2369  CA  ASP A 314      18.250  -8.211  10.812  1.00 68.81           C  
ATOM   2370  C   ASP A 314      18.031  -9.445  11.688  1.00 68.81           C  
ATOM   2371  CB  ASP A 314      18.062  -6.938  11.648  1.00 68.81           C  
ATOM   2372  O   ASP A 314      16.906  -9.836  11.953  1.00 68.81           O  
ATOM   2373  CG  ASP A 314      19.203  -6.699  12.625  1.00 68.81           C  
ATOM   2374  OD1 ASP A 314      20.203  -7.441  12.578  1.00 68.81           O  
ATOM   2375  OD2 ASP A 314      19.094  -5.762  13.438  1.00 68.81           O  
ATOM   2376  N   ARG A 315      19.297 -10.445  12.234  1.00 60.72           N  
ATOM   2377  CA  ARG A 315      19.391 -11.305  13.406  1.00 60.72           C  
ATOM   2378  C   ARG A 315      18.219 -12.266  13.477  1.00 60.72           C  
ATOM   2379  CB  ARG A 315      19.469 -10.469  14.688  1.00 60.72           C  
ATOM   2380  O   ARG A 315      17.062 -11.859  13.289  1.00 60.72           O  
ATOM   2381  CG  ARG A 315      20.781 -10.586  15.430  1.00 60.72           C  
ATOM   2382  CD  ARG A 315      20.734  -9.898  16.781  1.00 60.72           C  
ATOM   2383  NE  ARG A 315      20.672  -8.445  16.656  1.00 60.72           N  
ATOM   2384  NH1 ARG A 315      21.109  -8.023  18.875  1.00 60.72           N  
ATOM   2385  NH2 ARG A 315      20.781  -6.285  17.422  1.00 60.72           N  
ATOM   2386  CZ  ARG A 315      20.859  -7.586  17.656  1.00 60.72           C  
ATOM   2387  N   SER A 316      18.438 -13.742  13.172  1.00 48.84           N  
ATOM   2388  CA  SER A 316      18.031 -15.031  13.711  1.00 48.84           C  
ATOM   2389  C   SER A 316      16.734 -15.516  13.078  1.00 48.84           C  
ATOM   2390  CB  SER A 316      17.859 -14.945  15.227  1.00 48.84           C  
ATOM   2391  O   SER A 316      15.680 -14.883  13.227  1.00 48.84           O  
ATOM   2392  OG  SER A 316      16.547 -15.336  15.617  1.00 48.84           O  
ATOM   2393  N   VAL A 317      16.688 -16.266  11.891  1.00 49.28           N  
ATOM   2394  CA  VAL A 317      15.602 -17.109  11.398  1.00 49.28           C  
ATOM   2395  C   VAL A 317      15.773 -18.531  11.930  1.00 49.28           C  
ATOM   2396  CB  VAL A 317      15.562 -17.125   9.852  1.00 49.28           C  
ATOM   2397  O   VAL A 317      16.766 -19.188  11.641  1.00 49.28           O  
ATOM   2398  CG1 VAL A 317      14.117 -17.062   9.352  1.00 49.28           C  
ATOM   2399  CG2 VAL A 317      16.375 -15.961   9.281  1.00 49.28           C  
ATOM   2400  N   GLY A 318      15.797 -18.781  13.180  1.00 45.34           N  
ATOM   2401  CA  GLY A 318      15.695 -20.047  13.891  1.00 45.34           C  
ATOM   2402  C   GLY A 318      14.414 -20.797  13.586  1.00 45.34           C  
ATOM   2403  O   GLY A 318      13.320 -20.234  13.664  1.00 45.34           O  
ATOM   2404  N   ASP A 319      14.281 -21.422  12.281  1.00 48.62           N  
ATOM   2405  CA  ASP A 319      13.539 -22.641  12.023  1.00 48.62           C  
ATOM   2406  C   ASP A 319      13.281 -22.828  10.531  1.00 48.62           C  
ATOM   2407  CB  ASP A 319      12.211 -22.641  12.781  1.00 48.62           C  
ATOM   2408  O   ASP A 319      13.172 -21.859   9.789  1.00 48.62           O  
ATOM   2409  CG  ASP A 319      12.375 -22.938  14.266  1.00 48.62           C  
ATOM   2410  OD1 ASP A 319      13.438 -23.453  14.672  1.00 48.62           O  
ATOM   2411  OD2 ASP A 319      11.422 -22.656  15.031  1.00 48.62           O  
ATOM   2412  N   ASN A 320      13.938 -23.750   9.656  1.00 49.66           N  
ATOM   2413  CA  ASN A 320      13.711 -24.438   8.391  1.00 49.66           C  
ATOM   2414  C   ASN A 320      12.539 -23.844   7.625  1.00 49.66           C  
ATOM   2415  CB  ASN A 320      13.484 -25.938   8.641  1.00 49.66           C  
ATOM   2416  O   ASN A 320      12.008 -24.469   6.707  1.00 49.66           O  
ATOM   2417  CG  ASN A 320      14.750 -26.672   9.031  1.00 49.66           C  
ATOM   2418  ND2 ASN A 320      14.602 -27.812   9.695  1.00 49.66           N  
ATOM   2419  OD1 ASN A 320      15.859 -26.219   8.734  1.00 49.66           O  
ATOM   2420  N   ARG A 321      12.031 -22.578   7.781  1.00 58.59           N  
ATOM   2421  CA  ARG A 321      10.859 -22.031   7.113  1.00 58.59           C  
ATOM   2422  C   ARG A 321      11.211 -20.766   6.336  1.00 58.59           C  
ATOM   2423  CB  ARG A 321       9.750 -21.734   8.125  1.00 58.59           C  
ATOM   2424  O   ARG A 321      12.094 -20.016   6.746  1.00 58.59           O  
ATOM   2425  CG  ARG A 321       9.172 -22.969   8.789  1.00 58.59           C  
ATOM   2426  CD  ARG A 321       7.910 -22.641   9.578  1.00 58.59           C  
ATOM   2427  NE  ARG A 321       7.867 -23.375  10.844  1.00 58.59           N  
ATOM   2428  NH1 ARG A 321       5.684 -22.797  11.344  1.00 58.59           N  
ATOM   2429  NH2 ARG A 321       6.879 -24.125  12.781  1.00 58.59           N  
ATOM   2430  CZ  ARG A 321       6.812 -23.422  11.656  1.00 58.59           C  
ATOM   2431  N   LYS A 322      10.656 -20.562   4.926  1.00 71.81           N  
ATOM   2432  CA  LYS A 322      11.000 -19.719   3.787  1.00 71.81           C  
ATOM   2433  C   LYS A 322      10.227 -18.406   3.822  1.00 71.81           C  
ATOM   2434  CB  LYS A 322      10.727 -20.453   2.473  1.00 71.81           C  
ATOM   2435  O   LYS A 322       9.016 -18.406   4.070  1.00 71.81           O  
ATOM   2436  CG  LYS A 322      11.656 -21.625   2.213  1.00 71.81           C  
ATOM   2437  CD  LYS A 322      11.352 -22.312   0.886  1.00 71.81           C  
ATOM   2438  CE  LYS A 322      12.188 -23.562   0.691  1.00 71.81           C  
ATOM   2439  NZ  LYS A 322      11.867 -24.250  -0.600  1.00 71.81           N  
ATOM   2440  N   LEU A 323      10.883 -17.250   3.850  1.00 78.88           N  
ATOM   2441  CA  LEU A 323      10.297 -15.938   3.576  1.00 78.88           C  
ATOM   2442  C   LEU A 323      10.336 -15.625   2.084  1.00 78.88           C  
ATOM   2443  CB  LEU A 323      11.031 -14.844   4.355  1.00 78.88           C  
ATOM   2444  O   LEU A 323      11.398 -15.664   1.465  1.00 78.88           O  
ATOM   2445  CG  LEU A 323      10.555 -13.414   4.133  1.00 78.88           C  
ATOM   2446  CD1 LEU A 323       9.133 -13.234   4.652  1.00 78.88           C  
ATOM   2447  CD2 LEU A 323      11.500 -12.422   4.801  1.00 78.88           C  
ATOM   2448  N   VAL A 324       9.156 -15.438   1.559  1.00 86.44           N  
ATOM   2449  CA  VAL A 324       9.031 -15.188   0.126  1.00 86.44           C  
ATOM   2450  C   VAL A 324       8.578 -13.750  -0.111  1.00 86.44           C  
ATOM   2451  CB  VAL A 324       8.047 -16.172  -0.538  1.00 86.44           C  
ATOM   2452  O   VAL A 324       7.566 -13.312   0.443  1.00 86.44           O  
ATOM   2453  CG1 VAL A 324       7.930 -15.898  -2.035  1.00 86.44           C  
ATOM   2454  CG2 VAL A 324       8.484 -17.609  -0.288  1.00 86.44           C  
ATOM   2455  N   LEU A 325       9.414 -13.070  -0.820  1.00 88.88           N  
ATOM   2456  CA  LEU A 325       9.000 -11.773  -1.350  1.00 88.88           C  
ATOM   2457  C   LEU A 325       8.609 -11.891  -2.818  1.00 88.88           C  
ATOM   2458  CB  LEU A 325      10.125 -10.750  -1.187  1.00 88.88           C  
ATOM   2459  O   LEU A 325       9.383 -12.391  -3.637  1.00 88.88           O  
ATOM   2460  CG  LEU A 325      10.367 -10.234   0.232  1.00 88.88           C  
ATOM   2461  CD1 LEU A 325      11.172 -11.250   1.035  1.00 88.88           C  
ATOM   2462  CD2 LEU A 325      11.086  -8.891   0.195  1.00 88.88           C  
ATOM   2463  N   GLU A 326       7.332 -11.398  -3.186  1.00 91.19           N  
ATOM   2464  CA  GLU A 326       6.812 -11.469  -4.547  1.00 91.19           C  
ATOM   2465  C   GLU A 326       6.305 -10.102  -5.012  1.00 91.19           C  
ATOM   2466  CB  GLU A 326       5.691 -12.500  -4.645  1.00 91.19           C  
ATOM   2467  O   GLU A 326       5.488  -9.477  -4.336  1.00 91.19           O  
ATOM   2468  CG  GLU A 326       6.148 -13.930  -4.383  1.00 91.19           C  
ATOM   2469  CD  GLU A 326       5.023 -14.945  -4.473  1.00 91.19           C  
ATOM   2470  OE1 GLU A 326       5.305 -16.172  -4.449  1.00 91.19           O  
ATOM   2471  OE2 GLU A 326       3.850 -14.523  -4.570  1.00 91.19           O  
ATOM   2472  N   HIS A 327       6.938  -9.555  -6.105  1.00 88.31           N  
ATOM   2473  CA  HIS A 327       6.508  -8.289  -6.680  1.00 88.31           C  
ATOM   2474  C   HIS A 327       6.695  -7.145  -5.691  1.00 88.31           C  
ATOM   2475  CB  HIS A 327       5.047  -8.367  -7.125  1.00 88.31           C  
ATOM   2476  O   HIS A 327       5.789  -6.332  -5.500  1.00 88.31           O  
ATOM   2477  CG  HIS A 327       4.797  -9.391  -8.188  1.00 88.31           C  
ATOM   2478  CD2 HIS A 327       4.957  -9.328  -9.531  1.00 88.31           C  
ATOM   2479  ND1 HIS A 327       4.320 -10.648  -7.910  1.00 88.31           N  
ATOM   2480  CE1 HIS A 327       4.195 -11.328  -9.039  1.00 88.31           C  
ATOM   2481  NE2 HIS A 327       4.574 -10.547 -10.039  1.00 88.31           N  
ATOM   2482  N   VAL A 328       7.805  -7.164  -5.023  1.00 89.31           N  
ATOM   2483  CA  VAL A 328       8.195  -6.109  -4.094  1.00 89.31           C  
ATOM   2484  C   VAL A 328       9.227  -5.199  -4.754  1.00 89.31           C  
ATOM   2485  CB  VAL A 328       8.766  -6.691  -2.779  1.00 89.31           C  
ATOM   2486  O   VAL A 328      10.234  -5.672  -5.285  1.00 89.31           O  
ATOM   2487  CG1 VAL A 328       9.258  -5.574  -1.864  1.00 89.31           C  
ATOM   2488  CG2 VAL A 328       7.707  -7.535  -2.072  1.00 89.31           C  
ATOM   2489  N   TYR A 329       8.844  -3.938  -4.699  1.00 86.56           N  
ATOM   2490  CA  TYR A 329       9.703  -2.945  -5.336  1.00 86.56           C  
ATOM   2491  C   TYR A 329      10.234  -1.944  -4.316  1.00 86.56           C  
ATOM   2492  CB  TYR A 329       8.945  -2.209  -6.445  1.00 86.56           C  
ATOM   2493  O   TYR A 329       9.461  -1.360  -3.553  1.00 86.56           O  
ATOM   2494  CG  TYR A 329       8.375  -3.125  -7.500  1.00 86.56           C  
ATOM   2495  CD1 TYR A 329       9.125  -3.484  -8.617  1.00 86.56           C  
ATOM   2496  CD2 TYR A 329       7.086  -3.631  -7.383  1.00 86.56           C  
ATOM   2497  CE1 TYR A 329       8.609  -4.324  -9.594  1.00 86.56           C  
ATOM   2498  CE2 TYR A 329       6.555  -4.473  -8.352  1.00 86.56           C  
ATOM   2499  OH  TYR A 329       6.801  -5.648 -10.422  1.00 86.56           O  
ATOM   2500  CZ  TYR A 329       7.320  -4.812  -9.453  1.00 86.56           C  
ATOM   2501  N   VAL A 330      11.578  -1.817  -4.281  1.00 82.56           N  
ATOM   2502  CA  VAL A 330      12.211  -0.850  -3.391  1.00 82.56           C  
ATOM   2503  C   VAL A 330      13.023   0.151  -4.207  1.00 82.56           C  
ATOM   2504  CB  VAL A 330      13.109  -1.546  -2.348  1.00 82.56           C  
ATOM   2505  O   VAL A 330      13.883  -0.239  -5.000  1.00 82.56           O  
ATOM   2506  CG1 VAL A 330      13.734  -0.520  -1.400  1.00 82.56           C  
ATOM   2507  CG2 VAL A 330      12.320  -2.588  -1.562  1.00 82.56           C  
ATOM   2508  N   ASP A 331      12.672   1.389  -3.998  1.00 76.94           N  
ATOM   2509  CA  ASP A 331      13.289   2.414  -4.832  1.00 76.94           C  
ATOM   2510  C   ASP A 331      13.648   3.648  -4.012  1.00 76.94           C  
ATOM   2511  CB  ASP A 331      12.359   2.803  -5.984  1.00 76.94           C  
ATOM   2512  O   ASP A 331      12.969   3.973  -3.035  1.00 76.94           O  
ATOM   2513  CG  ASP A 331      13.070   3.562  -7.090  1.00 76.94           C  
ATOM   2514  OD1 ASP A 331      14.242   3.963  -6.902  1.00 76.94           O  
ATOM   2515  OD2 ASP A 331      12.453   3.764  -8.156  1.00 76.94           O  
ATOM   2516  N   THR A 332      14.875   4.355  -4.352  1.00 70.38           N  
ATOM   2517  CA  THR A 332      15.203   5.695  -3.877  1.00 70.38           C  
ATOM   2518  C   THR A 332      15.922   5.629  -2.533  1.00 70.38           C  
ATOM   2519  CB  THR A 332      13.945   6.566  -3.746  1.00 70.38           C  
ATOM   2520  O   THR A 332      16.141   6.656  -1.890  1.00 70.38           O  
ATOM   2521  CG2 THR A 332      13.281   6.789  -5.102  1.00 70.38           C  
ATOM   2522  OG1 THR A 332      13.008   5.922  -2.871  1.00 70.38           O  
ATOM   2523  N   PHE A 333      16.188   4.332  -1.991  1.00 71.06           N  
ATOM   2524  CA  PHE A 333      16.969   4.102  -0.782  1.00 71.06           C  
ATOM   2525  C   PHE A 333      18.453   3.963  -1.112  1.00 71.06           C  
ATOM   2526  CB  PHE A 333      16.469   2.848  -0.052  1.00 71.06           C  
ATOM   2527  O   PHE A 333      18.812   3.588  -2.230  1.00 71.06           O  
ATOM   2528  CG  PHE A 333      15.055   2.951   0.437  1.00 71.06           C  
ATOM   2529  CD1 PHE A 333      14.781   3.400   1.723  1.00 71.06           C  
ATOM   2530  CD2 PHE A 333      14.000   2.598  -0.389  1.00 71.06           C  
ATOM   2531  CE1 PHE A 333      13.469   3.496   2.178  1.00 71.06           C  
ATOM   2532  CE2 PHE A 333      12.680   2.691   0.060  1.00 71.06           C  
ATOM   2533  CZ  PHE A 333      12.422   3.141   1.344  1.00 71.06           C  
ATOM   2534  N   ARG A 334      19.359   4.363  -0.182  1.00 68.12           N  
ATOM   2535  CA  ARG A 334      20.797   4.117  -0.310  1.00 68.12           C  
ATOM   2536  C   ARG A 334      21.078   2.631  -0.513  1.00 68.12           C  
ATOM   2537  CB  ARG A 334      21.547   4.629   0.922  1.00 68.12           C  
ATOM   2538  O   ARG A 334      21.875   2.260  -1.369  1.00 68.12           O  
ATOM   2539  CG  ARG A 334      23.047   4.484   0.833  1.00 68.12           C  
ATOM   2540  CD  ARG A 334      23.750   5.195   1.979  1.00 68.12           C  
ATOM   2541  NE  ARG A 334      25.203   5.059   1.887  1.00 68.12           N  
ATOM   2542  NH1 ARG A 334      25.672   6.801   3.334  1.00 68.12           N  
ATOM   2543  NH2 ARG A 334      27.375   5.613   2.377  1.00 68.12           N  
ATOM   2544  CZ  ARG A 334      26.078   5.824   2.533  1.00 68.12           C  
ATOM   2545  N   TRP A 335      20.406   1.756   0.330  1.00 67.00           N  
ATOM   2546  CA  TRP A 335      20.406   0.300   0.227  1.00 67.00           C  
ATOM   2547  C   TRP A 335      18.984  -0.221   0.039  1.00 67.00           C  
ATOM   2548  CB  TRP A 335      21.031  -0.333   1.471  1.00 67.00           C  
ATOM   2549  O   TRP A 335      18.078   0.118   0.811  1.00 67.00           O  
ATOM   2550  CG  TRP A 335      22.438   0.099   1.726  1.00 67.00           C  
ATOM   2551  CD1 TRP A 335      23.547  -0.214   0.981  1.00 67.00           C  
ATOM   2552  CD2 TRP A 335      22.906   0.919   2.803  1.00 67.00           C  
ATOM   2553  CE2 TRP A 335      24.297   1.064   2.648  1.00 67.00           C  
ATOM   2554  CE3 TRP A 335      22.266   1.548   3.883  1.00 67.00           C  
ATOM   2555  NE1 TRP A 335      24.672   0.364   1.532  1.00 67.00           N  
ATOM   2556  CH2 TRP A 335      24.438   2.418   4.586  1.00 67.00           C  
ATOM   2557  CZ2 TRP A 335      25.078   1.813   3.539  1.00 67.00           C  
ATOM   2558  CZ3 TRP A 335      23.047   2.293   4.766  1.00 67.00           C  
ATOM   2559  N   GLY A 336      18.672  -0.792  -1.254  1.00 73.06           N  
ATOM   2560  CA  GLY A 336      17.344  -1.372  -1.448  1.00 73.06           C  
ATOM   2561  C   GLY A 336      17.031  -2.477  -0.457  1.00 73.06           C  
ATOM   2562  O   GLY A 336      16.375  -2.234   0.559  1.00 73.06           O  
ATOM   2563  N   PHE A 337      17.516  -3.756  -0.702  1.00 75.88           N  
ATOM   2564  CA  PHE A 337      17.406  -4.902   0.193  1.00 75.88           C  
ATOM   2565  C   PHE A 337      18.719  -5.133   0.942  1.00 75.88           C  
ATOM   2566  CB  PHE A 337      17.031  -6.164  -0.589  1.00 75.88           C  
ATOM   2567  O   PHE A 337      19.781  -5.266   0.326  1.00 75.88           O  
ATOM   2568  CG  PHE A 337      15.680  -6.078  -1.255  1.00 75.88           C  
ATOM   2569  CD1 PHE A 337      14.516  -6.051  -0.497  1.00 75.88           C  
ATOM   2570  CD2 PHE A 337      15.578  -6.023  -2.639  1.00 75.88           C  
ATOM   2571  CE1 PHE A 337      13.273  -5.973  -1.110  1.00 75.88           C  
ATOM   2572  CE2 PHE A 337      14.336  -5.945  -3.258  1.00 75.88           C  
ATOM   2573  CZ  PHE A 337      13.180  -5.918  -2.492  1.00 75.88           C  
ATOM   2574  N   TYR A 338      18.562  -5.059   2.227  1.00 74.69           N  
ATOM   2575  CA  TYR A 338      19.734  -5.281   3.055  1.00 74.69           C  
ATOM   2576  C   TYR A 338      19.578  -6.543   3.898  1.00 74.69           C  
ATOM   2577  CB  TYR A 338      20.000  -4.074   3.959  1.00 74.69           C  
ATOM   2578  O   TYR A 338      18.641  -6.645   4.703  1.00 74.69           O  
ATOM   2579  CG  TYR A 338      21.281  -4.172   4.746  1.00 74.69           C  
ATOM   2580  CD1 TYR A 338      21.328  -4.867   5.953  1.00 74.69           C  
ATOM   2581  CD2 TYR A 338      22.453  -3.568   4.289  1.00 74.69           C  
ATOM   2582  CE1 TYR A 338      22.516  -4.961   6.684  1.00 74.69           C  
ATOM   2583  CE2 TYR A 338      23.625  -3.652   5.012  1.00 74.69           C  
ATOM   2584  OH  TYR A 338      24.828  -4.438   6.922  1.00 74.69           O  
ATOM   2585  CZ  TYR A 338      23.656  -4.348   6.203  1.00 74.69           C  
ATOM   2586  N   VAL A 339      20.438  -7.465   3.754  1.00 71.75           N  
ATOM   2587  CA  VAL A 339      20.391  -8.703   4.527  1.00 71.75           C  
ATOM   2588  C   VAL A 339      21.594  -8.773   5.461  1.00 71.75           C  
ATOM   2589  CB  VAL A 339      20.359  -9.945   3.605  1.00 71.75           C  
ATOM   2590  O   VAL A 339      22.734  -8.977   5.016  1.00 71.75           O  
ATOM   2591  CG1 VAL A 339      20.234 -11.227   4.430  1.00 71.75           C  
ATOM   2592  CG2 VAL A 339      19.203  -9.836   2.607  1.00 71.75           C  
ATOM   2593  N   GLY A 340      21.406  -8.406   6.852  1.00 61.53           N  
ATOM   2594  CA  GLY A 340      22.422  -8.281   7.875  1.00 61.53           C  
ATOM   2595  C   GLY A 340      22.547  -9.508   8.758  1.00 61.53           C  
ATOM   2596  O   GLY A 340      21.578 -10.250   8.922  1.00 61.53           O  
ATOM   2597  N   GLU A 341      23.844 -10.242   8.977  1.00 57.16           N  
ATOM   2598  CA  GLU A 341      24.266 -11.305   9.891  1.00 57.16           C  
ATOM   2599  C   GLU A 341      23.547 -12.617   9.578  1.00 57.16           C  
ATOM   2600  CB  GLU A 341      24.016 -10.898  11.344  1.00 57.16           C  
ATOM   2601  O   GLU A 341      22.375 -12.781   9.906  1.00 57.16           O  
ATOM   2602  CG  GLU A 341      24.812  -9.688  11.797  1.00 57.16           C  
ATOM   2603  CD  GLU A 341      24.688  -9.398  13.281  1.00 57.16           C  
ATOM   2604  OE1 GLU A 341      25.344  -8.461  13.781  1.00 57.16           O  
ATOM   2605  OE2 GLU A 341      23.922 -10.125  13.953  1.00 57.16           O  
ATOM   2606  N   PRO A 342      24.094 -13.547   8.789  1.00 48.84           N  
ATOM   2607  CA  PRO A 342      23.516 -14.703   8.102  1.00 48.84           C  
ATOM   2608  C   PRO A 342      23.312 -15.906   9.023  1.00 48.84           C  
ATOM   2609  CB  PRO A 342      24.547 -15.016   7.012  1.00 48.84           C  
ATOM   2610  O   PRO A 342      23.422 -17.047   8.578  1.00 48.84           O  
ATOM   2611  CG  PRO A 342      25.844 -14.516   7.555  1.00 48.84           C  
ATOM   2612  CD  PRO A 342      25.562 -13.750   8.812  1.00 48.84           C  
ATOM   2613  N   GLU A 343      23.047 -15.750  10.305  1.00 49.47           N  
ATOM   2614  CA  GLU A 343      22.719 -16.953  11.055  1.00 49.47           C  
ATOM   2615  C   GLU A 343      21.281 -17.406  10.781  1.00 49.47           C  
ATOM   2616  CB  GLU A 343      22.922 -16.734  12.555  1.00 49.47           C  
ATOM   2617  O   GLU A 343      20.891 -18.500  11.156  1.00 49.47           O  
ATOM   2618  CG  GLU A 343      24.375 -16.531  12.953  1.00 49.47           C  
ATOM   2619  CD  GLU A 343      24.547 -16.031  14.375  1.00 49.47           C  
ATOM   2620  OE1 GLU A 343      25.703 -15.812  14.812  1.00 49.47           O  
ATOM   2621  OE2 GLU A 343      23.516 -15.852  15.062  1.00 49.47           O  
ATOM   2622  N   CYS A 344      20.578 -16.734   9.664  1.00 45.31           N  
ATOM   2623  CA  CYS A 344      19.156 -16.828   9.375  1.00 45.31           C  
ATOM   2624  C   CYS A 344      18.906 -17.062   7.891  1.00 45.31           C  
ATOM   2625  CB  CYS A 344      18.422 -15.555   9.820  1.00 45.31           C  
ATOM   2626  O   CYS A 344      17.781 -16.984   7.418  1.00 45.31           O  
ATOM   2627  SG  CYS A 344      18.750 -15.086  11.531  1.00 45.31           S  
ATOM   2628  N   ILE A 345      19.953 -17.516   7.008  1.00 49.78           N  
ATOM   2629  CA  ILE A 345      19.984 -17.594   5.555  1.00 49.78           C  
ATOM   2630  C   ILE A 345      19.344 -18.891   5.094  1.00 49.78           C  
ATOM   2631  CB  ILE A 345      21.438 -17.500   5.012  1.00 49.78           C  
ATOM   2632  O   ILE A 345      19.281 -19.172   3.895  1.00 49.78           O  
ATOM   2633  CG1 ILE A 345      22.078 -16.188   5.457  1.00 49.78           C  
ATOM   2634  CG2 ILE A 345      21.453 -17.625   3.484  1.00 49.78           C  
ATOM   2635  CD1 ILE A 345      23.562 -16.094   5.133  1.00 49.78           C  
ATOM   2636  N   ASN A 346      18.484 -19.484   5.910  1.00 50.06           N  
ATOM   2637  CA  ASN A 346      17.797 -20.688   5.469  1.00 50.06           C  
ATOM   2638  C   ASN A 346      16.422 -20.391   4.898  1.00 50.06           C  
ATOM   2639  CB  ASN A 346      17.688 -21.688   6.621  1.00 50.06           C  
ATOM   2640  O   ASN A 346      15.625 -21.297   4.660  1.00 50.06           O  
ATOM   2641  CG  ASN A 346      19.031 -22.328   6.969  1.00 50.06           C  
ATOM   2642  ND2 ASN A 346      19.156 -22.781   8.211  1.00 50.06           N  
ATOM   2643  OD1 ASN A 346      19.922 -22.406   6.133  1.00 50.06           O  
ATOM   2644  N   GLN A 347      16.094 -19.250   3.732  1.00 60.22           N  
ATOM   2645  CA  GLN A 347      14.812 -19.516   3.074  1.00 60.22           C  
ATOM   2646  C   GLN A 347      14.164 -18.219   2.598  1.00 60.22           C  
ATOM   2647  CB  GLN A 347      13.867 -20.266   4.016  1.00 60.22           C  
ATOM   2648  O   GLN A 347      13.023 -17.922   2.965  1.00 60.22           O  
ATOM   2649  CG  GLN A 347      14.281 -21.703   4.297  1.00 60.22           C  
ATOM   2650  CD  GLN A 347      13.266 -22.453   5.133  1.00 60.22           C  
ATOM   2651  NE2 GLN A 347      13.461 -23.750   5.270  1.00 60.22           N  
ATOM   2652  OE1 GLN A 347      12.305 -21.859   5.648  1.00 60.22           O  
ATOM   2653  N   ILE A 348      15.102 -17.141   2.137  1.00 70.25           N  
ATOM   2654  CA  ILE A 348      14.461 -15.961   1.570  1.00 70.25           C  
ATOM   2655  C   ILE A 348      14.430 -16.078   0.048  1.00 70.25           C  
ATOM   2656  CB  ILE A 348      15.195 -14.672   1.998  1.00 70.25           C  
ATOM   2657  O   ILE A 348      15.453 -16.359  -0.583  1.00 70.25           O  
ATOM   2658  CG1 ILE A 348      15.281 -14.586   3.525  1.00 70.25           C  
ATOM   2659  CG2 ILE A 348      14.484 -13.438   1.422  1.00 70.25           C  
ATOM   2660  CD1 ILE A 348      16.188 -13.477   4.035  1.00 70.25           C  
ATOM   2661  N   GLU A 349      13.336 -15.953  -0.468  1.00 77.44           N  
ATOM   2662  CA  GLU A 349      13.156 -15.969  -1.917  1.00 77.44           C  
ATOM   2663  C   GLU A 349      12.594 -14.641  -2.412  1.00 77.44           C  
ATOM   2664  CB  GLU A 349      12.242 -17.125  -2.334  1.00 77.44           C  
ATOM   2665  O   GLU A 349      11.625 -14.125  -1.850  1.00 77.44           O  
ATOM   2666  CG  GLU A 349      12.812 -18.500  -2.029  1.00 77.44           C  
ATOM   2667  CD  GLU A 349      11.906 -19.641  -2.486  1.00 77.44           C  
ATOM   2668  OE1 GLU A 349      12.258 -20.812  -2.258  1.00 77.44           O  
ATOM   2669  OE2 GLU A 349      10.844 -19.344  -3.076  1.00 77.44           O  
ATOM   2670  N   PHE A 350      13.336 -14.156  -3.357  1.00 79.56           N  
ATOM   2671  CA  PHE A 350      12.836 -12.984  -4.070  1.00 79.56           C  
ATOM   2672  C   PHE A 350      12.258 -13.375  -5.422  1.00 79.56           C  
ATOM   2673  CB  PHE A 350      13.961 -11.953  -4.266  1.00 79.56           C  
ATOM   2674  O   PHE A 350      12.953 -13.953  -6.262  1.00 79.56           O  
ATOM   2675  CG  PHE A 350      14.539 -11.445  -2.975  1.00 79.56           C  
ATOM   2676  CD1 PHE A 350      14.078 -10.266  -2.406  1.00 79.56           C  
ATOM   2677  CD2 PHE A 350      15.555 -12.148  -2.330  1.00 79.56           C  
ATOM   2678  CE1 PHE A 350      14.617  -9.789  -1.213  1.00 79.56           C  
ATOM   2679  CE2 PHE A 350      16.094 -11.680  -1.138  1.00 79.56           C  
ATOM   2680  CZ  PHE A 350      15.633 -10.500  -0.581  1.00 79.56           C  
ATOM   2681  N   HIS A 351      10.938 -13.156  -5.645  1.00 82.25           N  
ATOM   2682  CA  HIS A 351      10.266 -13.445  -6.906  1.00 82.25           C  
ATOM   2683  C   HIS A 351       9.742 -12.172  -7.562  1.00 82.25           C  
ATOM   2684  CB  HIS A 351       9.109 -14.430  -6.684  1.00 82.25           C  
ATOM   2685  O   HIS A 351       8.906 -11.469  -6.992  1.00 82.25           O  
ATOM   2686  CG  HIS A 351       9.547 -15.773  -6.207  1.00 82.25           C  
ATOM   2687  CD2 HIS A 351      10.062 -16.172  -5.020  1.00 82.25           C  
ATOM   2688  ND1 HIS A 351       9.492 -16.906  -6.996  1.00 82.25           N  
ATOM   2689  CE1 HIS A 351       9.945 -17.938  -6.312  1.00 82.25           C  
ATOM   2690  NE2 HIS A 351      10.297 -17.516  -5.109  1.00 82.25           N  
ATOM   2691  N   SER A 352      10.391 -11.828  -8.766  1.00 79.94           N  
ATOM   2692  CA  SER A 352       9.953 -10.664  -9.523  1.00 79.94           C  
ATOM   2693  C   SER A 352      10.016  -9.398  -8.680  1.00 79.94           C  
ATOM   2694  CB  SER A 352       8.531 -10.875 -10.047  1.00 79.94           C  
ATOM   2695  O   SER A 352       9.102  -8.578  -8.719  1.00 79.94           O  
ATOM   2696  OG  SER A 352       8.469 -12.000 -10.898  1.00 79.94           O  
ATOM   2697  N   CYS A 353      10.984  -9.297  -7.867  1.00 80.38           N  
ATOM   2698  CA  CYS A 353      11.258  -8.117  -7.051  1.00 80.38           C  
ATOM   2699  C   CYS A 353      12.195  -7.160  -7.773  1.00 80.38           C  
ATOM   2700  CB  CYS A 353      11.867  -8.523  -5.711  1.00 80.38           C  
ATOM   2701  O   CYS A 353      12.930  -7.566  -8.672  1.00 80.38           O  
ATOM   2702  SG  CYS A 353      10.750  -9.477  -4.660  1.00 80.38           S  
ATOM   2703  N   ARG A 354      12.109  -5.902  -7.383  1.00 74.50           N  
ATOM   2704  CA  ARG A 354      12.977  -4.883  -7.957  1.00 74.50           C  
ATOM   2705  C   ARG A 354      13.586  -4.004  -6.871  1.00 74.50           C  
ATOM   2706  CB  ARG A 354      12.211  -4.023  -8.961  1.00 74.50           C  
ATOM   2707  O   ARG A 354      12.883  -3.561  -5.961  1.00 74.50           O  
ATOM   2708  CG  ARG A 354      13.062  -2.959  -9.641  1.00 74.50           C  
ATOM   2709  CD  ARG A 354      12.227  -2.068 -10.555  1.00 74.50           C  
ATOM   2710  NE  ARG A 354      12.109  -2.633 -11.891  1.00 74.50           N  
ATOM   2711  NH1 ARG A 354      11.555  -0.632 -12.906  1.00 74.50           N  
ATOM   2712  NH2 ARG A 354      11.711  -2.551 -14.156  1.00 74.50           N  
ATOM   2713  CZ  ARG A 354      11.789  -1.938 -12.984  1.00 74.50           C  
ATOM   2714  N   ALA A 355      14.891  -3.889  -6.859  1.00 71.62           N  
ATOM   2715  CA  ALA A 355      15.586  -2.951  -5.977  1.00 71.62           C  
ATOM   2716  C   ALA A 355      16.359  -1.916  -6.781  1.00 71.62           C  
ATOM   2717  CB  ALA A 355      16.516  -3.701  -5.031  1.00 71.62           C  
ATOM   2718  O   ALA A 355      17.328  -2.256  -7.465  1.00 71.62           O  
ATOM   2719  N   GLN A 356      15.852  -0.671  -6.836  1.00 65.88           N  
ATOM   2720  CA  GLN A 356      16.469   0.434  -7.559  1.00 65.88           C  
ATOM   2721  C   GLN A 356      16.984   1.501  -6.598  1.00 65.88           C  
ATOM   2722  CB  GLN A 356      15.477   1.053  -8.547  1.00 65.88           C  
ATOM   2723  O   GLN A 356      16.266   1.918  -5.684  1.00 65.88           O  
ATOM   2724  CG  GLN A 356      15.148   0.154  -9.734  1.00 65.88           C  
ATOM   2725  CD  GLN A 356      14.227   0.819 -10.734  1.00 65.88           C  
ATOM   2726  NE2 GLN A 356      14.406   0.500 -12.008  1.00 65.88           N  
ATOM   2727  OE1 GLN A 356      13.352   1.613 -10.359  1.00 65.88           O  
ATOM   2728  N   SER A 357      18.359   1.675  -6.594  1.00 61.38           N  
ATOM   2729  CA  SER A 357      18.938   2.725  -5.758  1.00 61.38           C  
ATOM   2730  C   SER A 357      19.688   3.754  -6.594  1.00 61.38           C  
ATOM   2731  CB  SER A 357      19.875   2.125  -4.707  1.00 61.38           C  
ATOM   2732  O   SER A 357      20.375   3.398  -7.555  1.00 61.38           O  
ATOM   2733  OG  SER A 357      20.562   3.145  -4.004  1.00 61.38           O  
ATOM   2734  N   ASN A 358      19.422   5.090  -6.422  1.00 53.41           N  
ATOM   2735  CA  ASN A 358      20.062   6.203  -7.109  1.00 53.41           C  
ATOM   2736  C   ASN A 358      21.453   6.500  -6.520  1.00 53.41           C  
ATOM   2737  CB  ASN A 358      19.188   7.453  -7.055  1.00 53.41           C  
ATOM   2738  O   ASN A 358      22.266   7.152  -7.160  1.00 53.41           O  
ATOM   2739  CG  ASN A 358      17.938   7.324  -7.906  1.00 53.41           C  
ATOM   2740  ND2 ASN A 358      16.875   7.992  -7.496  1.00 53.41           N  
ATOM   2741  OD1 ASN A 358      17.938   6.629  -8.930  1.00 53.41           O  
ATOM   2742  N   TYR A 359      21.984   5.742  -5.492  1.00 51.78           N  
ATOM   2743  CA  TYR A 359      23.172   6.223  -4.781  1.00 51.78           C  
ATOM   2744  C   TYR A 359      24.125   5.082  -4.469  1.00 51.78           C  
ATOM   2745  CB  TYR A 359      22.766   6.930  -3.482  1.00 51.78           C  
ATOM   2746  O   TYR A 359      25.328   5.168  -4.758  1.00 51.78           O  
ATOM   2747  CG  TYR A 359      22.297   8.352  -3.684  1.00 51.78           C  
ATOM   2748  CD1 TYR A 359      23.219   9.398  -3.730  1.00 51.78           C  
ATOM   2749  CD2 TYR A 359      20.953   8.656  -3.828  1.00 51.78           C  
ATOM   2750  CE1 TYR A 359      22.797  10.719  -3.914  1.00 51.78           C  
ATOM   2751  CE2 TYR A 359      20.516   9.961  -4.012  1.00 51.78           C  
ATOM   2752  OH  TYR A 359      21.031  12.281  -4.234  1.00 51.78           O  
ATOM   2753  CZ  TYR A 359      21.453  10.984  -4.055  1.00 51.78           C  
ATOM   2754  N   PHE A 360      23.766   3.768  -4.172  1.00 53.12           N  
ATOM   2755  CA  PHE A 360      24.828   2.855  -3.754  1.00 53.12           C  
ATOM   2756  C   PHE A 360      24.469   1.414  -4.090  1.00 53.12           C  
ATOM   2757  CB  PHE A 360      25.094   2.994  -2.252  1.00 53.12           C  
ATOM   2758  O   PHE A 360      25.062   0.808  -4.980  1.00 53.12           O  
ATOM   2759  CG  PHE A 360      26.531   3.256  -1.915  1.00 53.12           C  
ATOM   2760  CD1 PHE A 360      27.391   2.213  -1.562  1.00 53.12           C  
ATOM   2761  CD2 PHE A 360      27.047   4.547  -1.949  1.00 53.12           C  
ATOM   2762  CE1 PHE A 360      28.719   2.451  -1.249  1.00 53.12           C  
ATOM   2763  CE2 PHE A 360      28.375   4.793  -1.638  1.00 53.12           C  
ATOM   2764  CZ  PHE A 360      29.219   3.744  -1.287  1.00 53.12           C  
ATOM   2765  N   GLN A 361      23.406   0.720  -3.475  1.00 58.62           N  
ATOM   2766  CA  GLN A 361      23.297  -0.727  -3.633  1.00 58.62           C  
ATOM   2767  C   GLN A 361      21.828  -1.163  -3.729  1.00 58.62           C  
ATOM   2768  CB  GLN A 361      23.984  -1.445  -2.469  1.00 58.62           C  
ATOM   2769  O   GLN A 361      20.984  -0.688  -2.971  1.00 58.62           O  
ATOM   2770  CG  GLN A 361      25.484  -1.190  -2.389  1.00 58.62           C  
ATOM   2771  CD  GLN A 361      26.078  -1.608  -1.059  1.00 58.62           C  
ATOM   2772  NE2 GLN A 361      27.391  -1.441  -0.917  1.00 58.62           N  
ATOM   2773  OE1 GLN A 361      25.359  -2.076  -0.164  1.00 58.62           O  
ATOM   2774  N   GLY A 362      21.453  -1.711  -4.879  1.00 57.59           N  
ATOM   2775  CA  GLY A 362      20.141  -2.326  -5.066  1.00 57.59           C  
ATOM   2776  C   GLY A 362      19.891  -3.494  -4.133  1.00 57.59           C  
ATOM   2777  O   GLY A 362      18.922  -3.492  -3.373  1.00 57.59           O  
ATOM   2778  N   ILE A 363      20.859  -4.371  -3.854  1.00 65.69           N  
ATOM   2779  CA  ILE A 363      20.750  -5.504  -2.938  1.00 65.69           C  
ATOM   2780  C   ILE A 363      22.094  -5.715  -2.232  1.00 65.69           C  
ATOM   2781  CB  ILE A 363      20.328  -6.793  -3.676  1.00 65.69           C  
ATOM   2782  O   ILE A 363      23.125  -5.887  -2.885  1.00 65.69           O  
ATOM   2783  CG1 ILE A 363      18.969  -6.590  -4.363  1.00 65.69           C  
ATOM   2784  CG2 ILE A 363      20.281  -7.977  -2.709  1.00 65.69           C  
ATOM   2785  CD1 ILE A 363      18.562  -7.734  -5.281  1.00 65.69           C  
ATOM   2786  N   PHE A 364      22.047  -5.738  -0.901  1.00 65.31           N  
ATOM   2787  CA  PHE A 364      23.266  -5.941  -0.119  1.00 65.31           C  
ATOM   2788  C   PHE A 364      23.125  -7.160   0.789  1.00 65.31           C  
ATOM   2789  CB  PHE A 364      23.578  -4.699   0.715  1.00 65.31           C  
ATOM   2790  O   PHE A 364      22.172  -7.254   1.566  1.00 65.31           O  
ATOM   2791  CG  PHE A 364      24.859  -4.812   1.509  1.00 65.31           C  
ATOM   2792  CD1 PHE A 364      24.828  -5.164   2.852  1.00 65.31           C  
ATOM   2793  CD2 PHE A 364      26.094  -4.566   0.910  1.00 65.31           C  
ATOM   2794  CE1 PHE A 364      26.000  -5.270   3.588  1.00 65.31           C  
ATOM   2795  CE2 PHE A 364      27.266  -4.668   1.640  1.00 65.31           C  
ATOM   2796  CZ  PHE A 364      27.219  -5.020   2.979  1.00 65.31           C  
ATOM   2797  N   ILE A 365      24.078  -8.117   0.752  1.00 63.97           N  
ATOM   2798  CA  ILE A 365      24.094  -9.297   1.609  1.00 63.97           C  
ATOM   2799  C   ILE A 365      25.391  -9.344   2.416  1.00 63.97           C  
ATOM   2800  CB  ILE A 365      23.922 -10.594   0.786  1.00 63.97           C  
ATOM   2801  O   ILE A 365      26.484  -9.398   1.845  1.00 63.97           O  
ATOM   2802  CG1 ILE A 365      22.641 -10.539  -0.044  1.00 63.97           C  
ATOM   2803  CG2 ILE A 365      23.938 -11.820   1.702  1.00 63.97           C  
ATOM   2804  CD1 ILE A 365      22.484 -11.688  -1.029  1.00 63.97           C  
ATOM   2805  N   GLU A 366      25.281  -9.188   3.762  1.00 57.84           N  
ATOM   2806  CA  GLU A 366      26.469  -9.180   4.605  1.00 57.84           C  
ATOM   2807  C   GLU A 366      26.812 -10.594   5.082  1.00 57.84           C  
ATOM   2808  CB  GLU A 366      26.266  -8.250   5.805  1.00 57.84           C  
ATOM   2809  O   GLU A 366      25.922 -11.359   5.457  1.00 57.84           O  
ATOM   2810  CG  GLU A 366      26.297  -6.773   5.449  1.00 57.84           C  
ATOM   2811  CD  GLU A 366      26.156  -5.863   6.660  1.00 57.84           C  
ATOM   2812  OE1 GLU A 366      26.188  -4.621   6.488  1.00 57.84           O  
ATOM   2813  OE2 GLU A 366      26.031  -6.395   7.785  1.00 57.84           O  
ATOM   2814  N   SER A 367      28.250 -11.148   4.887  1.00 49.97           N  
ATOM   2815  CA  SER A 367      28.766 -12.383   5.477  1.00 49.97           C  
ATOM   2816  C   SER A 367      29.766 -12.078   6.586  1.00 49.97           C  
ATOM   2817  CB  SER A 367      29.422 -13.258   4.410  1.00 49.97           C  
ATOM   2818  O   SER A 367      30.531 -11.117   6.492  1.00 49.97           O  
ATOM   2819  OG  SER A 367      30.609 -12.656   3.932  1.00 49.97           O  
ATOM   2820  N   PHE A 368      29.609 -12.266   7.832  1.00 47.97           N  
ATOM   2821  CA  PHE A 368      30.109 -12.203   9.195  1.00 47.97           C  
ATOM   2822  C   PHE A 368      31.500 -11.562   9.234  1.00 47.97           C  
ATOM   2823  CB  PHE A 368      30.156 -13.602   9.820  1.00 47.97           C  
ATOM   2824  O   PHE A 368      32.250 -11.648   8.266  1.00 47.97           O  
ATOM   2825  CG  PHE A 368      29.453 -13.695  11.148  1.00 47.97           C  
ATOM   2826  CD1 PHE A 368      30.125 -13.461  12.336  1.00 47.97           C  
ATOM   2827  CD2 PHE A 368      28.094 -14.023  11.195  1.00 47.97           C  
ATOM   2828  CE1 PHE A 368      29.469 -13.555  13.562  1.00 47.97           C  
ATOM   2829  CE2 PHE A 368      27.438 -14.117  12.422  1.00 47.97           C  
ATOM   2830  CZ  PHE A 368      28.125 -13.883  13.602  1.00 47.97           C  
ATOM   2831  N   LYS A 369      31.734 -10.820  10.562  1.00 38.78           N  
ATOM   2832  CA  LYS A 369      32.656 -10.211  11.516  1.00 38.78           C  
ATOM   2833  C   LYS A 369      33.688 -11.227  12.031  1.00 38.78           C  
ATOM   2834  CB  LYS A 369      31.891  -9.602  12.695  1.00 38.78           C  
ATOM   2835  O   LYS A 369      33.344 -12.383  12.289  1.00 38.78           O  
ATOM   2836  CG  LYS A 369      32.594  -8.414  13.336  1.00 38.78           C  
ATOM   2837  CD  LYS A 369      31.734  -7.793  14.430  1.00 38.78           C  
ATOM   2838  CE  LYS A 369      32.438  -6.625  15.109  1.00 38.78           C  
ATOM   2839  NZ  LYS A 369      31.625  -6.051  16.219  1.00 38.78           N  
ATOM   2840  N   GLU A 370      34.969 -11.188  11.797  1.00 34.88           N  
ATOM   2841  CA  GLU A 370      36.188 -11.852  12.227  1.00 34.88           C  
ATOM   2842  C   GLU A 370      36.062 -12.375  13.656  1.00 34.88           C  
ATOM   2843  CB  GLU A 370      37.375 -10.898  12.125  1.00 34.88           C  
ATOM   2844  O   GLU A 370      35.656 -11.641  14.562  1.00 34.88           O  
ATOM   2845  CG  GLU A 370      38.688 -11.586  11.766  1.00 34.88           C  
ATOM   2846  CD  GLU A 370      39.812 -10.609  11.453  1.00 34.88           C  
ATOM   2847  OE1 GLU A 370      40.906 -11.055  11.086  1.00 34.88           O  
ATOM   2848  OE2 GLU A 370      39.562  -9.383  11.586  1.00 34.88           O  
ATOM   2849  N   GLY A 371      35.875 -13.859  13.930  1.00 36.38           N  
ATOM   2850  CA  GLY A 371      36.188 -14.414  15.242  1.00 36.38           C  
ATOM   2851  C   GLY A 371      34.969 -15.031  15.914  1.00 36.38           C  
ATOM   2852  O   GLY A 371      35.062 -15.531  17.031  1.00 36.38           O  
ATOM   2853  N   GLN A 372      33.688 -15.266  15.227  1.00 38.22           N  
ATOM   2854  CA  GLN A 372      32.531 -15.961  15.789  1.00 38.22           C  
ATOM   2855  C   GLN A 372      32.062 -17.078  14.867  1.00 38.22           C  
ATOM   2856  CB  GLN A 372      31.391 -14.977  16.047  1.00 38.22           C  
ATOM   2857  O   GLN A 372      31.969 -16.891  13.648  1.00 38.22           O  
ATOM   2858  CG  GLN A 372      31.672 -14.000  17.188  1.00 38.22           C  
ATOM   2859  CD  GLN A 372      31.000 -14.414  18.484  1.00 38.22           C  
ATOM   2860  NE2 GLN A 372      31.625 -14.055  19.609  1.00 38.22           N  
ATOM   2861  OE1 GLN A 372      29.953 -15.047  18.484  1.00 38.22           O  
ATOM   2862  N   GLN A 373      32.219 -18.469  15.156  1.00 36.34           N  
ATOM   2863  CA  GLN A 373      31.859 -19.734  14.516  1.00 36.34           C  
ATOM   2864  C   GLN A 373      30.344 -19.922  14.508  1.00 36.34           C  
ATOM   2865  CB  GLN A 373      32.531 -20.906  15.227  1.00 36.34           C  
ATOM   2866  O   GLN A 373      29.719 -20.047  15.570  1.00 36.34           O  
ATOM   2867  CG  GLN A 373      33.969 -21.125  14.820  1.00 36.34           C  
ATOM   2868  CD  GLN A 373      34.594 -22.328  15.508  1.00 36.34           C  
ATOM   2869  NE2 GLN A 373      35.844 -22.625  15.172  1.00 36.34           N  
ATOM   2870  OE1 GLN A 373      33.969 -22.984  16.344  1.00 36.34           O  
ATOM   2871  N   TYR A 374      29.609 -19.172  13.633  1.00 36.06           N  
ATOM   2872  CA  TYR A 374      28.172 -19.453  13.586  1.00 36.06           C  
ATOM   2873  C   TYR A 374      27.812 -20.219  12.328  1.00 36.06           C  
ATOM   2874  CB  TYR A 374      27.359 -18.156  13.656  1.00 36.06           C  
ATOM   2875  O   TYR A 374      28.406 -20.031  11.273  1.00 36.06           O  
ATOM   2876  CG  TYR A 374      27.469 -17.438  14.977  1.00 36.06           C  
ATOM   2877  CD1 TYR A 374      26.781 -17.891  16.094  1.00 36.06           C  
ATOM   2878  CD2 TYR A 374      28.266 -16.297  15.117  1.00 36.06           C  
ATOM   2879  CE1 TYR A 374      26.875 -17.250  17.328  1.00 36.06           C  
ATOM   2880  CE2 TYR A 374      28.359 -15.633  16.344  1.00 36.06           C  
ATOM   2881  OH  TYR A 374      27.750 -15.461  18.641  1.00 36.06           O  
ATOM   2882  CZ  TYR A 374      27.656 -16.109  17.438  1.00 36.06           C  
ATOM   2883  N   GLY A 375      27.016 -21.531  12.305  1.00 36.66           N  
ATOM   2884  CA  GLY A 375      26.125 -22.531  11.734  1.00 36.66           C  
ATOM   2885  C   GLY A 375      25.578 -22.141  10.375  1.00 36.66           C  
ATOM   2886  O   GLY A 375      25.703 -20.984   9.961  1.00 36.66           O  
ATOM   2887  N   HIS A 376      25.766 -22.891   9.148  1.00 37.66           N  
ATOM   2888  CA  HIS A 376      25.375 -23.125   7.766  1.00 37.66           C  
ATOM   2889  C   HIS A 376      24.562 -21.953   7.223  1.00 37.66           C  
ATOM   2890  CB  HIS A 376      24.562 -24.406   7.648  1.00 37.66           C  
ATOM   2891  O   HIS A 376      23.562 -21.547   7.824  1.00 37.66           O  
ATOM   2892  CG  HIS A 376      25.375 -25.641   7.930  1.00 37.66           C  
ATOM   2893  CD2 HIS A 376      26.484 -25.828   8.680  1.00 37.66           C  
ATOM   2894  ND1 HIS A 376      25.047 -26.875   7.410  1.00 37.66           N  
ATOM   2895  CE1 HIS A 376      25.922 -27.766   7.828  1.00 37.66           C  
ATOM   2896  NE2 HIS A 376      26.812 -27.156   8.602  1.00 37.66           N  
ATOM   2897  N   SER A 377      25.031 -20.859   6.520  1.00 41.94           N  
ATOM   2898  CA  SER A 377      24.266 -19.859   5.777  1.00 41.94           C  
ATOM   2899  C   SER A 377      23.578 -20.484   4.570  1.00 41.94           C  
ATOM   2900  CB  SER A 377      25.172 -18.719   5.316  1.00 41.94           C  
ATOM   2901  O   SER A 377      24.188 -21.234   3.814  1.00 41.94           O  
ATOM   2902  OG  SER A 377      26.125 -18.406   6.316  1.00 41.94           O  
ATOM   2903  N   ALA A 378      22.203 -20.953   4.504  1.00 45.69           N  
ATOM   2904  CA  ALA A 378      21.312 -21.344   3.406  1.00 45.69           C  
ATOM   2905  C   ALA A 378      21.188 -20.219   2.381  1.00 45.69           C  
ATOM   2906  CB  ALA A 378      19.938 -21.734   3.943  1.00 45.69           C  
ATOM   2907  O   ALA A 378      21.312 -19.047   2.721  1.00 45.69           O  
ATOM   2908  N   PRO A 379      21.094 -20.578   0.989  1.00 53.41           N  
ATOM   2909  CA  PRO A 379      21.125 -19.734  -0.210  1.00 53.41           C  
ATOM   2910  C   PRO A 379      19.984 -18.719  -0.251  1.00 53.41           C  
ATOM   2911  CB  PRO A 379      21.000 -20.734  -1.354  1.00 53.41           C  
ATOM   2912  O   PRO A 379      18.922 -18.969   0.309  1.00 53.41           O  
ATOM   2913  CG  PRO A 379      20.484 -21.984  -0.709  1.00 53.41           C  
ATOM   2914  CD  PRO A 379      20.672 -21.875   0.775  1.00 53.41           C  
ATOM   2915  N   VAL A 380      20.188 -17.422  -0.395  1.00 62.34           N  
ATOM   2916  CA  VAL A 380      19.219 -16.422  -0.860  1.00 62.34           C  
ATOM   2917  C   VAL A 380      18.906 -16.656  -2.338  1.00 62.34           C  
ATOM   2918  CB  VAL A 380      19.719 -14.984  -0.641  1.00 62.34           C  
ATOM   2919  O   VAL A 380      19.828 -16.750  -3.162  1.00 62.34           O  
ATOM   2920  CG1 VAL A 380      18.672 -13.969  -1.066  1.00 62.34           C  
ATOM   2921  CG2 VAL A 380      20.109 -14.773   0.821  1.00 62.34           C  
ATOM   2922  N   HIS A 381      17.547 -16.922  -2.605  1.00 65.81           N  
ATOM   2923  CA  HIS A 381      17.156 -17.203  -3.980  1.00 65.81           C  
ATOM   2924  C   HIS A 381      16.516 -15.984  -4.633  1.00 65.81           C  
ATOM   2925  CB  HIS A 381      16.203 -18.391  -4.023  1.00 65.81           C  
ATOM   2926  O   HIS A 381      15.578 -15.398  -4.082  1.00 65.81           O  
ATOM   2927  CG  HIS A 381      16.797 -19.672  -3.516  1.00 65.81           C  
ATOM   2928  CD2 HIS A 381      16.906 -20.156  -2.258  1.00 65.81           C  
ATOM   2929  ND1 HIS A 381      17.359 -20.609  -4.348  1.00 65.81           N  
ATOM   2930  CE1 HIS A 381      17.812 -21.609  -3.621  1.00 65.81           C  
ATOM   2931  NE2 HIS A 381      17.547 -21.375  -2.350  1.00 65.81           N  
ATOM   2932  N   PHE A 382      17.078 -15.633  -5.719  1.00 69.38           N  
ATOM   2933  CA  PHE A 382      16.516 -14.555  -6.520  1.00 69.38           C  
ATOM   2934  C   PHE A 382      15.938 -15.094  -7.820  1.00 69.38           C  
ATOM   2935  CB  PHE A 382      17.594 -13.500  -6.820  1.00 69.38           C  
ATOM   2936  O   PHE A 382      16.641 -15.727  -8.609  1.00 69.38           O  
ATOM   2937  CG  PHE A 382      18.188 -12.875  -5.590  1.00 69.38           C  
ATOM   2938  CD1 PHE A 382      17.578 -11.781  -4.977  1.00 69.38           C  
ATOM   2939  CD2 PHE A 382      19.359 -13.375  -5.043  1.00 69.38           C  
ATOM   2940  CE1 PHE A 382      18.125 -11.203  -3.838  1.00 69.38           C  
ATOM   2941  CE2 PHE A 382      19.922 -12.797  -3.902  1.00 69.38           C  
ATOM   2942  CZ  PHE A 382      19.297 -11.711  -3.303  1.00 69.38           C  
ATOM   2943  N   PHE A 383      14.633 -14.898  -8.039  1.00 65.06           N  
ATOM   2944  CA  PHE A 383      13.945 -15.305  -9.266  1.00 65.06           C  
ATOM   2945  C   PHE A 383      13.391 -14.086  -9.992  1.00 65.06           C  
ATOM   2946  CB  PHE A 383      12.812 -16.281  -8.945  1.00 65.06           C  
ATOM   2947  O   PHE A 383      12.570 -13.344  -9.453  1.00 65.06           O  
ATOM   2948  CG  PHE A 383      13.273 -17.531  -8.227  1.00 65.06           C  
ATOM   2949  CD1 PHE A 383      13.695 -18.641  -8.938  1.00 65.06           C  
ATOM   2950  CD2 PHE A 383      13.273 -17.578  -6.840  1.00 65.06           C  
ATOM   2951  CE1 PHE A 383      14.117 -19.797  -8.273  1.00 65.06           C  
ATOM   2952  CE2 PHE A 383      13.695 -18.719  -6.168  1.00 65.06           C  
ATOM   2953  CZ  PHE A 383      14.117 -19.828  -6.891  1.00 65.06           C  
ATOM   2954  N   ASN A 384      13.891 -13.828 -11.234  1.00 62.06           N  
ATOM   2955  CA  ASN A 384      13.359 -12.727 -12.039  1.00 62.06           C  
ATOM   2956  C   ASN A 384      13.383 -11.414 -11.273  1.00 62.06           C  
ATOM   2957  CB  ASN A 384      11.938 -13.055 -12.508  1.00 62.06           C  
ATOM   2958  O   ASN A 384      12.398 -10.664 -11.289  1.00 62.06           O  
ATOM   2959  CG  ASN A 384      11.891 -14.211 -13.484  1.00 62.06           C  
ATOM   2960  ND2 ASN A 384      10.688 -14.617 -13.867  1.00 62.06           N  
ATOM   2961  OD1 ASN A 384      12.930 -14.742 -13.883  1.00 62.06           O  
ATOM   2962  N   THR A 385      14.422 -11.227 -10.453  1.00 64.06           N  
ATOM   2963  CA  THR A 385      14.648 -10.047  -9.617  1.00 64.06           C  
ATOM   2964  C   THR A 385      15.570  -9.062 -10.328  1.00 64.06           C  
ATOM   2965  CB  THR A 385      15.250 -10.438  -8.258  1.00 64.06           C  
ATOM   2966  O   THR A 385      16.578  -9.461 -10.922  1.00 64.06           O  
ATOM   2967  CG2 THR A 385      15.477  -9.203  -7.387  1.00 64.06           C  
ATOM   2968  OG1 THR A 385      14.359 -11.328  -7.582  1.00 64.06           O  
ATOM   2969  N   ILE A 386      15.094  -7.789 -10.289  1.00 61.81           N  
ATOM   2970  CA  ILE A 386      15.891  -6.750 -10.930  1.00 61.81           C  
ATOM   2971  C   ILE A 386      16.609  -5.926  -9.867  1.00 61.81           C  
ATOM   2972  CB  ILE A 386      15.016  -5.832 -11.812  1.00 61.81           C  
ATOM   2973  O   ILE A 386      16.000  -5.477  -8.898  1.00 61.81           O  
ATOM   2974  CG1 ILE A 386      14.336  -6.648 -12.922  1.00 61.81           C  
ATOM   2975  CG2 ILE A 386      15.852  -4.695 -12.406  1.00 61.81           C  
ATOM   2976  CD1 ILE A 386      13.281  -5.875 -13.703  1.00 61.81           C  
ATOM   2977  N   CYS A 387      17.875  -5.848 -10.000  1.00 61.78           N  
ATOM   2978  CA  CYS A 387      18.672  -4.977  -9.141  1.00 61.78           C  
ATOM   2979  C   CYS A 387      19.406  -3.924  -9.953  1.00 61.78           C  
ATOM   2980  CB  CYS A 387      19.672  -5.793  -8.320  1.00 61.78           C  
ATOM   2981  O   CYS A 387      20.250  -4.258 -10.789  1.00 61.78           O  
ATOM   2982  SG  CYS A 387      20.703  -4.797  -7.223  1.00 61.78           S  
ATOM   2983  N   ASN A 388      18.922  -2.545  -9.891  1.00 55.75           N  
ATOM   2984  CA  ASN A 388      19.500  -1.438 -10.648  1.00 55.75           C  
ATOM   2985  C   ASN A 388      19.984  -0.321  -9.727  1.00 55.75           C  
ATOM   2986  CB  ASN A 388      18.484  -0.893 -11.656  1.00 55.75           C  
ATOM   2987  O   ASN A 388      19.219   0.166  -8.883  1.00 55.75           O  
ATOM   2988  CG  ASN A 388      18.266  -1.826 -12.828  1.00 55.75           C  
ATOM   2989  ND2 ASN A 388      17.109  -1.702 -13.484  1.00 55.75           N  
ATOM   2990  OD1 ASN A 388      19.125  -2.652 -13.148  1.00 55.75           O  
ATOM   2991  N   GLY A 389      21.312  -0.129  -9.523  1.00 50.00           N  
ATOM   2992  CA  GLY A 389      21.828   0.985  -8.750  1.00 50.00           C  
ATOM   2993  C   GLY A 389      22.594   1.991  -9.594  1.00 50.00           C  
ATOM   2994  O   GLY A 389      22.984   1.694 -10.727  1.00 50.00           O  
ATOM   2995  N   ASN A 390      22.281   3.441  -9.625  1.00 41.50           N  
ATOM   2996  CA  ASN A 390      23.109   4.492 -10.219  1.00 41.50           C  
ATOM   2997  C   ASN A 390      24.422   4.676  -9.453  1.00 41.50           C  
ATOM   2998  CB  ASN A 390      22.328   5.812 -10.266  1.00 41.50           C  
ATOM   2999  O   ASN A 390      24.406   4.980  -8.258  1.00 41.50           O  
ATOM   3000  CG  ASN A 390      21.422   5.914 -11.477  1.00 41.50           C  
ATOM   3001  ND2 ASN A 390      20.453   6.816 -11.414  1.00 41.50           N  
ATOM   3002  OD1 ASN A 390      21.594   5.188 -12.461  1.00 41.50           O  
ATOM   3003  N   GLY A 391      25.438   3.602  -9.562  1.00 39.69           N  
ATOM   3004  CA  GLY A 391      26.781   3.500  -8.984  1.00 39.69           C  
ATOM   3005  C   GLY A 391      27.422   2.141  -9.195  1.00 39.69           C  
ATOM   3006  O   GLY A 391      26.828   1.272  -9.852  1.00 39.69           O  
ATOM   3007  N   PRO A 392      28.859   1.979  -9.367  1.00 34.22           N  
ATOM   3008  CA  PRO A 392      29.641   0.838  -9.852  1.00 34.22           C  
ATOM   3009  C   PRO A 392      29.219  -0.482  -9.211  1.00 34.22           C  
ATOM   3010  CB  PRO A 392      31.078   1.197  -9.453  1.00 34.22           C  
ATOM   3011  O   PRO A 392      29.562  -1.555  -9.711  1.00 34.22           O  
ATOM   3012  CG  PRO A 392      30.938   2.297  -8.453  1.00 34.22           C  
ATOM   3013  CD  PRO A 392      29.516   2.797  -8.492  1.00 34.22           C  
ATOM   3014  N   THR A 393      27.859  -0.806  -8.531  1.00 39.25           N  
ATOM   3015  CA  THR A 393      27.688  -2.145  -7.980  1.00 39.25           C  
ATOM   3016  C   THR A 393      26.219  -2.453  -7.746  1.00 39.25           C  
ATOM   3017  CB  THR A 393      28.469  -2.305  -6.660  1.00 39.25           C  
ATOM   3018  O   THR A 393      25.516  -1.700  -7.059  1.00 39.25           O  
ATOM   3019  CG2 THR A 393      29.969  -2.223  -6.895  1.00 39.25           C  
ATOM   3020  OG1 THR A 393      28.078  -1.264  -5.754  1.00 39.25           O  
ATOM   3021  N   SER A 394      25.469  -2.916  -8.695  1.00 42.28           N  
ATOM   3022  CA  SER A 394      24.078  -3.334  -8.695  1.00 42.28           C  
ATOM   3023  C   SER A 394      23.875  -4.578  -7.836  1.00 42.28           C  
ATOM   3024  CB  SER A 394      23.594  -3.607 -10.125  1.00 42.28           C  
ATOM   3025  O   SER A 394      22.781  -4.785  -7.285  1.00 42.28           O  
ATOM   3026  OG  SER A 394      24.406  -4.586 -10.750  1.00 42.28           O  
ATOM   3027  N   PHE A 395      25.016  -5.137  -7.199  1.00 43.41           N  
ATOM   3028  CA  PHE A 395      24.969  -6.312  -6.340  1.00 43.41           C  
ATOM   3029  C   PHE A 395      26.250  -6.422  -5.520  1.00 43.41           C  
ATOM   3030  CB  PHE A 395      24.781  -7.586  -7.172  1.00 43.41           C  
ATOM   3031  O   PHE A 395      27.359  -6.430  -6.070  1.00 43.41           O  
ATOM   3032  CG  PHE A 395      24.359  -8.781  -6.359  1.00 43.41           C  
ATOM   3033  CD1 PHE A 395      25.297  -9.680  -5.879  1.00 43.41           C  
ATOM   3034  CD2 PHE A 395      23.016  -9.008  -6.082  1.00 43.41           C  
ATOM   3035  CE1 PHE A 395      24.906 -10.789  -5.129  1.00 43.41           C  
ATOM   3036  CE2 PHE A 395      22.625 -10.109  -5.332  1.00 43.41           C  
ATOM   3037  CZ  PHE A 395      23.578 -11.000  -4.855  1.00 43.41           C  
ATOM   3038  N   ALA A 396      26.266  -6.102  -4.055  1.00 40.66           N  
ATOM   3039  CA  ALA A 396      27.469  -6.141  -3.225  1.00 40.66           C  
ATOM   3040  C   ALA A 396      27.344  -7.176  -2.109  1.00 40.66           C  
ATOM   3041  CB  ALA A 396      27.766  -4.762  -2.637  1.00 40.66           C  
ATOM   3042  O   ALA A 396      26.281  -7.281  -1.479  1.00 40.66           O  
ATOM   3043  N   LEU A 397      28.172  -8.242  -1.991  1.00 42.22           N  
ATOM   3044  CA  LEU A 397      28.328  -9.234  -0.931  1.00 42.22           C  
ATOM   3045  C   LEU A 397      29.406  -8.812   0.064  1.00 42.22           C  
ATOM   3046  CB  LEU A 397      28.672 -10.602  -1.521  1.00 42.22           C  
ATOM   3047  O   LEU A 397      30.547  -8.578  -0.320  1.00 42.22           O  
ATOM   3048  CG  LEU A 397      27.531 -11.336  -2.244  1.00 42.22           C  
ATOM   3049  CD1 LEU A 397      28.094 -12.219  -3.350  1.00 42.22           C  
ATOM   3050  CD2 LEU A 397      26.719 -12.156  -1.256  1.00 42.22           C  
ATOM   3051  N   GLY A 398      29.062  -7.895   1.020  1.00 33.06           N  
ATOM   3052  CA  GLY A 398      30.094  -7.246   1.809  1.00 33.06           C  
ATOM   3053  C   GLY A 398      30.047  -7.617   3.279  1.00 33.06           C  
ATOM   3054  O   GLY A 398      29.031  -8.102   3.770  1.00 33.06           O  
ATOM   3055  N   ALA A 399      31.375  -7.738   4.020  1.00 28.08           N  
ATOM   3056  CA  ALA A 399      31.688  -7.199   5.344  1.00 28.08           C  
ATOM   3057  C   ALA A 399      32.312  -5.805   5.238  1.00 28.08           C  
ATOM   3058  CB  ALA A 399      32.625  -8.141   6.094  1.00 28.08           C  
ATOM   3059  O   ALA A 399      33.156  -5.559   4.375  1.00 28.08           O  
ATOM   3060  N   THR A 400      31.750  -4.539   5.574  1.00 26.73           N  
ATOM   3061  CA  THR A 400      32.438  -3.254   5.699  1.00 26.73           C  
ATOM   3062  C   THR A 400      33.156  -3.152   7.043  1.00 26.73           C  
ATOM   3063  CB  THR A 400      31.438  -2.084   5.555  1.00 26.73           C  
ATOM   3064  O   THR A 400      32.594  -3.498   8.086  1.00 26.73           O  
ATOM   3065  CG2 THR A 400      32.125  -0.858   4.957  1.00 26.73           C  
ATOM   3066  OG1 THR A 400      30.359  -2.482   4.703  1.00 26.73           O  
ATOM   3067  N   TYR A 401      34.594  -2.830   7.125  1.00 23.92           N  
ATOM   3068  CA  TYR A 401      34.969  -1.561   7.738  1.00 23.92           C  
ATOM   3069  C   TYR A 401      36.375  -1.163   7.355  1.00 23.92           C  
ATOM   3070  CB  TYR A 401      34.844  -1.644   9.266  1.00 23.92           C  
ATOM   3071  O   TYR A 401      37.281  -1.994   7.379  1.00 23.92           O  
ATOM   3072  CG  TYR A 401      33.500  -1.152   9.789  1.00 23.92           C  
ATOM   3073  CD1 TYR A 401      33.312   0.190  10.109  1.00 23.92           C  
ATOM   3074  CD2 TYR A 401      32.438  -2.029   9.977  1.00 23.92           C  
ATOM   3075  CE1 TYR A 401      32.094   0.647  10.602  1.00 23.92           C  
ATOM   3076  CE2 TYR A 401      31.219  -1.583  10.461  1.00 23.92           C  
ATOM   3077  OH  TYR A 401      29.844   0.201  11.258  1.00 23.92           O  
ATOM   3078  CZ  TYR A 401      31.062  -0.246  10.773  1.00 23.92           C  
ATOM   3079  N   LYS A 402      36.688   0.166   6.695  1.00 24.20           N  
ATOM   3080  CA  LYS A 402      36.938   1.510   7.207  1.00 24.20           C  
ATOM   3081  C   LYS A 402      37.781   2.326   6.223  1.00 24.20           C  
ATOM   3082  CB  LYS A 402      37.656   1.445   8.562  1.00 24.20           C  
ATOM   3083  O   LYS A 402      38.812   1.862   5.742  1.00 24.20           O  
ATOM   3084  CG  LYS A 402      36.719   1.589   9.758  1.00 24.20           C  
ATOM   3085  CD  LYS A 402      37.500   1.665  11.062  1.00 24.20           C  
ATOM   3086  CE  LYS A 402      36.562   1.747  12.266  1.00 24.20           C  
ATOM   3087  NZ  LYS A 402      37.312   1.909  13.547  1.00 24.20           N  
ATOM   3088  N   THR A 403      37.312   3.305   5.480  1.00 22.34           N  
ATOM   3089  CA  THR A 403      37.688   4.711   5.547  1.00 22.34           C  
ATOM   3090  C   THR A 403      38.344   5.168   4.238  1.00 22.34           C  
ATOM   3091  CB  THR A 403      38.656   4.973   6.711  1.00 22.34           C  
ATOM   3092  O   THR A 403      38.938   4.367   3.527  1.00 22.34           O  
ATOM   3093  CG2 THR A 403      38.062   4.520   8.039  1.00 22.34           C  
ATOM   3094  OG1 THR A 403      39.875   4.250   6.477  1.00 22.34           O  
ATOM   3095  N   THR A 404      37.656   6.094   3.445  1.00 22.83           N  
ATOM   3096  CA  THR A 404      37.812   7.328   2.684  1.00 22.83           C  
ATOM   3097  C   THR A 404      38.250   7.027   1.249  1.00 22.83           C  
ATOM   3098  CB  THR A 404      38.844   8.266   3.342  1.00 22.83           C  
ATOM   3099  O   THR A 404      39.125   6.203   1.021  1.00 22.83           O  
ATOM   3100  CG2 THR A 404      38.156   9.250   4.285  1.00 22.83           C  
ATOM   3101  OG1 THR A 404      39.781   7.488   4.086  1.00 22.83           O  
ATOM   3102  N   LYS A 405      37.344   6.719   0.313  1.00 22.50           N  
ATOM   3103  CA  LYS A 405      37.406   6.965  -1.124  1.00 22.50           C  
ATOM   3104  C   LYS A 405      36.938   5.746  -1.919  1.00 22.50           C  
ATOM   3105  CB  LYS A 405      38.844   7.352  -1.526  1.00 22.50           C  
ATOM   3106  O   LYS A 405      37.375   4.621  -1.633  1.00 22.50           O  
ATOM   3107  CG  LYS A 405      39.000   8.820  -1.881  1.00 22.50           C  
ATOM   3108  CD  LYS A 405      40.406   9.125  -2.371  1.00 22.50           C  
ATOM   3109  CE  LYS A 405      40.594  10.602  -2.680  1.00 22.50           C  
ATOM   3110  NZ  LYS A 405      41.969  10.898  -3.162  1.00 22.50           N  
ATOM   3111  N   ASN A 406      35.625   5.723  -2.422  1.00 23.89           N  
ATOM   3112  CA  ASN A 406      35.094   5.242  -3.684  1.00 23.89           C  
ATOM   3113  C   ASN A 406      35.812   4.000  -4.180  1.00 23.89           C  
ATOM   3114  CB  ASN A 406      35.125   6.344  -4.746  1.00 23.89           C  
ATOM   3115  O   ASN A 406      36.250   3.951  -5.324  1.00 23.89           O  
ATOM   3116  CG  ASN A 406      34.000   7.352  -4.594  1.00 23.89           C  
ATOM   3117  ND2 ASN A 406      34.156   8.500  -5.234  1.00 23.89           N  
ATOM   3118  OD1 ASN A 406      33.031   7.098  -3.900  1.00 23.89           O  
ATOM   3119  N   GLU A 407      35.750   2.836  -3.494  1.00 22.97           N  
ATOM   3120  CA  GLU A 407      36.250   1.600  -4.082  1.00 22.97           C  
ATOM   3121  C   GLU A 407      35.562   0.379  -3.465  1.00 22.97           C  
ATOM   3122  CB  GLU A 407      37.781   1.502  -3.904  1.00 22.97           C  
ATOM   3123  O   GLU A 407      35.438   0.288  -2.242  1.00 22.97           O  
ATOM   3124  CG  GLU A 407      38.562   2.506  -4.738  1.00 22.97           C  
ATOM   3125  CD  GLU A 407      40.062   2.375  -4.582  1.00 22.97           C  
ATOM   3126  OE1 GLU A 407      40.812   3.004  -5.359  1.00 22.97           O  
ATOM   3127  OE2 GLU A 407      40.500   1.634  -3.670  1.00 22.97           O  
ATOM   3128  N   TYR A 408      34.594  -0.390  -4.168  1.00 22.83           N  
ATOM   3129  CA  TYR A 408      34.188  -1.638  -4.816  1.00 22.83           C  
ATOM   3130  C   TYR A 408      34.531  -2.836  -3.936  1.00 22.83           C  
ATOM   3131  CB  TYR A 408      34.906  -1.781  -6.172  1.00 22.83           C  
ATOM   3132  O   TYR A 408      35.531  -2.830  -3.213  1.00 22.83           O  
ATOM   3133  CG  TYR A 408      34.562  -0.685  -7.152  1.00 22.83           C  
ATOM   3134  CD1 TYR A 408      33.344  -0.698  -7.852  1.00 22.83           C  
ATOM   3135  CD2 TYR A 408      35.438   0.367  -7.379  1.00 22.83           C  
ATOM   3136  CE1 TYR A 408      33.031   0.310  -8.758  1.00 22.83           C  
ATOM   3137  CE2 TYR A 408      35.125   1.380  -8.281  1.00 22.83           C  
ATOM   3138  OH  TYR A 408      33.625   2.344  -9.859  1.00 22.83           O  
ATOM   3139  CZ  TYR A 408      33.938   1.343  -8.961  1.00 22.83           C  
ATOM   3140  N   ILE A 409      33.438  -3.566  -3.424  1.00 29.39           N  
ATOM   3141  CA  ILE A 409      32.938  -4.906  -3.123  1.00 29.39           C  
ATOM   3142  C   ILE A 409      34.094  -5.801  -2.697  1.00 29.39           C  
ATOM   3143  CB  ILE A 409      32.188  -5.523  -4.332  1.00 29.39           C  
ATOM   3144  O   ILE A 409      35.031  -6.035  -3.477  1.00 29.39           O  
ATOM   3145  CG1 ILE A 409      30.984  -4.660  -4.719  1.00 29.39           C  
ATOM   3146  CG2 ILE A 409      31.766  -6.961  -4.027  1.00 29.39           C  
ATOM   3147  CD1 ILE A 409      30.281  -5.125  -5.984  1.00 29.39           C  
ATOM   3148  N   LYS A 410      34.500  -5.824  -1.396  1.00 25.62           N  
ATOM   3149  CA  LYS A 410      35.344  -6.836  -0.770  1.00 25.62           C  
ATOM   3150  C   LYS A 410      34.562  -8.125  -0.511  1.00 25.62           C  
ATOM   3151  CB  LYS A 410      35.938  -6.305   0.539  1.00 25.62           C  
ATOM   3152  O   LYS A 410      33.500  -8.094   0.101  1.00 25.62           O  
ATOM   3153  CG  LYS A 410      37.438  -5.992   0.465  1.00 25.62           C  
ATOM   3154  CD  LYS A 410      37.969  -5.539   1.814  1.00 25.62           C  
ATOM   3155  CE  LYS A 410      39.438  -5.121   1.719  1.00 25.62           C  
ATOM   3156  NZ  LYS A 410      40.000  -4.801   3.061  1.00 25.62           N  
ATOM   3157  N   VAL A 411      34.562  -9.297  -1.341  1.00 30.80           N  
ATOM   3158  CA  VAL A 411      34.312 -10.703  -1.065  1.00 30.80           C  
ATOM   3159  C   VAL A 411      35.375 -11.242  -0.100  1.00 30.80           C  
ATOM   3160  CB  VAL A 411      34.312 -11.547  -2.363  1.00 30.80           C  
ATOM   3161  O   VAL A 411      36.562 -11.211  -0.399  1.00 30.80           O  
ATOM   3162  CG1 VAL A 411      33.969 -13.008  -2.061  1.00 30.80           C  
ATOM   3163  CG2 VAL A 411      33.312 -10.961  -3.365  1.00 30.80           C  
ATOM   3164  N   MET A 412      35.469 -10.844   1.245  1.00 27.25           N  
ATOM   3165  CA  MET A 412      36.500 -11.148   2.219  1.00 27.25           C  
ATOM   3166  C   MET A 412      36.031 -12.227   3.195  1.00 27.25           C  
ATOM   3167  CB  MET A 412      36.906  -9.883   2.982  1.00 27.25           C  
ATOM   3168  O   MET A 412      34.875 -12.273   3.566  1.00 27.25           O  
ATOM   3169  CG  MET A 412      37.656  -8.875   2.139  1.00 27.25           C  
ATOM   3170  SD  MET A 412      38.594  -7.656   3.158  1.00 27.25           S  
ATOM   3171  CE  MET A 412      37.594  -6.168   2.854  1.00 27.25           C  
ATOM   3172  N   ASP A 413      36.906 -13.273   3.393  1.00 26.92           N  
ATOM   3173  CA  ASP A 413      37.781 -14.117   4.219  1.00 26.92           C  
ATOM   3174  C   ASP A 413      37.062 -14.484   5.531  1.00 26.92           C  
ATOM   3175  CB  ASP A 413      39.094 -13.422   4.500  1.00 26.92           C  
ATOM   3176  O   ASP A 413      36.719 -13.602   6.312  1.00 26.92           O  
ATOM   3177  CG  ASP A 413      40.250 -14.398   4.746  1.00 26.92           C  
ATOM   3178  OD1 ASP A 413      40.000 -15.625   4.762  1.00 26.92           O  
ATOM   3179  OD2 ASP A 413      41.375 -13.938   4.934  1.00 26.92           O  
ATOM   3180  N   SER A 414      36.156 -15.430   5.480  1.00 27.45           N  
ATOM   3181  CA  SER A 414      35.875 -15.992   6.793  1.00 27.45           C  
ATOM   3182  C   SER A 414      37.000 -16.875   7.289  1.00 27.45           C  
ATOM   3183  CB  SER A 414      34.562 -16.797   6.750  1.00 27.45           C  
ATOM   3184  O   SER A 414      37.562 -17.656   6.523  1.00 27.45           O  
ATOM   3185  OG  SER A 414      34.844 -18.172   6.504  1.00 27.45           O  
ATOM   3186  N   VAL A 415      37.906 -16.344   8.055  1.00 27.28           N  
ATOM   3187  CA  VAL A 415      38.781 -17.078   8.938  1.00 27.28           C  
ATOM   3188  C   VAL A 415      38.031 -18.203   9.625  1.00 27.28           C  
ATOM   3189  CB  VAL A 415      39.438 -16.156   9.992  1.00 27.28           C  
ATOM   3190  O   VAL A 415      38.625 -19.141  10.164  1.00 27.28           O  
ATOM   3191  CG1 VAL A 415      40.812 -16.703  10.422  1.00 27.28           C  
ATOM   3192  CG2 VAL A 415      39.562 -14.734   9.445  1.00 27.28           C  
ATOM   3193  N   ASN A 416      36.875 -18.797   9.000  1.00 29.45           N  
ATOM   3194  CA  ASN A 416      36.281 -20.000   9.570  1.00 29.45           C  
ATOM   3195  C   ASN A 416      35.250 -20.625   8.633  1.00 29.45           C  
ATOM   3196  CB  ASN A 416      35.656 -19.703  10.930  1.00 29.45           C  
ATOM   3197  O   ASN A 416      34.625 -19.922   7.848  1.00 29.45           O  
ATOM   3198  CG  ASN A 416      36.594 -18.984  11.875  1.00 29.45           C  
ATOM   3199  ND2 ASN A 416      36.062 -18.547  13.008  1.00 29.45           N  
ATOM   3200  OD1 ASN A 416      37.781 -18.844  11.578  1.00 29.45           O  
ATOM   3201  N   ASP A 417      35.531 -21.688   7.773  1.00 34.12           N  
ATOM   3202  CA  ASP A 417      34.969 -22.781   7.000  1.00 34.12           C  
ATOM   3203  C   ASP A 417      33.531 -22.484   6.590  1.00 34.12           C  
ATOM   3204  CB  ASP A 417      35.031 -24.078   7.801  1.00 34.12           C  
ATOM   3205  O   ASP A 417      32.875 -23.312   5.953  1.00 34.12           O  
ATOM   3206  CG  ASP A 417      36.406 -24.672   7.871  1.00 34.12           C  
ATOM   3207  OD1 ASP A 417      37.250 -24.359   7.000  1.00 34.12           O  
ATOM   3208  OD2 ASP A 417      36.688 -25.469   8.805  1.00 34.12           O  
ATOM   3209  N   VAL A 418      32.906 -21.156   6.379  1.00 37.56           N  
ATOM   3210  CA  VAL A 418      31.516 -21.266   5.918  1.00 37.56           C  
ATOM   3211  C   VAL A 418      31.109 -19.969   5.203  1.00 37.56           C  
ATOM   3212  CB  VAL A 418      30.547 -21.547   7.086  1.00 37.56           C  
ATOM   3213  O   VAL A 418      31.062 -18.906   5.816  1.00 37.56           O  
ATOM   3214  CG1 VAL A 418      29.141 -21.875   6.562  1.00 37.56           C  
ATOM   3215  CG2 VAL A 418      31.078 -22.688   7.953  1.00 37.56           C  
ATOM   3216  N   GLY A 419      31.375 -19.734   3.824  1.00 40.50           N  
ATOM   3217  CA  GLY A 419      31.078 -18.734   2.812  1.00 40.50           C  
ATOM   3218  C   GLY A 419      29.594 -18.562   2.561  1.00 40.50           C  
ATOM   3219  O   GLY A 419      28.781 -19.375   3.012  1.00 40.50           O  
ATOM   3220  N   CYS A 420      29.016 -17.203   2.453  1.00 45.38           N  
ATOM   3221  CA  CYS A 420      27.688 -16.828   1.982  1.00 45.38           C  
ATOM   3222  C   CYS A 420      27.422 -17.375   0.587  1.00 45.38           C  
ATOM   3223  CB  CYS A 420      27.531 -15.305   1.974  1.00 45.38           C  
ATOM   3224  O   CYS A 420      28.312 -17.391  -0.262  1.00 45.38           O  
ATOM   3225  SG  CYS A 420      27.719 -14.547   3.602  1.00 45.38           S  
ATOM   3226  N   GLN A 421      26.203 -18.391   0.377  1.00 48.84           N  
ATOM   3227  CA  GLN A 421      25.781 -18.906  -0.917  1.00 48.84           C  
ATOM   3228  C   GLN A 421      24.578 -18.125  -1.447  1.00 48.84           C  
ATOM   3229  CB  GLN A 421      25.422 -20.391  -0.813  1.00 48.84           C  
ATOM   3230  O   GLN A 421      23.609 -17.891  -0.719  1.00 48.84           O  
ATOM   3231  CG  GLN A 421      26.625 -21.297  -0.525  1.00 48.84           C  
ATOM   3232  CD  GLN A 421      26.250 -22.750  -0.378  1.00 48.84           C  
ATOM   3233  NE2 GLN A 421      27.234 -23.594  -0.112  1.00 48.84           N  
ATOM   3234  OE1 GLN A 421      25.078 -23.125  -0.501  1.00 48.84           O  
ATOM   3235  N   ALA A 422      24.719 -17.359  -2.654  1.00 53.25           N  
ATOM   3236  CA  ALA A 422      23.609 -16.703  -3.338  1.00 53.25           C  
ATOM   3237  C   ALA A 422      23.266 -17.422  -4.645  1.00 53.25           C  
ATOM   3238  CB  ALA A 422      23.953 -15.242  -3.609  1.00 53.25           C  
ATOM   3239  O   ALA A 422      24.172 -17.828  -5.387  1.00 53.25           O  
ATOM   3240  N   TYR A 423      21.953 -17.797  -4.895  1.00 50.38           N  
ATOM   3241  CA  TYR A 423      21.469 -18.406  -6.125  1.00 50.38           C  
ATOM   3242  C   TYR A 423      20.688 -17.391  -6.961  1.00 50.38           C  
ATOM   3243  CB  TYR A 423      20.578 -19.609  -5.812  1.00 50.38           C  
ATOM   3244  O   TYR A 423      19.703 -16.812  -6.488  1.00 50.38           O  
ATOM   3245  CG  TYR A 423      21.312 -20.734  -5.121  1.00 50.38           C  
ATOM   3246  CD1 TYR A 423      21.844 -21.797  -5.852  1.00 50.38           C  
ATOM   3247  CD2 TYR A 423      21.484 -20.734  -3.742  1.00 50.38           C  
ATOM   3248  CE1 TYR A 423      22.531 -22.844  -5.219  1.00 50.38           C  
ATOM   3249  CE2 TYR A 423      22.156 -21.766  -3.100  1.00 50.38           C  
ATOM   3250  OH  TYR A 423      23.344 -23.844  -3.217  1.00 50.38           O  
ATOM   3251  CZ  TYR A 423      22.672 -22.812  -3.846  1.00 50.38           C  
ATOM   3252  N   PHE A 424      21.234 -17.172  -8.125  1.00 54.25           N  
ATOM   3253  CA  PHE A 424      20.625 -16.188  -9.023  1.00 54.25           C  
ATOM   3254  C   PHE A 424      19.984 -16.891 -10.219  1.00 54.25           C  
ATOM   3255  CB  PHE A 424      21.656 -15.172  -9.500  1.00 54.25           C  
ATOM   3256  O   PHE A 424      20.641 -17.672 -10.914  1.00 54.25           O  
ATOM   3257  CG  PHE A 424      22.359 -14.445  -8.383  1.00 54.25           C  
ATOM   3258  CD1 PHE A 424      21.797 -13.312  -7.816  1.00 54.25           C  
ATOM   3259  CD2 PHE A 424      23.578 -14.898  -7.898  1.00 54.25           C  
ATOM   3260  CE1 PHE A 424      22.438 -12.641  -6.777  1.00 54.25           C  
ATOM   3261  CE2 PHE A 424      24.234 -14.234  -6.863  1.00 54.25           C  
ATOM   3262  CZ  PHE A 424      23.656 -13.102  -6.305  1.00 54.25           C  
ATOM   3263  N   GLN A 425      18.656 -16.781 -10.523  1.00 45.16           N  
ATOM   3264  CA  GLN A 425      17.938 -17.359 -11.641  1.00 45.16           C  
ATOM   3265  C   GLN A 425      17.078 -16.312 -12.352  1.00 45.16           C  
ATOM   3266  CB  GLN A 425      17.062 -18.516 -11.164  1.00 45.16           C  
ATOM   3267  O   GLN A 425      16.297 -15.602 -11.703  1.00 45.16           O  
ATOM   3268  CG  GLN A 425      16.375 -19.281 -12.297  1.00 45.16           C  
ATOM   3269  CD  GLN A 425      15.586 -20.484 -11.805  1.00 45.16           C  
ATOM   3270  NE2 GLN A 425      15.172 -21.328 -12.734  1.00 45.16           N  
ATOM   3271  OE1 GLN A 425      15.359 -20.641 -10.602  1.00 45.16           O  
ATOM   3272  N   GLY A 426      17.344 -16.109 -13.789  1.00 42.22           N  
ATOM   3273  CA  GLY A 426      16.438 -15.250 -14.531  1.00 42.22           C  
ATOM   3274  C   GLY A 426      16.672 -13.766 -14.297  1.00 42.22           C  
ATOM   3275  O   GLY A 426      15.750 -12.961 -14.352  1.00 42.22           O  
ATOM   3276  N   LEU A 427      18.000 -13.320 -13.859  1.00 47.31           N  
ATOM   3277  CA  LEU A 427      18.406 -11.961 -13.539  1.00 47.31           C  
ATOM   3278  C   LEU A 427      18.812 -11.203 -14.797  1.00 47.31           C  
ATOM   3279  CB  LEU A 427      19.547 -11.969 -12.531  1.00 47.31           C  
ATOM   3280  O   LEU A 427      19.297 -11.812 -15.758  1.00 47.31           O  
ATOM   3281  CG  LEU A 427      19.219 -12.492 -11.133  1.00 47.31           C  
ATOM   3282  CD1 LEU A 427      20.500 -12.664 -10.312  1.00 47.31           C  
ATOM   3283  CD2 LEU A 427      18.250 -11.555 -10.422  1.00 47.31           C  
ATOM   3284  N   SER A 428      18.531  -9.836 -14.898  1.00 46.12           N  
ATOM   3285  CA  SER A 428      19.000  -8.945 -15.953  1.00 46.12           C  
ATOM   3286  C   SER A 428      20.016  -7.938 -15.406  1.00 46.12           C  
ATOM   3287  CB  SER A 428      17.828  -8.211 -16.609  1.00 46.12           C  
ATOM   3288  O   SER A 428      19.844  -7.430 -14.297  1.00 46.12           O  
ATOM   3289  OG  SER A 428      17.062  -7.520 -15.625  1.00 46.12           O  
ATOM   3290  N   ASN A 429      21.438  -7.875 -15.945  1.00 47.38           N  
ATOM   3291  CA  ASN A 429      22.391  -6.809 -15.648  1.00 47.38           C  
ATOM   3292  C   ASN A 429      23.047  -7.012 -14.289  1.00 47.38           C  
ATOM   3293  CB  ASN A 429      21.688  -5.445 -15.703  1.00 47.38           C  
ATOM   3294  O   ASN A 429      23.016  -6.125 -13.438  1.00 47.38           O  
ATOM   3295  CG  ASN A 429      21.203  -5.094 -17.094  1.00 47.38           C  
ATOM   3296  ND2 ASN A 429      20.109  -4.352 -17.172  1.00 47.38           N  
ATOM   3297  OD1 ASN A 429      21.812  -5.480 -18.094  1.00 47.38           O  
ATOM   3298  N   VAL A 430      23.531  -8.258 -14.047  1.00 49.84           N  
ATOM   3299  CA  VAL A 430      24.250  -8.570 -12.812  1.00 49.84           C  
ATOM   3300  C   VAL A 430      25.703  -8.109 -12.922  1.00 49.84           C  
ATOM   3301  CB  VAL A 430      24.188 -10.086 -12.492  1.00 49.84           C  
ATOM   3302  O   VAL A 430      26.406  -8.469 -13.867  1.00 49.84           O  
ATOM   3303  CG1 VAL A 430      24.969 -10.398 -11.211  1.00 49.84           C  
ATOM   3304  CG2 VAL A 430      22.750 -10.547 -12.359  1.00 49.84           C  
ATOM   3305  N   GLN A 431      26.078  -7.121 -12.156  1.00 48.53           N  
ATOM   3306  CA  GLN A 431      27.438  -6.578 -12.164  1.00 48.53           C  
ATOM   3307  C   GLN A 431      28.156  -6.855 -10.852  1.00 48.53           C  
ATOM   3308  CB  GLN A 431      27.406  -5.074 -12.445  1.00 48.53           C  
ATOM   3309  O   GLN A 431      27.609  -6.582  -9.773  1.00 48.53           O  
ATOM   3310  CG  GLN A 431      28.781  -4.477 -12.727  1.00 48.53           C  
ATOM   3311  CD  GLN A 431      28.719  -3.008 -13.102  1.00 48.53           C  
ATOM   3312  NE2 GLN A 431      29.844  -2.451 -13.523  1.00 48.53           N  
ATOM   3313  OE1 GLN A 431      27.656  -2.381 -13.031  1.00 48.53           O  
ATOM   3314  N   TYR A 432      29.297  -7.629 -11.016  1.00 49.31           N  
ATOM   3315  CA  TYR A 432      30.172  -7.887  -9.875  1.00 49.31           C  
ATOM   3316  C   TYR A 432      31.406  -7.000  -9.914  1.00 49.31           C  
ATOM   3317  CB  TYR A 432      30.578  -9.359  -9.836  1.00 49.31           C  
ATOM   3318  O   TYR A 432      32.188  -7.055 -10.867  1.00 49.31           O  
ATOM   3319  CG  TYR A 432      31.188  -9.781  -8.523  1.00 49.31           C  
ATOM   3320  CD1 TYR A 432      32.562  -9.805  -8.352  1.00 49.31           C  
ATOM   3321  CD2 TYR A 432      30.391 -10.164  -7.449  1.00 49.31           C  
ATOM   3322  CE1 TYR A 432      33.156 -10.195  -7.141  1.00 49.31           C  
ATOM   3323  CE2 TYR A 432      30.953 -10.555  -6.238  1.00 49.31           C  
ATOM   3324  OH  TYR A 432      32.875 -10.961  -4.895  1.00 49.31           O  
ATOM   3325  CZ  TYR A 432      32.312 -10.570  -6.094  1.00 49.31           C  
ATOM   3326  N   ILE A 433      31.656  -6.012  -9.125  1.00 39.03           N  
ATOM   3327  CA  ILE A 433      32.781  -5.062  -9.203  1.00 39.03           C  
ATOM   3328  C   ILE A 433      33.656  -5.195  -7.957  1.00 39.03           C  
ATOM   3329  CB  ILE A 433      32.250  -3.611  -9.352  1.00 39.03           C  
ATOM   3330  O   ILE A 433      33.156  -5.016  -6.832  1.00 39.03           O  
ATOM   3331  CG1 ILE A 433      31.359  -3.482 -10.586  1.00 39.03           C  
ATOM   3332  CG2 ILE A 433      33.438  -2.635  -9.422  1.00 39.03           C  
ATOM   3333  CD1 ILE A 433      30.703  -2.117 -10.734  1.00 39.03           C  
ATOM   3334  N   GLY A 434      35.031  -5.867  -8.117  1.00 36.62           N  
ATOM   3335  CA  GLY A 434      36.000  -5.816  -7.035  1.00 36.62           C  
ATOM   3336  C   GLY A 434      35.688  -6.789  -5.914  1.00 36.62           C  
ATOM   3337  O   GLY A 434      34.531  -7.250  -5.781  1.00 36.62           O  
ATOM   3338  N   GLY A 435      36.719  -7.711  -5.309  1.00 39.00           N  
ATOM   3339  CA  GLY A 435      36.688  -8.789  -4.336  1.00 39.00           C  
ATOM   3340  C   GLY A 435      37.094 -10.133  -4.918  1.00 39.00           C  
ATOM   3341  O   GLY A 435      37.438 -10.227  -6.098  1.00 39.00           O  
ATOM   3342  N   GLN A 436      37.625 -11.078  -4.059  1.00 42.81           N  
ATOM   3343  CA  GLN A 436      38.031 -12.430  -4.422  1.00 42.81           C  
ATOM   3344  C   GLN A 436      36.844 -13.383  -4.469  1.00 42.81           C  
ATOM   3345  CB  GLN A 436      39.062 -12.953  -3.434  1.00 42.81           C  
ATOM   3346  O   GLN A 436      36.000 -13.391  -3.557  1.00 42.81           O  
ATOM   3347  CG  GLN A 436      39.906 -14.102  -3.975  1.00 42.81           C  
ATOM   3348  CD  GLN A 436      41.031 -14.500  -3.043  1.00 42.81           C  
ATOM   3349  NE2 GLN A 436      41.438 -15.766  -3.094  1.00 42.81           N  
ATOM   3350  OE1 GLN A 436      41.562 -13.672  -2.283  1.00 42.81           O  
ATOM   3351  N   LEU A 437      36.281 -13.867  -5.715  1.00 43.66           N  
ATOM   3352  CA  LEU A 437      35.250 -14.875  -5.938  1.00 43.66           C  
ATOM   3353  C   LEU A 437      35.750 -16.250  -5.523  1.00 43.66           C  
ATOM   3354  CB  LEU A 437      34.844 -14.891  -7.410  1.00 43.66           C  
ATOM   3355  O   LEU A 437      34.969 -17.203  -5.418  1.00 43.66           O  
ATOM   3356  CG  LEU A 437      33.906 -13.758  -7.863  1.00 43.66           C  
ATOM   3357  CD1 LEU A 437      33.844 -13.711  -9.383  1.00 43.66           C  
ATOM   3358  CD2 LEU A 437      32.531 -13.922  -7.258  1.00 43.66           C  
ATOM   3359  N   SER A 438      37.094 -16.266  -4.820  1.00 42.19           N  
ATOM   3360  CA  SER A 438      37.719 -17.500  -4.371  1.00 42.19           C  
ATOM   3361  C   SER A 438      38.781 -17.234  -3.324  1.00 42.19           C  
ATOM   3362  CB  SER A 438      38.312 -18.250  -5.555  1.00 42.19           C  
ATOM   3363  O   SER A 438      39.312 -16.109  -3.230  1.00 42.19           O  
ATOM   3364  OG  SER A 438      39.500 -17.609  -6.020  1.00 42.19           O  
ATOM   3365  N   GLY A 439      38.906 -17.953  -2.105  1.00 35.53           N  
ATOM   3366  CA  GLY A 439      39.844 -17.906  -1.009  1.00 35.53           C  
ATOM   3367  C   GLY A 439      41.250 -18.359  -1.408  1.00 35.53           C  
ATOM   3368  O   GLY A 439      41.406 -19.359  -2.121  1.00 35.53           O  
ATOM   3369  N   HIS A 440      42.281 -17.547  -1.607  1.00 29.39           N  
ATOM   3370  CA  HIS A 440      43.719 -17.812  -1.627  1.00 29.39           C  
ATOM   3371  C   HIS A 440      44.188 -18.359  -0.287  1.00 29.39           C  
ATOM   3372  CB  HIS A 440      44.469 -16.531  -1.979  1.00 29.39           C  
ATOM   3373  O   HIS A 440      43.844 -17.828   0.769  1.00 29.39           O  
ATOM   3374  CG  HIS A 440      45.250 -16.625  -3.268  1.00 29.39           C  
ATOM   3375  CD2 HIS A 440      44.938 -16.188  -4.512  1.00 29.39           C  
ATOM   3376  ND1 HIS A 440      46.469 -17.219  -3.367  1.00 29.39           N  
ATOM   3377  CE1 HIS A 440      46.875 -17.156  -4.617  1.00 29.39           C  
ATOM   3378  NE2 HIS A 440      45.969 -16.531  -5.336  1.00 29.39           N  
ATOM   3379  N   GLY A 441      44.188 -19.781  -0.144  1.00 32.34           N  
ATOM   3380  CA  GLY A 441      45.156 -20.312   0.798  1.00 32.34           C  
ATOM   3381  C   GLY A 441      44.531 -21.125   1.912  1.00 32.34           C  
ATOM   3382  O   GLY A 441      45.219 -21.609   2.809  1.00 32.34           O  
ATOM   3383  N   SER A 442      43.312 -21.859   1.699  1.00 30.89           N  
ATOM   3384  CA  SER A 442      42.875 -22.922   2.598  1.00 30.89           C  
ATOM   3385  C   SER A 442      41.969 -23.922   1.866  1.00 30.89           C  
ATOM   3386  CB  SER A 442      42.094 -22.328   3.783  1.00 30.89           C  
ATOM   3387  O   SER A 442      41.156 -23.547   1.043  1.00 30.89           O  
ATOM   3388  OG  SER A 442      41.938 -23.297   4.805  1.00 30.89           O  
ATOM   3389  N   PRO A 443      42.406 -25.172   1.542  1.00 32.09           N  
ATOM   3390  CA  PRO A 443      41.750 -26.297   0.881  1.00 32.09           C  
ATOM   3391  C   PRO A 443      40.312 -26.469   1.329  1.00 32.09           C  
ATOM   3392  CB  PRO A 443      42.594 -27.500   1.295  1.00 32.09           C  
ATOM   3393  O   PRO A 443      39.531 -27.188   0.671  1.00 32.09           O  
ATOM   3394  CG  PRO A 443      43.500 -26.984   2.381  1.00 32.09           C  
ATOM   3395  CD  PRO A 443      43.219 -25.516   2.557  1.00 32.09           C  
ATOM   3396  N   ARG A 444      39.469 -25.391   1.909  1.00 33.25           N  
ATOM   3397  CA  ARG A 444      38.125 -25.672   2.357  1.00 33.25           C  
ATOM   3398  C   ARG A 444      37.250 -24.422   2.301  1.00 33.25           C  
ATOM   3399  CB  ARG A 444      38.125 -26.234   3.779  1.00 33.25           C  
ATOM   3400  O   ARG A 444      36.188 -24.375   2.900  1.00 33.25           O  
ATOM   3401  CG  ARG A 444      38.500 -27.703   3.855  1.00 33.25           C  
ATOM   3402  CD  ARG A 444      38.125 -28.328   5.191  1.00 33.25           C  
ATOM   3403  NE  ARG A 444      38.875 -29.531   5.477  1.00 33.25           N  
ATOM   3404  NH1 ARG A 444      37.156 -30.641   6.520  1.00 33.25           N  
ATOM   3405  NH2 ARG A 444      39.188 -31.656   6.309  1.00 33.25           N  
ATOM   3406  CZ  ARG A 444      38.406 -30.609   6.102  1.00 33.25           C  
ATOM   3407  N   ASN A 445      37.344 -23.484   1.319  1.00 32.06           N  
ATOM   3408  CA  ASN A 445      36.531 -22.281   1.449  1.00 32.06           C  
ATOM   3409  C   ASN A 445      35.781 -21.969   0.165  1.00 32.06           C  
ATOM   3410  CB  ASN A 445      37.438 -21.078   1.837  1.00 32.06           C  
ATOM   3411  O   ASN A 445      36.375 -21.672  -0.867  1.00 32.06           O  
ATOM   3412  CG  ASN A 445      37.812 -21.094   3.303  1.00 32.06           C  
ATOM   3413  ND2 ASN A 445      38.844 -20.359   3.648  1.00 32.06           N  
ATOM   3414  OD1 ASN A 445      37.188 -21.766   4.121  1.00 32.06           O  
ATOM   3415  N   THR A 446      34.438 -22.500  -0.055  1.00 35.75           N  
ATOM   3416  CA  THR A 446      33.562 -22.453  -1.235  1.00 35.75           C  
ATOM   3417  C   THR A 446      32.594 -21.281  -1.138  1.00 35.75           C  
ATOM   3418  CB  THR A 446      32.781 -23.766  -1.427  1.00 35.75           C  
ATOM   3419  O   THR A 446      31.750 -21.234  -0.234  1.00 35.75           O  
ATOM   3420  CG2 THR A 446      33.719 -24.891  -1.865  1.00 35.75           C  
ATOM   3421  OG1 THR A 446      32.156 -24.125  -0.190  1.00 35.75           O  
ATOM   3422  N   SER A 447      33.000 -20.047  -1.295  1.00 38.31           N  
ATOM   3423  CA  SER A 447      32.031 -19.031  -1.632  1.00 38.31           C  
ATOM   3424  C   SER A 447      31.469 -19.234  -3.035  1.00 38.31           C  
ATOM   3425  CB  SER A 447      32.656 -17.625  -1.525  1.00 38.31           C  
ATOM   3426  O   SER A 447      32.219 -19.359  -3.998  1.00 38.31           O  
ATOM   3427  OG  SER A 447      33.375 -17.484  -0.313  1.00 38.31           O  
ATOM   3428  N   LEU A 448      30.109 -19.844  -3.160  1.00 41.78           N  
ATOM   3429  CA  LEU A 448      29.484 -20.328  -4.379  1.00 41.78           C  
ATOM   3430  C   LEU A 448      28.328 -19.422  -4.797  1.00 41.78           C  
ATOM   3431  CB  LEU A 448      28.969 -21.766  -4.172  1.00 41.78           C  
ATOM   3432  O   LEU A 448      27.469 -19.094  -3.984  1.00 41.78           O  
ATOM   3433  CG  LEU A 448      30.016 -22.875  -4.270  1.00 41.78           C  
ATOM   3434  CD1 LEU A 448      29.844 -23.859  -3.115  1.00 41.78           C  
ATOM   3435  CD2 LEU A 448      29.906 -23.594  -5.609  1.00 41.78           C  
ATOM   3436  N   ALA A 449      28.547 -18.500  -5.785  1.00 46.53           N  
ATOM   3437  CA  ALA A 449      27.438 -17.875  -6.480  1.00 46.53           C  
ATOM   3438  C   ALA A 449      27.000 -18.703  -7.688  1.00 46.53           C  
ATOM   3439  CB  ALA A 449      27.797 -16.453  -6.914  1.00 46.53           C  
ATOM   3440  O   ALA A 449      27.844 -19.109  -8.492  1.00 46.53           O  
ATOM   3441  N   THR A 450      25.719 -19.312  -7.660  1.00 47.25           N  
ATOM   3442  CA  THR A 450      25.172 -20.031  -8.805  1.00 47.25           C  
ATOM   3443  C   THR A 450      24.250 -19.125  -9.617  1.00 47.25           C  
ATOM   3444  CB  THR A 450      24.391 -21.281  -8.359  1.00 47.25           C  
ATOM   3445  O   THR A 450      23.266 -18.594  -9.094  1.00 47.25           O  
ATOM   3446  CG2 THR A 450      23.938 -22.109  -9.555  1.00 47.25           C  
ATOM   3447  OG1 THR A 450      25.219 -22.094  -7.523  1.00 47.25           O  
ATOM   3448  N   ILE A 451      24.734 -18.719 -10.766  1.00 49.78           N  
ATOM   3449  CA  ILE A 451      23.969 -17.844 -11.641  1.00 49.78           C  
ATOM   3450  C   ILE A 451      23.375 -18.656 -12.789  1.00 49.78           C  
ATOM   3451  CB  ILE A 451      24.844 -16.688 -12.195  1.00 49.78           C  
ATOM   3452  O   ILE A 451      24.094 -19.328 -13.523  1.00 49.78           O  
ATOM   3453  CG1 ILE A 451      25.469 -15.906 -11.047  1.00 49.78           C  
ATOM   3454  CG2 ILE A 451      24.016 -15.773 -13.102  1.00 49.78           C  
ATOM   3455  CD1 ILE A 451      26.547 -14.922 -11.492  1.00 49.78           C  
ATOM   3456  N   THR A 452      22.078 -18.734 -13.000  1.00 46.41           N  
ATOM   3457  CA  THR A 452      21.406 -19.484 -14.047  1.00 46.41           C  
ATOM   3458  C   THR A 452      20.438 -18.578 -14.812  1.00 46.41           C  
ATOM   3459  CB  THR A 452      20.641 -20.688 -13.469  1.00 46.41           C  
ATOM   3460  O   THR A 452      19.844 -17.672 -14.242  1.00 46.41           O  
ATOM   3461  CG2 THR A 452      21.594 -21.656 -12.789  1.00 46.41           C  
ATOM   3462  OG1 THR A 452      19.672 -20.219 -12.516  1.00 46.41           O  
ATOM   3463  N   GLN A 453      20.453 -18.578 -16.266  1.00 46.59           N  
ATOM   3464  CA  GLN A 453      19.453 -17.922 -17.094  1.00 46.59           C  
ATOM   3465  C   GLN A 453      19.500 -16.406 -16.906  1.00 46.59           C  
ATOM   3466  CB  GLN A 453      18.047 -18.453 -16.766  1.00 46.59           C  
ATOM   3467  O   GLN A 453      18.453 -15.766 -16.766  1.00 46.59           O  
ATOM   3468  CG  GLN A 453      17.859 -19.922 -17.109  1.00 46.59           C  
ATOM   3469  CD  GLN A 453      16.453 -20.406 -16.812  1.00 46.59           C  
ATOM   3470  NE2 GLN A 453      16.047 -21.500 -17.453  1.00 46.59           N  
ATOM   3471  OE1 GLN A 453      15.734 -19.812 -15.992  1.00 46.59           O  
ATOM   3472  N   CYS A 454      20.812 -15.719 -16.734  1.00 45.25           N  
ATOM   3473  CA  CYS A 454      21.062 -14.289 -16.594  1.00 45.25           C  
ATOM   3474  C   CYS A 454      21.234 -13.633 -17.953  1.00 45.25           C  
ATOM   3475  CB  CYS A 454      22.297 -14.047 -15.734  1.00 45.25           C  
ATOM   3476  O   CYS A 454      21.734 -14.250 -18.891  1.00 45.25           O  
ATOM   3477  SG  CYS A 454      22.641 -12.297 -15.438  1.00 45.25           S  
ATOM   3478  N   ASN A 455      20.531 -12.398 -18.203  1.00 44.38           N  
ATOM   3479  CA  ASN A 455      20.578 -11.617 -19.438  1.00 44.38           C  
ATOM   3480  C   ASN A 455      21.922 -10.906 -19.609  1.00 44.38           C  
ATOM   3481  CB  ASN A 455      19.422 -10.609 -19.484  1.00 44.38           C  
ATOM   3482  O   ASN A 455      22.438 -10.812 -20.719  1.00 44.38           O  
ATOM   3483  CG  ASN A 455      18.078 -11.266 -19.734  1.00 44.38           C  
ATOM   3484  ND2 ASN A 455      17.016 -10.531 -19.469  1.00 44.38           N  
ATOM   3485  OD1 ASN A 455      18.016 -12.422 -20.156  1.00 44.38           O  
ATOM   3486  N   SER A 456      22.703 -10.469 -18.484  1.00 44.56           N  
ATOM   3487  CA  SER A 456      24.016  -9.844 -18.500  1.00 44.56           C  
ATOM   3488  C   SER A 456      24.719 -10.000 -17.141  1.00 44.56           C  
ATOM   3489  CB  SER A 456      23.906  -8.359 -18.844  1.00 44.56           C  
ATOM   3490  O   SER A 456      24.078  -9.922 -16.094  1.00 44.56           O  
ATOM   3491  OG  SER A 456      23.203  -7.656 -17.844  1.00 44.56           O  
ATOM   3492  N   PHE A 457      25.984 -10.539 -17.203  1.00 49.09           N  
ATOM   3493  CA  PHE A 457      26.812 -10.734 -16.016  1.00 49.09           C  
ATOM   3494  C   PHE A 457      28.156 -10.039 -16.172  1.00 49.09           C  
ATOM   3495  CB  PHE A 457      27.016 -12.227 -15.742  1.00 49.09           C  
ATOM   3496  O   PHE A 457      28.922 -10.344 -17.094  1.00 49.09           O  
ATOM   3497  CG  PHE A 457      27.750 -12.508 -14.453  1.00 49.09           C  
ATOM   3498  CD1 PHE A 457      29.047 -13.023 -14.469  1.00 49.09           C  
ATOM   3499  CD2 PHE A 457      27.156 -12.266 -13.227  1.00 49.09           C  
ATOM   3500  CE1 PHE A 457      29.719 -13.289 -13.289  1.00 49.09           C  
ATOM   3501  CE2 PHE A 457      27.828 -12.523 -12.039  1.00 49.09           C  
ATOM   3502  CZ  PHE A 457      29.109 -13.039 -12.070  1.00 49.09           C  
ATOM   3503  N   ILE A 458      28.297  -8.953 -15.398  1.00 44.34           N  
ATOM   3504  CA  ILE A 458      29.500  -8.133 -15.539  1.00 44.34           C  
ATOM   3505  C   ILE A 458      30.344  -8.227 -14.258  1.00 44.34           C  
ATOM   3506  CB  ILE A 458      29.156  -6.660 -15.836  1.00 44.34           C  
ATOM   3507  O   ILE A 458      29.828  -8.031 -13.156  1.00 44.34           O  
ATOM   3508  CG1 ILE A 458      28.297  -6.566 -17.109  1.00 44.34           C  
ATOM   3509  CG2 ILE A 458      30.422  -5.820 -15.984  1.00 44.34           C  
ATOM   3510  CD1 ILE A 458      27.719  -5.180 -17.359  1.00 44.34           C  
ATOM   3511  N   ILE A 459      31.703  -8.695 -14.367  1.00 47.38           N  
ATOM   3512  CA  ILE A 459      32.625  -8.773 -13.234  1.00 47.38           C  
ATOM   3513  C   ILE A 459      33.719  -7.719 -13.375  1.00 47.38           C  
ATOM   3514  CB  ILE A 459      33.250 -10.188 -13.109  1.00 47.38           C  
ATOM   3515  O   ILE A 459      34.406  -7.676 -14.391  1.00 47.38           O  
ATOM   3516  CG1 ILE A 459      32.156 -11.250 -13.000  1.00 47.38           C  
ATOM   3517  CG2 ILE A 459      34.188 -10.250 -11.914  1.00 47.38           C  
ATOM   3518  CD1 ILE A 459      32.656 -12.680 -13.070  1.00 47.38           C  
ATOM   3519  N   TYR A 460      33.812  -6.688 -12.469  1.00 37.00           N  
ATOM   3520  CA  TYR A 460      34.844  -5.656 -12.484  1.00 37.00           C  
ATOM   3521  C   TYR A 460      35.781  -5.805 -11.289  1.00 37.00           C  
ATOM   3522  CB  TYR A 460      34.219  -4.262 -12.477  1.00 37.00           C  
ATOM   3523  O   TYR A 460      35.344  -5.918 -10.148  1.00 37.00           O  
ATOM   3524  CG  TYR A 460      33.594  -3.863 -13.797  1.00 37.00           C  
ATOM   3525  CD1 TYR A 460      34.406  -3.416 -14.852  1.00 37.00           C  
ATOM   3526  CD2 TYR A 460      32.250  -3.932 -14.008  1.00 37.00           C  
ATOM   3527  CE1 TYR A 460      33.844  -3.045 -16.062  1.00 37.00           C  
ATOM   3528  CE2 TYR A 460      31.672  -3.564 -15.227  1.00 37.00           C  
ATOM   3529  OH  TYR A 460      31.938  -2.760 -17.453  1.00 37.00           O  
ATOM   3530  CZ  TYR A 460      32.500  -3.123 -16.250  1.00 37.00           C  
ATOM   3531  N   GLY A 461      37.406  -5.926 -11.516  1.00 35.91           N  
ATOM   3532  CA  GLY A 461      38.312  -5.637 -10.422  1.00 35.91           C  
ATOM   3533  C   GLY A 461      38.344  -6.738  -9.375  1.00 35.91           C  
ATOM   3534  O   GLY A 461      38.625  -6.477  -8.203  1.00 35.91           O  
ATOM   3535  N   THR A 462      38.156  -8.203  -9.750  1.00 38.25           N  
ATOM   3536  CA  THR A 462      38.188  -9.312  -8.812  1.00 38.25           C  
ATOM   3537  C   THR A 462      39.375 -10.250  -9.117  1.00 38.25           C  
ATOM   3538  CB  THR A 462      36.875 -10.102  -8.836  1.00 38.25           C  
ATOM   3539  O   THR A 462      39.875 -10.266 -10.234  1.00 38.25           O  
ATOM   3540  CG2 THR A 462      36.344 -10.242 -10.266  1.00 38.25           C  
ATOM   3541  OG1 THR A 462      37.094 -11.414  -8.297  1.00 38.25           O  
ATOM   3542  N   ASP A 463      40.250 -10.688  -8.031  1.00 39.59           N  
ATOM   3543  CA  ASP A 463      41.156 -11.836  -8.195  1.00 39.59           C  
ATOM   3544  C   ASP A 463      40.344 -13.102  -8.500  1.00 39.59           C  
ATOM   3545  CB  ASP A 463      42.000 -12.039  -6.945  1.00 39.59           C  
ATOM   3546  O   ASP A 463      39.438 -13.469  -7.742  1.00 39.59           O  
ATOM   3547  CG  ASP A 463      43.219 -11.148  -6.918  1.00 39.59           C  
ATOM   3548  OD1 ASP A 463      43.625 -10.625  -7.980  1.00 39.59           O  
ATOM   3549  OD2 ASP A 463      43.812 -10.969  -5.820  1.00 39.59           O  
ATOM   3550  N   LEU A 464      40.250 -13.602  -9.812  1.00 43.25           N  
ATOM   3551  CA  LEU A 464      39.562 -14.828 -10.203  1.00 43.25           C  
ATOM   3552  C   LEU A 464      40.438 -16.047  -9.930  1.00 43.25           C  
ATOM   3553  CB  LEU A 464      39.188 -14.781 -11.688  1.00 43.25           C  
ATOM   3554  O   LEU A 464      41.188 -16.484 -10.797  1.00 43.25           O  
ATOM   3555  CG  LEU A 464      38.062 -13.812 -12.070  1.00 43.25           C  
ATOM   3556  CD1 LEU A 464      38.062 -13.570 -13.570  1.00 43.25           C  
ATOM   3557  CD2 LEU A 464      36.719 -14.352 -11.609  1.00 43.25           C  
ATOM   3558  N   GLU A 465      41.094 -16.250  -8.750  1.00 37.12           N  
ATOM   3559  CA  GLU A 465      42.094 -17.281  -8.562  1.00 37.12           C  
ATOM   3560  C   GLU A 465      41.531 -18.516  -7.875  1.00 37.12           C  
ATOM   3561  CB  GLU A 465      43.281 -16.734  -7.750  1.00 37.12           C  
ATOM   3562  O   GLU A 465      40.812 -18.391  -6.871  1.00 37.12           O  
ATOM   3563  CG  GLU A 465      44.250 -15.891  -8.562  1.00 37.12           C  
ATOM   3564  CD  GLU A 465      45.594 -15.672  -7.871  1.00 37.12           C  
ATOM   3565  OE1 GLU A 465      46.469 -15.016  -8.461  1.00 37.12           O  
ATOM   3566  OE2 GLU A 465      45.750 -16.156  -6.730  1.00 37.12           O  
ATOM   3567  N   ASP A 466      40.406 -19.219  -8.562  1.00 37.72           N  
ATOM   3568  CA  ASP A 466      39.938 -20.516  -8.062  1.00 37.72           C  
ATOM   3569  C   ASP A 466      38.438 -20.641  -8.148  1.00 37.72           C  
ATOM   3570  CB  ASP A 466      40.406 -20.719  -6.625  1.00 37.72           C  
ATOM   3571  O   ASP A 466      37.750 -20.766  -7.125  1.00 37.72           O  
ATOM   3572  CG  ASP A 466      41.906 -20.859  -6.504  1.00 37.72           C  
ATOM   3573  OD1 ASP A 466      42.562 -21.344  -7.465  1.00 37.72           O  
ATOM   3574  OD2 ASP A 466      42.469 -20.516  -5.438  1.00 37.72           O  
ATOM   3575  N   ILE A 467      37.750 -20.000  -9.242  1.00 37.00           N  
ATOM   3576  CA  ILE A 467      36.312 -20.234  -9.477  1.00 37.00           C  
ATOM   3577  C   ILE A 467      36.031 -21.734  -9.391  1.00 37.00           C  
ATOM   3578  CB  ILE A 467      35.875 -19.672 -10.844  1.00 37.00           C  
ATOM   3579  O   ILE A 467      36.531 -22.516 -10.195  1.00 37.00           O  
ATOM   3580  CG1 ILE A 467      36.031 -18.156 -10.883  1.00 37.00           C  
ATOM   3581  CG2 ILE A 467      34.406 -20.062 -11.141  1.00 37.00           C  
ATOM   3582  CD1 ILE A 467      35.719 -17.531 -12.234  1.00 37.00           C  
ATOM   3583  N   ASN A 468      35.906 -22.344  -8.141  1.00 30.89           N  
ATOM   3584  CA  ASN A 468      35.438 -23.703  -7.906  1.00 30.89           C  
ATOM   3585  C   ASN A 468      33.938 -23.734  -7.688  1.00 30.89           C  
ATOM   3586  CB  ASN A 468      36.156 -24.328  -6.715  1.00 30.89           C  
ATOM   3587  O   ASN A 468      33.375 -22.891  -6.973  1.00 30.89           O  
ATOM   3588  CG  ASN A 468      37.562 -24.828  -7.070  1.00 30.89           C  
ATOM   3589  ND2 ASN A 468      38.375 -25.031  -6.059  1.00 30.89           N  
ATOM   3590  OD1 ASN A 468      37.875 -25.031  -8.242  1.00 30.89           O  
ATOM   3591  N   GLY A 469      32.938 -24.000  -8.820  1.00 31.17           N  
ATOM   3592  CA  GLY A 469      31.641 -24.547  -8.484  1.00 31.17           C  
ATOM   3593  C   GLY A 469      30.500 -23.828  -9.164  1.00 31.17           C  
ATOM   3594  O   GLY A 469      29.641 -23.250  -8.492  1.00 31.17           O  
ATOM   3595  N   PHE A 470      30.484 -23.609 -10.492  1.00 32.03           N  
ATOM   3596  CA  PHE A 470      29.266 -23.406 -11.273  1.00 32.03           C  
ATOM   3597  C   PHE A 470      28.578 -24.734 -11.531  1.00 32.03           C  
ATOM   3598  CB  PHE A 470      29.594 -22.734 -12.609  1.00 32.03           C  
ATOM   3599  O   PHE A 470      29.188 -25.688 -12.016  1.00 32.03           O  
ATOM   3600  CG  PHE A 470      29.797 -21.234 -12.492  1.00 32.03           C  
ATOM   3601  CD1 PHE A 470      28.703 -20.375 -12.461  1.00 32.03           C  
ATOM   3602  CD2 PHE A 470      31.078 -20.703 -12.414  1.00 32.03           C  
ATOM   3603  CE1 PHE A 470      28.891 -19.000 -12.352  1.00 32.03           C  
ATOM   3604  CE2 PHE A 470      31.266 -19.328 -12.305  1.00 32.03           C  
ATOM   3605  CZ  PHE A 470      30.172 -18.484 -12.281  1.00 32.03           C  
ATOM   3606  N   THR A 471      27.891 -25.203 -10.484  1.00 31.50           N  
ATOM   3607  CA  THR A 471      27.328 -26.547 -10.609  1.00 31.50           C  
ATOM   3608  C   THR A 471      25.859 -26.484 -11.031  1.00 31.50           C  
ATOM   3609  CB  THR A 471      27.453 -27.328  -9.289  1.00 31.50           C  
ATOM   3610  O   THR A 471      25.219 -25.438 -10.898  1.00 31.50           O  
ATOM   3611  CG2 THR A 471      28.906 -27.391  -8.812  1.00 31.50           C  
ATOM   3612  OG1 THR A 471      26.656 -26.703  -8.289  1.00 31.50           O  
ATOM   3613  N   THR A 472      25.344 -27.328 -11.891  1.00 26.23           N  
ATOM   3614  CA  THR A 472      24.031 -27.734 -12.391  1.00 26.23           C  
ATOM   3615  C   THR A 472      23.281 -28.531 -11.336  1.00 26.23           C  
ATOM   3616  CB  THR A 472      24.172 -28.578 -13.672  1.00 26.23           C  
ATOM   3617  O   THR A 472      23.828 -29.453 -10.727  1.00 26.23           O  
ATOM   3618  CG2 THR A 472      24.781 -27.766 -14.812  1.00 26.23           C  
ATOM   3619  OG1 THR A 472      25.016 -29.719 -13.406  1.00 26.23           O  
ATOM   3620  N   ASP A 473      23.125 -27.969 -10.148  1.00 25.42           N  
ATOM   3621  CA  ASP A 473      22.047 -28.609  -9.430  1.00 25.42           C  
ATOM   3622  C   ASP A 473      22.359 -28.734  -7.941  1.00 25.42           C  
ATOM   3623  CB  ASP A 473      21.750 -30.000 -10.023  1.00 25.42           C  
ATOM   3624  O   ASP A 473      21.672 -29.438  -7.207  1.00 25.42           O  
ATOM   3625  CG  ASP A 473      23.000 -30.797 -10.320  1.00 25.42           C  
ATOM   3626  OD1 ASP A 473      24.125 -30.234 -10.188  1.00 25.42           O  
ATOM   3627  OD2 ASP A 473      22.875 -31.984 -10.688  1.00 25.42           O  
ATOM   3628  N   GLY A 474      22.953 -27.719  -7.266  1.00 25.70           N  
ATOM   3629  CA  GLY A 474      22.906 -27.812  -5.816  1.00 25.70           C  
ATOM   3630  C   GLY A 474      23.688 -28.984  -5.262  1.00 25.70           C  
ATOM   3631  O   GLY A 474      23.641 -29.250  -4.062  1.00 25.70           O  
ATOM   3632  N   THR A 475      24.781 -29.672  -5.840  1.00 24.33           N  
ATOM   3633  CA  THR A 475      25.578 -30.672  -5.141  1.00 24.33           C  
ATOM   3634  C   THR A 475      27.016 -30.188  -4.973  1.00 24.33           C  
ATOM   3635  CB  THR A 475      25.578 -32.031  -5.891  1.00 24.33           C  
ATOM   3636  O   THR A 475      27.625 -29.672  -5.918  1.00 24.33           O  
ATOM   3637  CG2 THR A 475      24.641 -33.031  -5.223  1.00 24.33           C  
ATOM   3638  OG1 THR A 475      25.156 -31.797  -7.242  1.00 24.33           O  
ATOM   3639  N   ALA A 476      27.422 -29.703  -3.764  1.00 22.77           N  
ATOM   3640  CA  ALA A 476      28.656 -29.375  -3.072  1.00 22.77           C  
ATOM   3641  C   ALA A 476      29.797 -30.297  -3.490  1.00 22.77           C  
ATOM   3642  CB  ALA A 476      28.453 -29.422  -1.561  1.00 22.77           C  
ATOM   3643  O   ALA A 476      29.625 -31.531  -3.502  1.00 22.77           O  
ATOM   3644  N   ILE A 477      30.750 -29.969  -4.398  1.00 24.30           N  
ATOM   3645  CA  ILE A 477      31.953 -30.766  -4.551  1.00 24.30           C  
ATOM   3646  C   ILE A 477      33.062 -30.188  -3.684  1.00 24.30           C  
ATOM   3647  CB  ILE A 477      32.406 -30.844  -6.027  1.00 24.30           C  
ATOM   3648  O   ILE A 477      33.375 -29.000  -3.783  1.00 24.30           O  
ATOM   3649  CG1 ILE A 477      31.297 -31.422  -6.898  1.00 24.30           C  
ATOM   3650  CG2 ILE A 477      33.688 -31.656  -6.164  1.00 24.30           C  
ATOM   3651  CD1 ILE A 477      31.625 -31.453  -8.391  1.00 24.30           C  
ATOM   3652  N   THR A 478      33.344 -30.750  -2.514  1.00 23.59           N  
ATOM   3653  CA  THR A 478      34.344 -30.672  -1.453  1.00 23.59           C  
ATOM   3654  C   THR A 478      35.656 -31.281  -1.908  1.00 23.59           C  
ATOM   3655  CB  THR A 478      33.844 -31.391  -0.176  1.00 23.59           C  
ATOM   3656  O   THR A 478      35.688 -32.156  -2.793  1.00 23.59           O  
ATOM   3657  CG2 THR A 478      32.562 -30.734   0.360  1.00 23.59           C  
ATOM   3658  OG1 THR A 478      33.594 -32.750  -0.472  1.00 23.59           O  
ATOM   3659  N   THR A 479      36.781 -30.641  -1.851  1.00 22.61           N  
ATOM   3660  CA  THR A 479      38.250 -30.719  -1.846  1.00 22.61           C  
ATOM   3661  C   THR A 479      38.719 -32.125  -1.458  1.00 22.61           C  
ATOM   3662  CB  THR A 479      38.875 -29.688  -0.881  1.00 22.61           C  
ATOM   3663  O   THR A 479      39.906 -32.406  -1.461  1.00 22.61           O  
ATOM   3664  CG2 THR A 479      38.812 -28.281  -1.475  1.00 22.61           C  
ATOM   3665  OG1 THR A 479      38.125 -29.703   0.350  1.00 22.61           O  
ATOM   3666  N   ASP A 480      38.188 -33.188  -2.113  1.00 22.03           N  
ATOM   3667  CA  ASP A 480      38.938 -34.438  -2.008  1.00 22.03           C  
ATOM   3668  C   ASP A 480      39.031 -35.156  -3.352  1.00 22.03           C  
ATOM   3669  CB  ASP A 480      38.344 -35.344  -0.950  1.00 22.03           C  
ATOM   3670  O   ASP A 480      39.625 -36.219  -3.465  1.00 22.03           O  
ATOM   3671  CG  ASP A 480      38.656 -34.938   0.470  1.00 22.03           C  
ATOM   3672  OD1 ASP A 480      39.656 -34.188   0.672  1.00 22.03           O  
ATOM   3673  OD2 ASP A 480      37.938 -35.344   1.396  1.00 22.03           O  
ATOM   3674  N   ASN A 481      39.375 -34.531  -4.492  1.00 22.70           N  
ATOM   3675  CA  ASN A 481      39.781 -35.375  -5.605  1.00 22.70           C  
ATOM   3676  C   ASN A 481      40.594 -34.594  -6.641  1.00 22.70           C  
ATOM   3677  CB  ASN A 481      38.562 -36.031  -6.258  1.00 22.70           C  
ATOM   3678  O   ASN A 481      40.250 -34.594  -7.820  1.00 22.70           O  
ATOM   3679  CG  ASN A 481      38.094 -37.281  -5.527  1.00 22.70           C  
ATOM   3680  ND2 ASN A 481      36.969 -37.812  -5.934  1.00 22.70           N  
ATOM   3681  OD1 ASN A 481      38.781 -37.750  -4.605  1.00 22.70           O  
ATOM   3682  N   ILE A 482      41.688 -34.062  -6.277  1.00 23.02           N  
ATOM   3683  CA  ILE A 482      42.719 -33.344  -6.992  1.00 23.02           C  
ATOM   3684  C   ILE A 482      43.719 -34.312  -7.629  1.00 23.02           C  
ATOM   3685  CB  ILE A 482      43.469 -32.344  -6.059  1.00 23.02           C  
ATOM   3686  O   ILE A 482      44.219 -35.188  -6.957  1.00 23.02           O  
ATOM   3687  CG1 ILE A 482      42.469 -31.328  -5.477  1.00 23.02           C  
ATOM   3688  CG2 ILE A 482      44.594 -31.656  -6.805  1.00 23.02           C  
ATOM   3689  CD1 ILE A 482      43.094 -30.375  -4.465  1.00 23.02           C  
ATOM   3690  N   ASP A 483      43.219 -35.281  -8.570  1.00 21.47           N  
ATOM   3691  CA  ASP A 483      44.188 -35.812  -9.508  1.00 21.47           C  
ATOM   3692  C   ASP A 483      43.531 -36.719 -10.539  1.00 21.47           C  
ATOM   3693  CB  ASP A 483      45.281 -36.594  -8.766  1.00 21.47           C  
ATOM   3694  O   ASP A 483      44.125 -37.000 -11.594  1.00 21.47           O  
ATOM   3695  CG  ASP A 483      46.469 -35.688  -8.344  1.00 21.47           C  
ATOM   3696  OD1 ASP A 483      46.594 -34.562  -8.883  1.00 21.47           O  
ATOM   3697  OD2 ASP A 483      47.250 -36.125  -7.465  1.00 21.47           O  
ATOM   3698  N   THR A 484      42.500 -36.281 -11.297  1.00 21.31           N  
ATOM   3699  CA  THR A 484      42.062 -36.938 -12.539  1.00 21.31           C  
ATOM   3700  C   THR A 484      40.656 -36.531 -12.922  1.00 21.31           C  
ATOM   3701  CB  THR A 484      42.156 -38.469 -12.414  1.00 21.31           C  
ATOM   3702  O   THR A 484      39.719 -36.750 -12.156  1.00 21.31           O  
ATOM   3703  CG2 THR A 484      43.531 -39.000 -12.773  1.00 21.31           C  
ATOM   3704  OG1 THR A 484      41.844 -38.844 -11.062  1.00 21.31           O  
ATOM   3705  N   ILE A 485      40.375 -35.281 -13.367  1.00 21.98           N  
ATOM   3706  CA  ILE A 485      39.156 -35.156 -14.117  1.00 21.98           C  
ATOM   3707  C   ILE A 485      38.969 -33.719 -14.594  1.00 21.98           C  
ATOM   3708  CB  ILE A 485      37.906 -35.562 -13.273  1.00 21.98           C  
ATOM   3709  O   ILE A 485      39.062 -32.781 -13.789  1.00 21.98           O  
ATOM   3710  CG1 ILE A 485      38.031 -37.062 -12.883  1.00 21.98           C  
ATOM   3711  CG2 ILE A 485      36.625 -35.312 -14.039  1.00 21.98           C  
ATOM   3712  CD1 ILE A 485      36.906 -37.531 -11.969  1.00 21.98           C  
ATOM   3713  N   GLU A 486      39.469 -33.344 -15.914  1.00 22.23           N  
ATOM   3714  CA  GLU A 486      38.781 -32.812 -17.094  1.00 22.23           C  
ATOM   3715  C   GLU A 486      37.344 -32.406 -16.797  1.00 22.23           C  
ATOM   3716  CB  GLU A 486      38.812 -33.844 -18.219  1.00 22.23           C  
ATOM   3717  O   GLU A 486      36.625 -33.156 -16.156  1.00 22.23           O  
ATOM   3718  CG  GLU A 486      40.156 -33.969 -18.953  1.00 22.23           C  
ATOM   3719  CD  GLU A 486      40.094 -34.844 -20.172  1.00 22.23           C  
ATOM   3720  OE1 GLU A 486      41.125 -34.969 -20.891  1.00 22.23           O  
ATOM   3721  OE2 GLU A 486      39.031 -35.438 -20.422  1.00 22.23           O  
ATOM   3722  N   SER A 487      37.000 -31.250 -16.078  1.00 21.92           N  
ATOM   3723  CA  SER A 487      35.656 -30.766 -16.359  1.00 21.92           C  
ATOM   3724  C   SER A 487      34.969 -30.250 -15.102  1.00 21.92           C  
ATOM   3725  CB  SER A 487      34.812 -31.875 -17.000  1.00 21.92           C  
ATOM   3726  O   SER A 487      35.031 -30.891 -14.047  1.00 21.92           O  
ATOM   3727  OG  SER A 487      34.812 -33.031 -16.188  1.00 21.92           O  
ATOM   3728  N   ASN A 488      34.719 -28.875 -14.859  1.00 24.89           N  
ATOM   3729  CA  ASN A 488      33.312 -28.578 -14.516  1.00 24.89           C  
ATOM   3730  C   ASN A 488      33.125 -27.094 -14.219  1.00 24.89           C  
ATOM   3731  CB  ASN A 488      32.875 -29.422 -13.328  1.00 24.89           C  
ATOM   3732  O   ASN A 488      33.812 -26.531 -13.359  1.00 24.89           O  
ATOM   3733  CG  ASN A 488      32.594 -30.859 -13.711  1.00 24.89           C  
ATOM   3734  ND2 ASN A 488      32.688 -31.766 -12.742  1.00 24.89           N  
ATOM   3735  OD1 ASN A 488      32.281 -31.156 -14.867  1.00 24.89           O  
ATOM   3736  N   TYR A 489      32.250 -26.266 -15.148  1.00 28.59           N  
ATOM   3737  CA  TYR A 489      31.109 -25.969 -15.977  1.00 28.59           C  
ATOM   3738  C   TYR A 489      30.531 -24.594 -15.641  1.00 28.59           C  
ATOM   3739  CB  TYR A 489      30.031 -27.031 -15.812  1.00 28.59           C  
ATOM   3740  O   TYR A 489      30.234 -24.312 -14.477  1.00 28.59           O  
ATOM   3741  CG  TYR A 489      30.328 -28.328 -16.516  1.00 28.59           C  
ATOM   3742  CD1 TYR A 489      30.047 -28.484 -17.875  1.00 28.59           C  
ATOM   3743  CD2 TYR A 489      30.922 -29.391 -15.844  1.00 28.59           C  
ATOM   3744  CE1 TYR A 489      30.328 -29.688 -18.531  1.00 28.59           C  
ATOM   3745  CE2 TYR A 489      31.203 -30.594 -16.500  1.00 28.59           C  
ATOM   3746  OH  TYR A 489      31.188 -31.906 -18.484  1.00 28.59           O  
ATOM   3747  CZ  TYR A 489      30.906 -30.719 -17.844  1.00 28.59           C  
ATOM   3748  N   LEU A 490      30.781 -23.406 -16.312  1.00 30.27           N  
ATOM   3749  CA  LEU A 490      29.859 -22.359 -16.703  1.00 30.27           C  
ATOM   3750  C   LEU A 490      28.766 -22.906 -17.609  1.00 30.27           C  
ATOM   3751  CB  LEU A 490      30.594 -21.219 -17.406  1.00 30.27           C  
ATOM   3752  O   LEU A 490      29.031 -23.297 -18.750  1.00 30.27           O  
ATOM   3753  CG  LEU A 490      31.391 -20.266 -16.516  1.00 30.27           C  
ATOM   3754  CD1 LEU A 490      32.469 -19.562 -17.328  1.00 30.27           C  
ATOM   3755  CD2 LEU A 490      30.453 -19.250 -15.859  1.00 30.27           C  
ATOM   3756  N   LYS A 491      28.016 -23.984 -17.156  1.00 29.88           N  
ATOM   3757  CA  LYS A 491      26.984 -24.641 -17.953  1.00 29.88           C  
ATOM   3758  C   LYS A 491      25.625 -24.000 -17.719  1.00 29.88           C  
ATOM   3759  CB  LYS A 491      26.938 -26.141 -17.656  1.00 29.88           C  
ATOM   3760  O   LYS A 491      25.250 -23.750 -16.562  1.00 29.88           O  
ATOM   3761  CG  LYS A 491      27.516 -27.016 -18.750  1.00 29.88           C  
ATOM   3762  CD  LYS A 491      27.375 -28.500 -18.422  1.00 29.88           C  
ATOM   3763  CE  LYS A 491      27.969 -29.375 -19.516  1.00 29.88           C  
ATOM   3764  NZ  LYS A 491      27.781 -30.828 -19.219  1.00 29.88           N  
ATOM   3765  N   ASP A 492      25.109 -22.984 -18.672  1.00 30.41           N  
ATOM   3766  CA  ASP A 492      23.766 -22.578 -19.078  1.00 30.41           C  
ATOM   3767  C   ASP A 492      23.609 -21.062 -19.047  1.00 30.41           C  
ATOM   3768  CB  ASP A 492      22.703 -23.234 -18.188  1.00 30.41           C  
ATOM   3769  O   ASP A 492      22.797 -20.531 -18.266  1.00 30.41           O  
ATOM   3770  CG  ASP A 492      22.359 -24.656 -18.641  1.00 30.41           C  
ATOM   3771  OD1 ASP A 492      22.641 -25.016 -19.797  1.00 30.41           O  
ATOM   3772  OD2 ASP A 492      21.812 -25.406 -17.812  1.00 30.41           O  
ATOM   3773  N   ILE A 493      24.703 -20.219 -19.391  1.00 32.16           N  
ATOM   3774  CA  ILE A 493      24.484 -18.797 -19.609  1.00 32.16           C  
ATOM   3775  C   ILE A 493      23.922 -18.562 -21.016  1.00 32.16           C  
ATOM   3776  CB  ILE A 493      25.781 -17.984 -19.406  1.00 32.16           C  
ATOM   3777  O   ILE A 493      24.562 -18.938 -22.000  1.00 32.16           O  
ATOM   3778  CG1 ILE A 493      26.375 -18.250 -18.016  1.00 32.16           C  
ATOM   3779  CG2 ILE A 493      25.516 -16.484 -19.609  1.00 32.16           C  
ATOM   3780  CD1 ILE A 493      27.703 -17.562 -17.766  1.00 32.16           C  
ATOM   3781  N   SER A 494      22.641 -18.859 -21.250  1.00 29.45           N  
ATOM   3782  CA  SER A 494      21.984 -18.656 -22.547  1.00 29.45           C  
ATOM   3783  C   SER A 494      21.594 -17.188 -22.734  1.00 29.45           C  
ATOM   3784  CB  SER A 494      20.750 -19.531 -22.656  1.00 29.45           C  
ATOM   3785  O   SER A 494      21.078 -16.547 -21.812  1.00 29.45           O  
ATOM   3786  OG  SER A 494      19.781 -19.188 -21.672  1.00 29.45           O  
ATOM   3787  N   GLY A 495      22.297 -16.438 -23.781  1.00 28.80           N  
ATOM   3788  CA  GLY A 495      21.844 -15.117 -24.172  1.00 28.80           C  
ATOM   3789  C   GLY A 495      22.484 -14.000 -23.375  1.00 28.80           C  
ATOM   3790  O   GLY A 495      21.984 -12.875 -23.344  1.00 28.80           O  
ATOM   3791  N   ALA A 496      23.781 -14.203 -22.625  1.00 27.69           N  
ATOM   3792  CA  ALA A 496      24.406 -13.273 -21.688  1.00 27.69           C  
ATOM   3793  C   ALA A 496      25.734 -12.766 -22.234  1.00 27.69           C  
ATOM   3794  CB  ALA A 496      24.609 -13.945 -20.328  1.00 27.69           C  
ATOM   3795  O   ALA A 496      26.375 -13.430 -23.062  1.00 27.69           O  
ATOM   3796  N   ALA A 497      26.016 -11.391 -22.203  1.00 29.52           N  
ATOM   3797  CA  ALA A 497      27.328 -10.766 -22.406  1.00 29.52           C  
ATOM   3798  C   ALA A 497      28.156 -10.828 -21.125  1.00 29.52           C  
ATOM   3799  CB  ALA A 497      27.156  -9.312 -22.859  1.00 29.52           C  
ATOM   3800  O   ALA A 497      27.656 -10.578 -20.031  1.00 29.52           O  
ATOM   3801  N   ILE A 498      29.297 -11.719 -21.078  1.00 36.72           N  
ATOM   3802  CA  ILE A 498      30.250 -11.773 -19.969  1.00 36.72           C  
ATOM   3803  C   ILE A 498      31.359 -10.758 -20.203  1.00 36.72           C  
ATOM   3804  CB  ILE A 498      30.844 -13.195 -19.812  1.00 36.72           C  
ATOM   3805  O   ILE A 498      32.031 -10.781 -21.234  1.00 36.72           O  
ATOM   3806  CG1 ILE A 498      29.719 -14.203 -19.516  1.00 36.72           C  
ATOM   3807  CG2 ILE A 498      31.906 -13.211 -18.703  1.00 36.72           C  
ATOM   3808  CD1 ILE A 498      30.188 -15.656 -19.500  1.00 36.72           C  
ATOM   3809  N   VAL A 499      31.422  -9.625 -19.438  1.00 33.12           N  
ATOM   3810  CA  VAL A 499      32.469  -8.625 -19.500  1.00 33.12           C  
ATOM   3811  C   VAL A 499      33.344  -8.688 -18.250  1.00 33.12           C  
ATOM   3812  CB  VAL A 499      31.906  -7.203 -19.688  1.00 33.12           C  
ATOM   3813  O   VAL A 499      32.812  -8.578 -17.125  1.00 33.12           O  
ATOM   3814  CG1 VAL A 499      33.031  -6.176 -19.781  1.00 33.12           C  
ATOM   3815  CG2 VAL A 499      31.031  -7.141 -20.938  1.00 33.12           C  
ATOM   3816  N   VAL A 500      34.562  -9.180 -18.312  1.00 35.41           N  
ATOM   3817  CA  VAL A 500      35.531  -9.273 -17.219  1.00 35.41           C  
ATOM   3818  C   VAL A 500      36.531  -8.133 -17.312  1.00 35.41           C  
ATOM   3819  CB  VAL A 500      36.250 -10.633 -17.203  1.00 35.41           C  
ATOM   3820  O   VAL A 500      37.250  -8.016 -18.328  1.00 35.41           O  
ATOM   3821  CG1 VAL A 500      37.188 -10.742 -16.000  1.00 35.41           C  
ATOM   3822  CG2 VAL A 500      35.250 -11.781 -17.203  1.00 35.41           C  
ATOM   3823  N   SER A 501      36.469  -7.031 -16.578  1.00 28.81           N  
ATOM   3824  CA  SER A 501      37.344  -5.871 -16.719  1.00 28.81           C  
ATOM   3825  C   SER A 501      38.031  -5.535 -15.383  1.00 28.81           C  
ATOM   3826  CB  SER A 501      36.562  -4.660 -17.219  1.00 28.81           C  
ATOM   3827  O   SER A 501      37.406  -5.648 -14.328  1.00 28.81           O  
ATOM   3828  OG  SER A 501      36.250  -3.787 -16.156  1.00 28.81           O  
ATOM   3829  N   SER A 502      39.406  -5.789 -15.234  1.00 27.83           N  
ATOM   3830  CA  SER A 502      40.438  -5.258 -14.336  1.00 27.83           C  
ATOM   3831  C   SER A 502      40.750  -6.250 -13.219  1.00 27.83           C  
ATOM   3832  CB  SER A 502      39.969  -3.930 -13.727  1.00 27.83           C  
ATOM   3833  O   SER A 502      39.938  -6.496 -12.344  1.00 27.83           O  
ATOM   3834  OG  SER A 502      38.812  -4.109 -12.938  1.00 27.83           O  
ATOM   3835  N   CYS A 503      41.594  -7.352 -13.500  1.00 25.84           N  
ATOM   3836  CA  CYS A 503      42.031  -8.320 -12.500  1.00 25.84           C  
ATOM   3837  C   CYS A 503      43.406  -7.965 -11.961  1.00 25.84           C  
ATOM   3838  CB  CYS A 503      42.062  -9.727 -13.102  1.00 25.84           C  
ATOM   3839  O   CYS A 503      44.281  -7.488 -12.703  1.00 25.84           O  
ATOM   3840  SG  CYS A 503      40.469 -10.289 -13.719  1.00 25.84           S  
ATOM   3841  N   LEU A 504      43.594  -7.438 -10.828  1.00 27.27           N  
ATOM   3842  CA  LEU A 504      44.875  -7.680 -10.125  1.00 27.27           C  
ATOM   3843  C   LEU A 504      45.125  -9.172  -9.977  1.00 27.27           C  
ATOM   3844  CB  LEU A 504      44.844  -7.012  -8.750  1.00 27.27           C  
ATOM   3845  O   LEU A 504      44.281  -9.898  -9.430  1.00 27.27           O  
ATOM   3846  CG  LEU A 504      45.125  -5.508  -8.719  1.00 27.27           C  
ATOM   3847  CD1 LEU A 504      44.531  -4.883  -7.461  1.00 27.27           C  
ATOM   3848  CD2 LEU A 504      46.625  -5.238  -8.797  1.00 27.27           C  
ATOM   3849  N   GLY A 505      45.531  -9.922 -11.188  1.00 30.64           N  
ATOM   3850  CA  GLY A 505      46.031 -11.281 -11.094  1.00 30.64           C  
ATOM   3851  C   GLY A 505      45.156 -12.305 -11.789  1.00 30.64           C  
ATOM   3852  O   GLY A 505      44.125 -12.719 -11.242  1.00 30.64           O  
ATOM   3853  N   PHE A 506      44.688 -12.016 -13.102  1.00 30.31           N  
ATOM   3854  CA  PHE A 506      44.062 -13.094 -13.875  1.00 30.31           C  
ATOM   3855  C   PHE A 506      45.094 -14.188 -14.180  1.00 30.31           C  
ATOM   3856  CB  PHE A 506      43.500 -12.547 -15.180  1.00 30.31           C  
ATOM   3857  O   PHE A 506      46.094 -13.945 -14.875  1.00 30.31           O  
ATOM   3858  CG  PHE A 506      42.438 -13.445 -15.805  1.00 30.31           C  
ATOM   3859  CD1 PHE A 506      42.781 -14.281 -16.859  1.00 30.31           C  
ATOM   3860  CD2 PHE A 506      41.156 -13.445 -15.320  1.00 30.31           C  
ATOM   3861  CE1 PHE A 506      41.812 -15.109 -17.438  1.00 30.31           C  
ATOM   3862  CE2 PHE A 506      40.188 -14.273 -15.891  1.00 30.31           C  
ATOM   3863  CZ  PHE A 506      40.531 -15.102 -16.953  1.00 30.31           C  
ATOM   3864  N   LYS A 507      45.469 -15.047 -13.172  1.00 31.95           N  
ATOM   3865  CA  LYS A 507      46.344 -16.203 -13.344  1.00 31.95           C  
ATOM   3866  C   LYS A 507      45.531 -17.500 -13.422  1.00 31.95           C  
ATOM   3867  CB  LYS A 507      47.344 -16.297 -12.188  1.00 31.95           C  
ATOM   3868  O   LYS A 507      44.719 -17.766 -12.547  1.00 31.95           O  
ATOM   3869  CG  LYS A 507      48.594 -17.141 -12.508  1.00 31.95           C  
ATOM   3870  CD  LYS A 507      49.594 -17.094 -11.367  1.00 31.95           C  
ATOM   3871  CE  LYS A 507      50.812 -17.953 -11.664  1.00 31.95           C  
ATOM   3872  NZ  LYS A 507      51.750 -17.984 -10.516  1.00 31.95           N  
ATOM   3873  N   ILE A 508      45.219 -18.078 -14.672  1.00 32.41           N  
ATOM   3874  CA  ILE A 508      44.656 -19.406 -14.836  1.00 32.41           C  
ATOM   3875  C   ILE A 508      45.719 -20.453 -14.438  1.00 32.41           C  
ATOM   3876  CB  ILE A 508      44.188 -19.656 -16.297  1.00 32.41           C  
ATOM   3877  O   ILE A 508      46.750 -20.594 -15.102  1.00 32.41           O  
ATOM   3878  CG1 ILE A 508      43.125 -18.641 -16.672  1.00 32.41           C  
ATOM   3879  CG2 ILE A 508      43.688 -21.094 -16.453  1.00 32.41           C  
ATOM   3880  CD1 ILE A 508      42.656 -18.734 -18.125  1.00 32.41           C  
ATOM   3881  N   ASP A 509      46.094 -20.719 -13.156  1.00 28.25           N  
ATOM   3882  CA  ASP A 509      47.125 -21.562 -12.578  1.00 28.25           C  
ATOM   3883  C   ASP A 509      46.781 -23.047 -12.773  1.00 28.25           C  
ATOM   3884  CB  ASP A 509      47.312 -21.266 -11.094  1.00 28.25           C  
ATOM   3885  O   ASP A 509      47.688 -23.906 -12.688  1.00 28.25           O  
ATOM   3886  CG  ASP A 509      48.156 -20.031 -10.836  1.00 28.25           C  
ATOM   3887  OD1 ASP A 509      48.906 -19.609 -11.742  1.00 28.25           O  
ATOM   3888  OD2 ASP A 509      48.062 -19.469  -9.727  1.00 28.25           O  
ATOM   3889  N   SER A 510      45.656 -23.375 -13.844  1.00 24.61           N  
ATOM   3890  CA  SER A 510      45.375 -24.766 -14.227  1.00 24.61           C  
ATOM   3891  C   SER A 510      44.500 -24.828 -15.453  1.00 24.61           C  
ATOM   3892  CB  SER A 510      44.750 -25.531 -13.070  1.00 24.61           C  
ATOM   3893  O   SER A 510      43.719 -23.906 -15.727  1.00 24.61           O  
ATOM   3894  OG  SER A 510      45.719 -25.875 -12.094  1.00 24.61           O  
ATOM   3895  N   PRO A 511      44.781 -25.734 -16.594  1.00 26.14           N  
ATOM   3896  CA  PRO A 511      43.906 -25.797 -17.750  1.00 26.14           C  
ATOM   3897  C   PRO A 511      42.438 -25.844 -17.375  1.00 26.14           C  
ATOM   3898  CB  PRO A 511      44.344 -27.078 -18.469  1.00 26.14           C  
ATOM   3899  O   PRO A 511      42.031 -26.719 -16.594  1.00 26.14           O  
ATOM   3900  CG  PRO A 511      45.219 -27.781 -17.469  1.00 26.14           C  
ATOM   3901  CD  PRO A 511      45.344 -26.922 -16.250  1.00 26.14           C  
ATOM   3902  N   HIS A 512      41.719 -24.656 -17.141  1.00 28.52           N  
ATOM   3903  CA  HIS A 512      40.250 -24.641 -16.906  1.00 28.52           C  
ATOM   3904  C   HIS A 512      39.500 -24.703 -18.219  1.00 28.52           C  
ATOM   3905  CB  HIS A 512      39.875 -23.375 -16.141  1.00 28.52           C  
ATOM   3906  O   HIS A 512      39.906 -24.109 -19.219  1.00 28.52           O  
ATOM   3907  CG  HIS A 512      40.469 -23.312 -14.766  1.00 28.52           C  
ATOM   3908  CD2 HIS A 512      41.438 -22.500 -14.258  1.00 28.52           C  
ATOM   3909  ND1 HIS A 512      40.094 -24.141 -13.742  1.00 28.52           N  
ATOM   3910  CE1 HIS A 512      40.781 -23.844 -12.656  1.00 28.52           C  
ATOM   3911  NE2 HIS A 512      41.625 -22.859 -12.945  1.00 28.52           N  
ATOM   3912  N   ILE A 513      38.688 -25.812 -18.484  1.00 29.98           N  
ATOM   3913  CA  ILE A 513      37.781 -26.000 -19.609  1.00 29.98           C  
ATOM   3914  C   ILE A 513      36.438 -25.344 -19.328  1.00 29.98           C  
ATOM   3915  CB  ILE A 513      37.594 -27.500 -19.938  1.00 29.98           C  
ATOM   3916  O   ILE A 513      35.812 -25.594 -18.281  1.00 29.98           O  
ATOM   3917  CG1 ILE A 513      38.938 -28.156 -20.266  1.00 29.98           C  
ATOM   3918  CG2 ILE A 513      36.594 -27.688 -21.094  1.00 29.98           C  
ATOM   3919  CD1 ILE A 513      38.875 -29.672 -20.391  1.00 29.98           C  
ATOM   3920  N   PHE A 514      36.031 -24.109 -20.031  1.00 34.06           N  
ATOM   3921  CA  PHE A 514      34.719 -23.438 -19.938  1.00 34.06           C  
ATOM   3922  C   PHE A 514      33.750 -24.047 -20.922  1.00 34.06           C  
ATOM   3923  CB  PHE A 514      34.875 -21.938 -20.188  1.00 34.06           C  
ATOM   3924  O   PHE A 514      34.094 -24.297 -22.078  1.00 34.06           O  
ATOM   3925  CG  PHE A 514      35.781 -21.250 -19.203  1.00 34.06           C  
ATOM   3926  CD1 PHE A 514      35.281 -20.812 -17.969  1.00 34.06           C  
ATOM   3927  CD2 PHE A 514      37.125 -21.016 -19.500  1.00 34.06           C  
ATOM   3928  CE1 PHE A 514      36.125 -20.172 -17.062  1.00 34.06           C  
ATOM   3929  CE2 PHE A 514      37.969 -20.375 -18.594  1.00 34.06           C  
ATOM   3930  CZ  PHE A 514      37.469 -19.953 -17.375  1.00 34.06           C  
ATOM   3931  N   LYS A 515      32.688 -24.719 -20.469  1.00 32.44           N  
ATOM   3932  CA  LYS A 515      31.578 -25.094 -21.328  1.00 32.44           C  
ATOM   3933  C   LYS A 515      30.547 -23.969 -21.422  1.00 32.44           C  
ATOM   3934  CB  LYS A 515      30.906 -26.375 -20.844  1.00 32.44           C  
ATOM   3935  O   LYS A 515      29.922 -23.609 -20.422  1.00 32.44           O  
ATOM   3936  CG  LYS A 515      30.031 -27.062 -21.875  1.00 32.44           C  
ATOM   3937  CD  LYS A 515      29.562 -28.438 -21.391  1.00 32.44           C  
ATOM   3938  CE  LYS A 515      28.641 -29.094 -22.406  1.00 32.44           C  
ATOM   3939  NZ  LYS A 515      28.219 -30.453 -21.953  1.00 32.44           N  
ATOM   3940  N   ILE A 516      30.469 -23.141 -22.531  1.00 35.25           N  
ATOM   3941  CA  ILE A 516      29.562 -22.031 -22.797  1.00 35.25           C  
ATOM   3942  C   ILE A 516      28.484 -22.469 -23.781  1.00 35.25           C  
ATOM   3943  CB  ILE A 516      30.328 -20.812 -23.359  1.00 35.25           C  
ATOM   3944  O   ILE A 516      28.781 -22.844 -24.922  1.00 35.25           O  
ATOM   3945  CG1 ILE A 516      31.453 -20.391 -22.391  1.00 35.25           C  
ATOM   3946  CG2 ILE A 516      29.375 -19.641 -23.625  1.00 35.25           C  
ATOM   3947  CD1 ILE A 516      32.406 -19.359 -22.969  1.00 35.25           C  
ATOM   3948  N   ASN A 517      27.234 -22.812 -23.422  1.00 30.08           N  
ATOM   3949  CA  ASN A 517      26.141 -23.438 -24.156  1.00 30.08           C  
ATOM   3950  C   ASN A 517      25.422 -22.438 -25.047  1.00 30.08           C  
ATOM   3951  CB  ASN A 517      25.156 -24.078 -23.172  1.00 30.08           C  
ATOM   3952  O   ASN A 517      25.047 -22.766 -26.188  1.00 30.08           O  
ATOM   3953  CG  ASN A 517      25.672 -25.375 -22.578  1.00 30.08           C  
ATOM   3954  ND2 ASN A 517      25.062 -25.828 -21.500  1.00 30.08           N  
ATOM   3955  OD1 ASN A 517      26.625 -25.969 -23.094  1.00 30.08           O  
ATOM   3956  N   THR A 518      25.453 -21.047 -24.812  1.00 29.69           N  
ATOM   3957  CA  THR A 518      24.875 -20.047 -25.703  1.00 29.69           C  
ATOM   3958  C   THR A 518      25.219 -18.641 -25.250  1.00 29.69           C  
ATOM   3959  CB  THR A 518      23.344 -20.203 -25.797  1.00 29.69           C  
ATOM   3960  O   THR A 518      25.031 -18.297 -24.078  1.00 29.69           O  
ATOM   3961  CG2 THR A 518      22.953 -21.312 -26.750  1.00 29.69           C  
ATOM   3962  OG1 THR A 518      22.828 -20.484 -24.484  1.00 29.69           O  
ATOM   3963  N   LEU A 519      26.375 -17.891 -25.812  1.00 30.23           N  
ATOM   3964  CA  LEU A 519      26.844 -16.547 -25.469  1.00 30.23           C  
ATOM   3965  C   LEU A 519      26.562 -15.562 -26.594  1.00 30.23           C  
ATOM   3966  CB  LEU A 519      28.344 -16.562 -25.156  1.00 30.23           C  
ATOM   3967  O   LEU A 519      26.672 -15.914 -27.781  1.00 30.23           O  
ATOM   3968  CG  LEU A 519      28.750 -17.109 -23.781  1.00 30.23           C  
ATOM   3969  CD1 LEU A 519      30.172 -17.656 -23.844  1.00 30.23           C  
ATOM   3970  CD2 LEU A 519      28.641 -16.016 -22.734  1.00 30.23           C  
ATOM   3971  N   SER A 520      25.922 -14.367 -26.406  1.00 27.14           N  
ATOM   3972  CA  SER A 520      25.812 -13.281 -27.375  1.00 27.14           C  
ATOM   3973  C   SER A 520      27.094 -12.477 -27.469  1.00 27.14           C  
ATOM   3974  CB  SER A 520      24.641 -12.367 -27.031  1.00 27.14           C  
ATOM   3975  O   SER A 520      27.531 -12.094 -28.547  1.00 27.14           O  
ATOM   3976  OG  SER A 520      24.203 -12.602 -25.703  1.00 27.14           O  
ATOM   3977  N   THR A 521      28.234 -12.391 -26.391  1.00 30.44           N  
ATOM   3978  CA  THR A 521      29.500 -11.641 -26.422  1.00 30.44           C  
ATOM   3979  C   THR A 521      30.312 -11.898 -25.156  1.00 30.44           C  
ATOM   3980  CB  THR A 521      29.234 -10.133 -26.578  1.00 30.44           C  
ATOM   3981  O   THR A 521      29.750 -12.016 -24.062  1.00 30.44           O  
ATOM   3982  CG2 THR A 521      29.109  -9.742 -28.047  1.00 30.44           C  
ATOM   3983  OG1 THR A 521      28.031  -9.781 -25.891  1.00 30.44           O  
ATOM   3984  N   ILE A 522      31.641 -12.266 -25.188  1.00 37.50           N  
ATOM   3985  CA  ILE A 522      32.594 -12.328 -24.094  1.00 37.50           C  
ATOM   3986  C   ILE A 522      33.688 -11.258 -24.281  1.00 37.50           C  
ATOM   3987  CB  ILE A 522      33.250 -13.727 -24.000  1.00 37.50           C  
ATOM   3988  O   ILE A 522      34.281 -11.180 -25.344  1.00 37.50           O  
ATOM   3989  CG1 ILE A 522      32.188 -14.789 -23.688  1.00 37.50           C  
ATOM   3990  CG2 ILE A 522      34.375 -13.734 -22.922  1.00 37.50           C  
ATOM   3991  CD1 ILE A 522      32.719 -16.219 -23.766  1.00 37.50           C  
ATOM   3992  N   LYS A 523      33.781 -10.188 -23.391  1.00 33.56           N  
ATOM   3993  CA  LYS A 523      34.750  -9.117 -23.422  1.00 33.56           C  
ATOM   3994  C   LYS A 523      35.656  -9.180 -22.203  1.00 33.56           C  
ATOM   3995  CB  LYS A 523      34.062  -7.750 -23.500  1.00 33.56           C  
ATOM   3996  O   LYS A 523      35.188  -9.195 -21.062  1.00 33.56           O  
ATOM   3997  CG  LYS A 523      35.000  -6.605 -23.859  1.00 33.56           C  
ATOM   3998  CD  LYS A 523      34.250  -5.305 -24.062  1.00 33.56           C  
ATOM   3999  CE  LYS A 523      35.156  -4.160 -24.438  1.00 33.56           C  
ATOM   4000  NZ  LYS A 523      34.406  -2.883 -24.641  1.00 33.56           N  
ATOM   4001  N   LEU A 524      37.062  -9.531 -22.359  1.00 36.44           N  
ATOM   4002  CA  LEU A 524      38.094  -9.547 -21.312  1.00 36.44           C  
ATOM   4003  C   LEU A 524      38.969  -8.281 -21.375  1.00 36.44           C  
ATOM   4004  CB  LEU A 524      38.969 -10.789 -21.453  1.00 36.44           C  
ATOM   4005  O   LEU A 524      39.500  -7.961 -22.422  1.00 36.44           O  
ATOM   4006  CG  LEU A 524      38.281 -12.141 -21.391  1.00 36.44           C  
ATOM   4007  CD1 LEU A 524      39.219 -13.266 -21.750  1.00 36.44           C  
ATOM   4008  CD2 LEU A 524      37.656 -12.367 -20.016  1.00 36.44           C  
ATOM   4009  N   MET A 525      38.875  -7.316 -20.375  1.00 29.33           N  
ATOM   4010  CA  MET A 525      39.594  -6.055 -20.422  1.00 29.33           C  
ATOM   4011  C   MET A 525      40.625  -5.973 -19.312  1.00 29.33           C  
ATOM   4012  CB  MET A 525      38.625  -4.871 -20.328  1.00 29.33           C  
ATOM   4013  O   MET A 525      40.375  -6.367 -18.188  1.00 29.33           O  
ATOM   4014  CG  MET A 525      37.688  -4.727 -21.516  1.00 29.33           C  
ATOM   4015  SD  MET A 525      36.719  -3.186 -21.469  1.00 29.33           S  
ATOM   4016  CE  MET A 525      35.438  -3.668 -20.266  1.00 29.33           C  
ATOM   4017  N   ASN A 526      42.000  -5.801 -19.578  1.00 30.33           N  
ATOM   4018  CA  ASN A 526      43.094  -5.605 -18.609  1.00 30.33           C  
ATOM   4019  C   ASN A 526      43.344  -4.125 -18.328  1.00 30.33           C  
ATOM   4020  CB  ASN A 526      44.375  -6.262 -19.109  1.00 30.33           C  
ATOM   4021  O   ASN A 526      43.500  -3.326 -19.250  1.00 30.33           O  
ATOM   4022  CG  ASN A 526      45.438  -6.395 -18.016  1.00 30.33           C  
ATOM   4023  ND2 ASN A 526      46.469  -7.168 -18.281  1.00 30.33           N  
ATOM   4024  OD1 ASN A 526      45.281  -5.809 -16.938  1.00 30.33           O  
ATOM   4025  N   ASN A 527      43.125  -3.623 -17.031  1.00 25.58           N  
ATOM   4026  CA  ASN A 527      43.438  -2.238 -16.688  1.00 25.58           C  
ATOM   4027  C   ASN A 527      44.562  -2.152 -15.672  1.00 25.58           C  
ATOM   4028  CB  ASN A 527      42.188  -1.520 -16.172  1.00 25.58           C  
ATOM   4029  O   ASN A 527      44.656  -2.971 -14.750  1.00 25.58           O  
ATOM   4030  CG  ASN A 527      41.406  -0.851 -17.281  1.00 25.58           C  
ATOM   4031  ND2 ASN A 527      40.156  -0.547 -17.000  1.00 25.58           N  
ATOM   4032  OD1 ASN A 527      41.938  -0.610 -18.375  1.00 25.58           O  
ATOM   4033  N   THR A 528      45.812  -2.168 -16.016  1.00 25.16           N  
ATOM   4034  CA  THR A 528      46.875  -1.268 -15.562  1.00 25.16           C  
ATOM   4035  C   THR A 528      47.656  -1.879 -14.398  1.00 25.16           C  
ATOM   4036  CB  THR A 528      46.312   0.098 -15.148  1.00 25.16           C  
ATOM   4037  O   THR A 528      47.062  -2.205 -13.367  1.00 25.16           O  
ATOM   4038  CG2 THR A 528      47.344   1.203 -15.305  1.00 25.16           C  
ATOM   4039  OG1 THR A 528      45.156   0.406 -15.969  1.00 25.16           O  
ATOM   4040  N   TYR A 529      48.406  -3.053 -14.562  1.00 24.23           N  
ATOM   4041  CA  TYR A 529      49.531  -3.439 -13.750  1.00 24.23           C  
ATOM   4042  C   TYR A 529      50.250  -4.645 -14.359  1.00 24.23           C  
ATOM   4043  CB  TYR A 529      49.125  -3.754 -12.320  1.00 24.23           C  
ATOM   4044  O   TYR A 529      49.594  -5.551 -14.891  1.00 24.23           O  
ATOM   4045  CG  TYR A 529      49.094  -2.547 -11.414  1.00 24.23           C  
ATOM   4046  CD1 TYR A 529      50.250  -2.084 -10.797  1.00 24.23           C  
ATOM   4047  CD2 TYR A 529      47.906  -1.864 -11.172  1.00 24.23           C  
ATOM   4048  CE1 TYR A 529      50.219  -0.972  -9.961  1.00 24.23           C  
ATOM   4049  CE2 TYR A 529      47.875  -0.751 -10.336  1.00 24.23           C  
ATOM   4050  OH  TYR A 529      49.000   0.789  -8.914  1.00 24.23           O  
ATOM   4051  CZ  TYR A 529      49.031  -0.313  -9.742  1.00 24.23           C  
ATOM   4052  N   ASN A 530      51.469  -4.488 -15.156  1.00 25.92           N  
ATOM   4053  CA  ASN A 530      52.531  -5.348 -15.633  1.00 25.92           C  
ATOM   4054  C   ASN A 530      52.438  -6.750 -15.039  1.00 25.92           C  
ATOM   4055  CB  ASN A 530      53.906  -4.727 -15.305  1.00 25.92           C  
ATOM   4056  O   ASN A 530      52.812  -6.969 -13.883  1.00 25.92           O  
ATOM   4057  CG  ASN A 530      54.281  -3.625 -16.266  1.00 25.92           C  
ATOM   4058  ND2 ASN A 530      55.188  -2.748 -15.844  1.00 25.92           N  
ATOM   4059  OD1 ASN A 530      53.781  -3.561 -17.391  1.00 25.92           O  
ATOM   4060  N   TYR A 531      51.344  -7.492 -15.203  1.00 25.84           N  
ATOM   4061  CA  TYR A 531      51.406  -8.906 -14.852  1.00 25.84           C  
ATOM   4062  C   TYR A 531      51.219  -9.789 -16.078  1.00 25.84           C  
ATOM   4063  CB  TYR A 531      50.375  -9.258 -13.781  1.00 25.84           C  
ATOM   4064  O   TYR A 531      50.375  -9.508 -16.922  1.00 25.84           O  
ATOM   4065  CG  TYR A 531      50.750  -8.805 -12.391  1.00 25.84           C  
ATOM   4066  CD1 TYR A 531      51.625  -9.547 -11.609  1.00 25.84           C  
ATOM   4067  CD2 TYR A 531      50.219  -7.633 -11.867  1.00 25.84           C  
ATOM   4068  CE1 TYR A 531      51.969  -9.125 -10.328  1.00 25.84           C  
ATOM   4069  CE2 TYR A 531      50.562  -7.207 -10.586  1.00 25.84           C  
ATOM   4070  OH  TYR A 531      51.781  -7.543  -8.555  1.00 25.84           O  
ATOM   4071  CZ  TYR A 531      51.438  -7.961  -9.820  1.00 25.84           C  
ATOM   4072  N   GLU A 532      52.312 -10.258 -16.812  1.00 25.94           N  
ATOM   4073  CA  GLU A 532      52.562 -11.344 -17.766  1.00 25.94           C  
ATOM   4074  C   GLU A 532      51.469 -12.398 -17.672  1.00 25.94           C  
ATOM   4075  CB  GLU A 532      53.906 -11.984 -17.516  1.00 25.94           C  
ATOM   4076  O   GLU A 532      51.094 -12.836 -16.578  1.00 25.94           O  
ATOM   4077  CG  GLU A 532      55.094 -11.203 -18.109  1.00 25.94           C  
ATOM   4078  CD  GLU A 532      56.438 -11.875 -17.891  1.00 25.94           C  
ATOM   4079  OE1 GLU A 532      57.469 -11.344 -18.375  1.00 25.94           O  
ATOM   4080  OE2 GLU A 532      56.469 -12.953 -17.250  1.00 25.94           O  
ATOM   4081  N   ILE A 533      50.250 -12.266 -18.391  1.00 28.47           N  
ATOM   4082  CA  ILE A 533      49.625 -13.570 -18.609  1.00 28.47           C  
ATOM   4083  C   ILE A 533      50.656 -14.672 -18.469  1.00 28.47           C  
ATOM   4084  CB  ILE A 533      48.938 -13.641 -19.984  1.00 28.47           C  
ATOM   4085  O   ILE A 533      51.656 -14.672 -19.188  1.00 28.47           O  
ATOM   4086  CG1 ILE A 533      47.812 -12.594 -20.078  1.00 28.47           C  
ATOM   4087  CG2 ILE A 533      48.375 -15.047 -20.234  1.00 28.47           C  
ATOM   4088  CD1 ILE A 533      47.156 -12.516 -21.453  1.00 28.47           C  
ATOM   4089  N   GLY A 534      51.375 -14.875 -17.234  1.00 23.50           N  
ATOM   4090  CA  GLY A 534      52.250 -15.992 -16.875  1.00 23.50           C  
ATOM   4091  C   GLY A 534      52.562 -16.906 -18.047  1.00 23.50           C  
ATOM   4092  O   GLY A 534      51.688 -17.203 -18.859  1.00 23.50           O  
ATOM   4093  N   GLY A 535      53.594 -16.594 -18.859  1.00 21.75           N  
ATOM   4094  CA  GLY A 535      54.594 -17.438 -19.484  1.00 21.75           C  
ATOM   4095  C   GLY A 535      54.031 -18.734 -20.047  1.00 21.75           C  
ATOM   4096  O   GLY A 535      53.438 -19.531 -19.297  1.00 21.75           O  
ATOM   4097  N   PHE A 536      53.344 -18.594 -21.125  1.00 25.97           N  
ATOM   4098  CA  PHE A 536      52.844 -19.812 -21.750  1.00 25.97           C  
ATOM   4099  C   PHE A 536      53.938 -20.547 -22.484  1.00 25.97           C  
ATOM   4100  CB  PHE A 536      51.688 -19.469 -22.734  1.00 25.97           C  
ATOM   4101  O   PHE A 536      54.812 -19.922 -23.094  1.00 25.97           O  
ATOM   4102  CG  PHE A 536      50.469 -18.875 -22.062  1.00 25.97           C  
ATOM   4103  CD1 PHE A 536      49.594 -19.688 -21.375  1.00 25.97           C  
ATOM   4104  CD2 PHE A 536      50.250 -17.516 -22.141  1.00 25.97           C  
ATOM   4105  CE1 PHE A 536      48.469 -19.141 -20.766  1.00 25.97           C  
ATOM   4106  CE2 PHE A 536      49.125 -16.969 -21.531  1.00 25.97           C  
ATOM   4107  CZ  PHE A 536      48.219 -17.781 -20.844  1.00 25.97           C  
ATOM   4108  N   THR A 537      54.625 -21.594 -21.969  1.00 25.05           N  
ATOM   4109  CA  THR A 537      55.500 -22.469 -22.734  1.00 25.05           C  
ATOM   4110  C   THR A 537      54.875 -22.875 -24.062  1.00 25.05           C  
ATOM   4111  CB  THR A 537      55.875 -23.734 -21.922  1.00 25.05           C  
ATOM   4112  O   THR A 537      53.656 -23.000 -24.141  1.00 25.05           O  
ATOM   4113  CG2 THR A 537      56.844 -23.406 -20.797  1.00 25.05           C  
ATOM   4114  OG1 THR A 537      54.656 -24.297 -21.375  1.00 25.05           O  
ATOM   4115  N   PRO A 538      55.469 -22.406 -25.250  1.00 26.97           N  
ATOM   4116  CA  PRO A 538      55.062 -22.688 -26.625  1.00 26.97           C  
ATOM   4117  C   PRO A 538      54.469 -24.094 -26.781  1.00 26.97           C  
ATOM   4118  CB  PRO A 538      56.375 -22.562 -27.406  1.00 26.97           C  
ATOM   4119  O   PRO A 538      53.656 -24.312 -27.703  1.00 26.97           O  
ATOM   4120  CG  PRO A 538      57.375 -22.094 -26.406  1.00 26.97           C  
ATOM   4121  CD  PRO A 538      56.781 -22.219 -25.031  1.00 26.97           C  
ATOM   4122  N   ASP A 539      54.219 -24.828 -25.594  1.00 26.89           N  
ATOM   4123  CA  ASP A 539      53.688 -26.172 -25.781  1.00 26.89           C  
ATOM   4124  C   ASP A 539      52.344 -26.328 -25.062  1.00 26.89           C  
ATOM   4125  CB  ASP A 539      54.688 -27.219 -25.297  1.00 26.89           C  
ATOM   4126  O   ASP A 539      51.625 -27.312 -25.266  1.00 26.89           O  
ATOM   4127  CG  ASP A 539      55.625 -27.703 -26.391  1.00 26.89           C  
ATOM   4128  OD1 ASP A 539      55.344 -27.438 -27.578  1.00 26.89           O  
ATOM   4129  OD2 ASP A 539      56.625 -28.359 -26.062  1.00 26.89           O  
ATOM   4130  N   GLU A 540      51.625 -25.203 -24.547  1.00 25.70           N  
ATOM   4131  CA  GLU A 540      50.344 -25.359 -23.844  1.00 25.70           C  
ATOM   4132  C   GLU A 540      49.312 -24.375 -24.375  1.00 25.70           C  
ATOM   4133  CB  GLU A 540      50.531 -25.188 -22.344  1.00 25.70           C  
ATOM   4134  O   GLU A 540      49.375 -23.172 -24.078  1.00 25.70           O  
ATOM   4135  CG  GLU A 540      51.250 -26.344 -21.672  1.00 25.70           C  
ATOM   4136  CD  GLU A 540      51.500 -26.125 -20.188  1.00 25.70           C  
ATOM   4137  OE1 GLU A 540      51.906 -27.078 -19.484  1.00 25.70           O  
ATOM   4138  OE2 GLU A 540      51.312 -24.969 -19.734  1.00 25.70           O  
ATOM   4139  N   ALA A 541      49.125 -24.188 -25.688  1.00 24.27           N  
ATOM   4140  CA  ALA A 541      48.094 -23.516 -26.469  1.00 24.27           C  
ATOM   4141  C   ALA A 541      46.688 -23.859 -25.938  1.00 24.27           C  
ATOM   4142  CB  ALA A 541      48.188 -23.906 -27.938  1.00 24.27           C  
ATOM   4143  O   ALA A 541      46.438 -25.031 -25.609  1.00 24.27           O  
ATOM   4144  N   LEU A 542      46.094 -23.109 -24.984  1.00 28.95           N  
ATOM   4145  CA  LEU A 542      44.688 -23.047 -24.625  1.00 28.95           C  
ATOM   4146  C   LEU A 542      43.812 -23.531 -25.781  1.00 28.95           C  
ATOM   4147  CB  LEU A 542      44.312 -21.609 -24.250  1.00 28.95           C  
ATOM   4148  O   LEU A 542      43.938 -23.031 -26.906  1.00 28.95           O  
ATOM   4149  CG  LEU A 542      44.500 -21.219 -22.781  1.00 28.95           C  
ATOM   4150  CD1 LEU A 542      44.844 -19.734 -22.672  1.00 28.95           C  
ATOM   4151  CD2 LEU A 542      43.250 -21.562 -21.969  1.00 28.95           C  
ATOM   4152  N   LYS A 543      43.500 -24.844 -25.875  1.00 27.55           N  
ATOM   4153  CA  LYS A 543      42.375 -25.438 -26.578  1.00 27.55           C  
ATOM   4154  C   LYS A 543      41.031 -24.922 -26.031  1.00 27.55           C  
ATOM   4155  CB  LYS A 543      42.406 -26.969 -26.484  1.00 27.55           C  
ATOM   4156  O   LYS A 543      40.812 -24.969 -24.812  1.00 27.55           O  
ATOM   4157  CG  LYS A 543      43.281 -27.625 -27.531  1.00 27.55           C  
ATOM   4158  CD  LYS A 543      43.219 -29.141 -27.453  1.00 27.55           C  
ATOM   4159  CE  LYS A 543      44.188 -29.797 -28.438  1.00 27.55           C  
ATOM   4160  NZ  LYS A 543      44.062 -31.281 -28.422  1.00 27.55           N  
ATOM   4161  N   TYR A 544      40.469 -23.656 -26.391  1.00 27.91           N  
ATOM   4162  CA  TYR A 544      39.062 -23.375 -26.125  1.00 27.91           C  
ATOM   4163  C   TYR A 544      38.156 -24.188 -27.031  1.00 27.91           C  
ATOM   4164  CB  TYR A 544      38.781 -21.875 -26.297  1.00 27.91           C  
ATOM   4165  O   TYR A 544      38.406 -24.281 -28.234  1.00 27.91           O  
ATOM   4166  CG  TYR A 544      39.500 -21.000 -25.312  1.00 27.91           C  
ATOM   4167  CD1 TYR A 544      39.000 -20.781 -24.031  1.00 27.91           C  
ATOM   4168  CD2 TYR A 544      40.688 -20.375 -25.672  1.00 27.91           C  
ATOM   4169  CE1 TYR A 544      39.656 -19.969 -23.125  1.00 27.91           C  
ATOM   4170  CE2 TYR A 544      41.375 -19.562 -24.766  1.00 27.91           C  
ATOM   4171  OH  TYR A 544      41.531 -18.547 -22.609  1.00 27.91           O  
ATOM   4172  CZ  TYR A 544      40.844 -19.359 -23.500  1.00 27.91           C  
ATOM   4173  N   ASN A 545      37.562 -25.359 -26.516  1.00 29.50           N  
ATOM   4174  CA  ASN A 545      36.562 -26.094 -27.281  1.00 29.50           C  
ATOM   4175  C   ASN A 545      35.156 -25.500 -27.125  1.00 29.50           C  
ATOM   4176  CB  ASN A 545      36.562 -27.578 -26.891  1.00 29.50           C  
ATOM   4177  O   ASN A 545      34.781 -25.125 -26.016  1.00 29.50           O  
ATOM   4178  CG  ASN A 545      37.750 -28.328 -27.422  1.00 29.50           C  
ATOM   4179  ND2 ASN A 545      38.156 -29.391 -26.719  1.00 29.50           N  
ATOM   4180  OD1 ASN A 545      38.312 -27.969 -28.453  1.00 29.50           O  
ATOM   4181  N   VAL A 546      34.562 -24.766 -28.109  1.00 28.62           N  
ATOM   4182  CA  VAL A 546      33.156 -24.344 -28.219  1.00 28.62           C  
ATOM   4183  C   VAL A 546      32.281 -25.547 -28.609  1.00 28.62           C  
ATOM   4184  CB  VAL A 546      32.969 -23.203 -29.250  1.00 28.62           C  
ATOM   4185  O   VAL A 546      32.562 -26.219 -29.594  1.00 28.62           O  
ATOM   4186  CG1 VAL A 546      31.531 -22.750 -29.297  1.00 28.62           C  
ATOM   4187  CG2 VAL A 546      33.906 -22.047 -28.906  1.00 28.62           C  
ATOM   4188  N   TRP A 547      31.547 -26.094 -27.578  1.00 27.89           N  
ATOM   4189  CA  TRP A 547      30.719 -27.281 -27.781  1.00 27.89           C  
ATOM   4190  C   TRP A 547      29.312 -26.891 -28.203  1.00 27.89           C  
ATOM   4191  CB  TRP A 547      30.672 -28.141 -26.531  1.00 27.89           C  
ATOM   4192  O   TRP A 547      28.781 -25.875 -27.734  1.00 27.89           O  
ATOM   4193  CG  TRP A 547      31.969 -28.828 -26.219  1.00 27.89           C  
ATOM   4194  CD1 TRP A 547      33.250 -28.344 -26.422  1.00 27.89           C  
ATOM   4195  CD2 TRP A 547      32.125 -30.125 -25.641  1.00 27.89           C  
ATOM   4196  CE2 TRP A 547      33.531 -30.375 -25.531  1.00 27.89           C  
ATOM   4197  CE3 TRP A 547      31.234 -31.109 -25.203  1.00 27.89           C  
ATOM   4198  NE1 TRP A 547      34.156 -29.266 -26.016  1.00 27.89           N  
ATOM   4199  CH2 TRP A 547      33.156 -32.500 -24.578  1.00 27.89           C  
ATOM   4200  CZ2 TRP A 547      34.031 -31.547 -25.000  1.00 27.89           C  
ATOM   4201  CZ3 TRP A 547      31.750 -32.281 -24.672  1.00 27.89           C  
ATOM   4202  N   ASP A 548      28.781 -27.297 -29.375  1.00 27.97           N  
ATOM   4203  CA  ASP A 548      27.406 -27.078 -29.844  1.00 27.97           C  
ATOM   4204  C   ASP A 548      26.406 -27.859 -29.000  1.00 27.97           C  
ATOM   4205  CB  ASP A 548      27.281 -27.484 -31.312  1.00 27.97           C  
ATOM   4206  O   ASP A 548      26.797 -28.609 -28.094  1.00 27.97           O  
ATOM   4207  CG  ASP A 548      27.359 -28.984 -31.531  1.00 27.97           C  
ATOM   4208  OD1 ASP A 548      27.234 -29.750 -30.547  1.00 27.97           O  
ATOM   4209  OD2 ASP A 548      27.547 -29.406 -32.688  1.00 27.97           O  
ATOM   4210  N   ALA A 549      25.125 -27.375 -28.859  1.00 24.81           N  
ATOM   4211  CA  ALA A 549      23.938 -27.781 -28.094  1.00 24.81           C  
ATOM   4212  C   ALA A 549      23.766 -29.297 -28.109  1.00 24.81           C  
ATOM   4213  CB  ALA A 549      22.688 -27.094 -28.672  1.00 24.81           C  
ATOM   4214  O   ALA A 549      23.062 -29.844 -27.250  1.00 24.81           O  
ATOM   4215  N   ASN A 550      24.703 -30.109 -28.766  1.00 26.39           N  
ATOM   4216  CA  ASN A 550      24.578 -31.562 -28.844  1.00 26.39           C  
ATOM   4217  C   ASN A 550      25.828 -32.250 -28.312  1.00 26.39           C  
ATOM   4218  CB  ASN A 550      24.312 -32.000 -30.281  1.00 26.39           C  
ATOM   4219  O   ASN A 550      25.922 -33.469 -28.344  1.00 26.39           O  
ATOM   4220  CG  ASN A 550      22.953 -31.531 -30.797  1.00 26.39           C  
ATOM   4221  ND2 ASN A 550      22.859 -31.344 -32.094  1.00 26.39           N  
ATOM   4222  OD1 ASN A 550      22.016 -31.328 -30.016  1.00 26.39           O  
ATOM   4223  N   GLY A 551      26.641 -31.609 -27.484  1.00 25.14           N  
ATOM   4224  CA  GLY A 551      27.766 -32.250 -26.812  1.00 25.14           C  
ATOM   4225  C   GLY A 551      28.766 -32.875 -27.766  1.00 25.14           C  
ATOM   4226  O   GLY A 551      29.609 -33.656 -27.359  1.00 25.14           O  
ATOM   4227  N   LEU A 552      28.781 -32.562 -29.156  1.00 25.47           N  
ATOM   4228  CA  LEU A 552      29.781 -33.094 -30.078  1.00 25.47           C  
ATOM   4229  C   LEU A 552      30.828 -32.062 -30.422  1.00 25.47           C  
ATOM   4230  CB  LEU A 552      29.109 -33.594 -31.359  1.00 25.47           C  
ATOM   4231  O   LEU A 552      30.500 -30.891 -30.672  1.00 25.47           O  
ATOM   4232  CG  LEU A 552      28.375 -34.938 -31.266  1.00 25.47           C  
ATOM   4233  CD1 LEU A 552      27.328 -35.062 -32.375  1.00 25.47           C  
ATOM   4234  CD2 LEU A 552      29.375 -36.094 -31.359  1.00 25.47           C  
ATOM   4235  N   ALA A 553      32.219 -32.156 -29.812  1.00 25.97           N  
ATOM   4236  CA  ALA A 553      33.438 -31.422 -30.109  1.00 25.97           C  
ATOM   4237  C   ALA A 553      33.562 -31.141 -31.609  1.00 25.97           C  
ATOM   4238  CB  ALA A 553      34.656 -32.188 -29.625  1.00 25.97           C  
ATOM   4239  O   ALA A 553      33.469 -32.031 -32.438  1.00 25.97           O  
ATOM   4240  N   THR A 554      32.750 -30.234 -32.281  1.00 27.78           N  
ATOM   4241  CA  THR A 554      33.031 -29.984 -33.688  1.00 27.78           C  
ATOM   4242  C   THR A 554      34.469 -29.562 -33.906  1.00 27.78           C  
ATOM   4243  CB  THR A 554      32.094 -28.891 -34.250  1.00 27.78           C  
ATOM   4244  O   THR A 554      35.000 -28.797 -33.094  1.00 27.78           O  
ATOM   4245  CG2 THR A 554      30.625 -29.328 -34.156  1.00 27.78           C  
ATOM   4246  OG1 THR A 554      32.250 -27.688 -33.500  1.00 27.78           O  
ATOM   4247  N   ASN A 555      35.406 -30.484 -34.188  1.00 24.98           N  
ATOM   4248  CA  ASN A 555      36.562 -30.500 -35.094  1.00 24.98           C  
ATOM   4249  C   ASN A 555      36.688 -29.188 -35.844  1.00 24.98           C  
ATOM   4250  CB  ASN A 555      36.438 -31.672 -36.062  1.00 24.98           C  
ATOM   4251  O   ASN A 555      35.750 -28.719 -36.469  1.00 24.98           O  
ATOM   4252  CG  ASN A 555      36.906 -32.969 -35.469  1.00 24.98           C  
ATOM   4253  ND2 ASN A 555      36.531 -34.094 -36.094  1.00 24.98           N  
ATOM   4254  OD1 ASN A 555      37.625 -33.000 -34.438  1.00 24.98           O  
ATOM   4255  N   ARG A 556      37.219 -28.000 -35.219  1.00 25.27           N  
ATOM   4256  CA  ARG A 556      38.156 -27.078 -35.906  1.00 25.27           C  
ATOM   4257  C   ARG A 556      37.969 -25.656 -35.406  1.00 25.27           C  
ATOM   4258  CB  ARG A 556      37.938 -27.141 -37.406  1.00 25.27           C  
ATOM   4259  O   ARG A 556      36.969 -25.000 -35.750  1.00 25.27           O  
ATOM   4260  CG  ARG A 556      38.781 -28.188 -38.125  1.00 25.27           C  
ATOM   4261  CD  ARG A 556      38.750 -28.031 -39.625  1.00 25.27           C  
ATOM   4262  NE  ARG A 556      39.344 -29.172 -40.312  1.00 25.27           N  
ATOM   4263  NH1 ARG A 556      40.406 -27.938 -41.938  1.00 25.27           N  
ATOM   4264  NH2 ARG A 556      40.594 -30.234 -41.938  1.00 25.27           N  
ATOM   4265  CZ  ARG A 556      40.125 -29.109 -41.375  1.00 25.27           C  
ATOM   4266  N   ILE A 557      38.219 -25.281 -34.094  1.00 27.97           N  
ATOM   4267  CA  ILE A 557      38.750 -23.938 -33.938  1.00 27.97           C  
ATOM   4268  C   ILE A 557      39.938 -23.969 -33.000  1.00 27.97           C  
ATOM   4269  CB  ILE A 557      37.688 -22.953 -33.406  1.00 27.97           C  
ATOM   4270  O   ILE A 557      39.812 -24.328 -31.812  1.00 27.97           O  
ATOM   4271  CG1 ILE A 557      36.469 -22.938 -34.344  1.00 27.97           C  
ATOM   4272  CG2 ILE A 557      38.250 -21.547 -33.250  1.00 27.97           C  
ATOM   4273  CD1 ILE A 557      35.312 -22.078 -33.844  1.00 27.97           C  
ATOM   4274  N   SER A 558      41.094 -24.625 -33.406  1.00 23.84           N  
ATOM   4275  CA  SER A 558      42.500 -24.453 -32.969  1.00 23.84           C  
ATOM   4276  C   SER A 558      43.062 -23.109 -33.469  1.00 23.84           C  
ATOM   4277  CB  SER A 558      43.375 -25.594 -33.500  1.00 23.84           C  
ATOM   4278  O   SER A 558      43.031 -22.828 -34.688  1.00 23.84           O  
ATOM   4279  OG  SER A 558      43.812 -26.406 -32.406  1.00 23.84           O  
ATOM   4280  N   GLY A 559      42.625 -21.922 -33.031  1.00 26.39           N  
ATOM   4281  CA  GLY A 559      43.375 -20.719 -33.406  1.00 26.39           C  
ATOM   4282  C   GLY A 559      44.062 -20.062 -32.219  1.00 26.39           C  
ATOM   4283  O   GLY A 559      43.562 -20.094 -31.094  1.00 26.39           O  
ATOM   4284  N   VAL A 560      45.469 -20.203 -32.125  1.00 25.64           N  
ATOM   4285  CA  VAL A 560      46.656 -19.656 -31.484  1.00 25.64           C  
ATOM   4286  C   VAL A 560      46.500 -18.156 -31.266  1.00 25.64           C  
ATOM   4287  CB  VAL A 560      47.938 -19.953 -32.344  1.00 25.64           C  
ATOM   4288  O   VAL A 560      46.125 -17.438 -32.188  1.00 25.64           O  
ATOM   4289  CG1 VAL A 560      49.188 -19.484 -31.609  1.00 25.64           C  
ATOM   4290  CG2 VAL A 560      48.000 -21.438 -32.688  1.00 25.64           C  
ATOM   4291  N   ILE A 561      46.156 -17.625 -30.109  1.00 29.55           N  
ATOM   4292  CA  ILE A 561      46.469 -16.234 -29.766  1.00 29.55           C  
ATOM   4293  C   ILE A 561      47.969 -15.977 -29.969  1.00 29.55           C  
ATOM   4294  CB  ILE A 561      46.062 -15.906 -28.328  1.00 29.55           C  
ATOM   4295  O   ILE A 561      48.812 -16.703 -29.438  1.00 29.55           O  
ATOM   4296  CG1 ILE A 561      44.531 -16.125 -28.125  1.00 29.55           C  
ATOM   4297  CG2 ILE A 561      46.438 -14.461 -27.969  1.00 29.55           C  
ATOM   4298  CD1 ILE A 561      44.062 -15.922 -26.703  1.00 29.55           C  
ATOM   4299  N   HIS A 562      48.438 -15.516 -31.156  1.00 23.61           N  
ATOM   4300  CA  HIS A 562      49.781 -15.070 -31.500  1.00 23.61           C  
ATOM   4301  C   HIS A 562      50.406 -14.258 -30.375  1.00 23.61           C  
ATOM   4302  CB  HIS A 562      49.781 -14.234 -32.781  1.00 23.61           C  
ATOM   4303  O   HIS A 562      49.781 -13.367 -29.812  1.00 23.61           O  
ATOM   4304  CG  HIS A 562      51.031 -14.328 -33.594  1.00 23.61           C  
ATOM   4305  CD2 HIS A 562      51.344 -15.086 -34.656  1.00 23.61           C  
ATOM   4306  ND1 HIS A 562      52.156 -13.578 -33.312  1.00 23.61           N  
ATOM   4307  CE1 HIS A 562      53.094 -13.867 -34.156  1.00 23.61           C  
ATOM   4308  NE2 HIS A 562      52.656 -14.781 -35.000  1.00 23.61           N  
ATOM   4309  N   PRO A 563      51.625 -14.711 -29.766  1.00 23.91           N  
ATOM   4310  CA  PRO A 563      52.438 -14.148 -28.703  1.00 23.91           C  
ATOM   4311  C   PRO A 563      53.000 -12.781 -29.062  1.00 23.91           C  
ATOM   4312  CB  PRO A 563      53.531 -15.180 -28.516  1.00 23.91           C  
ATOM   4313  O   PRO A 563      53.500 -12.055 -28.188  1.00 23.91           O  
ATOM   4314  CG  PRO A 563      53.406 -16.094 -29.703  1.00 23.91           C  
ATOM   4315  CD  PRO A 563      52.281 -15.594 -30.562  1.00 23.91           C  
ATOM   4316  N   ARG A 564      52.625 -12.031 -30.125  1.00 24.42           N  
ATOM   4317  CA  ARG A 564      53.156 -10.703 -30.406  1.00 24.42           C  
ATOM   4318  C   ARG A 564      52.156  -9.625 -30.047  1.00 24.42           C  
ATOM   4319  CB  ARG A 564      53.562 -10.570 -31.875  1.00 24.42           C  
ATOM   4320  O   ARG A 564      52.469  -8.430 -30.047  1.00 24.42           O  
ATOM   4321  CG  ARG A 564      55.031 -10.234 -32.094  1.00 24.42           C  
ATOM   4322  CD  ARG A 564      55.375 -10.125 -33.562  1.00 24.42           C  
ATOM   4323  NE  ARG A 564      56.594  -9.367 -33.781  1.00 24.42           N  
ATOM   4324  NH1 ARG A 564      56.969 -10.180 -35.906  1.00 24.42           N  
ATOM   4325  NH2 ARG A 564      58.438  -8.680 -34.969  1.00 24.42           N  
ATOM   4326  CZ  ARG A 564      57.344  -9.406 -34.906  1.00 24.42           C  
ATOM   4327  N   LEU A 565      51.156  -9.875 -29.219  1.00 26.09           N  
ATOM   4328  CA  LEU A 565      50.156  -8.945 -28.719  1.00 26.09           C  
ATOM   4329  C   LEU A 565      50.375  -8.695 -27.234  1.00 26.09           C  
ATOM   4330  CB  LEU A 565      48.750  -9.477 -28.984  1.00 26.09           C  
ATOM   4331  O   LEU A 565      49.625  -7.906 -26.625  1.00 26.09           O  
ATOM   4332  CG  LEU A 565      48.250  -9.352 -30.422  1.00 26.09           C  
ATOM   4333  CD1 LEU A 565      47.094 -10.312 -30.656  1.00 26.09           C  
ATOM   4334  CD2 LEU A 565      47.812  -7.914 -30.703  1.00 26.09           C  
ATOM   4335  N   VAL A 566      51.625  -9.039 -26.750  1.00 24.39           N  
ATOM   4336  CA  VAL A 566      51.969  -8.945 -25.344  1.00 24.39           C  
ATOM   4337  C   VAL A 566      53.156  -8.008 -25.156  1.00 24.39           C  
ATOM   4338  CB  VAL A 566      52.281 -10.336 -24.734  1.00 24.39           C  
ATOM   4339  O   VAL A 566      53.469  -7.586 -24.031  1.00 24.39           O  
ATOM   4340  CG1 VAL A 566      52.312 -10.266 -23.203  1.00 24.39           C  
ATOM   4341  CG2 VAL A 566      51.281 -11.367 -25.203  1.00 24.39           C  
ATOM   4342  N   ASN A 567      53.156  -6.867 -25.953  1.00 21.97           N  
ATOM   4343  CA  ASN A 567      54.125  -5.918 -25.469  1.00 21.97           C  
ATOM   4344  C   ASN A 567      53.844  -4.504 -25.969  1.00 21.97           C  
ATOM   4345  CB  ASN A 567      55.531  -6.359 -25.891  1.00 21.97           C  
ATOM   4346  O   ASN A 567      54.781  -3.758 -26.297  1.00 21.97           O  
ATOM   4347  CG  ASN A 567      56.406  -6.758 -24.703  1.00 21.97           C  
ATOM   4348  ND2 ASN A 567      57.594  -7.266 -24.984  1.00 21.97           N  
ATOM   4349  OD1 ASN A 567      56.000  -6.609 -23.547  1.00 21.97           O  
ATOM   4350  N   SER A 568      52.688  -3.865 -25.750  1.00 22.06           N  
ATOM   4351  CA  SER A 568      52.750  -2.426 -25.969  1.00 22.06           C  
ATOM   4352  C   SER A 568      51.906  -1.658 -24.969  1.00 22.06           C  
ATOM   4353  CB  SER A 568      52.312  -2.082 -27.406  1.00 22.06           C  
ATOM   4354  O   SER A 568      50.844  -2.129 -24.562  1.00 22.06           O  
ATOM   4355  OG  SER A 568      50.938  -2.363 -27.578  1.00 22.06           O  
ATOM   4356  N   GLN A 569      52.406  -1.237 -23.859  1.00 23.23           N  
ATOM   4357  CA  GLN A 569      52.156  -0.059 -23.047  1.00 23.23           C  
ATOM   4358  C   GLN A 569      51.031   0.779 -23.641  1.00 23.23           C  
ATOM   4359  CB  GLN A 569      53.406   0.791 -22.906  1.00 23.23           C  
ATOM   4360  O   GLN A 569      50.625   1.779 -23.047  1.00 23.23           O  
ATOM   4361  CG  GLN A 569      54.312   0.386 -21.734  1.00 23.23           C  
ATOM   4362  CD  GLN A 569      55.531   1.262 -21.594  1.00 23.23           C  
ATOM   4363  NE2 GLN A 569      56.250   1.130 -20.484  1.00 23.23           N  
ATOM   4364  OE1 GLN A 569      55.844   2.049 -22.500  1.00 23.23           O  
ATOM   4365  N   LEU A 570      49.969   0.153 -24.344  1.00 22.45           N  
ATOM   4366  CA  LEU A 570      48.750   0.820 -24.828  1.00 22.45           C  
ATOM   4367  C   LEU A 570      47.562  -0.137 -24.844  1.00 22.45           C  
ATOM   4368  CB  LEU A 570      49.000   1.380 -26.234  1.00 22.45           C  
ATOM   4369  O   LEU A 570      47.719  -1.281 -25.281  1.00 22.45           O  
ATOM   4370  CG  LEU A 570      49.938   2.590 -26.344  1.00 22.45           C  
ATOM   4371  CD1 LEU A 570      50.344   2.812 -27.781  1.00 22.45           C  
ATOM   4372  CD2 LEU A 570      49.250   3.836 -25.781  1.00 22.45           C  
ATOM   4373  N   GLY A 571      46.906  -0.523 -23.703  1.00 21.88           N  
ATOM   4374  CA  GLY A 571      45.500  -0.841 -23.516  1.00 21.88           C  
ATOM   4375  C   GLY A 571      44.969  -1.850 -24.531  1.00 21.88           C  
ATOM   4376  O   GLY A 571      45.250  -1.729 -25.719  1.00 21.88           O  
ATOM   4377  N   ILE A 572      45.250  -3.178 -24.406  1.00 23.11           N  
ATOM   4378  CA  ILE A 572      44.625  -4.309 -25.094  1.00 23.11           C  
ATOM   4379  C   ILE A 572      43.156  -4.016 -25.359  1.00 23.11           C  
ATOM   4380  CB  ILE A 572      44.781  -5.617 -24.281  1.00 23.11           C  
ATOM   4381  O   ILE A 572      42.406  -3.686 -24.438  1.00 23.11           O  
ATOM   4382  CG1 ILE A 572      46.281  -5.879 -23.969  1.00 23.11           C  
ATOM   4383  CG2 ILE A 572      44.188  -6.793 -25.047  1.00 23.11           C  
ATOM   4384  CD1 ILE A 572      46.500  -7.102 -23.094  1.00 23.11           C  
ATOM   4385  N   ASN A 573      42.750  -3.480 -26.531  1.00 22.11           N  
ATOM   4386  CA  ASN A 573      41.625  -3.400 -27.469  1.00 22.11           C  
ATOM   4387  C   ASN A 573      41.094  -4.785 -27.812  1.00 22.11           C  
ATOM   4388  CB  ASN A 573      42.031  -2.652 -28.734  1.00 22.11           C  
ATOM   4389  O   ASN A 573      41.844  -5.734 -27.969  1.00 22.11           O  
ATOM   4390  CG  ASN A 573      42.281  -1.176 -28.484  1.00 22.11           C  
ATOM   4391  ND2 ASN A 573      43.219  -0.603 -29.219  1.00 22.11           N  
ATOM   4392  OD1 ASN A 573      41.625  -0.556 -27.641  1.00 22.11           O  
ATOM   4393  N   SER A 574      40.031  -5.328 -27.094  1.00 22.39           N  
ATOM   4394  CA  SER A 574      38.844  -6.133 -27.375  1.00 22.39           C  
ATOM   4395  C   SER A 574      39.188  -7.309 -28.297  1.00 22.39           C  
ATOM   4396  CB  SER A 574      37.750  -5.273 -28.031  1.00 22.39           C  
ATOM   4397  O   SER A 574      39.844  -7.141 -29.297  1.00 22.39           O  
ATOM   4398  OG  SER A 574      38.312  -4.406 -29.000  1.00 22.39           O  
ATOM   4399  N   VAL A 575      39.625  -8.414 -27.859  1.00 23.27           N  
ATOM   4400  CA  VAL A 575      39.656  -9.719 -28.500  1.00 23.27           C  
ATOM   4401  C   VAL A 575      38.250 -10.148 -28.891  1.00 23.27           C  
ATOM   4402  CB  VAL A 575      40.312 -10.789 -27.594  1.00 23.27           C  
ATOM   4403  O   VAL A 575      37.375 -10.234 -28.031  1.00 23.27           O  
ATOM   4404  CG1 VAL A 575      40.312 -12.156 -28.266  1.00 23.27           C  
ATOM   4405  CG2 VAL A 575      41.750 -10.375 -27.234  1.00 23.27           C  
ATOM   4406  N   ALA A 576      37.625  -9.641 -29.969  1.00 22.98           N  
ATOM   4407  CA  ALA A 576      36.500 -10.094 -30.812  1.00 22.98           C  
ATOM   4408  C   ALA A 576      36.844 -11.414 -31.484  1.00 22.98           C  
ATOM   4409  CB  ALA A 576      36.156  -9.031 -31.844  1.00 22.98           C  
ATOM   4410  O   ALA A 576      37.938 -11.586 -32.031  1.00 22.98           O  
ATOM   4411  N   PHE A 577      36.500 -12.609 -31.000  1.00 22.72           N  
ATOM   4412  CA  PHE A 577      36.406 -13.852 -31.750  1.00 22.72           C  
ATOM   4413  C   PHE A 577      35.750 -13.609 -33.094  1.00 22.72           C  
ATOM   4414  CB  PHE A 577      35.594 -14.891 -30.953  1.00 22.72           C  
ATOM   4415  O   PHE A 577      34.688 -13.008 -33.188  1.00 22.72           O  
ATOM   4416  CG  PHE A 577      36.344 -15.469 -29.781  1.00 22.72           C  
ATOM   4417  CD1 PHE A 577      37.281 -16.484 -29.953  1.00 22.72           C  
ATOM   4418  CD2 PHE A 577      36.094 -14.992 -28.500  1.00 22.72           C  
ATOM   4419  CE1 PHE A 577      37.969 -17.016 -28.859  1.00 22.72           C  
ATOM   4420  CE2 PHE A 577      36.781 -15.516 -27.406  1.00 22.72           C  
ATOM   4421  CZ  PHE A 577      37.688 -16.531 -27.578  1.00 22.72           C  
ATOM   4422  N   ASP A 578      36.594 -13.234 -34.094  1.00 21.62           N  
ATOM   4423  CA  ASP A 578      36.594 -13.375 -35.562  1.00 21.62           C  
ATOM   4424  C   ASP A 578      35.875 -14.656 -36.000  1.00 21.62           C  
ATOM   4425  CB  ASP A 578      38.031 -13.375 -36.094  1.00 21.62           C  
ATOM   4426  O   ASP A 578      36.250 -15.758 -35.562  1.00 21.62           O  
ATOM   4427  CG  ASP A 578      38.125 -12.922 -37.531  1.00 21.62           C  
ATOM   4428  OD1 ASP A 578      37.062 -12.617 -38.156  1.00 21.62           O  
ATOM   4429  OD2 ASP A 578      39.250 -12.883 -38.062  1.00 21.62           O  
ATOM   4430  N   ASN A 579      34.531 -14.789 -36.094  1.00 21.98           N  
ATOM   4431  CA  ASN A 579      34.031 -15.742 -37.062  1.00 21.98           C  
ATOM   4432  C   ASN A 579      34.344 -15.297 -38.500  1.00 21.98           C  
ATOM   4433  CB  ASN A 579      32.531 -15.938 -36.906  1.00 21.98           C  
ATOM   4434  O   ASN A 579      33.688 -14.414 -39.031  1.00 21.98           O  
ATOM   4435  CG  ASN A 579      32.125 -17.391 -36.781  1.00 21.98           C  
ATOM   4436  ND2 ASN A 579      30.859 -17.656 -36.531  1.00 21.98           N  
ATOM   4437  OD1 ASN A 579      32.969 -18.297 -36.906  1.00 21.98           O  
ATOM   4438  N   MET A 580      35.562 -15.133 -38.938  1.00 19.47           N  
ATOM   4439  CA  MET A 580      35.906 -15.148 -40.344  1.00 19.47           C  
ATOM   4440  C   MET A 580      36.469 -16.500 -40.750  1.00 19.47           C  
ATOM   4441  CB  MET A 580      36.875 -14.023 -40.688  1.00 19.47           C  
ATOM   4442  O   MET A 580      37.469 -16.953 -40.156  1.00 19.47           O  
ATOM   4443  CG  MET A 580      36.250 -12.641 -40.656  1.00 19.47           C  
ATOM   4444  SD  MET A 580      37.156 -11.422 -41.656  1.00 19.47           S  
ATOM   4445  CE  MET A 580      38.594 -11.148 -40.594  1.00 19.47           C  
ATOM   4446  N   SER A 581      35.594 -17.438 -41.125  1.00 20.59           N  
ATOM   4447  CA  SER A 581      36.094 -18.266 -42.188  1.00 20.59           C  
ATOM   4448  C   SER A 581      35.000 -19.031 -42.906  1.00 20.59           C  
ATOM   4449  CB  SER A 581      37.125 -19.266 -41.656  1.00 20.59           C  
ATOM   4450  O   SER A 581      34.125 -19.609 -42.250  1.00 20.59           O  
ATOM   4451  OG  SER A 581      36.688 -19.828 -40.438  1.00 20.59           O  
ATOM   4452  N   ASN A 582      34.406 -18.500 -44.000  1.00 21.95           N  
ATOM   4453  CA  ASN A 582      34.438 -19.125 -45.312  1.00 21.95           C  
ATOM   4454  C   ASN A 582      33.031 -19.297 -45.906  1.00 21.95           C  
ATOM   4455  CB  ASN A 582      35.156 -20.484 -45.219  1.00 21.95           C  
ATOM   4456  O   ASN A 582      32.125 -19.703 -45.188  1.00 21.95           O  
ATOM   4457  CG  ASN A 582      36.656 -20.375 -45.344  1.00 21.95           C  
ATOM   4458  ND2 ASN A 582      37.375 -21.453 -45.062  1.00 21.95           N  
ATOM   4459  OD1 ASN A 582      37.188 -19.312 -45.688  1.00 21.95           O  
ATOM   4460  N   LYS A 583      32.500 -18.297 -46.719  1.00 20.92           N  
ATOM   4461  CA  LYS A 583      31.734 -18.500 -47.938  1.00 20.92           C  
ATOM   4462  C   LYS A 583      30.234 -18.422 -47.688  1.00 20.92           C  
ATOM   4463  CB  LYS A 583      32.094 -19.859 -48.562  1.00 20.92           C  
ATOM   4464  O   LYS A 583      29.719 -19.172 -46.844  1.00 20.92           O  
ATOM   4465  CG  LYS A 583      32.812 -19.766 -49.906  1.00 20.92           C  
ATOM   4466  CD  LYS A 583      33.000 -21.125 -50.531  1.00 20.92           C  
ATOM   4467  CE  LYS A 583      33.781 -21.031 -51.844  1.00 20.92           C  
ATOM   4468  NZ  LYS A 583      33.875 -22.359 -52.531  1.00 20.92           N  
ATOM   4469  N   LEU A 584      29.734 -17.172 -47.750  1.00 21.45           N  
ATOM   4470  CA  LEU A 584      28.516 -16.672 -48.344  1.00 21.45           C  
ATOM   4471  C   LEU A 584      27.891 -17.703 -49.281  1.00 21.45           C  
ATOM   4472  CB  LEU A 584      28.781 -15.367 -49.094  1.00 21.45           C  
ATOM   4473  O   LEU A 584      28.516 -18.094 -50.281  1.00 21.45           O  
ATOM   4474  CG  LEU A 584      27.906 -14.172 -48.750  1.00 21.45           C  
ATOM   4475  CD1 LEU A 584      28.641 -13.219 -47.812  1.00 21.45           C  
ATOM   4476  CD2 LEU A 584      27.453 -13.445 -50.000  1.00 21.45           C  
ATOM   4477  N   ASP A 585      27.250 -18.734 -48.625  1.00 20.41           N  
ATOM   4478  CA  ASP A 585      26.219 -19.469 -49.375  1.00 20.41           C  
ATOM   4479  C   ASP A 585      24.828 -19.219 -48.750  1.00 20.41           C  
ATOM   4480  CB  ASP A 585      26.516 -20.969 -49.375  1.00 20.41           C  
ATOM   4481  O   ASP A 585      24.656 -19.375 -47.531  1.00 20.41           O  
ATOM   4482  CG  ASP A 585      26.594 -21.547 -50.781  1.00 20.41           C  
ATOM   4483  OD1 ASP A 585      26.219 -20.859 -51.750  1.00 20.41           O  
ATOM   4484  OD2 ASP A 585      27.016 -22.719 -50.906  1.00 20.41           O  
ATOM   4485  N   VAL A 586      24.125 -18.250 -49.281  1.00 20.72           N  
ATOM   4486  CA  VAL A 586      22.734 -18.172 -49.719  1.00 20.72           C  
ATOM   4487  C   VAL A 586      21.906 -19.219 -49.000  1.00 20.72           C  
ATOM   4488  CB  VAL A 586      22.625 -18.344 -51.250  1.00 20.72           C  
ATOM   4489  O   VAL A 586      22.250 -20.406 -49.000  1.00 20.72           O  
ATOM   4490  CG1 VAL A 586      21.500 -17.484 -51.812  1.00 20.72           C  
ATOM   4491  CG2 VAL A 586      23.953 -18.016 -51.938  1.00 20.72           C  
ATOM   4492  N   SER A 587      21.547 -18.953 -47.656  1.00 19.56           N  
ATOM   4493  CA  SER A 587      20.297 -19.500 -47.125  1.00 19.56           C  
ATOM   4494  C   SER A 587      20.359 -19.594 -45.594  1.00 19.56           C  
ATOM   4495  CB  SER A 587      20.016 -20.875 -47.719  1.00 19.56           C  
ATOM   4496  O   SER A 587      19.828 -20.531 -45.031  1.00 19.56           O  
ATOM   4497  OG  SER A 587      21.094 -21.766 -47.469  1.00 19.56           O  
ATOM   4498  N   SER A 588      20.672 -18.500 -44.875  1.00 20.36           N  
ATOM   4499  CA  SER A 588      20.172 -18.578 -43.500  1.00 20.36           C  
ATOM   4500  C   SER A 588      20.031 -17.188 -42.875  1.00 20.36           C  
ATOM   4501  CB  SER A 588      21.094 -19.438 -42.625  1.00 20.36           C  
ATOM   4502  O   SER A 588      21.000 -16.422 -42.844  1.00 20.36           O  
ATOM   4503  OG  SER A 588      22.391 -18.875 -42.562  1.00 20.36           O  
ATOM   4504  N   LEU A 589      19.047 -16.469 -43.375  1.00 20.16           N  
ATOM   4505  CA  LEU A 589      17.859 -15.875 -42.750  1.00 20.16           C  
ATOM   4506  C   LEU A 589      17.953 -15.945 -41.250  1.00 20.16           C  
ATOM   4507  CB  LEU A 589      16.609 -16.594 -43.250  1.00 20.16           C  
ATOM   4508  O   LEU A 589      18.125 -17.016 -40.688  1.00 20.16           O  
ATOM   4509  CG  LEU A 589      15.773 -15.859 -44.312  1.00 20.16           C  
ATOM   4510  CD1 LEU A 589      15.586 -16.734 -45.531  1.00 20.16           C  
ATOM   4511  CD2 LEU A 589      14.414 -15.453 -43.719  1.00 20.16           C  
ATOM   4512  N   ILE A 590      18.766 -15.141 -40.562  1.00 21.78           N  
ATOM   4513  CA  ILE A 590      18.469 -14.984 -39.156  1.00 21.78           C  
ATOM   4514  C   ILE A 590      16.953 -14.812 -38.969  1.00 21.78           C  
ATOM   4515  CB  ILE A 590      19.219 -13.789 -38.531  1.00 21.78           C  
ATOM   4516  O   ILE A 590      16.375 -13.875 -39.500  1.00 21.78           O  
ATOM   4517  CG1 ILE A 590      20.734 -13.969 -38.719  1.00 21.78           C  
ATOM   4518  CG2 ILE A 590      18.859 -13.617 -37.062  1.00 21.78           C  
ATOM   4519  CD1 ILE A 590      21.562 -12.773 -38.250  1.00 21.78           C  
ATOM   4520  N   HIS A 591      16.062 -15.844 -39.188  1.00 20.20           N  
ATOM   4521  CA  HIS A 591      14.852 -16.328 -38.531  1.00 20.20           C  
ATOM   4522  C   HIS A 591      14.953 -16.172 -37.031  1.00 20.20           C  
ATOM   4523  CB  HIS A 591      14.594 -17.781 -38.906  1.00 20.20           C  
ATOM   4524  O   HIS A 591      15.883 -16.688 -36.406  1.00 20.20           O  
ATOM   4525  CG  HIS A 591      13.312 -18.000 -39.656  1.00 20.20           C  
ATOM   4526  CD2 HIS A 591      12.086 -17.438 -39.469  1.00 20.20           C  
ATOM   4527  ND1 HIS A 591      13.195 -18.875 -40.688  1.00 20.20           N  
ATOM   4528  CE1 HIS A 591      11.953 -18.859 -41.156  1.00 20.20           C  
ATOM   4529  NE2 HIS A 591      11.258 -18.000 -40.438  1.00 20.20           N  
ATOM   4530  N   ASN A 592      14.750 -15.008 -36.438  1.00 23.41           N  
ATOM   4531  CA  ASN A 592      14.320 -14.922 -35.062  1.00 23.41           C  
ATOM   4532  C   ASN A 592      12.828 -15.219 -34.906  1.00 23.41           C  
ATOM   4533  CB  ASN A 592      14.641 -13.539 -34.469  1.00 23.41           C  
ATOM   4534  O   ASN A 592      11.992 -14.461 -35.406  1.00 23.41           O  
ATOM   4535  CG  ASN A 592      14.984 -13.594 -33.000  1.00 23.41           C  
ATOM   4536  ND2 ASN A 592      15.734 -12.602 -32.531  1.00 23.41           N  
ATOM   4537  OD1 ASN A 592      14.586 -14.516 -32.281  1.00 23.41           O  
ATOM   4538  N   GLU A 593      12.305 -16.406 -35.219  1.00 19.78           N  
ATOM   4539  CA  GLU A 593      11.086 -17.078 -34.750  1.00 19.78           C  
ATOM   4540  C   GLU A 593      11.125 -17.312 -33.250  1.00 19.78           C  
ATOM   4541  CB  GLU A 593      10.891 -18.406 -35.500  1.00 19.78           C  
ATOM   4542  O   GLU A 593      12.031 -18.000 -32.750  1.00 19.78           O  
ATOM   4543  CG  GLU A 593      10.594 -18.234 -36.969  1.00 19.78           C  
ATOM   4544  CD  GLU A 593      10.172 -19.531 -37.656  1.00 19.78           C  
ATOM   4545  OE1 GLU A 593       9.844 -19.516 -38.844  1.00 19.78           O  
ATOM   4546  OE2 GLU A 593      10.164 -20.578 -36.969  1.00 19.78           O  
ATOM   4547  N   THR A 594      11.086 -16.203 -32.406  1.00 20.86           N  
ATOM   4548  CA  THR A 594      10.234 -16.141 -31.234  1.00 20.86           C  
ATOM   4549  C   THR A 594      10.109 -14.703 -30.719  1.00 20.86           C  
ATOM   4550  CB  THR A 594      10.773 -17.047 -30.109  1.00 20.86           C  
ATOM   4551  O   THR A 594      11.047 -14.172 -30.125  1.00 20.86           O  
ATOM   4552  CG2 THR A 594      10.398 -18.500 -30.344  1.00 20.86           C  
ATOM   4553  OG1 THR A 594      12.195 -16.922 -30.047  1.00 20.86           O  
ATOM   4554  N   SER A 595       9.641 -13.766 -31.500  1.00 21.58           N  
ATOM   4555  CA  SER A 595       9.094 -12.562 -30.875  1.00 21.58           C  
ATOM   4556  C   SER A 595       7.582 -12.492 -31.047  1.00 21.58           C  
ATOM   4557  CB  SER A 595       9.734 -11.312 -31.484  1.00 21.58           C  
ATOM   4558  O   SER A 595       7.074 -12.508 -32.156  1.00 21.58           O  
ATOM   4559  OG  SER A 595      11.148 -11.461 -31.562  1.00 21.58           O  
ATOM   4560  N   GLN A 596       6.832 -13.516 -30.531  1.00 20.44           N  
ATOM   4561  CA  GLN A 596       5.422 -13.328 -30.188  1.00 20.44           C  
ATOM   4562  C   GLN A 596       5.230 -12.125 -29.281  1.00 20.44           C  
ATOM   4563  CB  GLN A 596       4.863 -14.594 -29.531  1.00 20.44           C  
ATOM   4564  O   GLN A 596       5.965 -11.961 -28.297  1.00 20.44           O  
ATOM   4565  CG  GLN A 596       4.418 -15.656 -30.516  1.00 20.44           C  
ATOM   4566  CD  GLN A 596       3.689 -16.812 -29.859  1.00 20.44           C  
ATOM   4567  NE2 GLN A 596       2.963 -17.594 -30.641  1.00 20.44           N  
ATOM   4568  OE1 GLN A 596       3.781 -17.000 -28.641  1.00 20.44           O  
ATOM   4569  N   ILE A 597       4.938 -10.898 -29.812  1.00 21.11           N  
ATOM   4570  CA  ILE A 597       3.814  -9.969 -29.734  1.00 21.11           C  
ATOM   4571  C   ILE A 597       3.492  -9.680 -28.266  1.00 21.11           C  
ATOM   4572  CB  ILE A 597       2.566 -10.523 -30.453  1.00 21.11           C  
ATOM   4573  O   ILE A 597       3.199 -10.602 -27.500  1.00 21.11           O  
ATOM   4574  CG1 ILE A 597       2.871 -10.758 -31.938  1.00 21.11           C  
ATOM   4575  CG2 ILE A 597       1.376  -9.578 -30.281  1.00 21.11           C  
ATOM   4576  CD1 ILE A 597       1.726 -11.391 -32.719  1.00 21.11           C  
ATOM   4577  N   ILE A 598       4.316  -8.859 -27.359  1.00 22.27           N  
ATOM   4578  CA  ILE A 598       3.639  -8.367 -26.156  1.00 22.27           C  
ATOM   4579  C   ILE A 598       2.707  -7.215 -26.531  1.00 22.27           C  
ATOM   4580  CB  ILE A 598       4.652  -7.902 -25.094  1.00 22.27           C  
ATOM   4581  O   ILE A 598       3.152  -6.191 -27.062  1.00 22.27           O  
ATOM   4582  CG1 ILE A 598       5.559  -9.070 -24.672  1.00 22.27           C  
ATOM   4583  CG2 ILE A 598       3.924  -7.320 -23.875  1.00 22.27           C  
ATOM   4584  CD1 ILE A 598       6.645  -8.688 -23.672  1.00 22.27           C  
ATOM   4585  N   GLY A 599       1.545  -7.383 -27.250  1.00 21.55           N  
ATOM   4586  CA  GLY A 599       0.237  -6.957 -26.781  1.00 21.55           C  
ATOM   4587  C   GLY A 599       0.166  -6.812 -25.281  1.00 21.55           C  
ATOM   4588  O   GLY A 599       0.582  -7.711 -24.547  1.00 21.55           O  
ATOM   4589  N   LEU A 600       0.759  -5.738 -24.734  1.00 21.92           N  
ATOM   4590  CA  LEU A 600       0.300  -5.102 -23.500  1.00 21.92           C  
ATOM   4591  C   LEU A 600      -1.192  -5.336 -23.297  1.00 21.92           C  
ATOM   4592  CB  LEU A 600       0.593  -3.600 -23.531  1.00 21.92           C  
ATOM   4593  O   LEU A 600      -2.012  -4.910 -24.109  1.00 21.92           O  
ATOM   4594  CG  LEU A 600       2.051  -3.189 -23.312  1.00 21.92           C  
ATOM   4595  CD1 LEU A 600       2.287  -1.782 -23.859  1.00 21.92           C  
ATOM   4596  CD2 LEU A 600       2.420  -3.271 -21.844  1.00 21.92           C  
ATOM   4597  N   ILE A 601      -1.658  -6.535 -23.016  1.00 21.50           N  
ATOM   4598  CA  ILE A 601      -2.773  -6.672 -22.094  1.00 21.50           C  
ATOM   4599  C   ILE A 601      -2.246  -7.023 -20.703  1.00 21.50           C  
ATOM   4600  CB  ILE A 601      -3.779  -7.742 -22.562  1.00 21.50           C  
ATOM   4601  O   ILE A 601      -1.398  -7.910 -20.562  1.00 21.50           O  
ATOM   4602  CG1 ILE A 601      -4.238  -7.445 -24.000  1.00 21.50           C  
ATOM   4603  CG2 ILE A 601      -4.977  -7.824 -21.609  1.00 21.50           C  
ATOM   4604  CD1 ILE A 601      -5.102  -8.539 -24.609  1.00 21.50           C  
ATOM   4605  N   PRO A 602      -2.537  -6.043 -19.750  1.00 24.45           N  
ATOM   4606  CA  PRO A 602      -2.182  -6.086 -18.328  1.00 24.45           C  
ATOM   4607  C   PRO A 602      -2.592  -7.395 -17.656  1.00 24.45           C  
ATOM   4608  CB  PRO A 602      -2.949  -4.906 -17.734  1.00 24.45           C  
ATOM   4609  O   PRO A 602      -3.557  -8.039 -18.078  1.00 24.45           O  
ATOM   4610  CG  PRO A 602      -4.152  -4.750 -18.609  1.00 24.45           C  
ATOM   4611  CD  PRO A 602      -4.070  -5.766 -19.719  1.00 24.45           C  
ATOM   4612  N   SER A 603      -1.624  -8.320 -17.391  1.00 21.81           N  
ATOM   4613  CA  SER A 603      -2.090  -9.195 -16.328  1.00 21.81           C  
ATOM   4614  C   SER A 603      -1.069 -10.289 -16.031  1.00 21.81           C  
ATOM   4615  CB  SER A 603      -3.432  -9.828 -16.703  1.00 21.81           C  
ATOM   4616  O   SER A 603      -0.387 -10.773 -16.938  1.00 21.81           O  
ATOM   4617  OG  SER A 603      -3.262 -10.820 -17.688  1.00 21.81           O  
ATOM   4618  N   THR A 604      -0.391 -10.211 -14.922  1.00 22.34           N  
ATOM   4619  CA  THR A 604      -0.088 -11.070 -13.789  1.00 22.34           C  
ATOM   4620  C   THR A 604       0.480 -12.406 -14.266  1.00 22.34           C  
ATOM   4621  CB  THR A 604      -1.339 -11.320 -12.930  1.00 22.34           C  
ATOM   4622  O   THR A 604      -0.075 -13.039 -15.164  1.00 22.34           O  
ATOM   4623  CG2 THR A 604      -1.794 -10.039 -12.234  1.00 22.34           C  
ATOM   4624  OG1 THR A 604      -2.400 -11.805 -13.758  1.00 22.34           O  
ATOM   4625  N   GLY A 605       1.847 -12.641 -14.297  1.00 21.91           N  
ATOM   4626  CA  GLY A 605       2.467 -13.891 -13.898  1.00 21.91           C  
ATOM   4627  C   GLY A 605       3.305 -14.516 -15.000  1.00 21.91           C  
ATOM   4628  O   GLY A 605       2.883 -14.570 -16.156  1.00 21.91           O  
ATOM   4629  N   SER A 606       4.676 -14.484 -15.102  1.00 23.45           N  
ATOM   4630  CA  SER A 606       5.801 -15.406 -15.047  1.00 23.45           C  
ATOM   4631  C   SER A 606       6.344 -15.695 -16.453  1.00 23.45           C  
ATOM   4632  CB  SER A 606       5.395 -16.719 -14.367  1.00 23.45           C  
ATOM   4633  O   SER A 606       5.570 -15.930 -17.375  1.00 23.45           O  
ATOM   4634  OG  SER A 606       5.832 -17.828 -15.125  1.00 23.45           O  
ATOM   4635  N   ASN A 607       7.664 -15.328 -16.812  1.00 25.64           N  
ATOM   4636  CA  ASN A 607       8.961 -15.898 -17.172  1.00 25.64           C  
ATOM   4637  C   ASN A 607       9.109 -16.062 -18.688  1.00 25.64           C  
ATOM   4638  CB  ASN A 607       9.172 -17.234 -16.469  1.00 25.64           C  
ATOM   4639  O   ASN A 607       8.375 -16.844 -19.297  1.00 25.64           O  
ATOM   4640  CG  ASN A 607       9.766 -17.078 -15.078  1.00 25.64           C  
ATOM   4641  ND2 ASN A 607       9.820 -18.188 -14.328  1.00 25.64           N  
ATOM   4642  OD1 ASN A 607      10.164 -15.992 -14.688  1.00 25.64           O  
ATOM   4643  N   VAL A 608      10.047 -15.227 -19.469  1.00 23.14           N  
ATOM   4644  CA  VAL A 608      11.172 -15.773 -20.219  1.00 23.14           C  
ATOM   4645  C   VAL A 608      12.109 -14.648 -20.641  1.00 23.14           C  
ATOM   4646  CB  VAL A 608      10.688 -16.562 -21.453  1.00 23.14           C  
ATOM   4647  O   VAL A 608      11.680 -13.672 -21.250  1.00 23.14           O  
ATOM   4648  CG1 VAL A 608      11.820 -17.406 -22.031  1.00 23.14           C  
ATOM   4649  CG2 VAL A 608       9.492 -17.438 -21.094  1.00 23.14           C  
ATOM   4650  N   PRO A 609      13.578 -14.836 -20.438  1.00 21.73           N  
ATOM   4651  CA  PRO A 609      14.977 -14.430 -20.266  1.00 21.73           C  
ATOM   4652  C   PRO A 609      15.641 -13.992 -21.578  1.00 21.73           C  
ATOM   4653  CB  PRO A 609      15.641 -15.695 -19.719  1.00 21.73           C  
ATOM   4654  O   PRO A 609      15.297 -14.508 -22.641  1.00 21.73           O  
ATOM   4655  CG  PRO A 609      14.922 -16.828 -20.375  1.00 21.73           C  
ATOM   4656  CD  PRO A 609      13.797 -16.266 -21.203  1.00 21.73           C  
ATOM   4657  N   HIS A 610      16.438 -12.773 -21.750  1.00 24.31           N  
ATOM   4658  CA  HIS A 610      17.688 -12.016 -21.844  1.00 24.31           C  
ATOM   4659  C   HIS A 610      18.172 -11.930 -23.297  1.00 24.31           C  
ATOM   4660  CB  HIS A 610      18.766 -12.641 -20.969  1.00 24.31           C  
ATOM   4661  O   HIS A 610      18.188 -12.930 -24.000  1.00 24.31           O  
ATOM   4662  CG  HIS A 610      18.500 -12.500 -19.500  1.00 24.31           C  
ATOM   4663  CD2 HIS A 610      17.359 -12.273 -18.828  1.00 24.31           C  
ATOM   4664  ND1 HIS A 610      19.500 -12.586 -18.547  1.00 24.31           N  
ATOM   4665  CE1 HIS A 610      18.969 -12.422 -17.359  1.00 24.31           C  
ATOM   4666  NE2 HIS A 610      17.672 -12.234 -17.484  1.00 24.31           N  
ATOM   4667  N   THR A 611      18.562 -10.633 -23.891  1.00 21.19           N  
ATOM   4668  CA  THR A 611      19.891 -10.328 -24.422  1.00 21.19           C  
ATOM   4669  C   THR A 611      20.141  -8.828 -24.438  1.00 21.19           C  
ATOM   4670  CB  THR A 611      20.078 -10.898 -25.844  1.00 21.19           C  
ATOM   4671  O   THR A 611      19.266  -8.047 -24.812  1.00 21.19           O  
ATOM   4672  CG2 THR A 611      20.156 -12.414 -25.828  1.00 21.19           C  
ATOM   4673  OG1 THR A 611      18.953 -10.492 -26.656  1.00 21.19           O  
ATOM   4674  N   ARG A 612      21.125  -8.219 -23.531  1.00 23.12           N  
ATOM   4675  CA  ARG A 612      22.500  -7.707 -23.469  1.00 23.12           C  
ATOM   4676  C   ARG A 612      22.531  -6.199 -23.688  1.00 23.12           C  
ATOM   4677  CB  ARG A 612      23.375  -8.406 -24.516  1.00 23.12           C  
ATOM   4678  O   ARG A 612      22.188  -5.715 -24.781  1.00 23.12           O  
ATOM   4679  CG  ARG A 612      24.500  -9.227 -23.922  1.00 23.12           C  
ATOM   4680  CD  ARG A 612      25.547  -9.602 -24.969  1.00 23.12           C  
ATOM   4681  NE  ARG A 612      25.031 -10.594 -25.906  1.00 23.12           N  
ATOM   4682  NH1 ARG A 612      26.188 -12.375 -25.000  1.00 23.12           N  
ATOM   4683  NH2 ARG A 612      24.812 -12.695 -26.812  1.00 23.12           N  
ATOM   4684  CZ  ARG A 612      25.344 -11.883 -25.906  1.00 23.12           C  
ATOM   4685  N   ILE A 613      22.359  -5.277 -22.641  1.00 23.14           N  
ATOM   4686  CA  ILE A 613      22.844  -3.902 -22.703  1.00 23.14           C  
ATOM   4687  C   ILE A 613      23.984  -3.703 -21.703  1.00 23.14           C  
ATOM   4688  CB  ILE A 613      21.703  -2.891 -22.438  1.00 23.14           C  
ATOM   4689  O   ILE A 613      23.828  -3.992 -20.516  1.00 23.14           O  
ATOM   4690  CG1 ILE A 613      20.578  -3.076 -23.453  1.00 23.14           C  
ATOM   4691  CG2 ILE A 613      22.250  -1.456 -22.469  1.00 23.14           C  
ATOM   4692  CD1 ILE A 613      19.375  -2.188 -23.219  1.00 23.14           C  
ATOM   4693  N   MET A 614      25.328  -3.623 -22.219  1.00 20.56           N  
ATOM   4694  CA  MET A 614      26.609  -2.996 -21.891  1.00 20.56           C  
ATOM   4695  C   MET A 614      26.484  -1.477 -21.859  1.00 20.56           C  
ATOM   4696  CB  MET A 614      27.688  -3.408 -22.891  1.00 20.56           C  
ATOM   4697  O   MET A 614      26.109  -0.861 -22.859  1.00 20.56           O  
ATOM   4698  CG  MET A 614      28.250  -4.801 -22.656  1.00 20.56           C  
ATOM   4699  SD  MET A 614      29.641  -5.203 -23.781  1.00 20.56           S  
ATOM   4700  CE  MET A 614      31.031  -4.520 -22.828  1.00 20.56           C  
ATOM   4701  N   TRP A 615      26.422  -0.698 -20.688  1.00 22.28           N  
ATOM   4702  CA  TRP A 615      26.984   0.115 -19.609  1.00 22.28           C  
ATOM   4703  C   TRP A 615      26.828   1.602 -19.906  1.00 22.28           C  
ATOM   4704  CB  TRP A 615      28.469  -0.223 -19.391  1.00 22.28           C  
ATOM   4705  O   TRP A 615      27.047   2.035 -21.047  1.00 22.28           O  
ATOM   4706  CG  TRP A 615      28.703  -1.386 -18.484  1.00 22.28           C  
ATOM   4707  CD1 TRP A 615      28.016  -2.570 -18.453  1.00 22.28           C  
ATOM   4708  CD2 TRP A 615      29.688  -1.472 -17.438  1.00 22.28           C  
ATOM   4709  CE2 TRP A 615      29.531  -2.738 -16.828  1.00 22.28           C  
ATOM   4710  CE3 TRP A 615      30.672  -0.599 -16.969  1.00 22.28           C  
ATOM   4711  NE1 TRP A 615      28.516  -3.389 -17.469  1.00 22.28           N  
ATOM   4712  CH2 TRP A 615      31.312  -2.281 -15.328  1.00 22.28           C  
ATOM   4713  CZ2 TRP A 615      30.344  -3.154 -15.773  1.00 22.28           C  
ATOM   4714  CZ3 TRP A 615      31.469  -1.016 -15.914  1.00 22.28           C  
ATOM   4715  N   SER A 616      26.516   2.410 -18.812  1.00 20.38           N  
ATOM   4716  CA  SER A 616      27.250   3.092 -17.750  1.00 20.38           C  
ATOM   4717  C   SER A 616      26.703   4.496 -17.531  1.00 20.38           C  
ATOM   4718  CB  SER A 616      28.734   3.162 -18.094  1.00 20.38           C  
ATOM   4719  O   SER A 616      26.391   5.219 -18.484  1.00 20.38           O  
ATOM   4720  OG  SER A 616      29.031   4.352 -18.812  1.00 20.38           O  
ATOM   4721  N   ASN A 617      25.906   4.691 -16.469  1.00 20.72           N  
ATOM   4722  CA  ASN A 617      25.734   5.734 -15.469  1.00 20.72           C  
ATOM   4723  C   ASN A 617      26.406   7.039 -15.898  1.00 20.72           C  
ATOM   4724  CB  ASN A 617      26.297   5.277 -14.117  1.00 20.72           C  
ATOM   4725  O   ASN A 617      27.641   7.117 -15.977  1.00 20.72           O  
ATOM   4726  CG  ASN A 617      25.234   4.652 -13.234  1.00 20.72           C  
ATOM   4727  ND2 ASN A 617      25.641   4.148 -12.078  1.00 20.72           N  
ATOM   4728  OD1 ASN A 617      24.047   4.621 -13.594  1.00 20.72           O  
ATOM   4729  N   GLY A 618      25.688   7.902 -16.609  1.00 20.55           N  
ATOM   4730  CA  GLY A 618      25.922   9.336 -16.609  1.00 20.55           C  
ATOM   4731  C   GLY A 618      24.641  10.148 -16.750  1.00 20.55           C  
ATOM   4732  O   GLY A 618      23.750   9.789 -17.516  1.00 20.55           O  
ATOM   4733  N   ALA A 619      23.938  10.414 -15.672  1.00 19.44           N  
ATOM   4734  CA  ALA A 619      23.234  11.641 -15.297  1.00 19.44           C  
ATOM   4735  C   ALA A 619      22.672  12.344 -16.531  1.00 19.44           C  
ATOM   4736  CB  ALA A 619      24.172  12.570 -14.531  1.00 19.44           C  
ATOM   4737  O   ALA A 619      23.391  12.562 -17.516  1.00 19.44           O  
ATOM   4738  N   MET A 620      21.359  12.023 -16.938  1.00 21.86           N  
ATOM   4739  CA  MET A 620      20.875  13.227 -17.594  1.00 21.86           C  
ATOM   4740  C   MET A 620      19.375  13.398 -17.391  1.00 21.86           C  
ATOM   4741  CB  MET A 620      21.188  13.172 -19.094  1.00 21.86           C  
ATOM   4742  O   MET A 620      18.609  12.453 -17.578  1.00 21.86           O  
ATOM   4743  CG  MET A 620      22.609  13.586 -19.438  1.00 21.86           C  
ATOM   4744  SD  MET A 620      22.922  13.570 -21.250  1.00 21.86           S  
ATOM   4745  CE  MET A 620      21.875  14.953 -21.766  1.00 21.86           C  
ATOM   4746  N   TYR A 621      19.000  14.266 -16.453  1.00 21.61           N  
ATOM   4747  CA  TYR A 621      18.266  15.477 -16.094  1.00 21.61           C  
ATOM   4748  C   TYR A 621      16.969  15.570 -16.891  1.00 21.61           C  
ATOM   4749  CB  TYR A 621      19.125  16.719 -16.344  1.00 21.61           C  
ATOM   4750  O   TYR A 621      16.938  15.305 -18.094  1.00 21.61           O  
ATOM   4751  CG  TYR A 621      20.016  17.078 -15.188  1.00 21.61           C  
ATOM   4752  CD1 TYR A 621      19.531  17.844 -14.125  1.00 21.61           C  
ATOM   4753  CD2 TYR A 621      21.344  16.672 -15.156  1.00 21.61           C  
ATOM   4754  CE1 TYR A 621      20.359  18.188 -13.055  1.00 21.61           C  
ATOM   4755  CE2 TYR A 621      22.172  17.000 -14.094  1.00 21.61           C  
ATOM   4756  OH  TYR A 621      22.500  18.094 -11.992  1.00 21.61           O  
ATOM   4757  CZ  TYR A 621      21.672  17.766 -13.047  1.00 21.61           C  
ATOM   4758  N   SER A 622      15.805  15.086 -16.281  1.00 20.39           N  
ATOM   4759  CA  SER A 622      14.430  15.578 -16.281  1.00 20.39           C  
ATOM   4760  C   SER A 622      14.289  16.812 -17.172  1.00 20.39           C  
ATOM   4761  CB  SER A 622      13.977  15.906 -14.867  1.00 20.39           C  
ATOM   4762  O   SER A 622      15.023  17.781 -17.000  1.00 20.39           O  
ATOM   4763  OG  SER A 622      13.992  17.297 -14.641  1.00 20.39           O  
ATOM   4764  N   SER A 623      14.133  16.609 -18.500  1.00 24.38           N  
ATOM   4765  CA  SER A 623      13.492  17.750 -19.156  1.00 24.38           C  
ATOM   4766  C   SER A 623      12.008  17.484 -19.359  1.00 24.38           C  
ATOM   4767  CB  SER A 623      14.164  18.047 -20.484  1.00 24.38           C  
ATOM   4768  O   SER A 623      11.609  16.406 -19.797  1.00 24.38           O  
ATOM   4769  OG  SER A 623      13.500  17.391 -21.547  1.00 24.38           O  
ATOM   4770  N   THR A 624      11.211  17.656 -18.391  1.00 23.44           N  
ATOM   4771  CA  THR A 624       9.836  18.141 -18.406  1.00 23.44           C  
ATOM   4772  C   THR A 624       9.398  18.516 -19.812  1.00 23.44           C  
ATOM   4773  CB  THR A 624       9.648  19.344 -17.469  1.00 23.44           C  
ATOM   4774  O   THR A 624       8.219  18.781 -20.062  1.00 23.44           O  
ATOM   4775  CG2 THR A 624       9.586  18.906 -16.016  1.00 23.44           C  
ATOM   4776  OG1 THR A 624      10.758  20.234 -17.625  1.00 23.44           O  
ATOM   4777  N   ASP A 625       9.445  17.547 -20.906  1.00 24.78           N  
ATOM   4778  CA  ASP A 625       8.703  17.828 -22.141  1.00 24.78           C  
ATOM   4779  C   ASP A 625       9.039  16.797 -23.219  1.00 24.78           C  
ATOM   4780  CB  ASP A 625       9.000  19.234 -22.625  1.00 24.78           C  
ATOM   4781  O   ASP A 625       8.812  17.062 -24.406  1.00 24.78           O  
ATOM   4782  CG  ASP A 625       8.180  20.297 -21.922  1.00 24.78           C  
ATOM   4783  OD1 ASP A 625       7.133  19.969 -21.312  1.00 24.78           O  
ATOM   4784  OD2 ASP A 625       8.578  21.484 -21.969  1.00 24.78           O  
ATOM   4785  N   LEU A 626       9.023  15.406 -23.062  1.00 28.78           N  
ATOM   4786  CA  LEU A 626       8.930  14.438 -24.156  1.00 28.78           C  
ATOM   4787  C   LEU A 626       8.219  13.172 -23.703  1.00 28.78           C  
ATOM   4788  CB  LEU A 626      10.328  14.094 -24.672  1.00 28.78           C  
ATOM   4789  O   LEU A 626       8.820  12.305 -23.062  1.00 28.78           O  
ATOM   4790  CG  LEU A 626      11.016  15.148 -25.547  1.00 28.78           C  
ATOM   4791  CD1 LEU A 626      12.523  14.945 -25.531  1.00 28.78           C  
ATOM   4792  CD2 LEU A 626      10.469  15.117 -26.969  1.00 28.78           C  
ATOM   4793  N   ASN A 627       7.215  13.391 -22.922  1.00 25.56           N  
ATOM   4794  CA  ASN A 627       6.316  12.352 -22.453  1.00 25.56           C  
ATOM   4795  C   ASN A 627       5.500  11.742 -23.594  1.00 25.56           C  
ATOM   4796  CB  ASN A 627       5.391  12.891 -21.359  1.00 25.56           C  
ATOM   4797  O   ASN A 627       4.672  10.859 -23.359  1.00 25.56           O  
ATOM   4798  CG  ASN A 627       6.051  12.930 -20.000  1.00 25.56           C  
ATOM   4799  ND2 ASN A 627       5.457  13.672 -19.062  1.00 25.56           N  
ATOM   4800  OD1 ASN A 627       7.086  12.297 -19.781  1.00 25.56           O  
ATOM   4801  N   ASN A 628       6.230  11.438 -24.719  1.00 30.88           N  
ATOM   4802  CA  ASN A 628       5.449  10.641 -25.656  1.00 30.88           C  
ATOM   4803  C   ASN A 628       6.273  10.266 -26.891  1.00 30.88           C  
ATOM   4804  CB  ASN A 628       4.184  11.398 -26.078  1.00 30.88           C  
ATOM   4805  O   ASN A 628       5.828  10.469 -28.031  1.00 30.88           O  
ATOM   4806  CG  ASN A 628       3.139  11.430 -24.984  1.00 30.88           C  
ATOM   4807  ND2 ASN A 628       2.125  12.266 -25.156  1.00 30.88           N  
ATOM   4808  OD1 ASN A 628       3.244  10.711 -23.984  1.00 30.88           O  
ATOM   4809  N   GLY A 629       7.512   9.398 -26.797  1.00 30.84           N  
ATOM   4810  CA  GLY A 629       8.289   9.008 -27.953  1.00 30.84           C  
ATOM   4811  C   GLY A 629       9.203   7.824 -27.688  1.00 30.84           C  
ATOM   4812  O   GLY A 629       9.266   7.316 -26.578  1.00 30.84           O  
ATOM   4813  N   PHE A 630       9.414   6.797 -28.750  1.00 33.91           N  
ATOM   4814  CA  PHE A 630      10.414   5.738 -28.797  1.00 33.91           C  
ATOM   4815  C   PHE A 630      11.805   6.320 -29.031  1.00 33.91           C  
ATOM   4816  CB  PHE A 630      10.070   4.719 -29.875  1.00 33.91           C  
ATOM   4817  O   PHE A 630      11.961   7.242 -29.828  1.00 33.91           O  
ATOM   4818  CG  PHE A 630       8.867   3.873 -29.562  1.00 33.91           C  
ATOM   4819  CD1 PHE A 630       9.000   2.691 -28.844  1.00 33.91           C  
ATOM   4820  CD2 PHE A 630       7.605   4.262 -29.984  1.00 33.91           C  
ATOM   4821  CE1 PHE A 630       7.887   1.906 -28.547  1.00 33.91           C  
ATOM   4822  CE2 PHE A 630       6.488   3.482 -29.703  1.00 33.91           C  
ATOM   4823  CZ  PHE A 630       6.629   2.305 -28.984  1.00 33.91           C  
ATOM   4824  N   ARG A 631      12.750   6.047 -28.078  1.00 36.41           N  
ATOM   4825  CA  ARG A 631      14.148   6.457 -28.219  1.00 36.41           C  
ATOM   4826  C   ARG A 631      15.000   5.320 -28.766  1.00 36.41           C  
ATOM   4827  CB  ARG A 631      14.703   6.922 -26.875  1.00 36.41           C  
ATOM   4828  O   ARG A 631      14.953   4.199 -28.266  1.00 36.41           O  
ATOM   4829  CG  ARG A 631      14.359   8.359 -26.531  1.00 36.41           C  
ATOM   4830  CD  ARG A 631      15.180   8.867 -25.344  1.00 36.41           C  
ATOM   4831  NE  ARG A 631      14.398   8.875 -24.109  1.00 36.41           N  
ATOM   4832  NH1 ARG A 631      15.945  10.070 -22.891  1.00 36.41           N  
ATOM   4833  NH2 ARG A 631      13.992   9.383 -21.906  1.00 36.41           N  
ATOM   4834  CZ  ARG A 631      14.781   9.438 -22.969  1.00 36.41           C  
ATOM   4835  N   LEU A 632      15.602   5.547 -30.062  1.00 38.72           N  
ATOM   4836  CA  LEU A 632      16.609   4.641 -30.609  1.00 38.72           C  
ATOM   4837  C   LEU A 632      18.000   5.238 -30.484  1.00 38.72           C  
ATOM   4838  CB  LEU A 632      16.297   4.316 -32.062  1.00 38.72           C  
ATOM   4839  O   LEU A 632      18.250   6.355 -30.953  1.00 38.72           O  
ATOM   4840  CG  LEU A 632      15.172   3.314 -32.312  1.00 38.72           C  
ATOM   4841  CD1 LEU A 632      14.305   3.771 -33.500  1.00 38.72           C  
ATOM   4842  CD2 LEU A 632      15.742   1.924 -32.594  1.00 38.72           C  
ATOM   4843  N   ASN A 633      18.812   4.582 -29.547  1.00 36.59           N  
ATOM   4844  CA  ASN A 633      20.172   5.059 -29.344  1.00 36.59           C  
ATOM   4845  C   ASN A 633      21.172   4.336 -30.250  1.00 36.59           C  
ATOM   4846  CB  ASN A 633      20.578   4.898 -27.875  1.00 36.59           C  
ATOM   4847  O   ASN A 633      21.203   3.105 -30.281  1.00 36.59           O  
ATOM   4848  CG  ASN A 633      19.812   5.820 -26.953  1.00 36.59           C  
ATOM   4849  ND2 ASN A 633      19.406   5.305 -25.797  1.00 36.59           N  
ATOM   4850  OD1 ASN A 633      19.578   6.992 -27.266  1.00 36.59           O  
ATOM   4851  N   TYR A 634      21.719   5.090 -31.328  1.00 38.03           N  
ATOM   4852  CA  TYR A 634      22.812   4.582 -32.156  1.00 38.03           C  
ATOM   4853  C   TYR A 634      24.172   5.008 -31.578  1.00 38.03           C  
ATOM   4854  CB  TYR A 634      22.688   5.074 -33.594  1.00 38.03           C  
ATOM   4855  O   TYR A 634      24.422   6.199 -31.406  1.00 38.03           O  
ATOM   4856  CG  TYR A 634      23.719   4.508 -34.531  1.00 38.03           C  
ATOM   4857  CD1 TYR A 634      24.828   5.266 -34.906  1.00 38.03           C  
ATOM   4858  CD2 TYR A 634      23.609   3.215 -35.031  1.00 38.03           C  
ATOM   4859  CE1 TYR A 634      25.781   4.746 -35.781  1.00 38.03           C  
ATOM   4860  CE2 TYR A 634      24.562   2.688 -35.875  1.00 38.03           C  
ATOM   4861  OH  TYR A 634      26.594   2.943 -37.125  1.00 38.03           O  
ATOM   4862  CZ  TYR A 634      25.641   3.461 -36.250  1.00 38.03           C  
ATOM   4863  N   LEU A 635      24.953   3.992 -30.969  1.00 34.69           N  
ATOM   4864  CA  LEU A 635      26.266   4.297 -30.406  1.00 34.69           C  
ATOM   4865  C   LEU A 635      27.375   3.811 -31.344  1.00 34.69           C  
ATOM   4866  CB  LEU A 635      26.438   3.662 -29.031  1.00 34.69           C  
ATOM   4867  O   LEU A 635      27.406   2.637 -31.719  1.00 34.69           O  
ATOM   4868  CG  LEU A 635      25.625   4.293 -27.891  1.00 34.69           C  
ATOM   4869  CD1 LEU A 635      25.250   3.234 -26.859  1.00 34.69           C  
ATOM   4870  CD2 LEU A 635      26.422   5.422 -27.250  1.00 34.69           C  
ATOM   4871  N   SER A 636      27.953   4.734 -32.156  1.00 38.25           N  
ATOM   4872  CA  SER A 636      29.141   4.320 -32.906  1.00 38.25           C  
ATOM   4873  C   SER A 636      30.406   4.863 -32.250  1.00 38.25           C  
ATOM   4874  CB  SER A 636      29.062   4.789 -34.375  1.00 38.25           C  
ATOM   4875  O   SER A 636      30.469   6.035 -31.875  1.00 38.25           O  
ATOM   4876  OG  SER A 636      30.297   4.562 -35.031  1.00 38.25           O  
ATOM   4877  N   ASN A 637      31.219   4.000 -31.484  1.00 33.19           N  
ATOM   4878  CA  ASN A 637      32.500   4.410 -30.938  1.00 33.19           C  
ATOM   4879  C   ASN A 637      33.656   4.012 -31.844  1.00 33.19           C  
ATOM   4880  CB  ASN A 637      32.719   3.812 -29.531  1.00 33.19           C  
ATOM   4881  O   ASN A 637      33.969   2.826 -31.984  1.00 33.19           O  
ATOM   4882  CG  ASN A 637      33.094   4.859 -28.500  1.00 33.19           C  
ATOM   4883  ND2 ASN A 637      33.250   4.430 -27.250  1.00 33.19           N  
ATOM   4884  OD1 ASN A 637      33.250   6.039 -28.828  1.00 33.19           O  
ATOM   4885  N   HIS A 638      33.906   4.906 -32.938  1.00 37.34           N  
ATOM   4886  CA  HIS A 638      35.094   4.520 -33.688  1.00 37.34           C  
ATOM   4887  C   HIS A 638      36.250   5.461 -33.406  1.00 37.34           C  
ATOM   4888  CB  HIS A 638      34.750   4.500 -35.188  1.00 37.34           C  
ATOM   4889  O   HIS A 638      36.062   6.680 -33.344  1.00 37.34           O  
ATOM   4890  CG  HIS A 638      33.688   3.512 -35.562  1.00 37.34           C  
ATOM   4891  CD2 HIS A 638      32.406   3.688 -35.906  1.00 37.34           C  
ATOM   4892  ND1 HIS A 638      33.938   2.154 -35.594  1.00 37.34           N  
ATOM   4893  CE1 HIS A 638      32.812   1.535 -35.969  1.00 37.34           C  
ATOM   4894  NE2 HIS A 638      31.875   2.443 -36.156  1.00 37.34           N  
ATOM   4895  N   ASN A 639      37.375   5.062 -32.719  1.00 33.91           N  
ATOM   4896  CA  ASN A 639      38.625   5.785 -32.500  1.00 33.91           C  
ATOM   4897  C   ASN A 639      39.562   5.621 -33.688  1.00 33.91           C  
ATOM   4898  CB  ASN A 639      39.281   5.324 -31.219  1.00 33.91           C  
ATOM   4899  O   ASN A 639      40.688   6.109 -33.656  1.00 33.91           O  
ATOM   4900  CG  ASN A 639      38.781   6.062 -30.000  1.00 33.91           C  
ATOM   4901  ND2 ASN A 639      39.250   5.648 -28.812  1.00 33.91           N  
ATOM   4902  OD1 ASN A 639      37.969   6.992 -30.109  1.00 33.91           O  
ATOM   4903  N   GLU A 640      38.969   5.199 -35.031  1.00 34.72           N  
ATOM   4904  CA  GLU A 640      39.812   5.055 -36.219  1.00 34.72           C  
ATOM   4905  C   GLU A 640      39.188   5.758 -37.438  1.00 34.72           C  
ATOM   4906  CB  GLU A 640      40.031   3.576 -36.531  1.00 34.72           C  
ATOM   4907  O   GLU A 640      37.969   5.910 -37.500  1.00 34.72           O  
ATOM   4908  CG  GLU A 640      40.844   2.840 -35.500  1.00 34.72           C  
ATOM   4909  CD  GLU A 640      41.594   1.636 -36.031  1.00 34.72           C  
ATOM   4910  OE1 GLU A 640      42.406   1.025 -35.281  1.00 34.72           O  
ATOM   4911  OE2 GLU A 640      41.375   1.301 -37.219  1.00 34.72           O  
ATOM   4912  N   PRO A 641      39.969   6.555 -38.406  1.00 35.72           N  
ATOM   4913  CA  PRO A 641      39.438   7.180 -39.625  1.00 35.72           C  
ATOM   4914  C   PRO A 641      38.562   6.246 -40.438  1.00 35.72           C  
ATOM   4915  CB  PRO A 641      40.719   7.539 -40.406  1.00 35.72           C  
ATOM   4916  O   PRO A 641      38.906   5.070 -40.625  1.00 35.72           O  
ATOM   4917  CG  PRO A 641      41.844   7.043 -39.562  1.00 35.72           C  
ATOM   4918  CD  PRO A 641      41.250   6.348 -38.344  1.00 35.72           C  
ATOM   4919  N   LEU A 642      37.094   6.508 -40.406  1.00 36.78           N  
ATOM   4920  CA  LEU A 642      36.156   5.688 -41.125  1.00 36.78           C  
ATOM   4921  C   LEU A 642      36.250   5.914 -42.625  1.00 36.78           C  
ATOM   4922  CB  LEU A 642      34.719   5.996 -40.656  1.00 36.78           C  
ATOM   4923  O   LEU A 642      36.500   7.039 -43.062  1.00 36.78           O  
ATOM   4924  CG  LEU A 642      34.375   5.637 -39.219  1.00 36.78           C  
ATOM   4925  CD1 LEU A 642      33.031   6.254 -38.812  1.00 36.78           C  
ATOM   4926  CD2 LEU A 642      34.344   4.121 -39.031  1.00 36.78           C  
ATOM   4927  N   THR A 643      36.844   5.012 -43.469  1.00 40.84           N  
ATOM   4928  CA  THR A 643      36.781   4.949 -44.906  1.00 40.84           C  
ATOM   4929  C   THR A 643      35.344   5.035 -45.406  1.00 40.84           C  
ATOM   4930  CB  THR A 643      37.438   3.658 -45.438  1.00 40.84           C  
ATOM   4931  O   THR A 643      34.406   4.883 -44.625  1.00 40.84           O  
ATOM   4932  CG2 THR A 643      38.938   3.619 -45.094  1.00 40.84           C  
ATOM   4933  OG1 THR A 643      36.781   2.527 -44.844  1.00 40.84           O  
ATOM   4934  N   PRO A 644      35.062   5.734 -46.625  1.00 38.97           N  
ATOM   4935  CA  PRO A 644      33.688   5.855 -47.094  1.00 38.97           C  
ATOM   4936  C   PRO A 644      32.844   4.609 -46.812  1.00 38.97           C  
ATOM   4937  CB  PRO A 644      33.844   6.066 -48.625  1.00 38.97           C
[truncated: 116,074 more chars]
