# Supplementary material for: Effect of Structural Trimming on the Therapeutic Efficacy of K2 Capsule Depolymerase’s Klebsiella pneumoniae Phage B1
Source: Antibiotics (Basel). 2026 Jul 17;15(7):698. doi: 10.3390/antibiotics15070698 (PMC13405766; doi:10.3390/antibiotics15070698)
Supplement: Supplementary file 1 [file antibiotics-15-00698-s001.zip › D3_N115_31834_unrelaxed_rank_004_alphafold2_ptm_model_1_seed_000.pdb]

MODEL     1                                                                     
ATOM      1  N   PHE A   1    -123.688 -47.156   3.516  1.00 81.50           N  
ATOM      2  CA  PHE A   1    -123.000 -47.469   4.727  1.00 81.50           C  
ATOM      3  C   PHE A   1    -121.500 -47.562   4.441  1.00 81.50           C  
ATOM      4  CB  PHE A   1    -123.438 -48.812   5.316  1.00 81.50           C  
ATOM      5  O   PHE A   1    -120.688 -47.062   5.223  1.00 81.50           O  
ATOM      6  CG  PHE A   1    -122.812 -49.188   6.617  1.00 81.50           C  
ATOM      7  CD1 PHE A   1    -121.812 -50.125   6.652  1.00 81.50           C  
ATOM      8  CD2 PHE A   1    -123.188 -48.562   7.805  1.00 81.50           C  
ATOM      9  CE1 PHE A   1    -121.188 -50.469   7.855  1.00 81.50           C  
ATOM     10  CE2 PHE A   1    -122.562 -48.906   9.008  1.00 81.50           C  
ATOM     11  CZ  PHE A   1    -121.562 -49.875   9.031  1.00 81.50           C  
ATOM     12  N   GLU A   2    -121.000 -48.031   3.209  1.00 88.12           N  
ATOM     13  CA  GLU A   2    -119.562 -48.125   2.770  1.00 88.12           C  
ATOM     14  C   GLU A   2    -119.062 -46.719   2.447  1.00 88.12           C  
ATOM     15  CB  GLU A   2    -119.438 -49.031   1.549  1.00 88.12           C  
ATOM     16  O   GLU A   2    -117.875 -46.438   2.750  1.00 88.12           O  
ATOM     17  CG  GLU A   2    -119.250 -50.500   1.898  1.00 88.12           C  
ATOM     18  CD  GLU A   2    -119.062 -51.375   0.679  1.00 88.12           C  
ATOM     19  OE1 GLU A   2    -118.938 -52.625   0.840  1.00 88.12           O  
ATOM     20  OE2 GLU A   2    -119.062 -50.844  -0.446  1.00 88.12           O  
ATOM     21  N   SER A   3    -119.875 -45.781   1.810  1.00 84.62           N  
ATOM     22  CA  SER A   3    -119.500 -44.406   1.465  1.00 84.62           C  
ATOM     23  C   SER A   3    -119.312 -43.562   2.715  1.00 84.62           C  
ATOM     24  CB  SER A   3    -120.562 -43.781   0.563  1.00 84.62           C  
ATOM     25  O   SER A   3    -118.375 -42.750   2.789  1.00 84.62           O  
ATOM     26  OG  SER A   3    -121.750 -43.625   1.268  1.00 84.62           O  
ATOM     27  N   LEU A   4    -120.250 -43.781   3.736  1.00 88.06           N  
ATOM     28  CA  LEU A   4    -120.188 -43.094   5.012  1.00 88.06           C  
ATOM     29  C   LEU A   4    -119.000 -43.562   5.820  1.00 88.06           C  
ATOM     30  CB  LEU A   4    -121.438 -43.281   5.816  1.00 88.06           C  
ATOM     31  O   LEU A   4    -118.312 -42.781   6.484  1.00 88.06           O  
ATOM     32  CG  LEU A   4    -122.688 -42.438   5.395  1.00 88.06           C  
ATOM     33  CD1 LEU A   4    -123.938 -42.938   6.059  1.00 88.06           C  
ATOM     34  CD2 LEU A   4    -122.438 -40.969   5.742  1.00 88.06           C  
ATOM     35  N   GLN A   5    -118.562 -44.906   5.816  1.00 90.12           N  
ATOM     36  CA  GLN A   5    -117.375 -45.500   6.426  1.00 90.12           C  
ATOM     37  C   GLN A   5    -116.125 -44.969   5.762  1.00 90.12           C  
ATOM     38  CB  GLN A   5    -117.438 -47.000   6.340  1.00 90.12           C  
ATOM     39  O   GLN A   5    -115.125 -44.656   6.445  1.00 90.12           O  
ATOM     40  CG  GLN A   5    -116.375 -47.719   7.137  1.00 90.12           C  
ATOM     41  CD  GLN A   5    -116.500 -47.531   8.633  1.00 90.12           C  
ATOM     42  NE2 GLN A   5    -115.438 -47.125   9.305  1.00 90.12           N  
ATOM     43  OE1 GLN A   5    -117.625 -47.750   9.188  1.00 90.12           O  
ATOM     44  N   ASN A   6    -116.125 -44.781   4.422  1.00 89.62           N  
ATOM     45  CA  ASN A   6    -115.000 -44.219   3.680  1.00 89.62           C  
ATOM     46  C   ASN A   6    -114.750 -42.750   4.020  1.00 89.62           C  
ATOM     47  CB  ASN A   6    -115.188 -44.406   2.174  1.00 89.62           C  
ATOM     48  O   ASN A   6    -113.625 -42.312   4.160  1.00 89.62           O  
ATOM     49  CG  ASN A   6    -114.938 -45.812   1.699  1.00 89.62           C  
ATOM     50  ND2 ASN A   6    -115.438 -46.156   0.530  1.00 89.62           N  
ATOM     51  OD1 ASN A   6    -114.250 -46.594   2.379  1.00 89.62           O  
ATOM     52  N   LEU A   7    -115.875 -42.000   4.148  1.00 90.94           N  
ATOM     53  CA  LEU A   7    -115.812 -40.594   4.547  1.00 90.94           C  
ATOM     54  C   LEU A   7    -115.312 -40.469   5.969  1.00 90.94           C  
ATOM     55  CB  LEU A   7    -117.188 -39.969   4.449  1.00 90.94           C  
ATOM     56  O   LEU A   7    -114.438 -39.594   6.242  1.00 90.94           O  
ATOM     57  CG  LEU A   7    -117.312 -38.469   4.738  1.00 90.94           C  
ATOM     58  CD1 LEU A   7    -116.375 -37.688   3.797  1.00 90.94           C  
ATOM     59  CD2 LEU A   7    -118.750 -37.969   4.621  1.00 90.94           C  
ATOM     60  N   ALA A   8    -115.875 -41.375   6.859  1.00 87.94           N  
ATOM     61  CA  ALA A   8    -115.375 -41.406   8.242  1.00 87.94           C  
ATOM     62  C   ALA A   8    -113.875 -41.719   8.312  1.00 87.94           C  
ATOM     63  CB  ALA A   8    -116.188 -42.375   9.070  1.00 87.94           C  
ATOM     64  O   ALA A   8    -113.125 -41.125   9.078  1.00 87.94           O  
ATOM     65  N   ASN A   9    -113.438 -42.688   7.488  1.00 91.56           N  
ATOM     66  CA  ASN A   9    -112.062 -43.062   7.418  1.00 91.56           C  
ATOM     67  C   ASN A   9    -111.188 -41.938   6.848  1.00 91.56           C  
ATOM     68  CB  ASN A   9    -111.875 -44.344   6.586  1.00 91.56           C  
ATOM     69  O   ASN A   9    -110.062 -41.719   7.297  1.00 91.56           O  
ATOM     70  CG  ASN A   9    -112.312 -45.594   7.309  1.00 91.56           C  
ATOM     71  ND2 ASN A   9    -112.562 -46.656   6.555  1.00 91.56           N  
ATOM     72  OD1 ASN A   9    -112.500 -45.594   8.531  1.00 91.56           O  
ATOM     73  N   GLN A  10    -111.688 -41.156   5.867  1.00 92.69           N  
ATOM     74  CA  GLN A  10    -111.000 -40.000   5.262  1.00 92.69           C  
ATOM     75  C   GLN A  10    -110.875 -38.875   6.258  1.00 92.69           C  
ATOM     76  CB  GLN A  10    -111.750 -39.531   4.012  1.00 92.69           C  
ATOM     77  O   GLN A  10    -109.812 -38.219   6.324  1.00 92.69           O  
ATOM     78  CG  GLN A  10    -111.000 -38.500   3.201  1.00 92.69           C  
ATOM     79  CD  GLN A  10    -109.625 -39.000   2.693  1.00 92.69           C  
ATOM     80  NE2 GLN A  10    -108.562 -38.250   2.961  1.00 92.69           N  
ATOM     81  OE1 GLN A  10    -109.562 -40.062   2.068  1.00 92.69           O  
ATOM     82  N   ILE A  11    -112.000 -38.656   6.949  1.00 92.19           N  
ATOM     83  CA  ILE A  11    -112.000 -37.594   7.949  1.00 92.19           C  
ATOM     84  C   ILE A  11    -111.000 -37.906   9.047  1.00 92.19           C  
ATOM     85  CB  ILE A  11    -113.375 -37.375   8.562  1.00 92.19           C  
ATOM     86  O   ILE A  11    -110.250 -37.031   9.500  1.00 92.19           O  
ATOM     87  CG1 ILE A  11    -114.312 -36.719   7.539  1.00 92.19           C  
ATOM     88  CG2 ILE A  11    -113.312 -36.562   9.844  1.00 92.19           C  
ATOM     89  CD1 ILE A  11    -115.812 -36.719   7.969  1.00 92.19           C  
ATOM     90  N   LYS A  12    -111.000 -39.125   9.523  1.00 92.06           N  
ATOM     91  CA  LYS A  12    -110.000 -39.594  10.508  1.00 92.06           C  
ATOM     92  C   LYS A  12    -108.562 -39.406   9.984  1.00 92.06           C  
ATOM     93  CB  LYS A  12    -110.250 -41.031  10.891  1.00 92.06           C  
ATOM     94  O   LYS A  12    -107.688 -38.938  10.703  1.00 92.06           O  
ATOM     95  CG  LYS A  12    -109.375 -41.562  12.023  1.00 92.06           C  
ATOM     96  CD  LYS A  12    -109.750 -42.969  12.414  1.00 92.06           C  
ATOM     97  CE  LYS A  12    -108.812 -43.500  13.523  1.00 92.06           C  
ATOM     98  NZ  LYS A  12    -109.062 -44.938  13.805  1.00 92.06           N  
ATOM     99  N   ALA A  13    -108.375 -39.812   8.703  1.00 91.81           N  
ATOM    100  CA  ALA A  13    -107.062 -39.656   8.070  1.00 91.81           C  
ATOM    101  C   ALA A  13    -106.688 -38.188   7.961  1.00 91.81           C  
ATOM    102  CB  ALA A  13    -107.062 -40.312   6.691  1.00 91.81           C  
ATOM    103  O   ALA A  13    -105.562 -37.812   8.203  1.00 91.81           O  
ATOM    104  N   ASP A  14    -107.625 -37.344   7.559  1.00 93.19           N  
ATOM    105  CA  ASP A  14    -107.375 -35.906   7.430  1.00 93.19           C  
ATOM    106  C   ASP A  14    -107.062 -35.281   8.781  1.00 93.19           C  
ATOM    107  CB  ASP A  14    -108.625 -35.219   6.801  1.00 93.19           C  
ATOM    108  O   ASP A  14    -106.188 -34.406   8.883  1.00 93.19           O  
ATOM    109  CG  ASP A  14    -108.750 -35.500   5.320  1.00 93.19           C  
ATOM    110  OD1 ASP A  14    -107.812 -36.062   4.707  1.00 93.19           O  
ATOM    111  OD2 ASP A  14    -109.812 -35.188   4.758  1.00 93.19           O  
ATOM    112  N   SER A  15    -107.875 -35.750   9.773  1.00 91.44           N  
ATOM    113  CA  SER A  15    -107.625 -35.281  11.125  1.00 91.44           C  
ATOM    114  C   SER A  15    -106.250 -35.656  11.617  1.00 91.44           C  
ATOM    115  CB  SER A  15    -108.688 -35.812  12.086  1.00 91.44           C  
ATOM    116  O   SER A  15    -105.562 -34.844  12.227  1.00 91.44           O  
ATOM    117  OG  SER A  15    -108.438 -35.312  13.398  1.00 91.44           O  
ATOM    118  N   GLU A  16    -105.875 -36.844  11.414  1.00 92.94           N  
ATOM    119  CA  GLU A  16    -104.562 -37.312  11.805  1.00 92.94           C  
ATOM    120  C   GLU A  16    -103.438 -36.594  11.039  1.00 92.94           C  
ATOM    121  CB  GLU A  16    -104.438 -38.844  11.562  1.00 92.94           C  
ATOM    122  O   GLU A  16    -102.375 -36.250  11.609  1.00 92.94           O  
ATOM    123  CG  GLU A  16    -105.250 -39.656  12.539  1.00 92.94           C  
ATOM    124  CD  GLU A  16    -105.250 -41.156  12.211  1.00 92.94           C  
ATOM    125  OE1 GLU A  16    -105.750 -41.969  13.008  1.00 92.94           O  
ATOM    126  OE2 GLU A  16    -104.688 -41.500  11.141  1.00 92.94           O  
ATOM    127  N   ALA A  17    -103.688 -36.375   9.695  1.00 90.19           N  
ATOM    128  CA  ALA A  17    -102.750 -35.625   8.867  1.00 90.19           C  
ATOM    129  C   ALA A  17    -102.625 -34.188   9.359  1.00 90.19           C  
ATOM    130  CB  ALA A  17    -103.188 -35.656   7.406  1.00 90.19           C  
ATOM    131  O   ALA A  17    -101.500 -33.625   9.359  1.00 90.19           O  
ATOM    132  N   SER A  18    -103.750 -33.656   9.688  1.00 90.81           N  
ATOM    133  CA  SER A  18    -103.750 -32.281  10.219  1.00 90.81           C  
ATOM    134  C   SER A  18    -103.000 -32.188  11.523  1.00 90.81           C  
ATOM    135  CB  SER A  18    -105.188 -31.812  10.453  1.00 90.81           C  
ATOM    136  O   SER A  18    -102.250 -31.234  11.742  1.00 90.81           O  
ATOM    137  OG  SER A  18    -105.250 -30.484  10.938  1.00 90.81           O  
ATOM    138  N   GLU A  19    -103.125 -33.125  12.383  1.00 93.19           N  
ATOM    139  CA  GLU A  19    -102.438 -33.188  13.641  1.00 93.19           C  
ATOM    140  C   GLU A  19    -100.938 -33.344  13.391  1.00 93.19           C  
ATOM    141  CB  GLU A  19    -102.938 -34.344  14.516  1.00 93.19           C  
ATOM    142  O   GLU A  19    -100.125 -32.719  14.070  1.00 93.19           O  
ATOM    143  CG  GLU A  19    -104.250 -34.031  15.180  1.00 93.19           C  
ATOM    144  CD  GLU A  19    -104.812 -35.219  15.977  1.00 93.19           C  
ATOM    145  OE1 GLU A  19    -105.938 -35.156  16.453  1.00 93.19           O  
ATOM    146  OE2 GLU A  19    -104.062 -36.219  16.109  1.00 93.19           O  
ATOM    147  N   SER A  20    -100.562 -34.219  12.445  1.00 92.19           N  
ATOM    148  CA  SER A  20     -99.188 -34.406  12.055  1.00 92.19           C  
ATOM    149  C   SER A  20     -98.562 -33.125  11.500  1.00 92.19           C  
ATOM    150  CB  SER A  20     -99.062 -35.531  11.023  1.00 92.19           C  
ATOM    151  O   SER A  20     -97.438 -32.781  11.812  1.00 92.19           O  
ATOM    152  OG  SER A  20     -99.312 -36.781  11.609  1.00 92.19           O  
ATOM    153  N   SER A  21     -99.438 -32.438  10.633  1.00 91.38           N  
ATOM    154  CA  SER A  21     -99.000 -31.172  10.055  1.00 91.38           C  
ATOM    155  C   SER A  21     -98.812 -30.109  11.133  1.00 91.38           C  
ATOM    156  CB  SER A  21    -100.000 -30.688   9.023  1.00 91.38           C  
ATOM    157  O   SER A  21     -97.875 -29.328  11.070  1.00 91.38           O  
ATOM    158  OG  SER A  21    -100.000 -31.516   7.871  1.00 91.38           O  
ATOM    159  N   ALA A  22     -99.750 -30.078  12.055  1.00 91.56           N  
ATOM    160  CA  ALA A  22     -99.625 -29.141  13.172  1.00 91.56           C  
ATOM    161  C   ALA A  22     -98.375 -29.422  14.023  1.00 91.56           C  
ATOM    162  CB  ALA A  22    -100.875 -29.203  14.023  1.00 91.56           C  
ATOM    163  O   ALA A  22     -97.688 -28.500  14.453  1.00 91.56           O  
ATOM    164  N   ALA A  23     -98.125 -30.703  14.289  1.00 92.94           N  
ATOM    165  CA  ALA A  23     -96.938 -31.109  15.039  1.00 92.94           C  
ATOM    166  C   ALA A  23     -95.688 -30.734  14.289  1.00 92.94           C  
ATOM    167  CB  ALA A  23     -97.000 -32.594  15.320  1.00 92.94           C  
ATOM    168  O   ALA A  23     -94.688 -30.281  14.898  1.00 92.94           O  
ATOM    169  N   ALA A  24     -95.625 -30.938  12.930  1.00 91.88           N  
ATOM    170  CA  ALA A  24     -94.500 -30.578  12.094  1.00 91.88           C  
ATOM    171  C   ALA A  24     -94.250 -29.062  12.109  1.00 91.88           C  
ATOM    172  CB  ALA A  24     -94.688 -31.062  10.664  1.00 91.88           C  
ATOM    173  O   ALA A  24     -93.125 -28.625  12.148  1.00 91.88           O  
ATOM    174  N   ALA A  25     -95.438 -28.312  12.047  1.00 92.06           N  
ATOM    175  CA  ALA A  25     -95.312 -26.859  12.102  1.00 92.06           C  
ATOM    176  C   ALA A  25     -94.750 -26.391  13.438  1.00 92.06           C  
ATOM    177  CB  ALA A  25     -96.688 -26.219  11.852  1.00 92.06           C  
ATOM    178  O   ALA A  25     -93.938 -25.469  13.484  1.00 92.06           O  
ATOM    179  N   ALA A  26     -95.188 -27.016  14.516  1.00 92.81           N  
ATOM    180  CA  ALA A  26     -94.688 -26.688  15.852  1.00 92.81           C  
ATOM    181  C   ALA A  26     -93.250 -27.016  15.977  1.00 92.81           C  
ATOM    182  CB  ALA A  26     -95.500 -27.438  16.906  1.00 92.81           C  
ATOM    183  O   ALA A  26     -92.500 -26.266  16.578  1.00 92.81           O  
ATOM    184  N   ALA A  27     -92.812 -28.172  15.430  1.00 93.62           N  
ATOM    185  CA  ALA A  27     -91.375 -28.578  15.430  1.00 93.62           C  
ATOM    186  C   ALA A  27     -90.500 -27.609  14.625  1.00 93.62           C  
ATOM    187  CB  ALA A  27     -91.250 -30.000  14.867  1.00 93.62           C  
ATOM    188  O   ALA A  27     -89.438 -27.266  15.031  1.00 93.62           O  
ATOM    189  N   SER A  28     -91.062 -27.203  13.430  1.00 93.00           N  
ATOM    190  CA  SER A  28     -90.375 -26.234  12.586  1.00 93.00           C  
ATOM    191  C   SER A  28     -90.250 -24.906  13.305  1.00 93.00           C  
ATOM    192  CB  SER A  28     -91.188 -26.031  11.281  1.00 93.00           C  
ATOM    193  O   SER A  28     -89.188 -24.266  13.203  1.00 93.00           O  
ATOM    194  OG  SER A  28     -90.438 -25.141  10.430  1.00 93.00           O  
ATOM    195  N   GLU A  29     -91.312 -24.469  13.938  1.00 94.38           N  
ATOM    196  CA  GLU A  29     -91.250 -23.234  14.727  1.00 94.38           C  
ATOM    197  C   GLU A  29     -90.188 -23.328  15.836  1.00 94.38           C  
ATOM    198  CB  GLU A  29     -92.625 -22.922  15.328  1.00 94.38           C  
ATOM    199  O   GLU A  29     -89.438 -22.375  16.078  1.00 94.38           O  
ATOM    200  CG  GLU A  29     -92.688 -21.578  16.031  1.00 94.38           C  
ATOM    201  CD  GLU A  29     -94.125 -21.234  16.500  1.00 94.38           C  
ATOM    202  OE1 GLU A  29     -94.312 -20.109  17.047  1.00 94.38           O  
ATOM    203  OE2 GLU A  29     -95.000 -22.078  16.328  1.00 94.38           O  
ATOM    204  N   SER A  30     -90.125 -24.484  16.531  1.00 93.25           N  
ATOM    205  CA  SER A  30     -89.125 -24.703  17.578  1.00 93.25           C  
ATOM    206  C   SER A  30     -87.750 -24.688  17.016  1.00 93.25           C  
ATOM    207  CB  SER A  30     -89.438 -26.047  18.281  1.00 93.25           C  
ATOM    208  O   SER A  30     -86.812 -24.125  17.641  1.00 93.25           O  
ATOM    209  OG  SER A  30     -88.500 -26.234  19.359  1.00 93.25           O  
ATOM    210  N   LYS A  31     -87.438 -25.328  15.836  1.00 93.69           N  
ATOM    211  CA  LYS A  31     -86.188 -25.344  15.164  1.00 93.69           C  
ATOM    212  C   LYS A  31     -85.750 -23.938  14.734  1.00 93.69           C  
ATOM    213  CB  LYS A  31     -86.188 -26.266  13.945  1.00 93.69           C  
ATOM    214  O   LYS A  31     -84.562 -23.578  14.820  1.00 93.69           O  
ATOM    215  CG  LYS A  31     -86.188 -27.750  14.289  1.00 93.69           C  
ATOM    216  CD  LYS A  31     -86.188 -28.609  13.039  1.00 93.69           C  
ATOM    217  CE  LYS A  31     -86.188 -30.094  13.383  1.00 93.69           C  
ATOM    218  NZ  LYS A  31     -86.250 -30.938  12.156  1.00 93.69           N  
ATOM    219  N   ALA A  32     -86.812 -23.188  14.203  1.00 92.25           N  
ATOM    220  CA  ALA A  32     -86.562 -21.797  13.812  1.00 92.25           C  
ATOM    221  C   ALA A  32     -86.125 -20.969  15.023  1.00 92.25           C  
ATOM    222  CB  ALA A  32     -87.812 -21.203  13.156  1.00 92.25           C  
ATOM    223  O   ALA A  32     -85.250 -20.125  14.922  1.00 92.25           O  
ATOM    224  N   LYS A  33     -86.812 -21.156  16.172  1.00 94.12           N  
ATOM    225  CA  LYS A  33     -86.438 -20.453  17.406  1.00 94.12           C  
ATOM    226  C   LYS A  33     -85.062 -20.828  17.875  1.00 94.12           C  
ATOM    227  CB  LYS A  33     -87.500 -20.766  18.500  1.00 94.12           C  
ATOM    228  O   LYS A  33     -84.312 -19.953  18.344  1.00 94.12           O  
ATOM    229  CG  LYS A  33     -88.750 -19.938  18.422  1.00 94.12           C  
ATOM    230  CD  LYS A  33     -89.688 -20.250  19.562  1.00 94.12           C  
ATOM    231  CE  LYS A  33     -91.062 -19.594  19.359  1.00 94.12           C  
ATOM    232  NZ  LYS A  33     -91.938 -19.812  20.531  1.00 94.12           N  
ATOM    233  N   THR A  34     -84.688 -22.109  17.797  1.00 94.31           N  
ATOM    234  CA  THR A  34     -83.375 -22.578  18.141  1.00 94.31           C  
ATOM    235  C   THR A  34     -82.312 -21.953  17.219  1.00 94.31           C  
ATOM    236  CB  THR A  34     -83.250 -24.125  18.047  1.00 94.31           C  
ATOM    237  O   THR A  34     -81.250 -21.531  17.672  1.00 94.31           O  
ATOM    238  CG2 THR A  34     -81.875 -24.609  18.375  1.00 94.31           C  
ATOM    239  OG1 THR A  34     -84.188 -24.703  18.953  1.00 94.31           O  
ATOM    240  N   SER A  35     -82.625 -21.891  15.891  1.00 92.75           N  
ATOM    241  CA  SER A  35     -81.688 -21.281  14.922  1.00 92.75           C  
ATOM    242  C   SER A  35     -81.500 -19.797  15.227  1.00 92.75           C  
ATOM    243  CB  SER A  35     -82.250 -21.438  13.500  1.00 92.75           C  
ATOM    244  O   SER A  35     -80.375 -19.297  15.102  1.00 92.75           O  
ATOM    245  OG  SER A  35     -81.375 -20.906  12.547  1.00 92.75           O  
ATOM    246  N   GLU A  36     -82.625 -19.125  15.508  1.00 94.38           N  
ATOM    247  CA  GLU A  36     -82.500 -17.719  15.906  1.00 94.38           C  
ATOM    248  C   GLU A  36     -81.625 -17.547  17.141  1.00 94.38           C  
ATOM    249  CB  GLU A  36     -83.938 -17.156  16.188  1.00 94.38           C  
ATOM    250  O   GLU A  36     -80.812 -16.641  17.188  1.00 94.38           O  
ATOM    251  CG  GLU A  36     -83.938 -15.656  16.422  1.00 94.38           C  
ATOM    252  CD  GLU A  36     -85.375 -15.094  16.594  1.00 94.38           C  
ATOM    253  OE1 GLU A  36     -85.500 -13.867  16.781  1.00 94.38           O  
ATOM    254  OE2 GLU A  36     -86.312 -15.891  16.516  1.00 94.38           O  
ATOM    255  N   ASP A  37     -81.812 -18.406  18.156  1.00 94.25           N  
ATOM    256  CA  ASP A  37     -81.000 -18.375  19.359  1.00 94.25           C  
ATOM    257  C   ASP A  37     -79.500 -18.656  19.031  1.00 94.25           C  
ATOM    258  CB  ASP A  37     -81.500 -19.391  20.375  1.00 94.25           C  
ATOM    259  O   ASP A  37     -78.625 -18.000  19.578  1.00 94.25           O  
ATOM    260  CG  ASP A  37     -82.812 -18.953  21.062  1.00 94.25           C  
ATOM    261  OD1 ASP A  37     -83.125 -17.766  21.000  1.00 94.25           O  
ATOM    262  OD2 ASP A  37     -83.438 -19.828  21.656  1.00 94.25           O  
ATOM    263  N   ASN A  38     -79.188 -19.641  18.156  1.00 93.25           N  
ATOM    264  CA  ASN A  38     -77.875 -19.953  17.734  1.00 93.25           C  
ATOM    265  C   ASN A  38     -77.188 -18.781  17.000  1.00 93.25           C  
ATOM    266  CB  ASN A  38     -77.875 -21.203  16.844  1.00 93.25           C  
ATOM    267  O   ASN A  38     -76.000 -18.500  17.172  1.00 93.25           O  
ATOM    268  CG  ASN A  38     -78.062 -22.469  17.625  1.00 93.25           C  
ATOM    269  ND2 ASN A  38     -78.312 -23.562  16.922  1.00 93.25           N  
ATOM    270  OD1 ASN A  38     -78.000 -22.484  18.859  1.00 93.25           O  
ATOM    271  N   ALA A  39     -78.062 -18.141  16.125  1.00 93.94           N  
ATOM    272  CA  ALA A  39     -77.562 -16.969  15.398  1.00 93.94           C  
ATOM    273  C   ALA A  39     -77.188 -15.844  16.359  1.00 93.94           C  
ATOM    274  CB  ALA A  39     -78.562 -16.484  14.391  1.00 93.94           C  
ATOM    275  O   ALA A  39     -76.125 -15.180  16.188  1.00 93.94           O  
ATOM    276  N   LYS A  40     -78.062 -15.602  17.359  1.00 94.69           N  
ATOM    277  CA  LYS A  40     -77.750 -14.586  18.375  1.00 94.69           C  
ATOM    278  C   LYS A  40     -76.500 -14.922  19.188  1.00 94.69           C  
ATOM    279  CB  LYS A  40     -79.000 -14.438  19.312  1.00 94.69           C  
ATOM    280  O   LYS A  40     -75.688 -14.047  19.484  1.00 94.69           O  
ATOM    281  CG  LYS A  40     -80.125 -13.609  18.734  1.00 94.69           C  
ATOM    282  CD  LYS A  40     -81.250 -13.500  19.719  1.00 94.69           C  
ATOM    283  CE  LYS A  40     -82.438 -12.750  19.109  1.00 94.69           C  
ATOM    284  NZ  LYS A  40     -83.625 -12.703  20.031  1.00 94.69           N  
ATOM    285  N   SER A  41     -76.375 -16.188  19.578  1.00 94.19           N  
ATOM    286  CA  SER A  41     -75.188 -16.656  20.297  1.00 94.19           C  
ATOM    287  C   SER A  41     -73.938 -16.469  19.453  1.00 94.19           C  
ATOM    288  CB  SER A  41     -75.312 -18.125  20.688  1.00 94.19           C  
ATOM    289  O   SER A  41     -72.875 -16.062  19.969  1.00 94.19           O  
ATOM    290  OG  SER A  41     -76.312 -18.266  21.703  1.00 94.19           O  
ATOM    291  N   SER A  42     -73.938 -16.766  18.156  1.00 94.06           N  
ATOM    292  CA  SER A  42     -72.812 -16.594  17.250  1.00 94.06           C  
ATOM    293  C   SER A  42     -72.375 -15.133  17.094  1.00 94.06           C  
ATOM    294  CB  SER A  42     -73.125 -17.203  15.875  1.00 94.06           C  
ATOM    295  O   SER A  42     -71.188 -14.797  17.031  1.00 94.06           O  
ATOM    296  OG  SER A  42     -72.000 -17.156  15.023  1.00 94.06           O  
ATOM    297  N   GLU A  43     -73.438 -14.312  16.922  1.00 95.00           N  
ATOM    298  CA  GLU A  43     -73.188 -12.875  16.859  1.00 95.00           C  
ATOM    299  C   GLU A  43     -72.500 -12.367  18.109  1.00 95.00           C  
ATOM    300  CB  GLU A  43     -74.562 -12.133  16.656  1.00 95.00           C  
ATOM    301  O   GLU A  43     -71.562 -11.562  18.031  1.00 95.00           O  
ATOM    302  CG  GLU A  43     -74.375 -10.633  16.453  1.00 95.00           C  
ATOM    303  CD  GLU A  43     -75.688  -9.914  16.188  1.00 95.00           C  
ATOM    304  OE1 GLU A  43     -75.688  -8.688  15.953  1.00 95.00           O  
ATOM    305  OE2 GLU A  43     -76.750 -10.594  16.203  1.00 95.00           O  
ATOM    306  N   ASN A  44     -72.938 -12.836  19.266  1.00 94.19           N  
ATOM    307  CA  ASN A  44     -72.312 -12.461  20.547  1.00 94.19           C  
ATOM    308  C   ASN A  44     -70.875 -12.961  20.625  1.00 94.19           C  
ATOM    309  CB  ASN A  44     -73.125 -13.000  21.719  1.00 94.19           C  
ATOM    310  O   ASN A  44     -70.000 -12.242  21.109  1.00 94.19           O  
ATOM    311  CG  ASN A  44     -74.312 -12.133  22.031  1.00 94.19           C  
ATOM    312  ND2 ASN A  44     -75.250 -12.664  22.844  1.00 94.19           N  
ATOM    313  OD1 ASN A  44     -74.438 -10.992  21.562  1.00 94.19           O  
ATOM    314  N   ALA A  45     -70.625 -14.172  20.172  1.00 93.69           N  
ATOM    315  CA  ALA A  45     -69.250 -14.742  20.141  1.00 93.69           C  
ATOM    316  C   ALA A  45     -68.375 -13.930  19.234  1.00 93.69           C  
ATOM    317  CB  ALA A  45     -69.312 -16.203  19.688  1.00 93.69           C  
ATOM    318  O   ALA A  45     -67.188 -13.695  19.578  1.00 93.69           O  
ATOM    319  N   ALA A  46     -68.875 -13.500  18.078  1.00 93.94           N  
ATOM    320  CA  ALA A  46     -68.125 -12.672  17.141  1.00 93.94           C  
ATOM    321  C   ALA A  46     -67.750 -11.320  17.750  1.00 93.94           C  
ATOM    322  CB  ALA A  46     -68.875 -12.484  15.844  1.00 93.94           C  
ATOM    323  O   ALA A  46     -66.625 -10.828  17.609  1.00 93.94           O  
ATOM    324  N   LYS A  47     -68.750 -10.734  18.438  1.00 95.00           N  
ATOM    325  CA  LYS A  47     -68.500  -9.453  19.109  1.00 95.00           C  
ATOM    326  C   LYS A  47     -67.500  -9.578  20.203  1.00 95.00           C  
ATOM    327  CB  LYS A  47     -69.875  -8.938  19.688  1.00 95.00           C  
ATOM    328  O   LYS A  47     -66.625  -8.695  20.375  1.00 95.00           O  
ATOM    329  CG  LYS A  47     -70.812  -8.344  18.656  1.00 95.00           C  
ATOM    330  CD  LYS A  47     -72.125  -7.883  19.281  1.00 95.00           C  
ATOM    331  CE  LYS A  47     -73.062  -7.320  18.234  1.00 95.00           C  
ATOM    332  NZ  LYS A  47     -74.375  -6.938  18.844  1.00 95.00           N  
ATOM    333  N   ASN A  48     -67.562 -10.656  20.938  1.00 93.81           N  
ATOM    334  CA  ASN A  48     -66.562 -10.922  21.984  1.00 93.81           C  
ATOM    335  C   ASN A  48     -65.188 -11.133  21.422  1.00 93.81           C  
ATOM    336  CB  ASN A  48     -67.000 -12.133  22.828  1.00 93.81           C  
ATOM    337  O   ASN A  48     -64.188 -10.695  22.016  1.00 93.81           O  
ATOM    338  CG  ASN A  48     -68.125 -11.828  23.750  1.00 93.81           C  
ATOM    339  ND2 ASN A  48     -68.750 -12.867  24.312  1.00 93.81           N  
ATOM    340  OD1 ASN A  48     -68.500 -10.664  23.969  1.00 93.81           O  
ATOM    341  N   SER A  49     -65.000 -11.797  20.328  1.00 94.38           N  
ATOM    342  CA  SER A  49     -63.750 -12.016  19.656  1.00 94.38           C  
ATOM    343  C   SER A  49     -63.156 -10.695  19.156  1.00 94.38           C  
ATOM    344  CB  SER A  49     -63.906 -12.977  18.484  1.00 94.38           C  
ATOM    345  O   SER A  49     -61.938 -10.484  19.250  1.00 94.38           O  
ATOM    346  OG  SER A  49     -62.656 -13.375  17.969  1.00 94.38           O  
ATOM    347  N   GLU A  50     -64.000  -9.852  18.578  1.00 94.69           N  
ATOM    348  CA  GLU A  50     -63.594  -8.523  18.141  1.00 94.69           C  
ATOM    349  C   GLU A  50     -63.031  -7.703  19.312  1.00 94.69           C  
ATOM    350  CB  GLU A  50     -64.750  -7.789  17.469  1.00 94.69           C  
ATOM    351  O   GLU A  50     -62.031  -7.031  19.188  1.00 94.69           O  
ATOM    352  CG  GLU A  50     -64.375  -6.449  16.859  1.00 94.69           C  
ATOM    353  CD  GLU A  50     -65.500  -5.742  16.172  1.00 94.69           C  
ATOM    354  OE1 GLU A  50     -65.312  -4.586  15.727  1.00 94.69           O  
ATOM    355  OE2 GLU A  50     -66.625  -6.348  16.094  1.00 94.69           O  
ATOM    356  N   VAL A  51     -63.750  -7.730  20.391  1.00 93.94           N  
ATOM    357  CA  VAL A  51     -63.344  -7.016  21.594  1.00 93.94           C  
ATOM    358  C   VAL A  51     -62.000  -7.574  22.094  1.00 93.94           C  
ATOM    359  CB  VAL A  51     -64.438  -7.117  22.703  1.00 93.94           C  
ATOM    360  O   VAL A  51     -61.125  -6.812  22.469  1.00 93.94           O  
ATOM    361  CG1 VAL A  51     -63.875  -6.574  24.016  1.00 93.94           C  
ATOM    362  CG2 VAL A  51     -65.688  -6.375  22.281  1.00 93.94           C  
ATOM    363  N   ALA A  52     -61.875  -8.906  22.141  1.00 91.81           N  
ATOM    364  CA  ALA A  52     -60.625  -9.562  22.547  1.00 91.81           C  
ATOM    365  C   ALA A  52     -59.469  -9.164  21.641  1.00 91.81           C  
ATOM    366  CB  ALA A  52     -60.812 -11.086  22.531  1.00 91.81           C  
ATOM    367  O   ALA A  52     -58.344  -8.922  22.109  1.00 91.81           O  
ATOM    368  N   ALA A  53     -59.688  -9.133  20.359  1.00 91.62           N  
ATOM    369  CA  ALA A  53     -58.656  -8.703  19.391  1.00 91.62           C  
ATOM    370  C   ALA A  53     -58.250  -7.258  19.641  1.00 91.62           C  
ATOM    371  CB  ALA A  53     -59.188  -8.883  17.969  1.00 91.62           C  
ATOM    372  O   ALA A  53     -57.062  -6.922  19.578  1.00 91.62           O  
ATOM    373  N   GLU A  54     -59.250  -6.434  19.875  1.00 92.69           N  
ATOM    374  CA  GLU A  54     -59.000  -5.023  20.172  1.00 92.69           C  
ATOM    375  C   GLU A  54     -58.219  -4.867  21.469  1.00 92.69           C  
ATOM    376  CB  GLU A  54     -60.312  -4.242  20.266  1.00 92.69           C  
ATOM    377  O   GLU A  54     -57.281  -4.043  21.547  1.00 92.69           O  
ATOM    378  CG  GLU A  54     -60.875  -3.850  18.906  1.00 92.69           C  
ATOM    379  CD  GLU A  54     -62.219  -3.146  19.000  1.00 92.69           C  
ATOM    380  OE1 GLU A  54     -62.812  -2.812  17.953  1.00 92.69           O  
ATOM    381  OE2 GLU A  54     -62.688  -2.930  20.141  1.00 92.69           O  
ATOM    382  N   THR A  55     -58.594  -5.633  22.453  1.00 92.56           N  
ATOM    383  CA  THR A  55     -57.875  -5.621  23.719  1.00 92.56           C  
ATOM    384  C   THR A  55     -56.438  -6.051  23.531  1.00 92.56           C  
ATOM    385  CB  THR A  55     -58.562  -6.547  24.750  1.00 92.56           C  
ATOM    386  O   THR A  55     -55.500  -5.445  24.109  1.00 92.56           O  
ATOM    387  CG2 THR A  55     -57.812  -6.531  26.078  1.00 92.56           C  
ATOM    388  OG1 THR A  55     -59.906  -6.105  24.953  1.00 92.56           O  
ATOM    389  N   THR A  56     -56.188  -7.148  22.812  1.00 90.88           N  
ATOM    390  CA  THR A  56     -54.844  -7.621  22.500  1.00 90.88           C  
ATOM    391  C   THR A  56     -54.062  -6.547  21.766  1.00 90.88           C  
ATOM    392  CB  THR A  56     -54.875  -8.906  21.656  1.00 90.88           C  
ATOM    393  O   THR A  56     -52.875  -6.309  22.078  1.00 90.88           O  
ATOM    394  CG2 THR A  56     -53.469  -9.383  21.312  1.00 90.88           C  
ATOM    395  OG1 THR A  56     -55.562  -9.938  22.391  1.00 90.88           O  
ATOM    396  N   ARG A  57     -54.688  -5.953  20.812  1.00 89.12           N  
ATOM    397  CA  ARG A  57     -54.062  -4.855  20.078  1.00 89.12           C  
ATOM    398  C   ARG A  57     -53.688  -3.711  21.016  1.00 89.12           C  
ATOM    399  CB  ARG A  57     -55.000  -4.344  18.984  1.00 89.12           C  
ATOM    400  O   ARG A  57     -52.594  -3.139  20.906  1.00 89.12           O  
ATOM    401  CG  ARG A  57     -54.812  -5.027  17.641  1.00 89.12           C  
ATOM    402  CD  ARG A  57     -55.219  -4.125  16.484  1.00 89.12           C  
ATOM    403  NE  ARG A  57     -56.656  -3.873  16.484  1.00 89.12           N  
ATOM    404  NH1 ARG A  57     -56.906  -4.090  14.195  1.00 89.12           N  
ATOM    405  NH2 ARG A  57     -58.719  -3.623  15.508  1.00 89.12           N  
ATOM    406  CZ  ARG A  57     -57.406  -3.861  15.398  1.00 89.12           C  
ATOM    407  N   ASP A  58     -54.562  -3.332  21.859  1.00 89.75           N  
ATOM    408  CA  ASP A  58     -54.312  -2.273  22.844  1.00 89.75           C  
ATOM    409  C   ASP A  58     -53.188  -2.646  23.781  1.00 89.75           C  
ATOM    410  CB  ASP A  58     -55.594  -1.980  23.641  1.00 89.75           C  
ATOM    411  O   ASP A  58     -52.344  -1.802  24.125  1.00 89.75           O  
ATOM    412  CG  ASP A  58     -56.625  -1.220  22.844  1.00 89.75           C  
ATOM    413  OD1 ASP A  58     -56.312  -0.681  21.766  1.00 89.75           O  
ATOM    414  OD2 ASP A  58     -57.812  -1.156  23.297  1.00 89.75           O  
ATOM    415  N   GLN A  59     -53.250  -3.898  24.281  1.00 87.00           N  
ATOM    416  CA  GLN A  59     -52.188  -4.395  25.141  1.00 87.00           C  
ATOM    417  C   GLN A  59     -50.844  -4.332  24.438  1.00 87.00           C  
ATOM    418  CB  GLN A  59     -52.469  -5.828  25.594  1.00 87.00           C  
ATOM    419  O   GLN A  59     -49.812  -3.959  25.031  1.00 87.00           O  
ATOM    420  CG  GLN A  59     -53.562  -5.930  26.641  1.00 87.00           C  
ATOM    421  CD  GLN A  59     -53.906  -7.367  26.984  1.00 87.00           C  
ATOM    422  NE2 GLN A  59     -54.219  -7.613  28.266  1.00 87.00           N  
ATOM    423  OE1 GLN A  59     -53.906  -8.242  26.125  1.00 87.00           O  
ATOM    424  N   ILE A  60     -50.750  -4.773  23.156  1.00 81.00           N  
ATOM    425  CA  ILE A  60     -49.531  -4.699  22.328  1.00 81.00           C  
ATOM    426  C   ILE A  60     -49.094  -3.240  22.188  1.00 81.00           C  
ATOM    427  CB  ILE A  60     -49.750  -5.336  20.938  1.00 81.00           C  
ATOM    428  O   ILE A  60     -47.906  -2.922  22.312  1.00 81.00           O  
ATOM    429  CG1 ILE A  60     -49.875  -6.859  21.062  1.00 81.00           C  
ATOM    430  CG2 ILE A  60     -48.625  -4.945  19.984  1.00 81.00           C  
ATOM    431  CD1 ILE A  60     -50.281  -7.555  19.781  1.00 81.00           C  
ATOM    432  N   GLN A  61     -50.125  -2.414  21.953  1.00 79.06           N  
ATOM    433  CA  GLN A  61     -49.844  -0.986  21.828  1.00 79.06           C  
ATOM    434  C   GLN A  61     -49.344  -0.407  23.141  1.00 79.06           C  
ATOM    435  CB  GLN A  61     -51.094  -0.236  21.375  1.00 79.06           C  
ATOM    436  O   GLN A  61     -48.438   0.432  23.141  1.00 79.06           O  
ATOM    437  CG  GLN A  61     -50.844   1.201  20.953  1.00 79.06           C  
ATOM    438  CD  GLN A  61     -49.875   1.301  19.781  1.00 79.06           C  
ATOM    439  NE2 GLN A  61     -48.812   2.074  19.969  1.00 79.06           N  
ATOM    440  OE1 GLN A  61     -50.062   0.688  18.734  1.00 79.06           O  
ATOM    441  N   GLN A  62     -49.938  -0.743  24.219  1.00 79.81           N  
ATOM    442  CA  GLN A  62     -49.500  -0.344  25.547  1.00 79.81           C  
ATOM    443  C   GLN A  62     -48.062  -0.818  25.844  1.00 79.81           C  
ATOM    444  CB  GLN A  62     -50.469  -0.891  26.609  1.00 79.81           C  
ATOM    445  O   GLN A  62     -47.281  -0.081  26.422  1.00 79.81           O  
ATOM    446  CG  GLN A  62     -50.219  -0.346  28.000  1.00 79.81           C  
ATOM    447  CD  GLN A  62     -51.219  -0.825  29.016  1.00 79.81           C  
ATOM    448  NE2 GLN A  62     -51.281  -0.161  30.172  1.00 79.81           N  
ATOM    449  OE1 GLN A  62     -51.969  -1.783  28.766  1.00 79.81           O  
ATOM    450  N   ILE A  63     -47.719  -2.133  25.547  1.00 74.19           N  
ATOM    451  CA  ILE A  63     -46.375  -2.670  25.656  1.00 74.19           C  
ATOM    452  C   ILE A  63     -45.406  -1.807  24.844  1.00 74.19           C  
ATOM    453  CB  ILE A  63     -46.312  -4.137  25.172  1.00 74.19           C  
ATOM    454  O   ILE A  63     -44.312  -1.476  25.312  1.00 74.19           O  
ATOM    455  CG1 ILE A  63     -47.062  -5.051  26.156  1.00 74.19           C  
ATOM    456  CG2 ILE A  63     -44.844  -4.590  25.016  1.00 74.19           C  
ATOM    457  CD1 ILE A  63     -47.250  -6.477  25.656  1.00 74.19           C  
ATOM    458  N   ILE A  64     -45.844  -1.408  23.688  1.00 69.25           N  
ATOM    459  CA  ILE A  64     -45.031  -0.575  22.781  1.00 69.25           C  
ATOM    460  C   ILE A  64     -44.906   0.823  23.375  1.00 69.25           C  
ATOM    461  CB  ILE A  64     -45.688  -0.491  21.375  1.00 69.25           C  
ATOM    462  O   ILE A  64     -43.781   1.380  23.391  1.00 69.25           O  
ATOM    463  CG1 ILE A  64     -45.625  -1.854  20.688  1.00 69.25           C  
ATOM    464  CG2 ILE A  64     -45.000   0.589  20.531  1.00 69.25           C  
ATOM    465  CD1 ILE A  64     -46.406  -1.930  19.391  1.00 69.25           C  
ATOM    466  N   ASP A  65     -46.031   1.382  23.891  1.00 68.50           N  
ATOM    467  CA  ASP A  65     -46.031   2.709  24.500  1.00 68.50           C  
ATOM    468  C   ASP A  65     -45.250   2.725  25.812  1.00 68.50           C  
ATOM    469  CB  ASP A  65     -47.469   3.170  24.734  1.00 68.50           C  
ATOM    470  O   ASP A  65     -44.562   3.697  26.125  1.00 68.50           O  
ATOM    471  CG  ASP A  65     -48.219   3.512  23.438  1.00 68.50           C  
ATOM    472  OD1 ASP A  65     -47.562   3.666  22.391  1.00 68.50           O  
ATOM    473  OD2 ASP A  65     -49.438   3.629  23.484  1.00 68.50           O  
ATOM    474  N   ASN A  66     -45.500   1.675  26.766  1.00 66.50           N  
ATOM    475  CA  ASN A  66     -44.812   1.508  28.031  1.00 66.50           C  
ATOM    476  C   ASN A  66     -43.312   1.302  27.844  1.00 66.50           C  
ATOM    477  CB  ASN A  66     -45.438   0.338  28.812  1.00 66.50           C  
ATOM    478  O   ASN A  66     -42.531   1.604  28.750  1.00 66.50           O  
ATOM    479  CG  ASN A  66     -46.781   0.676  29.438  1.00 66.50           C  
ATOM    480  ND2 ASN A  66     -47.469  -0.341  29.906  1.00 66.50           N  
ATOM    481  OD1 ASN A  66     -47.156   1.843  29.469  1.00 66.50           O  
ATOM    482  N   ALA A  67     -43.031   0.636  26.734  1.00 60.94           N  
ATOM    483  CA  ALA A  67     -41.625   0.532  26.328  1.00 60.94           C  
ATOM    484  C   ALA A  67     -41.031   1.907  26.031  1.00 60.94           C  
ATOM    485  CB  ALA A  67     -41.500  -0.381  25.125  1.00 60.94           C  
ATOM    486  O   ALA A  67     -39.844   2.109  26.156  1.00 60.94           O  
ATOM    487  N   GLY A  68     -41.969   2.926  26.000  1.00 61.88           N  
ATOM    488  CA  GLY A  68     -41.500   4.301  25.875  1.00 61.88           C  
ATOM    489  C   GLY A  68     -40.469   4.488  24.797  1.00 61.88           C  
ATOM    490  O   GLY A  68     -40.375   3.699  23.859  1.00 61.88           O  
ATOM    491  N   ASP A  69     -39.781   5.762  24.422  1.00 57.28           N  
ATOM    492  CA  ASP A  69     -38.562   6.102  23.719  1.00 57.28           C  
ATOM    493  C   ASP A  69     -37.469   5.078  24.000  1.00 57.28           C  
ATOM    494  CB  ASP A  69     -38.094   7.504  24.094  1.00 57.28           C  
ATOM    495  O   ASP A  69     -36.375   5.145  23.406  1.00 57.28           O  
ATOM    496  CG  ASP A  69     -39.031   8.594  23.641  1.00 57.28           C  
ATOM    497  OD1 ASP A  69     -39.938   8.320  22.797  1.00 57.28           O  
ATOM    498  OD2 ASP A  69     -38.906   9.742  24.109  1.00 57.28           O  
ATOM    499  N   GLN A  70     -37.781   3.984  24.688  1.00 57.00           N  
ATOM    500  CA  GLN A  70     -36.781   3.010  25.172  1.00 57.00           C  
ATOM    501  C   GLN A  70     -37.031   1.635  24.547  1.00 57.00           C  
ATOM    502  CB  GLN A  70     -36.844   2.914  26.688  1.00 57.00           C  
ATOM    503  O   GLN A  70     -36.344   0.673  24.859  1.00 57.00           O  
ATOM    504  CG  GLN A  70     -36.312   4.168  27.391  1.00 57.00           C  
ATOM    505  CD  GLN A  70     -34.812   4.242  27.453  1.00 57.00           C  
ATOM    506  NE2 GLN A  70     -34.281   5.438  27.234  1.00 57.00           N  
ATOM    507  OE1 GLN A  70     -34.125   3.236  27.672  1.00 57.00           O  
ATOM    508  N   SER A  71     -38.312   1.371  23.812  1.00 65.56           N  
ATOM    509  CA  SER A  71     -38.438   0.092  23.109  1.00 65.56           C  
ATOM    510  C   SER A  71     -37.344  -0.070  22.047  1.00 65.56           C  
ATOM    511  CB  SER A  71     -39.812  -0.041  22.469  1.00 65.56           C  
ATOM    512  O   SER A  71     -37.031   0.879  21.328  1.00 65.56           O  
ATOM    513  OG  SER A  71     -39.844  -1.155  21.594  1.00 65.56           O  
ATOM    514  N   THR A  72     -36.406  -1.023  22.188  1.00 65.75           N  
ATOM    515  CA  THR A  72     -35.312  -1.395  21.297  1.00 65.75           C  
ATOM    516  C   THR A  72     -35.750  -1.312  19.844  1.00 65.75           C  
ATOM    517  CB  THR A  72     -34.781  -2.812  21.609  1.00 65.75           C  
ATOM    518  O   THR A  72     -35.000  -0.833  18.984  1.00 65.75           O  
ATOM    519  CG2 THR A  72     -33.594  -3.164  20.734  1.00 65.75           C  
ATOM    520  OG1 THR A  72     -34.406  -2.889  22.984  1.00 65.75           O  
ATOM    521  N   LEU A  73     -37.062  -1.655  19.578  1.00 64.31           N  
ATOM    522  CA  LEU A  73     -37.594  -1.637  18.219  1.00 64.31           C  
ATOM    523  C   LEU A  73     -37.969  -0.219  17.797  1.00 64.31           C  
ATOM    524  CB  LEU A  73     -38.812  -2.549  18.109  1.00 64.31           C  
ATOM    525  O   LEU A  73     -37.750   0.167  16.641  1.00 64.31           O  
ATOM    526  CG  LEU A  73     -38.562  -4.055  18.109  1.00 64.31           C  
ATOM    527  CD1 LEU A  73     -39.875  -4.828  18.219  1.00 64.31           C  
ATOM    528  CD2 LEU A  73     -37.781  -4.461  16.859  1.00 64.31           C  
ATOM    529  N   VAL A  74     -38.406   0.648  18.688  1.00 67.00           N  
ATOM    530  CA  VAL A  74     -38.781   2.043  18.469  1.00 67.00           C  
ATOM    531  C   VAL A  74     -37.500   2.900  18.375  1.00 67.00           C  
ATOM    532  CB  VAL A  74     -39.688   2.568  19.594  1.00 67.00           C  
ATOM    533  O   VAL A  74     -37.406   3.787  17.516  1.00 67.00           O  
ATOM    534  CG1 VAL A  74     -39.875   4.078  19.469  1.00 67.00           C  
ATOM    535  CG2 VAL A  74     -41.031   1.842  19.562  1.00 67.00           C  
ATOM    536  N   VAL A  75     -36.438   2.576  19.109  1.00 67.06           N  
ATOM    537  CA  VAL A  75     -35.125   3.242  19.156  1.00 67.06           C  
ATOM    538  C   VAL A  75     -34.312   2.875  17.922  1.00 67.06           C  
ATOM    539  CB  VAL A  75     -34.344   2.875  20.438  1.00 67.06           C  
ATOM    540  O   VAL A  75     -33.656   3.734  17.328  1.00 67.06           O  
ATOM    541  CG1 VAL A  75     -32.906   3.381  20.359  1.00 67.06           C  
ATOM    542  CG2 VAL A  75     -35.062   3.439  21.672  1.00 67.06           C  
ATOM    543  N   LEU A  76     -34.531   1.594  17.391  1.00 70.19           N  
ATOM    544  CA  LEU A  76     -33.844   1.120  16.203  1.00 70.19           C  
ATOM    545  C   LEU A  76     -34.531   1.587  14.938  1.00 70.19           C  
ATOM    546  CB  LEU A  76     -33.719  -0.407  16.219  1.00 70.19           C  
ATOM    547  O   LEU A  76     -33.938   1.675  13.875  1.00 70.19           O  
ATOM    548  CG  LEU A  76     -32.812  -1.020  17.266  1.00 70.19           C  
ATOM    549  CD1 LEU A  76     -32.875  -2.541  17.219  1.00 70.19           C  
ATOM    550  CD2 LEU A  76     -31.375  -0.546  17.047  1.00 70.19           C  
ATOM    551  N   ALA A  77     -35.906   1.850  15.031  1.00 69.06           N  
ATOM    552  CA  ALA A  77     -36.750   2.252  13.914  1.00 69.06           C  
ATOM    553  C   ALA A  77     -36.625   3.752  13.656  1.00 69.06           C  
ATOM    554  CB  ALA A  77     -38.188   1.857  14.172  1.00 69.06           C  
ATOM    555  O   ALA A  77     -37.094   4.246  12.617  1.00 69.06           O  
ATOM    556  N   GLN A  78     -35.969   4.594  14.562  1.00 71.69           N  
ATOM    557  CA  GLN A  78     -35.688   6.016  14.367  1.00 71.69           C  
ATOM    558  C   GLN A  78     -34.625   6.230  13.312  1.00 71.69           C  
ATOM    559  CB  GLN A  78     -35.281   6.672  15.680  1.00 71.69           C  
ATOM    560  O   GLN A  78     -33.781   5.348  13.070  1.00 71.69           O  
ATOM    561  CG  GLN A  78     -36.375   6.629  16.766  1.00 71.69           C  
ATOM    562  CD  GLN A  78     -37.625   7.348  16.344  1.00 71.69           C  
ATOM    563  NE2 GLN A  78     -38.781   6.734  16.625  1.00 71.69           N  
ATOM    564  OE1 GLN A  78     -37.594   8.453  15.789  1.00 71.69           O  
ATOM    565  N   PRO A  79     -34.781   7.266  12.414  1.00 65.62           N  
ATOM    566  CA  PRO A  79     -33.812   7.559  11.352  1.00 65.62           C  
ATOM    567  C   PRO A  79     -32.375   7.484  11.820  1.00 65.62           C  
ATOM    568  CB  PRO A  79     -34.188   8.984  10.930  1.00 65.62           C  
ATOM    569  O   PRO A  79     -31.469   7.129  11.047  1.00 65.62           O  
ATOM    570  CG  PRO A  79     -35.594   9.148  11.328  1.00 65.62           C  
ATOM    571  CD  PRO A  79     -35.875   8.273  12.523  1.00 65.62           C  
ATOM    572  N   ASP A  80     -32.062   7.574  13.211  1.00 60.16           N  
ATOM    573  CA  ASP A  80     -30.703   7.438  13.766  1.00 60.16           C  
ATOM    574  C   ASP A  80     -30.594   6.164  14.602  1.00 60.16           C  
ATOM    575  CB  ASP A  80     -30.344   8.656  14.609  1.00 60.16           C  
ATOM    576  O   ASP A  80     -29.750   6.086  15.500  1.00 60.16           O  
ATOM    577  CG  ASP A  80     -31.312   8.898  15.750  1.00 60.16           C  
ATOM    578  OD1 ASP A  80     -32.344   8.203  15.828  1.00 60.16           O  
ATOM    579  OD2 ASP A  80     -31.047   9.797  16.578  1.00 60.16           O  
ATOM    580  N   GLY A  81     -31.531   5.254  14.523  1.00 63.91           N  
ATOM    581  CA  GLY A  81     -31.625   4.000  15.258  1.00 63.91           C  
ATOM    582  C   GLY A  81     -30.344   3.197  15.250  1.00 63.91           C  
ATOM    583  O   GLY A  81     -30.062   2.463  16.188  1.00 63.91           O  
ATOM    584  N   PHE A  82     -29.547   3.447  14.219  1.00 63.06           N  
ATOM    585  CA  PHE A  82     -28.266   2.787  14.094  1.00 63.06           C  
ATOM    586  C   PHE A  82     -27.297   3.270  15.172  1.00 63.06           C  
ATOM    587  CB  PHE A  82     -27.656   3.035  12.711  1.00 63.06           C  
ATOM    588  O   PHE A  82     -26.375   2.545  15.562  1.00 63.06           O  
ATOM    589  CG  PHE A  82     -28.000   1.979  11.695  1.00 63.06           C  
ATOM    590  CD1 PHE A  82     -27.469   0.701  11.789  1.00 63.06           C  
ATOM    591  CD2 PHE A  82     -28.875   2.262  10.648  1.00 63.06           C  
ATOM    592  CE1 PHE A  82     -27.797  -0.280  10.852  1.00 63.06           C  
ATOM    593  CE2 PHE A  82     -29.203   1.286   9.711  1.00 63.06           C  
ATOM    594  CZ  PHE A  82     -28.656   0.016   9.812  1.00 63.06           C  
ATOM    595  N   ASP A  83     -27.469   4.535  15.742  1.00 63.31           N  
ATOM    596  CA  ASP A  83     -26.703   5.137  16.828  1.00 63.31           C  
ATOM    597  C   ASP A  83     -26.938   4.387  18.141  1.00 63.31           C  
ATOM    598  CB  ASP A  83     -27.078   6.613  17.000  1.00 63.31           C  
ATOM    599  O   ASP A  83     -26.094   4.426  19.047  1.00 63.31           O  
ATOM    600  CG  ASP A  83     -26.531   7.492  15.891  1.00 63.31           C  
ATOM    601  OD1 ASP A  83     -25.734   7.000  15.062  1.00 63.31           O  
ATOM    602  OD2 ASP A  83     -26.906   8.688  15.844  1.00 63.31           O  
ATOM    603  N   SER A  84     -28.078   3.662  18.094  1.00 65.44           N  
ATOM    604  CA  SER A  84     -28.547   2.949  19.266  1.00 65.44           C  
ATOM    605  C   SER A  84     -28.078   1.501  19.281  1.00 65.44           C  
ATOM    606  CB  SER A  84     -30.078   2.988  19.344  1.00 65.44           C  
ATOM    607  O   SER A  84     -28.203   0.803  20.281  1.00 65.44           O  
ATOM    608  OG  SER A  84     -30.547   4.324  19.453  1.00 65.44           O  
ATOM    609  N   ILE A  85     -27.328   1.046  18.156  1.00 64.69           N  
ATOM    610  CA  ILE A  85     -26.719  -0.266  17.969  1.00 64.69           C  
ATOM    611  C   ILE A  85     -25.203  -0.168  18.188  1.00 64.69           C  
ATOM    612  CB  ILE A  85     -27.000  -0.834  16.562  1.00 64.69           C  
ATOM    613  O   ILE A  85     -24.484  -1.163  18.078  1.00 64.69           O  
ATOM    614  CG1 ILE A  85     -26.578   0.162  15.477  1.00 64.69           C  
ATOM    615  CG2 ILE A  85     -28.484  -1.185  16.422  1.00 64.69           C  
ATOM    616  CD1 ILE A  85     -26.625  -0.397  14.062  1.00 64.69           C  
ATOM    617  N   GLY A  86     -24.672   1.181  18.984  1.00 69.88           N  
ATOM    618  CA  GLY A  86     -23.281   1.374  19.406  1.00 69.88           C  
ATOM    619  C   GLY A  86     -22.375   1.802  18.266  1.00 69.88           C  
ATOM    620  O   GLY A  86     -21.406   1.103  17.953  1.00 69.88           O  
ATOM    621  N   ARG A  87     -22.719   2.887  17.562  1.00 86.25           N  
ATOM    622  CA  ARG A  87     -21.922   3.520  16.516  1.00 86.25           C  
ATOM    623  C   ARG A  87     -21.141   4.715  17.062  1.00 86.25           C  
ATOM    624  CB  ARG A  87     -22.812   3.959  15.352  1.00 86.25           C  
ATOM    625  O   ARG A  87     -21.688   5.512  17.828  1.00 86.25           O  
ATOM    626  CG  ARG A  87     -22.047   4.191  14.055  1.00 86.25           C  
ATOM    627  CD  ARG A  87     -23.000   4.426  12.891  1.00 86.25           C  
ATOM    628  NE  ARG A  87     -23.078   5.840  12.539  1.00 86.25           N  
ATOM    629  NH1 ARG A  87     -24.734   5.559  10.953  1.00 86.25           N  
ATOM    630  NH2 ARG A  87     -23.906   7.648  11.383  1.00 86.25           N  
ATOM    631  CZ  ARG A  87     -23.906   6.348  11.625  1.00 86.25           C  
ATOM    632  N   VAL A  88     -19.953   4.852  16.656  1.00 91.56           N  
ATOM    633  CA  VAL A  88     -19.047   5.934  17.047  1.00 91.56           C  
ATOM    634  C   VAL A  88     -18.531   6.656  15.812  1.00 91.56           C  
ATOM    635  CB  VAL A  88     -17.875   5.414  17.891  1.00 91.56           C  
ATOM    636  O   VAL A  88     -18.219   6.023  14.805  1.00 91.56           O  
ATOM    637  CG1 VAL A  88     -16.984   6.566  18.359  1.00 91.56           C  
ATOM    638  CG2 VAL A  88     -18.375   4.613  19.094  1.00 91.56           C  
ATOM    639  N   SER A  89     -18.531   7.965  15.836  1.00 91.06           N  
ATOM    640  CA  SER A  89     -18.375   8.812  14.656  1.00 91.06           C  
ATOM    641  C   SER A  89     -16.922   8.828  14.188  1.00 91.06           C  
ATOM    642  CB  SER A  89     -18.828  10.234  14.953  1.00 91.06           C  
ATOM    643  O   SER A  89     -16.656   8.992  12.992  1.00 91.06           O  
ATOM    644  OG  SER A  89     -18.125  10.773  16.062  1.00 91.06           O  
ATOM    645  N   SER A  90     -15.945   8.570  15.078  1.00 95.62           N  
ATOM    646  CA  SER A  90     -14.539   8.672  14.711  1.00 95.62           C  
ATOM    647  C   SER A  90     -13.664   7.867  15.672  1.00 95.62           C  
ATOM    648  CB  SER A  90     -14.094  10.133  14.703  1.00 95.62           C  
ATOM    649  O   SER A  90     -14.094   7.520  16.766  1.00 95.62           O  
ATOM    650  OG  SER A  90     -14.109  10.672  16.016  1.00 95.62           O  
ATOM    651  N   PHE A  91     -12.438   7.609  15.211  1.00 96.69           N  
ATOM    652  CA  PHE A  91     -11.492   6.871  16.031  1.00 96.69           C  
ATOM    653  C   PHE A  91     -11.141   7.652  17.297  1.00 96.69           C  
ATOM    654  CB  PHE A  91     -10.219   6.562  15.234  1.00 96.69           C  
ATOM    655  O   PHE A  91     -10.992   7.070  18.375  1.00 96.69           O  
ATOM    656  CG  PHE A  91      -9.320   5.543  15.891  1.00 96.69           C  
ATOM    657  CD1 PHE A  91      -8.234   5.941  16.656  1.00 96.69           C  
ATOM    658  CD2 PHE A  91      -9.578   4.188  15.742  1.00 96.69           C  
ATOM    659  CE1 PHE A  91      -7.406   5.000  17.266  1.00 96.69           C  
ATOM    660  CE2 PHE A  91      -8.758   3.238  16.344  1.00 96.69           C  
ATOM    661  CZ  PHE A  91      -7.668   3.648  17.109  1.00 96.69           C  
ATOM    662  N   ALA A  92     -11.031   8.969  17.203  1.00 96.31           N  
ATOM    663  CA  ALA A  92     -10.781   9.828  18.359  1.00 96.31           C  
ATOM    664  C   ALA A  92     -11.898   9.695  19.391  1.00 96.31           C  
ATOM    665  CB  ALA A  92     -10.641  11.289  17.922  1.00 96.31           C  
ATOM    666  O   ALA A  92     -11.641   9.617  20.594  1.00 96.31           O  
ATOM    667  N   ALA A  93     -13.109   9.656  18.906  1.00 95.62           N  
ATOM    668  CA  ALA A  93     -14.258   9.477  19.797  1.00 95.62           C  
ATOM    669  C   ALA A  93     -14.258   8.086  20.422  1.00 95.62           C  
ATOM    670  CB  ALA A  93     -15.562   9.703  19.031  1.00 95.62           C  
ATOM    671  O   ALA A  93     -14.656   7.922  21.578  1.00 95.62           O  
ATOM    672  N   LEU A  94     -13.820   7.082  19.672  1.00 96.00           N  
ATOM    673  CA  LEU A  94     -13.742   5.707  20.156  1.00 96.00           C  
ATOM    674  C   LEU A  94     -12.758   5.598  21.312  1.00 96.00           C  
ATOM    675  CB  LEU A  94     -13.320   4.766  19.016  1.00 96.00           C  
ATOM    676  O   LEU A  94     -13.023   4.891  22.297  1.00 96.00           O  
ATOM    677  CG  LEU A  94     -13.250   3.277  19.375  1.00 96.00           C  
ATOM    678  CD1 LEU A  94     -14.609   2.779  19.844  1.00 96.00           C  
ATOM    679  CD2 LEU A  94     -12.766   2.471  18.172  1.00 96.00           C  
ATOM    680  N   ARG A  95     -11.719   6.355  21.312  1.00 96.50           N  
ATOM    681  CA  ARG A  95     -10.711   6.348  22.375  1.00 96.50           C  
ATOM    682  C   ARG A  95     -11.297   6.832  23.688  1.00 96.50           C  
ATOM    683  CB  ARG A  95      -9.516   7.219  21.969  1.00 96.50           C  
ATOM    684  O   ARG A  95     -10.836   6.438  24.766  1.00 96.50           O  
ATOM    685  CG  ARG A  95      -8.609   6.590  20.922  1.00 96.50           C  
ATOM    686  CD  ARG A  95      -7.336   7.402  20.719  1.00 96.50           C  
ATOM    687  NE  ARG A  95      -6.500   6.828  19.672  1.00 96.50           N  
ATOM    688  NH1 ARG A  95      -7.031   8.430  18.094  1.00 96.50           N  
ATOM    689  NH2 ARG A  95      -5.582   6.730  17.562  1.00 96.50           N  
ATOM    690  CZ  ARG A  95      -6.375   7.332  18.438  1.00 96.50           C  
ATOM    691  N   ASN A  96     -12.320   7.625  23.547  1.00 95.25           N  
ATOM    692  CA  ASN A  96     -12.906   8.273  24.703  1.00 95.25           C  
ATOM    693  C   ASN A  96     -14.211   7.605  25.125  1.00 95.25           C  
ATOM    694  CB  ASN A  96     -13.141   9.766  24.438  1.00 95.25           C  
ATOM    695  O   ASN A  96     -14.844   8.016  26.109  1.00 95.25           O  
ATOM    696  CG  ASN A  96     -11.844  10.523  24.234  1.00 95.25           C  
ATOM    697  ND2 ASN A  96     -11.836  11.430  23.266  1.00 95.25           N  
ATOM    698  OD1 ASN A  96     -10.859  10.305  24.953  1.00 95.25           O  
ATOM    699  N   LEU A  97     -14.492   6.594  24.422  1.00 93.56           N  
ATOM    700  CA  LEU A  97     -15.742   5.902  24.703  1.00 93.56           C  
ATOM    701  C   LEU A  97     -15.523   4.762  25.688  1.00 93.56           C  
ATOM    702  CB  LEU A  97     -16.359   5.359  23.406  1.00 93.56           C  
ATOM    703  O   LEU A  97     -14.977   3.715  25.328  1.00 93.56           O  
ATOM    704  CG  LEU A  97     -17.672   4.582  23.547  1.00 93.56           C  
ATOM    705  CD1 LEU A  97     -18.781   5.508  24.031  1.00 93.56           C  
ATOM    706  CD2 LEU A  97     -18.047   3.920  22.234  1.00 93.56           C  
ATOM    707  N   LYS A  98     -15.922   4.902  26.984  1.00 91.88           N  
ATOM    708  CA  LYS A  98     -15.789   3.871  28.000  1.00 91.88           C  
ATOM    709  C   LYS A  98     -16.828   2.777  27.828  1.00 91.88           C  
ATOM    710  CB  LYS A  98     -15.906   4.484  29.406  1.00 91.88           C  
ATOM    711  O   LYS A  98     -18.031   3.055  27.828  1.00 91.88           O  
ATOM    712  CG  LYS A  98     -15.656   3.498  30.531  1.00 91.88           C  
ATOM    713  CD  LYS A  98     -15.688   4.188  31.891  1.00 91.88           C  
ATOM    714  CE  LYS A  98     -15.445   3.199  33.031  1.00 91.88           C  
ATOM    715  NZ  LYS A  98     -15.422   3.879  34.344  1.00 91.88           N  
ATOM    716  N   PRO A  99     -16.375   1.486  27.594  1.00 91.12           N  
ATOM    717  CA  PRO A  99     -17.344   0.397  27.469  1.00 91.12           C  
ATOM    718  C   PRO A  99     -18.094   0.115  28.766  1.00 91.12           C  
ATOM    719  CB  PRO A  99     -16.484  -0.800  27.062  1.00 91.12           C  
ATOM    720  O   PRO A  99     -17.547   0.347  29.844  1.00 91.12           O  
ATOM    721  CG  PRO A  99     -15.133  -0.501  27.609  1.00 91.12           C  
ATOM    722  CD  PRO A  99     -14.938   0.988  27.625  1.00 91.12           C  
ATOM    723  N   LYS A 100     -19.250  -0.378  28.734  1.00 86.00           N  
ATOM    724  CA  LYS A 100     -20.047  -0.718  29.891  1.00 86.00           C  
ATOM    725  C   LYS A 100     -19.656  -2.078  30.469  1.00 86.00           C  
ATOM    726  CB  LYS A 100     -21.547  -0.711  29.547  1.00 86.00           C  
ATOM    727  O   LYS A 100     -19.750  -2.305  31.672  1.00 86.00           O  
ATOM    728  CG  LYS A 100     -22.094   0.667  29.203  1.00 86.00           C  
ATOM    729  CD  LYS A 100     -23.578   0.615  28.906  1.00 86.00           C  
ATOM    730  CE  LYS A 100     -24.125   1.983  28.516  1.00 86.00           C  
ATOM    731  NZ  LYS A 100     -25.578   1.931  28.188  1.00 86.00           N  
ATOM    732  N   LYS A 101     -19.188  -2.941  29.609  1.00 84.94           N  
ATOM    733  CA  LYS A 101     -18.703  -4.277  29.938  1.00 84.94           C  
ATOM    734  C   LYS A 101     -17.703  -4.777  28.891  1.00 84.94           C  
ATOM    735  CB  LYS A 101     -19.859  -5.258  30.062  1.00 84.94           C  
ATOM    736  O   LYS A 101     -17.719  -4.320  27.750  1.00 84.94           O  
ATOM    737  CG  LYS A 101     -20.641  -5.457  28.781  1.00 84.94           C  
ATOM    738  CD  LYS A 101     -21.812  -6.414  28.984  1.00 84.94           C  
ATOM    739  CE  LYS A 101     -22.594  -6.633  27.688  1.00 84.94           C  
ATOM    740  NZ  LYS A 101     -23.750  -7.555  27.875  1.00 84.94           N  
ATOM    741  N   SER A 102     -16.844  -5.719  29.312  1.00 91.56           N  
ATOM    742  CA  SER A 102     -15.953  -6.379  28.375  1.00 91.56           C  
ATOM    743  C   SER A 102     -16.734  -7.203  27.359  1.00 91.56           C  
ATOM    744  CB  SER A 102     -14.953  -7.273  29.109  1.00 91.56           C  
ATOM    745  O   SER A 102     -17.703  -7.871  27.703  1.00 91.56           O  
ATOM    746  OG  SER A 102     -13.984  -7.793  28.203  1.00 91.56           O  
ATOM    747  N   GLY A 103     -16.328  -7.094  26.109  1.00 89.12           N  
ATOM    748  CA  GLY A 103     -16.984  -7.887  25.078  1.00 89.12           C  
ATOM    749  C   GLY A 103     -18.078  -7.125  24.344  1.00 89.12           C  
ATOM    750  O   GLY A 103     -18.750  -7.684  23.469  1.00 89.12           O  
ATOM    751  N   GLN A 104     -18.188  -5.855  24.688  1.00 90.25           N  
ATOM    752  CA  GLN A 104     -19.125  -4.957  24.016  1.00 90.25           C  
ATOM    753  C   GLN A 104     -18.625  -4.609  22.609  1.00 90.25           C  
ATOM    754  CB  GLN A 104     -19.328  -3.682  24.828  1.00 90.25           C  
ATOM    755  O   GLN A 104     -17.438  -4.328  22.422  1.00 90.25           O  
ATOM    756  CG  GLN A 104     -20.344  -2.727  24.234  1.00 90.25           C  
ATOM    757  CD  GLN A 104     -20.625  -1.526  25.125  1.00 90.25           C  
ATOM    758  NE2 GLN A 104     -21.094  -0.442  24.516  1.00 90.25           N  
ATOM    759  OE1 GLN A 104     -20.406  -1.573  26.344  1.00 90.25           O  
ATOM    760  N   HIS A 105     -19.656  -4.590  21.594  1.00 92.50           N  
ATOM    761  CA  HIS A 105     -19.312  -4.246  20.219  1.00 92.50           C  
ATOM    762  C   HIS A 105     -19.797  -2.844  19.859  1.00 92.50           C  
ATOM    763  CB  HIS A 105     -19.906  -5.266  19.250  1.00 92.50           C  
ATOM    764  O   HIS A 105     -20.891  -2.432  20.281  1.00 92.50           O  
ATOM    765  CG  HIS A 105     -19.219  -6.598  19.281  1.00 92.50           C  
ATOM    766  CD2 HIS A 105     -19.109  -7.516  20.281  1.00 92.50           C  
ATOM    767  ND1 HIS A 105     -18.531  -7.113  18.203  1.00 92.50           N  
ATOM    768  CE1 HIS A 105     -18.031  -8.297  18.531  1.00 92.50           C  
ATOM    769  NE2 HIS A 105     -18.375  -8.562  19.781  1.00 92.50           N  
ATOM    770  N   VAL A 106     -18.984  -2.238  19.016  1.00 93.06           N  
ATOM    771  CA  VAL A 106     -19.406  -0.939  18.500  1.00 93.06           C  
ATOM    772  C   VAL A 106     -18.953  -0.792  17.047  1.00 93.06           C  
ATOM    773  CB  VAL A 106     -18.844   0.220  19.359  1.00 93.06           C  
ATOM    774  O   VAL A 106     -17.953  -1.391  16.641  1.00 93.06           O  
ATOM    775  CG1 VAL A 106     -17.328   0.344  19.172  1.00 93.06           C  
ATOM    776  CG2 VAL A 106     -19.531   1.532  18.984  1.00 93.06           C  
ATOM    777  N   LEU A 107     -19.734  -0.074  16.328  1.00 93.25           N  
ATOM    778  CA  LEU A 107     -19.359   0.216  14.945  1.00 93.25           C  
ATOM    779  C   LEU A 107     -18.719   1.601  14.828  1.00 93.25           C  
ATOM    780  CB  LEU A 107     -20.562   0.118  14.023  1.00 93.25           C  
ATOM    781  O   LEU A 107     -19.266   2.578  15.344  1.00 93.25           O  
ATOM    782  CG  LEU A 107     -21.141  -1.282  13.797  1.00 93.25           C  
ATOM    783  CD1 LEU A 107     -22.438  -1.205  12.992  1.00 93.25           C  
ATOM    784  CD2 LEU A 107     -20.125  -2.174  13.094  1.00 93.25           C  
ATOM    785  N   LEU A 108     -17.547   1.613  14.281  1.00 94.75           N  
ATOM    786  CA  LEU A 108     -16.875   2.859  13.914  1.00 94.75           C  
ATOM    787  C   LEU A 108     -17.266   3.285  12.500  1.00 94.75           C  
ATOM    788  CB  LEU A 108     -15.359   2.707  14.008  1.00 94.75           C  
ATOM    789  O   LEU A 108     -17.094   2.523  11.547  1.00 94.75           O  
ATOM    790  CG  LEU A 108     -14.531   3.924  13.594  1.00 94.75           C  
ATOM    791  CD1 LEU A 108     -14.758   5.078  14.570  1.00 94.75           C  
ATOM    792  CD2 LEU A 108     -13.047   3.561  13.523  1.00 94.75           C  
ATOM    793  N   THR A 109     -17.812   4.496  12.406  1.00 92.56           N  
ATOM    794  CA  THR A 109     -18.312   5.016  11.133  1.00 92.56           C  
ATOM    795  C   THR A 109     -17.141   5.379  10.219  1.00 92.56           C  
ATOM    796  CB  THR A 109     -19.203   6.246  11.344  1.00 92.56           C  
ATOM    797  O   THR A 109     -17.125   4.984   9.047  1.00 92.56           O  
ATOM    798  CG2 THR A 109     -19.750   6.762  10.016  1.00 92.56           C  
ATOM    799  OG1 THR A 109     -20.312   5.895  12.188  1.00 92.56           O  
ATOM    800  N   SER A 110     -16.156   6.117  10.625  1.00 94.69           N  
ATOM    801  CA  SER A 110     -14.961   6.555   9.898  1.00 94.69           C  
ATOM    802  C   SER A 110     -13.820   6.855  10.859  1.00 94.69           C  
ATOM    803  CB  SER A 110     -15.273   7.789   9.055  1.00 94.69           C  
ATOM    804  O   SER A 110     -14.047   7.172  12.031  1.00 94.69           O  
ATOM    805  OG  SER A 110     -14.117   8.227   8.359  1.00 94.69           O  
ATOM    806  N   TYR A 111     -12.625   6.723  10.242  1.00 95.75           N  
ATOM    807  CA  TYR A 111     -11.492   7.062  11.094  1.00 95.75           C  
ATOM    808  C   TYR A 111     -11.555   8.516  11.539  1.00 95.75           C  
ATOM    809  CB  TYR A 111     -10.172   6.797  10.367  1.00 95.75           C  
ATOM    810  O   TYR A 111     -11.344   8.828  12.711  1.00 95.75           O  
ATOM    811  CG  TYR A 111      -8.961   6.824  11.273  1.00 95.75           C  
ATOM    812  CD1 TYR A 111      -8.320   8.023  11.578  1.00 95.75           C  
ATOM    813  CD2 TYR A 111      -8.461   5.652  11.828  1.00 95.75           C  
ATOM    814  CE1 TYR A 111      -7.207   8.055  12.406  1.00 95.75           C  
ATOM    815  CE2 TYR A 111      -7.348   5.672  12.664  1.00 95.75           C  
ATOM    816  OH  TYR A 111      -5.625   6.902  13.773  1.00 95.75           O  
ATOM    817  CZ  TYR A 111      -6.730   6.875  12.945  1.00 95.75           C  
ATOM    818  N   TYR A 112     -11.828   9.422  10.562  1.00 93.06           N  
ATOM    819  CA  TYR A 112     -11.961  10.844  10.852  1.00 93.06           C  
ATOM    820  C   TYR A 112     -13.422  11.273  10.852  1.00 93.06           C  
ATOM    821  CB  TYR A 112     -11.164  11.672   9.844  1.00 93.06           C  
ATOM    822  O   TYR A 112     -14.234  10.703  10.117  1.00 93.06           O  
ATOM    823  CG  TYR A 112      -9.680  11.422   9.875  1.00 93.06           C  
ATOM    824  CD1 TYR A 112      -8.898  11.875  10.930  1.00 93.06           C  
ATOM    825  CD2 TYR A 112      -9.055  10.727   8.844  1.00 93.06           C  
ATOM    826  CE1 TYR A 112      -7.527  11.641  10.969  1.00 93.06           C  
ATOM    827  CE2 TYR A 112      -7.684  10.484   8.867  1.00 93.06           C  
ATOM    828  OH  TYR A 112      -5.570  10.719   9.961  1.00 93.06           O  
ATOM    829  CZ  TYR A 112      -6.930  10.953   9.930  1.00 93.06           C  
ATOM    830  N   ASP A 113     -13.711  12.305  11.586  1.00 91.12           N  
ATOM    831  CA  ASP A 113     -15.008  12.961  11.508  1.00 91.12           C  
ATOM    832  C   ASP A 113     -15.117  13.836  10.258  1.00 91.12           C  
ATOM    833  CB  ASP A 113     -15.266  13.805  12.758  1.00 91.12           C  
ATOM    834  O   ASP A 113     -14.125  14.047   9.562  1.00 91.12           O  
ATOM    835  CG  ASP A 113     -15.570  12.961  13.984  1.00 91.12           C  
ATOM    836  OD1 ASP A 113     -16.141  11.852  13.844  1.00 91.12           O  
ATOM    837  OD2 ASP A 113     -15.250  13.414  15.109  1.00 91.12           O  
ATOM    838  N   GLY A 114     -16.281  14.320   9.891  1.00 83.81           N  
ATOM    839  CA  GLY A 114     -16.469  15.328   8.859  1.00 83.81           C  
ATOM    840  C   GLY A 114     -16.250  14.789   7.453  1.00 83.81           C  
ATOM    841  O   GLY A 114     -15.930  15.547   6.535  1.00 83.81           O  
ATOM    842  N   TRP A 115     -16.266  13.484   7.324  1.00 82.81           N  
ATOM    843  CA  TRP A 115     -16.062  12.820   6.043  1.00 82.81           C  
ATOM    844  C   TRP A 115     -17.156  13.195   5.059  1.00 82.81           C  
ATOM    845  CB  TRP A 115     -16.016  11.305   6.230  1.00 82.81           C  
ATOM    846  O   TRP A 115     -16.938  13.203   3.844  1.00 82.81           O  
ATOM    847  CG  TRP A 115     -17.219  10.734   6.914  1.00 82.81           C  
ATOM    848  CD1 TRP A 115     -17.359  10.492   8.250  1.00 82.81           C  
ATOM    849  CD2 TRP A 115     -18.438  10.328   6.297  1.00 82.81           C  
ATOM    850  CE2 TRP A 115     -19.297   9.852   7.320  1.00 82.81           C  
ATOM    851  CE3 TRP A 115     -18.906  10.328   4.973  1.00 82.81           C  
ATOM    852  NE1 TRP A 115     -18.609   9.961   8.500  1.00 82.81           N  
ATOM    853  CH2 TRP A 115     -21.000   9.391   5.758  1.00 82.81           C  
ATOM    854  CZ2 TRP A 115     -20.578   9.383   7.059  1.00 82.81           C  
ATOM    855  CZ3 TRP A 115     -20.188   9.859   4.719  1.00 82.81           C  
ATOM    856  N   ALA A 116     -18.344  13.422   5.566  1.00 81.50           N  
ATOM    857  CA  ALA A 116     -19.500  13.727   4.746  1.00 81.50           C  
ATOM    858  C   ALA A 116     -19.328  15.055   4.020  1.00 81.50           C  
ATOM    859  CB  ALA A 116     -20.766  13.750   5.605  1.00 81.50           C  
ATOM    860  O   ALA A 116     -19.844  15.234   2.910  1.00 81.50           O  
ATOM    861  N   ALA A 117     -18.594  15.953   4.594  1.00 79.75           N  
ATOM    862  CA  ALA A 117     -18.344  17.281   4.043  1.00 79.75           C  
ATOM    863  C   ALA A 117     -17.359  17.234   2.881  1.00 79.75           C  
ATOM    864  CB  ALA A 117     -17.828  18.234   5.129  1.00 79.75           C  
ATOM    865  O   ALA A 117     -17.344  18.109   2.023  1.00 79.75           O  
ATOM    866  N   GLU A 118     -16.547  16.094   2.779  1.00 72.38           N  
ATOM    867  CA  GLU A 118     -15.508  15.875   1.779  1.00 72.38           C  
ATOM    868  C   GLU A 118     -16.031  15.062   0.599  1.00 72.38           C  
ATOM    869  CB  GLU A 118     -14.305  15.172   2.402  1.00 72.38           C  
ATOM    870  O   GLU A 118     -15.289  14.758  -0.333  1.00 72.38           O  
ATOM    871  CG  GLU A 118     -13.586  16.000   3.461  1.00 72.38           C  
ATOM    872  CD  GLU A 118     -12.391  15.289   4.070  1.00 72.38           C  
ATOM    873  OE1 GLU A 118     -11.867  15.766   5.109  1.00 72.38           O  
ATOM    874  OE2 GLU A 118     -11.969  14.258   3.510  1.00 72.38           O  
ATOM    875  N   ASN A 119     -17.500  14.977   0.435  1.00 72.50           N  
ATOM    876  CA  ASN A 119     -18.141  14.211  -0.624  1.00 72.50           C  
ATOM    877  C   ASN A 119     -17.391  12.914  -0.918  1.00 72.50           C  
ATOM    878  CB  ASN A 119     -18.266  15.055  -1.896  1.00 72.50           C  
ATOM    879  O   ASN A 119     -17.188  12.562  -2.080  1.00 72.50           O  
ATOM    880  CG  ASN A 119     -19.359  14.555  -2.822  1.00 72.50           C  
ATOM    881  ND2 ASN A 119     -19.203  14.812  -4.117  1.00 72.50           N  
ATOM    882  OD1 ASN A 119     -20.344  13.953  -2.377  1.00 72.50           O  
ATOM    883  N   LYS A 120     -16.797  12.352   0.125  1.00 72.44           N  
ATOM    884  CA  LYS A 120     -16.094  11.070   0.057  1.00 72.44           C  
ATOM    885  C   LYS A 120     -16.766  10.031   0.953  1.00 72.44           C  
ATOM    886  CB  LYS A 120     -14.633  11.242   0.453  1.00 72.44           C  
ATOM    887  O   LYS A 120     -17.438  10.383   1.921  1.00 72.44           O  
ATOM    888  CG  LYS A 120     -13.828  12.117  -0.503  1.00 72.44           C  
ATOM    889  CD  LYS A 120     -12.367  12.188  -0.096  1.00 72.44           C  
ATOM    890  CE  LYS A 120     -11.562  13.078  -1.038  1.00 72.44           C  
ATOM    891  NZ  LYS A 120     -10.117  13.102  -0.678  1.00 72.44           N  
ATOM    892  N   MET A 121     -16.688   8.766   0.551  1.00 81.25           N  
ATOM    893  CA  MET A 121     -17.156   7.684   1.408  1.00 81.25           C  
ATOM    894  C   MET A 121     -16.312   7.586   2.676  1.00 81.25           C  
ATOM    895  CB  MET A 121     -17.125   6.352   0.656  1.00 81.25           C  
ATOM    896  O   MET A 121     -15.141   7.938   2.668  1.00 81.25           O  
ATOM    897  CG  MET A 121     -18.125   6.277  -0.498  1.00 81.25           C  
ATOM    898  SD  MET A 121     -18.203   4.602  -1.241  1.00 81.25           S  
ATOM    899  CE  MET A 121     -19.641   4.809  -2.340  1.00 81.25           C  
ATOM    900  N   PRO A 122     -17.078   7.336   3.861  1.00 88.81           N  
ATOM    901  CA  PRO A 122     -16.297   7.137   5.082  1.00 88.81           C  
ATOM    902  C   PRO A 122     -15.250   6.031   4.938  1.00 88.81           C  
ATOM    903  CB  PRO A 122     -17.344   6.754   6.121  1.00 88.81           C  
ATOM    904  O   PRO A 122     -15.531   4.984   4.348  1.00 88.81           O  
ATOM    905  CG  PRO A 122     -18.453   6.133   5.336  1.00 88.81           C  
ATOM    906  CD  PRO A 122     -18.500   6.781   3.980  1.00 88.81           C  
ATOM    907  N   THR A 123     -14.000   6.281   5.301  1.00 92.00           N  
ATOM    908  CA  THR A 123     -12.930   5.293   5.246  1.00 92.00           C  
ATOM    909  C   THR A 123     -12.383   5.012   6.645  1.00 92.00           C  
ATOM    910  CB  THR A 123     -11.781   5.766   4.332  1.00 92.00           C  
ATOM    911  O   THR A 123     -12.477   5.855   7.539  1.00 92.00           O  
ATOM    912  CG2 THR A 123     -12.266   5.961   2.900  1.00 92.00           C  
ATOM    913  OG1 THR A 123     -11.266   7.008   4.824  1.00 92.00           O  
ATOM    914  N   GLY A 124     -11.891   3.779   6.848  1.00 92.75           N  
ATOM    915  CA  GLY A 124     -11.227   3.447   8.102  1.00 92.75           C  
ATOM    916  C   GLY A 124     -12.203   3.080   9.203  1.00 92.75           C  
ATOM    917  O   GLY A 124     -11.867   3.164  10.391  1.00 92.75           O  
ATOM    918  N   GLY A 125     -13.516   2.836   8.883  1.00 93.62           N  
ATOM    919  CA  GLY A 125     -14.531   2.371   9.812  1.00 93.62           C  
ATOM    920  C   GLY A 125     -14.453   0.881  10.086  1.00 93.62           C  
ATOM    921  O   GLY A 125     -13.492   0.221   9.688  1.00 93.62           O  
ATOM    922  N   GLY A 126     -15.414   0.325  10.820  1.00 93.56           N  
ATOM    923  CA  GLY A 126     -15.453  -1.097  11.117  1.00 93.56           C  
ATOM    924  C   GLY A 126     -15.906  -1.394  12.539  1.00 93.56           C  
ATOM    925  O   GLY A 126     -16.172  -0.475  13.312  1.00 93.56           O  
ATOM    926  N   GLU A 127     -15.961  -2.707  12.828  1.00 95.00           N  
ATOM    927  CA  GLU A 127     -16.438  -3.188  14.125  1.00 95.00           C  
ATOM    928  C   GLU A 127     -15.297  -3.307  15.125  1.00 95.00           C  
ATOM    929  CB  GLU A 127     -17.141  -4.539  13.961  1.00 95.00           C  
ATOM    930  O   GLU A 127     -14.203  -3.754  14.781  1.00 95.00           O  
ATOM    931  CG  GLU A 127     -17.781  -5.059  15.250  1.00 95.00           C  
ATOM    932  CD  GLU A 127     -18.438  -6.414  15.086  1.00 95.00           C  
ATOM    933  OE1 GLU A 127     -19.078  -6.898  16.047  1.00 95.00           O  
ATOM    934  OE2 GLU A 127     -18.328  -6.992  13.984  1.00 95.00           O  
ATOM    935  N   PHE A 128     -15.633  -2.900  16.453  1.00 96.56           N  
ATOM    936  CA  PHE A 128     -14.680  -3.025  17.547  1.00 96.56           C  
ATOM    937  C   PHE A 128     -15.320  -3.740  18.734  1.00 96.56           C  
ATOM    938  CB  PHE A 128     -14.172  -1.646  17.969  1.00 96.56           C  
ATOM    939  O   PHE A 128     -16.516  -3.580  19.000  1.00 96.56           O  
ATOM    940  CG  PHE A 128     -13.164  -1.051  17.031  1.00 96.56           C  
ATOM    941  CD1 PHE A 128     -11.812  -1.051  17.344  1.00 96.56           C  
ATOM    942  CD2 PHE A 128     -13.570  -0.490  15.828  1.00 96.56           C  
ATOM    943  CE1 PHE A 128     -10.875  -0.500  16.469  1.00 96.56           C  
ATOM    944  CE2 PHE A 128     -12.641   0.062  14.953  1.00 96.56           C  
ATOM    945  CZ  PHE A 128     -11.297   0.057  15.273  1.00 96.56           C  
ATOM    946  N   ILE A 129     -14.453  -4.441  19.438  1.00 95.88           N  
ATOM    947  CA  ILE A 129     -14.922  -5.145  20.625  1.00 95.88           C  
ATOM    948  C   ILE A 129     -14.109  -4.695  21.844  1.00 95.88           C  
ATOM    949  CB  ILE A 129     -14.812  -6.680  20.453  1.00 95.88           C  
ATOM    950  O   ILE A 129     -12.898  -4.500  21.750  1.00 95.88           O  
ATOM    951  CG1 ILE A 129     -15.414  -7.395  21.656  1.00 95.88           C  
ATOM    952  CG2 ILE A 129     -13.359  -7.098  20.234  1.00 95.88           C  
ATOM    953  CD1 ILE A 129     -15.672  -8.883  21.438  1.00 95.88           C  
ATOM    954  N   SER A 130     -14.773  -4.438  22.938  1.00 96.19           N  
ATOM    955  CA  SER A 130     -14.141  -3.830  24.094  1.00 96.19           C  
ATOM    956  C   SER A 130     -13.547  -4.891  25.016  1.00 96.19           C  
ATOM    957  CB  SER A 130     -15.148  -2.977  24.875  1.00 96.19           C  
ATOM    958  O   SER A 130     -14.039  -6.020  25.078  1.00 96.19           O  
ATOM    959  OG  SER A 130     -16.109  -3.793  25.516  1.00 96.19           O  
ATOM    960  N   SER A 131     -12.492  -4.555  25.750  1.00 96.69           N  
ATOM    961  CA  SER A 131     -11.883  -5.266  26.859  1.00 96.69           C  
ATOM    962  C   SER A 131     -11.594  -4.320  28.031  1.00 96.69           C  
ATOM    963  CB  SER A 131     -10.586  -5.945  26.422  1.00 96.69           C  
ATOM    964  O   SER A 131     -11.258  -3.152  27.812  1.00 96.69           O  
ATOM    965  OG  SER A 131     -10.844  -6.914  25.422  1.00 96.69           O  
ATOM    966  N   ILE A 132     -11.828  -4.824  29.312  1.00 94.62           N  
ATOM    967  CA  ILE A 132     -11.469  -4.070  30.500  1.00 94.62           C  
ATOM    968  C   ILE A 132     -10.023  -4.355  30.875  1.00 94.62           C  
ATOM    969  CB  ILE A 132     -12.406  -4.406  31.688  1.00 94.62           C  
ATOM    970  O   ILE A 132      -9.617  -5.520  30.984  1.00 94.62           O  
ATOM    971  CG1 ILE A 132     -13.875  -4.180  31.297  1.00 94.62           C  
ATOM    972  CG2 ILE A 132     -12.039  -3.578  32.906  1.00 94.62           C  
ATOM    973  CD1 ILE A 132     -14.188  -2.748  30.875  1.00 94.62           C  
ATOM    974  N   GLY A 133      -9.203  -3.354  30.844  1.00 95.31           N  
ATOM    975  CA  GLY A 133      -7.773  -3.461  31.094  1.00 95.31           C  
ATOM    976  C   GLY A 133      -6.965  -2.412  30.359  1.00 95.31           C  
ATOM    977  O   GLY A 133      -7.496  -1.373  29.953  1.00 95.31           O  
ATOM    978  N   THR A 134      -5.633  -2.695  30.250  1.00 95.62           N  
ATOM    979  CA  THR A 134      -4.750  -1.729  29.594  1.00 95.62           C  
ATOM    980  C   THR A 134      -4.105  -2.330  28.359  1.00 95.62           C  
ATOM    981  CB  THR A 134      -3.650  -1.247  30.562  1.00 95.62           C  
ATOM    982  O   THR A 134      -3.848  -3.533  28.297  1.00 95.62           O  
ATOM    983  CG2 THR A 134      -4.254  -0.540  31.781  1.00 95.62           C  
ATOM    984  OG1 THR A 134      -2.889  -2.375  31.016  1.00 95.62           O  
ATOM    985  N   ALA A 135      -4.051  -1.665  27.297  1.00 96.31           N  
ATOM    986  CA  ALA A 135      -3.346  -1.972  26.062  1.00 96.31           C  
ATOM    987  C   ALA A 135      -2.770  -0.707  25.422  1.00 96.31           C  
ATOM    988  CB  ALA A 135      -4.277  -2.676  25.078  1.00 96.31           C  
ATOM    989  O   ALA A 135      -3.141   0.407  25.797  1.00 96.31           O  
ATOM    990  N   THR A 136      -1.753  -0.906  24.516  1.00 95.94           N  
ATOM    991  CA  THR A 136      -1.121   0.221  23.844  1.00 95.94           C  
ATOM    992  C   THR A 136      -1.924   0.630  22.609  1.00 95.94           C  
ATOM    993  CB  THR A 136       0.324  -0.113  23.422  1.00 95.94           C  
ATOM    994  O   THR A 136      -2.242  -0.207  21.766  1.00 95.94           O  
ATOM    995  CG2 THR A 136       0.986   1.073  22.734  1.00 95.94           C  
ATOM    996  OG1 THR A 136       1.081  -0.453  24.594  1.00 95.94           O  
ATOM    997  N   ASP A 137      -2.346   1.853  22.672  1.00 96.25           N  
ATOM    998  CA  ASP A 137      -3.002   2.387  21.484  1.00 96.25           C  
ATOM    999  C   ASP A 137      -2.059   2.373  20.281  1.00 96.25           C  
ATOM   1000  CB  ASP A 137      -3.506   3.809  21.750  1.00 96.25           C  
ATOM   1001  O   ASP A 137      -0.979   2.967  20.328  1.00 96.25           O  
ATOM   1002  CG  ASP A 137      -4.414   4.324  20.641  1.00 96.25           C  
ATOM   1003  OD1 ASP A 137      -4.180   3.996  19.453  1.00 96.25           O  
ATOM   1004  OD2 ASP A 137      -5.363   5.070  20.953  1.00 96.25           O  
ATOM   1005  N   ASP A 138      -2.520   1.811  19.125  1.00 94.50           N  
ATOM   1006  CA  ASP A 138      -1.609   1.650  17.984  1.00 94.50           C  
ATOM   1007  C   ASP A 138      -2.092   2.449  16.781  1.00 94.50           C  
ATOM   1008  CB  ASP A 138      -1.467   0.172  17.625  1.00 94.50           C  
ATOM   1009  O   ASP A 138      -1.533   2.328  15.688  1.00 94.50           O  
ATOM   1010  CG  ASP A 138      -2.783  -0.469  17.219  1.00 94.50           C  
ATOM   1011  OD1 ASP A 138      -3.758   0.262  16.938  1.00 94.50           O  
ATOM   1012  OD2 ASP A 138      -2.850  -1.718  17.188  1.00 94.50           O  
ATOM   1013  N   GLY A 139      -3.312   3.236  17.109  1.00 93.69           N  
ATOM   1014  CA  GLY A 139      -3.703   4.211  16.094  1.00 93.69           C  
ATOM   1015  C   GLY A 139      -4.586   3.623  15.016  1.00 93.69           C  
ATOM   1016  O   GLY A 139      -4.945   4.312  14.062  1.00 93.69           O  
ATOM   1017  N   GLY A 140      -5.027   2.363  15.148  1.00 95.06           N  
ATOM   1018  CA  GLY A 140      -5.918   1.741  14.172  1.00 95.06           C  
ATOM   1019  C   GLY A 140      -6.539   0.453  14.680  1.00 95.06           C  
ATOM   1020  O   GLY A 140      -7.762   0.363  14.820  1.00 95.06           O  
ATOM   1021  N   TYR A 141      -5.742  -0.607  15.117  1.00 96.31           N  
ATOM   1022  CA  TYR A 141      -6.188  -1.919  15.578  1.00 96.31           C  
ATOM   1023  C   TYR A 141      -6.668  -1.858  17.016  1.00 96.31           C  
ATOM   1024  CB  TYR A 141      -5.062  -2.947  15.438  1.00 96.31           C  
ATOM   1025  O   TYR A 141      -7.723  -2.402  17.359  1.00 96.31           O  
ATOM   1026  CG  TYR A 141      -5.473  -4.352  15.812  1.00 96.31           C  
ATOM   1027  CD1 TYR A 141      -5.004  -4.941  16.984  1.00 96.31           C  
ATOM   1028  CD2 TYR A 141      -6.324  -5.086  15.000  1.00 96.31           C  
ATOM   1029  CE1 TYR A 141      -5.375  -6.238  17.344  1.00 96.31           C  
ATOM   1030  CE2 TYR A 141      -6.707  -6.379  15.344  1.00 96.31           C  
ATOM   1031  OH  TYR A 141      -6.602  -8.227  16.844  1.00 96.31           O  
ATOM   1032  CZ  TYR A 141      -6.227  -6.945  16.516  1.00 96.31           C  
ATOM   1033  N   ILE A 142      -5.941  -1.196  17.922  1.00 97.44           N  
ATOM   1034  CA  ILE A 142      -6.301  -0.989  19.328  1.00 97.44           C  
ATOM   1035  C   ILE A 142      -6.535   0.498  19.578  1.00 97.44           C  
ATOM   1036  CB  ILE A 142      -5.207  -1.530  20.266  1.00 97.44           C  
ATOM   1037  O   ILE A 142      -5.672   1.329  19.297  1.00 97.44           O  
ATOM   1038  CG1 ILE A 142      -5.008  -3.035  20.047  1.00 97.44           C  
ATOM   1039  CG2 ILE A 142      -5.559  -1.229  21.734  1.00 97.44           C  
ATOM   1040  CD1 ILE A 142      -6.188  -3.885  20.500  1.00 97.44           C  
ATOM   1041  N   ALA A 143      -7.723   0.803  20.047  1.00 97.25           N  
ATOM   1042  CA  ALA A 143      -8.023   2.117  20.609  1.00 97.25           C  
ATOM   1043  C   ALA A 143      -8.086   2.064  22.125  1.00 97.25           C  
ATOM   1044  CB  ALA A 143      -9.344   2.641  20.047  1.00 97.25           C  
ATOM   1045  O   ALA A 143      -9.008   1.476  22.703  1.00 97.25           O  
ATOM   1046  N   ALA A 144      -7.098   2.674  22.766  1.00 97.50           N  
ATOM   1047  CA  ALA A 144      -6.977   2.484  24.203  1.00 97.50           C  
ATOM   1048  C   ALA A 144      -7.387   3.746  24.953  1.00 97.50           C  
ATOM   1049  CB  ALA A 144      -5.551   2.086  24.578  1.00 97.50           C  
ATOM   1050  O   ALA A 144      -7.000   4.855  24.578  1.00 97.50           O  
ATOM   1051  N   GLY A 145      -8.250   3.688  25.953  1.00 95.31           N  
ATOM   1052  CA  GLY A 145      -8.578   4.676  26.969  1.00 95.31           C  
ATOM   1053  C   GLY A 145      -8.094   4.301  28.359  1.00 95.31           C  
ATOM   1054  O   GLY A 145      -7.508   3.232  28.547  1.00 95.31           O  
ATOM   1055  N   PRO A 146      -8.297   5.137  29.469  1.00 94.25           N  
ATOM   1056  CA  PRO A 146      -7.848   4.805  30.828  1.00 94.25           C  
ATOM   1057  C   PRO A 146      -8.586   3.611  31.422  1.00 94.25           C  
ATOM   1058  CB  PRO A 146      -8.141   6.082  31.609  1.00 94.25           C  
ATOM   1059  O   PRO A 146      -9.766   3.727  31.781  1.00 94.25           O  
ATOM   1060  CG  PRO A 146      -9.242   6.754  30.859  1.00 94.25           C  
ATOM   1061  CD  PRO A 146      -9.133   6.367  29.422  1.00 94.25           C  
ATOM   1062  N   GLY A 147      -7.883   2.344  31.422  1.00 95.50           N  
ATOM   1063  CA  GLY A 147      -8.445   1.179  32.094  1.00 95.50           C  
ATOM   1064  C   GLY A 147      -9.305   0.328  31.172  1.00 95.50           C  
ATOM   1065  O   GLY A 147     -10.008  -0.575  31.641  1.00 95.50           O  
ATOM   1066  N   TYR A 148      -9.367   0.621  29.797  1.00 96.12           N  
ATOM   1067  CA  TYR A 148     -10.094  -0.133  28.781  1.00 96.12           C  
ATOM   1068  C   TYR A 148      -9.438   0.017  27.422  1.00 96.12           C  
ATOM   1069  CB  TYR A 148     -11.555   0.326  28.719  1.00 96.12           C  
ATOM   1070  O   TYR A 148      -8.633   0.928  27.203  1.00 96.12           O  
ATOM   1071  CG  TYR A 148     -11.719   1.768  28.297  1.00 96.12           C  
ATOM   1072  CD1 TYR A 148     -11.758   2.789  29.234  1.00 96.12           C  
ATOM   1073  CD2 TYR A 148     -11.836   2.109  26.953  1.00 96.12           C  
ATOM   1074  CE1 TYR A 148     -11.906   4.117  28.859  1.00 96.12           C  
ATOM   1075  CE2 TYR A 148     -11.984   3.436  26.562  1.00 96.12           C  
ATOM   1076  OH  TYR A 148     -12.172   5.746  27.125  1.00 96.12           O  
ATOM   1077  CZ  TYR A 148     -12.023   4.430  27.516  1.00 96.12           C  
ATOM   1078  N   TYR A 149      -9.773  -0.898  26.500  1.00 98.06           N  
ATOM   1079  CA  TYR A 149      -9.352  -0.741  25.125  1.00 98.06           C  
ATOM   1080  C   TYR A 149     -10.320  -1.433  24.172  1.00 98.06           C  
ATOM   1081  CB  TYR A 149      -7.938  -1.302  24.922  1.00 98.06           C  
ATOM   1082  O   TYR A 149     -11.055  -2.340  24.578  1.00 98.06           O  
ATOM   1083  CG  TYR A 149      -7.828  -2.779  25.203  1.00 98.06           C  
ATOM   1084  CD1 TYR A 149      -7.578  -3.240  26.500  1.00 98.06           C  
ATOM   1085  CD2 TYR A 149      -7.969  -3.717  24.188  1.00 98.06           C  
ATOM   1086  CE1 TYR A 149      -7.473  -4.602  26.766  1.00 98.06           C  
ATOM   1087  CE2 TYR A 149      -7.867  -5.078  24.453  1.00 98.06           C  
ATOM   1088  OH  TYR A 149      -7.516  -6.859  26.000  1.00 98.06           O  
ATOM   1089  CZ  TYR A 149      -7.617  -5.512  25.734  1.00 98.06           C  
ATOM   1090  N   TRP A 150     -10.445  -0.842  22.969  1.00 97.81           N  
ATOM   1091  CA  TRP A 150     -11.219  -1.436  21.875  1.00 97.81           C  
ATOM   1092  C   TRP A 150     -10.305  -2.109  20.859  1.00 97.81           C  
ATOM   1093  CB  TRP A 150     -12.078  -0.373  21.188  1.00 97.81           C  
ATOM   1094  O   TRP A 150      -9.273  -1.548  20.484  1.00 97.81           O  
ATOM   1095  CG  TRP A 150     -13.117   0.244  22.078  1.00 97.81           C  
ATOM   1096  CD1 TRP A 150     -12.984   1.378  22.828  1.00 97.81           C  
ATOM   1097  CD2 TRP A 150     -14.438  -0.244  22.312  1.00 97.81           C  
ATOM   1098  CE2 TRP A 150     -15.055   0.645  23.219  1.00 97.81           C  
ATOM   1099  CE3 TRP A 150     -15.164  -1.348  21.844  1.00 97.81           C  
ATOM   1100  NE1 TRP A 150     -14.148   1.625  23.516  1.00 97.81           N  
ATOM   1101  CH2 TRP A 150     -17.062  -0.624  23.188  1.00 97.81           C  
ATOM   1102  CZ2 TRP A 150     -16.375   0.464  23.656  1.00 97.81           C  
ATOM   1103  CZ3 TRP A 150     -16.469  -1.526  22.281  1.00 97.81           C  
ATOM   1104  N   THR A 151     -10.711  -3.307  20.531  1.00 97.31           N  
ATOM   1105  CA  THR A 151      -9.961  -4.055  19.516  1.00 97.31           C  
ATOM   1106  C   THR A 151     -10.773  -4.184  18.234  1.00 97.31           C  
ATOM   1107  CB  THR A 151      -9.586  -5.457  20.031  1.00 97.31           C  
ATOM   1108  O   THR A 151     -11.953  -4.539  18.266  1.00 97.31           O  
ATOM   1109  CG2 THR A 151      -8.711  -6.195  19.031  1.00 97.31           C  
ATOM   1110  OG1 THR A 151      -8.859  -5.328  21.266  1.00 97.31           O  
ATOM   1111  N   ARG A 152     -10.133  -3.850  17.156  1.00 97.06           N  
ATOM   1112  CA  ARG A 152     -10.797  -3.994  15.859  1.00 97.06           C  
ATOM   1113  C   ARG A 152     -11.086  -5.457  15.547  1.00 97.06           C  
ATOM   1114  CB  ARG A 152      -9.938  -3.387  14.742  1.00 97.06           C  
ATOM   1115  O   ARG A 152     -10.227  -6.320  15.742  1.00 97.06           O  
ATOM   1116  CG  ARG A 152     -10.609  -3.365  13.383  1.00 97.06           C  
ATOM   1117  CD  ARG A 152      -9.711  -2.752  12.320  1.00 97.06           C  
ATOM   1118  NE  ARG A 152      -9.570  -1.311  12.492  1.00 97.06           N  
ATOM   1119  NH1 ARG A 152     -11.570  -0.778  11.469  1.00 97.06           N  
ATOM   1120  NH2 ARG A 152     -10.227   0.882  12.305  1.00 97.06           N  
ATOM   1121  CZ  ARG A 152     -10.461  -0.406  12.086  1.00 97.06           C  
ATOM   1122  N   VAL A 153     -12.312  -5.723  15.117  1.00 95.06           N  
ATOM   1123  CA  VAL A 153     -12.656  -7.051  14.625  1.00 95.06           C  
ATOM   1124  C   VAL A 153     -12.211  -7.199  13.172  1.00 95.06           C  
ATOM   1125  CB  VAL A 153     -14.172  -7.320  14.742  1.00 95.06           C  
ATOM   1126  O   VAL A 153     -12.688  -6.473  12.289  1.00 95.06           O  
ATOM   1127  CG1 VAL A 153     -14.523  -8.703  14.195  1.00 95.06           C  
ATOM   1128  CG2 VAL A 153     -14.625  -7.195  16.203  1.00 95.06           C  
ATOM   1129  N   VAL A 154     -11.273  -8.031  12.867  1.00 92.25           N  
ATOM   1130  CA  VAL A 154     -10.648  -8.180  11.555  1.00 92.25           C  
ATOM   1131  C   VAL A 154     -11.164  -9.438  10.867  1.00 92.25           C  
ATOM   1132  CB  VAL A 154      -9.109  -8.227  11.672  1.00 92.25           C  
ATOM   1133  O   VAL A 154     -11.203 -10.508  11.477  1.00 92.25           O  
ATOM   1134  CG1 VAL A 154      -8.469  -8.414  10.297  1.00 92.25           C  
ATOM   1135  CG2 VAL A 154      -8.578  -6.957  12.336  1.00 92.25           C  
ATOM   1136  N   ASN A 155     -11.633  -9.180   9.578  1.00 84.81           N  
ATOM   1137  CA  ASN A 155     -12.039 -10.297   8.734  1.00 84.81           C  
ATOM   1138  C   ASN A 155     -10.977 -10.625   7.691  1.00 84.81           C  
ATOM   1139  CB  ASN A 155     -13.375  -9.992   8.047  1.00 84.81           C  
ATOM   1140  O   ASN A 155     -10.352  -9.727   7.129  1.00 84.81           O  
ATOM   1141  CG  ASN A 155     -14.516  -9.820   9.039  1.00 84.81           C  
ATOM   1142  ND2 ASN A 155     -15.398  -8.867   8.766  1.00 84.81           N  
ATOM   1143  OD1 ASN A 155     -14.594 -10.539  10.039  1.00 84.81           O  
ATOM   1144  N   ASN A 156     -10.508 -11.891   7.613  1.00 87.31           N  
ATOM   1145  CA  ASN A 156      -9.656 -12.375   6.527  1.00 87.31           C  
ATOM   1146  C   ASN A 156      -8.203 -11.969   6.730  1.00 87.31           C  
ATOM   1147  CB  ASN A 156     -10.164 -11.867   5.180  1.00 87.31           C  
ATOM   1148  O   ASN A 156      -7.465 -11.766   5.762  1.00 87.31           O  
ATOM   1149  CG  ASN A 156     -11.508 -12.469   4.797  1.00 87.31           C  
ATOM   1150  ND2 ASN A 156     -12.258 -11.758   3.965  1.00 87.31           N  
ATOM   1151  OD1 ASN A 156     -11.859 -13.562   5.242  1.00 87.31           O  
ATOM   1152  N   ASN A 157      -7.891 -11.680   8.062  1.00 92.62           N  
ATOM   1153  CA  ASN A 157      -6.508 -11.383   8.422  1.00 92.62           C  
ATOM   1154  C   ASN A 157      -5.922 -10.281   7.539  1.00 92.62           C  
ATOM   1155  CB  ASN A 157      -5.648 -12.648   8.336  1.00 92.62           C  
ATOM   1156  O   ASN A 157      -4.777 -10.383   7.094  1.00 92.62           O  
ATOM   1157  CG  ASN A 157      -6.004 -13.664   9.398  1.00 92.62           C  
ATOM   1158  ND2 ASN A 157      -5.422 -14.859   9.297  1.00 92.62           N  
ATOM   1159  OD1 ASN A 157      -6.801 -13.391  10.297  1.00 92.62           O  
ATOM   1160  N   SER A 158      -6.777  -9.234   7.191  1.00 92.69           N  
ATOM   1161  CA  SER A 158      -6.336  -8.125   6.355  1.00 92.69           C  
ATOM   1162  C   SER A 158      -6.770  -6.781   6.945  1.00 92.69           C  
ATOM   1163  CB  SER A 158      -6.895  -8.266   4.938  1.00 92.69           C  
ATOM   1164  O   SER A 158      -7.832  -6.684   7.562  1.00 92.69           O  
ATOM   1165  OG  SER A 158      -8.297  -8.062   4.922  1.00 92.69           O  
ATOM   1166  N   PHE A 159      -5.844  -5.754   6.691  1.00 93.06           N  
ATOM   1167  CA  PHE A 159      -6.117  -4.371   7.074  1.00 93.06           C  
ATOM   1168  C   PHE A 159      -6.004  -3.445   5.871  1.00 93.06           C  
ATOM   1169  CB  PHE A 159      -5.156  -3.918   8.180  1.00 93.06           C  
ATOM   1170  O   PHE A 159      -5.309  -3.758   4.898  1.00 93.06           O  
ATOM   1171  CG  PHE A 159      -5.223  -4.754   9.422  1.00 93.06           C  
ATOM   1172  CD1 PHE A 159      -6.316  -4.668  10.281  1.00 93.06           C  
ATOM   1173  CD2 PHE A 159      -4.195  -5.633   9.742  1.00 93.06           C  
ATOM   1174  CE1 PHE A 159      -6.383  -5.441  11.438  1.00 93.06           C  
ATOM   1175  CE2 PHE A 159      -4.254  -6.410  10.898  1.00 93.06           C  
ATOM   1176  CZ  PHE A 159      -5.348  -6.312  11.742  1.00 93.06           C  
ATOM   1177  N   THR A 160      -6.723  -2.398   6.020  1.00 94.62           N  
ATOM   1178  CA  THR A 160      -6.496  -1.327   5.055  1.00 94.62           C  
ATOM   1179  C   THR A 160      -5.695  -0.191   5.688  1.00 94.62           C  
ATOM   1180  CB  THR A 160      -7.828  -0.779   4.508  1.00 94.62           C  
ATOM   1181  O   THR A 160      -5.727  -0.005   6.906  1.00 94.62           O  
ATOM   1182  CG2 THR A 160      -8.680  -1.896   3.912  1.00 94.62           C  
ATOM   1183  OG1 THR A 160      -8.555  -0.154   5.570  1.00 94.62           O  
ATOM   1184  N   ALA A 161      -4.879   0.502   4.863  1.00 95.19           N  
ATOM   1185  CA  ALA A 161      -4.141   1.661   5.359  1.00 95.19           C  
ATOM   1186  C   ALA A 161      -5.078   2.660   6.031  1.00 95.19           C  
ATOM   1187  CB  ALA A 161      -3.377   2.334   4.223  1.00 95.19           C  
ATOM   1188  O   ALA A 161      -4.699   3.318   7.004  1.00 95.19           O  
ATOM   1189  N   GLU A 162      -6.336   2.816   5.633  1.00 95.06           N  
ATOM   1190  CA  GLU A 162      -7.332   3.752   6.141  1.00 95.06           C  
ATOM   1191  C   GLU A 162      -7.770   3.381   7.555  1.00 95.06           C  
ATOM   1192  CB  GLU A 162      -8.547   3.799   5.211  1.00 95.06           C  
ATOM   1193  O   GLU A 162      -8.258   4.230   8.305  1.00 95.06           O  
ATOM   1194  CG  GLU A 162      -8.258   4.414   3.852  1.00 95.06           C  
ATOM   1195  CD  GLU A 162      -7.676   3.424   2.855  1.00 95.06           C  
ATOM   1196  OE1 GLU A 162      -7.477   3.797   1.677  1.00 95.06           O  
ATOM   1197  OE2 GLU A 162      -7.422   2.268   3.256  1.00 95.06           O  
ATOM   1198  N   ASP A 163      -7.598   2.031   7.883  1.00 95.88           N  
ATOM   1199  CA  ASP A 163      -7.895   1.619   9.250  1.00 95.88           C  
ATOM   1200  C   ASP A 163      -6.992   2.342  10.250  1.00 95.88           C  
ATOM   1201  CB  ASP A 163      -7.738   0.105   9.406  1.00 95.88           C  
ATOM   1202  O   ASP A 163      -7.324   2.447  11.430  1.00 95.88           O  
ATOM   1203  CG  ASP A 163      -8.852  -0.677   8.727  1.00 95.88           C  
ATOM   1204  OD1 ASP A 163      -9.930  -0.099   8.461  1.00 95.88           O  
ATOM   1205  OD2 ASP A 163      -8.648  -1.882   8.461  1.00 95.88           O  
ATOM   1206  N   PHE A 164      -5.895   2.857   9.758  1.00 96.38           N  
ATOM   1207  CA  PHE A 164      -4.906   3.520  10.602  1.00 96.38           C  
ATOM   1208  C   PHE A 164      -4.926   5.027  10.375  1.00 96.38           C  
ATOM   1209  CB  PHE A 164      -3.504   2.965  10.320  1.00 96.38           C  
ATOM   1210  O   PHE A 164      -4.129   5.758  10.969  1.00 96.38           O  
ATOM   1211  CG  PHE A 164      -3.303   1.556  10.812  1.00 96.38           C  
ATOM   1212  CD1 PHE A 164      -2.686   1.308  12.031  1.00 96.38           C  
ATOM   1213  CD2 PHE A 164      -3.730   0.478  10.047  1.00 96.38           C  
ATOM   1214  CE1 PHE A 164      -2.498   0.004  12.484  1.00 96.38           C  
ATOM   1215  CE2 PHE A 164      -3.545  -0.829  10.492  1.00 96.38           C  
ATOM   1216  CZ  PHE A 164      -2.928  -1.063  11.711  1.00 96.38           C  
ATOM   1217  N   GLY A 165      -5.871   5.430   9.477  1.00 94.50           N  
ATOM   1218  CA  GLY A 165      -6.062   6.867   9.352  1.00 94.50           C  
ATOM   1219  C   GLY A 165      -5.418   7.445   8.109  1.00 94.50           C  
ATOM   1220  O   GLY A 165      -5.305   8.664   7.969  1.00 94.50           O  
ATOM   1221  N   CYS A 166      -4.844   6.559   7.191  1.00 93.31           N  
ATOM   1222  CA  CYS A 166      -4.270   7.027   5.938  1.00 93.31           C  
ATOM   1223  C   CYS A 166      -5.344   7.613   5.031  1.00 93.31           C  
ATOM   1224  CB  CYS A 166      -3.549   5.887   5.219  1.00 93.31           C  
ATOM   1225  O   CYS A 166      -6.488   7.152   5.039  1.00 93.31           O  
ATOM   1226  SG  CYS A 166      -2.031   5.352   6.039  1.00 93.31           S  
ATOM   1227  N   LYS A 167      -4.922   8.680   4.238  1.00 90.25           N  
ATOM   1228  CA  LYS A 167      -5.809   9.328   3.279  1.00 90.25           C  
ATOM   1229  C   LYS A 167      -5.168   9.391   1.896  1.00 90.25           C  
ATOM   1230  CB  LYS A 167      -6.168  10.742   3.754  1.00 90.25           C  
ATOM   1231  O   LYS A 167      -3.975   9.680   1.771  1.00 90.25           O  
ATOM   1232  CG  LYS A 167      -7.039  10.766   5.004  1.00 90.25           C  
ATOM   1233  CD  LYS A 167      -7.430  12.195   5.379  1.00 90.25           C  
ATOM   1234  CE  LYS A 167      -8.320  12.219   6.613  1.00 90.25           C  
ATOM   1235  NZ  LYS A 167      -8.727  13.609   6.969  1.00 90.25           N  
ATOM   1236  N   THR A 168      -6.031   9.047   0.948  1.00 86.69           N  
ATOM   1237  CA  THR A 168      -5.539   9.164  -0.420  1.00 86.69           C  
ATOM   1238  C   THR A 168      -6.156  10.383  -1.112  1.00 86.69           C  
ATOM   1239  CB  THR A 168      -5.848   7.898  -1.236  1.00 86.69           C  
ATOM   1240  O   THR A 168      -7.219  10.852  -0.713  1.00 86.69           O  
ATOM   1241  CG2 THR A 168      -5.305   6.652  -0.542  1.00 86.69           C  
ATOM   1242  OG1 THR A 168      -7.266   7.766  -1.387  1.00 86.69           O  
ATOM   1243  N   THR A 169      -5.488  10.875  -2.109  1.00 79.75           N  
ATOM   1244  CA  THR A 169      -6.043  11.836  -3.051  1.00 79.75           C  
ATOM   1245  C   THR A 169      -6.254  11.195  -4.418  1.00 79.75           C  
ATOM   1246  CB  THR A 169      -5.133  13.070  -3.195  1.00 79.75           C  
ATOM   1247  O   THR A 169      -5.641  10.172  -4.734  1.00 79.75           O  
ATOM   1248  CG2 THR A 169      -4.875  13.727  -1.842  1.00 79.75           C  
ATOM   1249  OG1 THR A 169      -3.881  12.664  -3.766  1.00 79.75           O  
ATOM   1250  N   ALA A 170      -7.320  11.508  -5.152  1.00 67.00           N  
ATOM   1251  CA  ALA A 170      -7.832  10.945  -6.398  1.00 67.00           C  
ATOM   1252  C   ALA A 170      -6.832  11.141  -7.535  1.00 67.00           C  
ATOM   1253  CB  ALA A 170      -9.172  11.586  -6.762  1.00 67.00           C  
ATOM   1254  O   ALA A 170      -6.754  10.312  -8.445  1.00 67.00           O  
ATOM   1255  N   THR A 171      -5.750  11.992  -7.414  1.00 63.41           N  
ATOM   1256  CA  THR A 171      -4.824  12.148  -8.531  1.00 63.41           C  
ATOM   1257  C   THR A 171      -3.428  12.508  -8.031  1.00 63.41           C  
ATOM   1258  CB  THR A 171      -5.312  13.227  -9.516  1.00 63.41           C  
ATOM   1259  O   THR A 171      -3.279  13.328  -7.125  1.00 63.41           O  
ATOM   1260  CG2 THR A 171      -4.691  13.031 -10.898  1.00 63.41           C  
ATOM   1261  OG1 THR A 171      -6.738  13.156  -9.633  1.00 63.41           O  
ATOM   1262  N   PRO A 172      -2.416  11.625  -8.531  1.00 57.56           N  
ATOM   1263  CA  PRO A 172      -1.055  12.109  -8.289  1.00 57.56           C  
ATOM   1264  C   PRO A 172      -0.835  13.539  -8.781  1.00 57.56           C  
ATOM   1265  CB  PRO A 172      -0.184  11.125  -9.070  1.00 57.56           C  
ATOM   1266  O   PRO A 172      -1.505  13.984  -9.711  1.00 57.56           O  
ATOM   1267  CG  PRO A 172      -1.133  10.070  -9.547  1.00 57.56           C  
ATOM   1268  CD  PRO A 172      -2.535  10.555  -9.328  1.00 57.56           C  
ATOM   1269  N   PRO A 173      -0.328  14.539  -8.008  1.00 56.00           N  
ATOM   1270  CA  PRO A 173      -0.162  15.906  -8.492  1.00 56.00           C  
ATOM   1271  C   PRO A 173       0.378  15.969  -9.922  1.00 56.00           C  
ATOM   1272  CB  PRO A 173       0.837  16.516  -7.508  1.00 56.00           C  
ATOM   1273  O   PRO A 173       1.148  15.094 -10.328  1.00 56.00           O  
ATOM   1274  CG  PRO A 173       1.261  15.375  -6.641  1.00 56.00           C  
ATOM   1275  CD  PRO A 173       0.465  14.164  -7.027  1.00 56.00           C  
ATOM   1276  N   PRO A 174      -0.431  16.578 -10.953  1.00 48.94           N  
ATOM   1277  CA  PRO A 174      -0.220  16.766 -12.391  1.00 48.94           C  
ATOM   1278  C   PRO A 174       1.175  17.281 -12.719  1.00 48.94           C  
ATOM   1279  CB  PRO A 174      -1.294  17.781 -12.773  1.00 48.94           C  
ATOM   1280  O   PRO A 174       1.729  16.953 -13.773  1.00 48.94           O  
ATOM   1281  CG  PRO A 174      -1.894  18.219 -11.477  1.00 48.94           C  
ATOM   1282  CD  PRO A 174      -1.320  17.359 -10.383  1.00 48.94           C  
ATOM   1283  N   ASN A 175       2.076  17.594 -11.703  1.00 52.72           N  
ATOM   1284  CA  ASN A 175       3.447  18.078 -11.812  1.00 52.72           C  
ATOM   1285  C   ASN A 175       4.227  17.875 -10.516  1.00 52.72           C  
ATOM   1286  CB  ASN A 175       3.459  19.562 -12.195  1.00 52.72           C  
ATOM   1287  O   ASN A 175       3.756  18.234  -9.438  1.00 52.72           O  
ATOM   1288  CG  ASN A 175       4.855  20.078 -12.492  1.00 52.72           C  
ATOM   1289  ND2 ASN A 175       4.938  21.297 -13.031  1.00 52.72           N  
ATOM   1290  OD1 ASN A 175       5.848  19.406 -12.227  1.00 52.72           O  
ATOM   1291  N   PHE A 176       5.047  16.703 -10.469  1.00 54.16           N  
ATOM   1292  CA  PHE A 176       5.914  16.266  -9.383  1.00 54.16           C  
ATOM   1293  C   PHE A 176       6.543  17.453  -8.672  1.00 54.16           C  
ATOM   1294  CB  PHE A 176       7.008  15.336  -9.914  1.00 54.16           C  
ATOM   1295  O   PHE A 176       7.000  17.328  -7.535  1.00 54.16           O  
ATOM   1296  CG  PHE A 176       6.508  13.961 -10.281  1.00 54.16           C  
ATOM   1297  CD1 PHE A 176       6.285  13.000  -9.305  1.00 54.16           C  
ATOM   1298  CD2 PHE A 176       6.266  13.633 -11.609  1.00 54.16           C  
ATOM   1299  CE1 PHE A 176       5.824  11.734  -9.641  1.00 54.16           C  
ATOM   1300  CE2 PHE A 176       5.805  12.367 -11.953  1.00 54.16           C  
ATOM   1301  CZ  PHE A 176       5.586  11.414 -10.969  1.00 54.16           C  
ATOM   1302  N   ASN A 177       6.215  18.859  -9.070  1.00 51.09           N  
ATOM   1303  CA  ASN A 177       6.828  20.078  -8.539  1.00 51.09           C  
ATOM   1304  C   ASN A 177       5.777  21.062  -8.031  1.00 51.09           C  
ATOM   1305  CB  ASN A 177       7.703  20.750  -9.609  1.00 51.09           C  
ATOM   1306  O   ASN A 177       6.109  22.031  -7.336  1.00 51.09           O  
ATOM   1307  CG  ASN A 177       8.992  20.000  -9.859  1.00 51.09           C  
ATOM   1308  ND2 ASN A 177       9.648  20.281 -10.977  1.00 51.09           N  
ATOM   1309  OD1 ASN A 177       9.398  19.156  -9.055  1.00 51.09           O  
ATOM   1310  N   VAL A 178       4.414  20.656  -8.180  1.00 53.12           N  
ATOM   1311  CA  VAL A 178       3.354  21.531  -7.668  1.00 53.12           C  
ATOM   1312  C   VAL A 178       2.383  20.719  -6.816  1.00 53.12           C  
ATOM   1313  CB  VAL A 178       2.596  22.234  -8.812  1.00 53.12           C  
ATOM   1314  O   VAL A 178       1.739  19.781  -7.316  1.00 53.12           O  
ATOM   1315  CG1 VAL A 178       1.545  23.188  -8.258  1.00 53.12           C  
ATOM   1316  CG2 VAL A 178       3.574  22.984  -9.719  1.00 53.12           C  
ATOM   1317  N   LEU A 179       2.500  20.797  -5.449  1.00 60.88           N  
ATOM   1318  CA  LEU A 179       1.701  20.047  -4.488  1.00 60.88           C  
ATOM   1319  C   LEU A 179       0.368  20.734  -4.227  1.00 60.88           C  
ATOM   1320  CB  LEU A 179       2.467  19.875  -3.170  1.00 60.88           C  
ATOM   1321  O   LEU A 179       0.304  21.969  -4.176  1.00 60.88           O  
ATOM   1322  CG  LEU A 179       3.719  19.000  -3.221  1.00 60.88           C  
ATOM   1323  CD1 LEU A 179       4.508  19.125  -1.921  1.00 60.88           C  
ATOM   1324  CD2 LEU A 179       3.342  17.547  -3.484  1.00 60.88           C  
ATOM   1325  N   PRO A 180      -0.775  20.078  -4.285  1.00 59.38           N  
ATOM   1326  CA  PRO A 180      -2.031  20.688  -3.848  1.00 59.38           C  
ATOM   1327  C   PRO A 180      -1.954  21.250  -2.428  1.00 59.38           C  
ATOM   1328  CB  PRO A 180      -3.033  19.531  -3.928  1.00 59.38           C  
ATOM   1329  O   PRO A 180      -1.071  20.859  -1.657  1.00 59.38           O  
ATOM   1330  CG  PRO A 180      -2.295  18.438  -4.625  1.00 59.38           C  
ATOM   1331  CD  PRO A 180      -0.830  18.766  -4.613  1.00 59.38           C  
ATOM   1332  N   ALA A 181      -2.549  22.375  -2.084  1.00 58.28           N  
ATOM   1333  CA  ALA A 181      -2.643  23.172  -0.862  1.00 58.28           C  
ATOM   1334  C   ALA A 181      -3.061  22.297   0.325  1.00 58.28           C  
ATOM   1335  CB  ALA A 181      -3.627  24.312  -1.050  1.00 58.28           C  
ATOM   1336  O   ALA A 181      -2.600  22.516   1.449  1.00 58.28           O  
ATOM   1337  N   GLU A 182      -3.598  21.016   0.115  1.00 61.34           N  
ATOM   1338  CA  GLU A 182      -3.928  20.234   1.305  1.00 61.34           C  
ATOM   1339  C   GLU A 182      -3.500  18.781   1.147  1.00 61.34           C  
ATOM   1340  CB  GLU A 182      -5.430  20.312   1.601  1.00 61.34           C  
ATOM   1341  O   GLU A 182      -4.188  17.984   0.496  1.00 61.34           O  
ATOM   1342  CG  GLU A 182      -5.910  21.703   1.976  1.00 61.34           C  
ATOM   1343  CD  GLU A 182      -7.363  21.734   2.416  1.00 61.34           C  
ATOM   1344  OE1 GLU A 182      -7.852  22.828   2.814  1.00 61.34           O  
ATOM   1345  OE2 GLU A 182      -8.023  20.672   2.365  1.00 61.34           O  
ATOM   1346  N   LEU A 183      -2.186  18.500   1.169  1.00 72.19           N  
ATOM   1347  CA  LEU A 183      -1.637  17.141   1.146  1.00 72.19           C  
ATOM   1348  C   LEU A 183      -1.519  16.578   2.557  1.00 72.19           C  
ATOM   1349  CB  LEU A 183      -0.266  17.141   0.463  1.00 72.19           C  
ATOM   1350  O   LEU A 183      -1.118  17.297   3.482  1.00 72.19           O  
ATOM   1351  CG  LEU A 183      -0.245  17.500  -1.022  1.00 72.19           C  
ATOM   1352  CD1 LEU A 183       1.191  17.625  -1.519  1.00 72.19           C  
ATOM   1353  CD2 LEU A 183      -1.014  16.469  -1.837  1.00 72.19           C  
ATOM   1354  N   PHE A 184      -2.156  15.500   2.781  1.00 82.88           N  
ATOM   1355  CA  PHE A 184      -2.186  14.797   4.059  1.00 82.88           C  
ATOM   1356  C   PHE A 184      -0.985  13.867   4.191  1.00 82.88           C  
ATOM   1357  CB  PHE A 184      -3.486  14.000   4.203  1.00 82.88           C  
ATOM   1358  O   PHE A 184      -0.773  12.992   3.350  1.00 82.88           O  
ATOM   1359  CG  PHE A 184      -3.686  13.406   5.570  1.00 82.88           C  
ATOM   1360  CD1 PHE A 184      -3.346  12.078   5.824  1.00 82.88           C  
ATOM   1361  CD2 PHE A 184      -4.211  14.164   6.602  1.00 82.88           C  
ATOM   1362  CE1 PHE A 184      -3.527  11.523   7.090  1.00 82.88           C  
ATOM   1363  CE2 PHE A 184      -4.398  13.625   7.871  1.00 82.88           C  
ATOM   1364  CZ  PHE A 184      -4.055  12.305   8.109  1.00 82.88           C  
ATOM   1365  N   ASP A 185      -0.059  14.211   5.109  1.00 87.00           N  
ATOM   1366  CA  ASP A 185       1.123  13.383   5.328  1.00 87.00           C  
ATOM   1367  C   ASP A 185       0.748  12.055   5.977  1.00 87.00           C  
ATOM   1368  CB  ASP A 185       2.141  14.125   6.203  1.00 87.00           C  
ATOM   1369  O   ASP A 185       0.368  12.008   7.148  1.00 87.00           O  
ATOM   1370  CG  ASP A 185       3.438  13.352   6.379  1.00 87.00           C  
ATOM   1371  OD1 ASP A 185       3.660  12.359   5.660  1.00 87.00           O  
ATOM   1372  OD2 ASP A 185       4.246  13.750   7.250  1.00 87.00           O  
ATOM   1373  N   ASN A 186       1.021  10.883   5.242  1.00 90.94           N  
ATOM   1374  CA  ASN A 186       0.608   9.555   5.676  1.00 90.94           C  
ATOM   1375  C   ASN A 186       1.746   8.812   6.367  1.00 90.94           C  
ATOM   1376  CB  ASN A 186       0.087   8.742   4.488  1.00 90.94           C  
ATOM   1377  O   ASN A 186       1.585   7.660   6.773  1.00 90.94           O  
ATOM   1378  CG  ASN A 186      -1.291   9.188   4.035  1.00 90.94           C  
ATOM   1379  ND2 ASN A 186      -1.342   9.961   2.959  1.00 90.94           N  
ATOM   1380  OD1 ASN A 186      -2.301   8.836   4.652  1.00 90.94           O  
ATOM   1381  N   THR A 187       2.818   9.469   6.652  1.00 88.12           N  
ATOM   1382  CA  THR A 187       4.055   8.812   7.070  1.00 88.12           C  
ATOM   1383  C   THR A 187       3.848   8.047   8.375  1.00 88.12           C  
ATOM   1384  CB  THR A 187       5.188   9.844   7.254  1.00 88.12           C  
ATOM   1385  O   THR A 187       4.168   6.859   8.453  1.00 88.12           O  
ATOM   1386  CG2 THR A 187       6.496   9.156   7.637  1.00 88.12           C  
ATOM   1387  OG1 THR A 187       5.379  10.555   6.027  1.00 88.12           O  
ATOM   1388  N   ALA A 188       3.320   8.641   9.461  1.00 90.19           N  
ATOM   1389  CA  ALA A 188       3.152   8.031  10.773  1.00 90.19           C  
ATOM   1390  C   ALA A 188       2.102   6.926  10.742  1.00 90.19           C  
ATOM   1391  CB  ALA A 188       2.771   9.094  11.812  1.00 90.19           C  
ATOM   1392  O   ALA A 188       2.301   5.852  11.312  1.00 90.19           O  
ATOM   1393  N   MET A 189       1.054   7.113  10.055  1.00 93.50           N  
ATOM   1394  CA  MET A 189      -0.064   6.176   9.977  1.00 93.50           C  
ATOM   1395  C   MET A 189       0.313   4.945   9.164  1.00 93.50           C  
ATOM   1396  CB  MET A 189      -1.293   6.852   9.367  1.00 93.50           C  
ATOM   1397  O   MET A 189      -0.034   3.820   9.539  1.00 93.50           O  
ATOM   1398  CG  MET A 189      -1.773   8.070  10.141  1.00 93.50           C  
ATOM   1399  SD  MET A 189      -1.130   8.109  11.859  1.00 93.50           S  
ATOM   1400  CE  MET A 189      -1.757   9.719  12.398  1.00 93.50           C  
ATOM   1401  N   MET A 190       0.971   5.203   8.039  1.00 94.00           N  
ATOM   1402  CA  MET A 190       1.401   4.090   7.203  1.00 94.00           C  
ATOM   1403  C   MET A 190       2.420   3.221   7.930  1.00 94.00           C  
ATOM   1404  CB  MET A 190       1.995   4.602   5.887  1.00 94.00           C  
ATOM   1405  O   MET A 190       2.381   1.992   7.832  1.00 94.00           O  
ATOM   1406  CG  MET A 190       2.393   3.496   4.922  1.00 94.00           C  
ATOM   1407  SD  MET A 190       0.950   2.533   4.324  1.00 94.00           S  
ATOM   1408  CE  MET A 190       0.234   3.727   3.158  1.00 94.00           C  
ATOM   1409  N   GLN A 191       3.342   3.904   8.617  1.00 92.75           N  
ATOM   1410  CA  GLN A 191       4.305   3.133   9.398  1.00 92.75           C  
ATOM   1411  C   GLN A 191       3.598   2.270  10.445  1.00 92.75           C  
ATOM   1412  CB  GLN A 191       5.312   4.059  10.078  1.00 92.75           C  
ATOM   1413  O   GLN A 191       3.984   1.121  10.672  1.00 92.75           O  
ATOM   1414  CG  GLN A 191       6.465   3.328  10.758  1.00 92.75           C  
ATOM   1415  CD  GLN A 191       7.281   2.498   9.781  1.00 92.75           C  
ATOM   1416  NE2 GLN A 191       7.324   1.190  10.008  1.00 92.75           N  
ATOM   1417  OE1 GLN A 191       7.867   3.031   8.836  1.00 92.75           O  
ATOM   1418  N   ALA A 192       2.621   2.773  11.109  1.00 94.06           N  
ATOM   1419  CA  ALA A 192       1.827   2.033  12.086  1.00 94.06           C  
ATOM   1420  C   ALA A 192       1.137   0.837  11.438  1.00 94.06           C  
ATOM   1421  CB  ALA A 192       0.795   2.951  12.734  1.00 94.06           C  
ATOM   1422  O   ALA A 192       1.065  -0.242  12.031  1.00 94.06           O  
ATOM   1423  N   ALA A 193       0.662   1.030  10.250  1.00 95.00           N  
ATOM   1424  CA  ALA A 193       0.032  -0.054   9.500  1.00 95.00           C  
ATOM   1425  C   ALA A 193       1.038  -1.154   9.172  1.00 95.00           C  
ATOM   1426  CB  ALA A 193      -0.599   0.481   8.211  1.00 95.00           C  
ATOM   1427  O   ALA A 193       0.741  -2.342   9.328  1.00 95.00           O  
ATOM   1428  N   PHE A 194       2.242  -0.773   8.734  1.00 92.94           N  
ATOM   1429  CA  PHE A 194       3.311  -1.731   8.484  1.00 92.94           C  
ATOM   1430  C   PHE A 194       3.621  -2.539   9.742  1.00 92.94           C  
ATOM   1431  CB  PHE A 194       4.574  -1.015   7.996  1.00 92.94           C  
ATOM   1432  O   PHE A 194       3.725  -3.766   9.688  1.00 92.94           O  
ATOM   1433  CG  PHE A 194       4.473  -0.501   6.586  1.00 92.94           C  
ATOM   1434  CD1 PHE A 194       3.479  -0.963   5.734  1.00 92.94           C  
ATOM   1435  CD2 PHE A 194       5.375   0.444   6.113  1.00 92.94           C  
ATOM   1436  CE1 PHE A 194       3.383  -0.490   4.426  1.00 92.94           C  
ATOM   1437  CE2 PHE A 194       5.285   0.921   4.809  1.00 92.94           C  
ATOM   1438  CZ  PHE A 194       4.289   0.453   3.967  1.00 92.94           C  
ATOM   1439  N   ASN A 195       3.822  -1.822  10.859  1.00 93.19           N  
ATOM   1440  CA  ASN A 195       4.195  -2.455  12.125  1.00 93.19           C  
ATOM   1441  C   ASN A 195       3.174  -3.506  12.547  1.00 93.19           C  
ATOM   1442  CB  ASN A 195       4.359  -1.402  13.227  1.00 93.19           C  
ATOM   1443  O   ASN A 195       3.543  -4.605  12.969  1.00 93.19           O  
ATOM   1444  CG  ASN A 195       5.578  -0.526  13.016  1.00 93.19           C  
ATOM   1445  ND2 ASN A 195       5.617   0.609  13.703  1.00 93.19           N  
ATOM   1446  OD1 ASN A 195       6.477  -0.866  12.242  1.00 93.19           O  
ATOM   1447  N   LEU A 196       1.929  -3.164  12.344  1.00 94.12           N  
ATOM   1448  CA  LEU A 196       0.884  -4.094  12.766  1.00 94.12           C  
ATOM   1449  C   LEU A 196       0.804  -5.285  11.820  1.00 94.12           C  
ATOM   1450  CB  LEU A 196      -0.471  -3.383  12.828  1.00 94.12           C  
ATOM   1451  O   LEU A 196       0.655  -6.426  12.258  1.00 94.12           O  
ATOM   1452  CG  LEU A 196      -1.612  -4.156  13.492  1.00 94.12           C  
ATOM   1453  CD1 LEU A 196      -1.373  -4.262  14.992  1.00 94.12           C  
ATOM   1454  CD2 LEU A 196      -2.951  -3.482  13.203  1.00 94.12           C  
ATOM   1455  N   ALA A 197       0.780  -4.980  10.500  1.00 93.19           N  
ATOM   1456  CA  ALA A 197       0.730  -6.043   9.500  1.00 93.19           C  
ATOM   1457  C   ALA A 197       1.850  -7.059   9.719  1.00 93.19           C  
ATOM   1458  CB  ALA A 197       0.818  -5.461   8.094  1.00 93.19           C  
ATOM   1459  O   ALA A 197       1.637  -8.266   9.594  1.00 93.19           O  
ATOM   1460  N   ILE A 198       2.955  -6.551  10.109  1.00 90.94           N  
ATOM   1461  CA  ILE A 198       4.121  -7.391  10.367  1.00 90.94           C  
ATOM   1462  C   ILE A 198       3.908  -8.195  11.641  1.00 90.94           C  
ATOM   1463  CB  ILE A 198       5.410  -6.547  10.469  1.00 90.94           C  
ATOM   1464  O   ILE A 198       4.133  -9.406  11.664  1.00 90.94           O  
ATOM   1465  CG1 ILE A 198       5.785  -5.965   9.102  1.00 90.94           C  
ATOM   1466  CG2 ILE A 198       6.559  -7.383  11.039  1.00 90.94           C  
ATOM   1467  CD1 ILE A 198       6.820  -4.852   9.164  1.00 90.94           C  
ATOM   1468  N   SER A 199       3.523  -7.547  12.703  1.00 92.12           N  
ATOM   1469  CA  SER A 199       3.359  -8.180  14.008  1.00 92.12           C  
ATOM   1470  C   SER A 199       2.283  -9.258  13.961  1.00 92.12           C  
ATOM   1471  CB  SER A 199       3.008  -7.137  15.070  1.00 92.12           C  
ATOM   1472  O   SER A 199       2.412 -10.297  14.617  1.00 92.12           O  
ATOM   1473  OG  SER A 199       1.654  -6.738  14.953  1.00 92.12           O  
ATOM   1474  N   LYS A 200       1.213  -9.062  13.125  1.00 91.94           N  
ATOM   1475  CA  LYS A 200       0.070  -9.977  13.109  1.00 91.94           C  
ATOM   1476  C   LYS A 200       0.130 -10.922  11.914  1.00 91.94           C  
ATOM   1477  CB  LYS A 200      -1.242  -9.188  13.094  1.00 91.94           C  
ATOM   1478  O   LYS A 200      -0.645 -11.875  11.828  1.00 91.94           O  
ATOM   1479  CG  LYS A 200      -1.492  -8.375  14.359  1.00 91.94           C  
ATOM   1480  CD  LYS A 200      -1.771  -9.273  15.555  1.00 91.94           C  
ATOM   1481  CE  LYS A 200      -2.168  -8.461  16.781  1.00 91.94           C  
ATOM   1482  NZ  LYS A 200      -2.418  -9.336  17.969  1.00 91.94           N  
ATOM   1483  N   SER A 201       1.140 -10.602  11.031  1.00 90.75           N  
ATOM   1484  CA  SER A 201       1.257 -11.359   9.789  1.00 90.75           C  
ATOM   1485  C   SER A 201      -0.007 -11.234   8.945  1.00 90.75           C  
ATOM   1486  CB  SER A 201       1.543 -12.828  10.078  1.00 90.75           C  
ATOM   1487  O   SER A 201      -0.493 -12.227   8.391  1.00 90.75           O  
ATOM   1488  OG  SER A 201       2.783 -12.977  10.742  1.00 90.75           O  
ATOM   1489  N   PHE A 202      -0.655 -10.141   9.008  1.00 93.31           N  
ATOM   1490  CA  PHE A 202      -1.831  -9.812   8.211  1.00 93.31           C  
ATOM   1491  C   PHE A 202      -1.429  -9.156   6.898  1.00 93.31           C  
ATOM   1492  CB  PHE A 202      -2.773  -8.898   8.992  1.00 93.31           C  
ATOM   1493  O   PHE A 202      -0.373  -8.523   6.812  1.00 93.31           O  
ATOM   1494  CG  PHE A 202      -3.521  -9.594  10.102  1.00 93.31           C  
ATOM   1495  CD1 PHE A 202      -3.357 -10.953  10.320  1.00 93.31           C  
ATOM   1496  CD2 PHE A 202      -4.391  -8.883  10.922  1.00 93.31           C  
ATOM   1497  CE1 PHE A 202      -4.051 -11.602  11.336  1.00 93.31           C  
ATOM   1498  CE2 PHE A 202      -5.086  -9.523  11.945  1.00 93.31           C  
ATOM   1499  CZ  PHE A 202      -4.914 -10.883  12.148  1.00 93.31           C  
ATOM   1500  N   LYS A 203      -2.363  -9.273   5.953  1.00 93.75           N  
ATOM   1501  CA  LYS A 203      -2.215  -8.578   4.680  1.00 93.75           C  
ATOM   1502  C   LYS A 203      -2.615  -7.113   4.805  1.00 93.75           C  
ATOM   1503  CB  LYS A 203      -3.053  -9.266   3.596  1.00 93.75           C  
ATOM   1504  O   LYS A 203      -3.611  -6.789   5.453  1.00 93.75           O  
ATOM   1505  CG  LYS A 203      -2.953  -8.602   2.229  1.00 93.75           C  
ATOM   1506  CD  LYS A 203      -3.740  -9.367   1.176  1.00 93.75           C  
ATOM   1507  CE  LYS A 203      -5.234  -9.117   1.296  1.00 93.75           C  
ATOM   1508  NZ  LYS A 203      -6.016  -9.898   0.290  1.00 93.75           N  
ATOM   1509  N   LEU A 204      -1.729  -6.199   4.199  1.00 95.38           N  
ATOM   1510  CA  LEU A 204      -2.074  -4.785   4.137  1.00 95.38           C  
ATOM   1511  C   LEU A 204      -2.592  -4.410   2.752  1.00 95.38           C  
ATOM   1512  CB  LEU A 204      -0.863  -3.920   4.492  1.00 95.38           C  
ATOM   1513  O   LEU A 204      -1.861  -4.512   1.764  1.00 95.38           O  
ATOM   1514  CG  LEU A 204      -1.083  -2.406   4.480  1.00 95.38           C  
ATOM   1515  CD1 LEU A 204      -2.076  -2.010   5.570  1.00 95.38           C  
ATOM   1516  CD2 LEU A 204       0.240  -1.672   4.668  1.00 95.38           C  
ATOM   1517  N   ASN A 205      -3.850  -3.984   2.695  1.00 94.75           N  
ATOM   1518  CA  ASN A 205      -4.488  -3.580   1.447  1.00 94.75           C  
ATOM   1519  C   ASN A 205      -4.465  -2.064   1.270  1.00 94.75           C  
ATOM   1520  CB  ASN A 205      -5.926  -4.098   1.389  1.00 94.75           C  
ATOM   1521  O   ASN A 205      -4.867  -1.324   2.166  1.00 94.75           O  
ATOM   1522  CG  ASN A 205      -6.000  -5.613   1.327  1.00 94.75           C  
ATOM   1523  ND2 ASN A 205      -6.902  -6.191   2.111  1.00 94.75           N  
ATOM   1524  OD1 ASN A 205      -5.254  -6.254   0.583  1.00 94.75           O  
ATOM   1525  N   LEU A 206      -3.980  -1.648   0.159  1.00 94.62           N  
ATOM   1526  CA  LEU A 206      -3.949  -0.222  -0.148  1.00 94.62           C  
ATOM   1527  C   LEU A 206      -5.035   0.139  -1.158  1.00 94.62           C  
ATOM   1528  CB  LEU A 206      -2.576   0.180  -0.691  1.00 94.62           C  
ATOM   1529  O   LEU A 206      -5.250  -0.589  -2.129  1.00 94.62           O  
ATOM   1530  CG  LEU A 206      -1.374  -0.142   0.199  1.00 94.62           C  
ATOM   1531  CD1 LEU A 206      -0.074   0.199  -0.522  1.00 94.62           C  
ATOM   1532  CD2 LEU A 206      -1.472   0.612   1.521  1.00 94.62           C  
ATOM   1533  N   SER A 207      -5.738   1.223  -0.839  1.00 91.56           N  
ATOM   1534  CA  SER A 207      -6.793   1.690  -1.731  1.00 91.56           C  
ATOM   1535  C   SER A 207      -6.215   2.422  -2.938  1.00 91.56           C  
ATOM   1536  CB  SER A 207      -7.758   2.609  -0.982  1.00 91.56           C  
ATOM   1537  O   SER A 207      -5.070   2.877  -2.904  1.00 91.56           O  
ATOM   1538  OG  SER A 207      -8.367   1.926   0.098  1.00 91.56           O  
ATOM   1539  N   THR A 208      -7.012   2.508  -4.004  1.00 88.62           N  
ATOM   1540  CA  THR A 208      -6.621   3.309  -5.160  1.00 88.62           C  
ATOM   1541  C   THR A 208      -6.469   4.777  -4.773  1.00 88.62           C  
ATOM   1542  CB  THR A 208      -7.641   3.176  -6.305  1.00 88.62           C  
ATOM   1543  O   THR A 208      -7.223   5.285  -3.939  1.00 88.62           O  
ATOM   1544  CG2 THR A 208      -8.922   3.941  -5.988  1.00 88.62           C  
ATOM   1545  OG1 THR A 208      -7.070   3.697  -7.508  1.00 88.62           O  
ATOM   1546  N   GLY A 209      -5.441   5.438  -5.258  1.00 86.44           N  
ATOM   1547  CA  GLY A 209      -5.184   6.840  -4.977  1.00 86.44           C  
ATOM   1548  C   GLY A 209      -3.744   7.125  -4.602  1.00 86.44           C  
ATOM   1549  O   GLY A 209      -2.883   6.246  -4.715  1.00 86.44           O  
ATOM   1550  N   THR A 210      -3.463   8.422  -4.246  1.00 87.56           N  
ATOM   1551  CA  THR A 210      -2.100   8.828  -3.922  1.00 87.56           C  
ATOM   1552  C   THR A 210      -1.945   9.047  -2.420  1.00 87.56           C  
ATOM   1553  CB  THR A 210      -1.704  10.109  -4.676  1.00 87.56           C  
ATOM   1554  O   THR A 210      -2.664   9.859  -1.828  1.00 87.56           O  
ATOM   1555  CG2 THR A 210      -0.265  10.508  -4.363  1.00 87.56           C  
ATOM   1556  OG1 THR A 210      -1.834   9.891  -6.086  1.00 87.56           O  
ATOM   1557  N   TYR A 211      -1.020   8.203  -1.846  1.00 89.81           N  
ATOM   1558  CA  TYR A 211      -0.583   8.453  -0.476  1.00 89.81           C  
ATOM   1559  C   TYR A 211       0.613   9.398  -0.445  1.00 89.81           C  
ATOM   1560  CB  TYR A 211      -0.227   7.133   0.220  1.00 89.81           C  
ATOM   1561  O   TYR A 211       1.669   9.086  -1.002  1.00 89.81           O  
ATOM   1562  CG  TYR A 211      -1.397   6.195   0.375  1.00 89.81           C  
ATOM   1563  CD1 TYR A 211      -2.223   6.254   1.495  1.00 89.81           C  
ATOM   1564  CD2 TYR A 211      -1.680   5.242  -0.599  1.00 89.81           C  
ATOM   1565  CE1 TYR A 211      -3.301   5.391   1.643  1.00 89.81           C  
ATOM   1566  CE2 TYR A 211      -2.756   4.371  -0.461  1.00 89.81           C  
ATOM   1567  OH  TYR A 211      -4.625   3.592   0.801  1.00 89.81           O  
ATOM   1568  CZ  TYR A 211      -3.559   4.453   0.661  1.00 89.81           C  
ATOM   1569  N   TYR A 212       0.411  10.516   0.195  1.00 86.38           N  
ATOM   1570  CA  TYR A 212       1.455  11.531   0.237  1.00 86.38           C  
ATOM   1571  C   TYR A 212       2.316  11.375   1.483  1.00 86.38           C  
ATOM   1572  CB  TYR A 212       0.841  12.938   0.196  1.00 86.38           C  
ATOM   1573  O   TYR A 212       1.798  11.180   2.584  1.00 86.38           O  
ATOM   1574  CG  TYR A 212       1.860  14.047   0.261  1.00 86.38           C  
ATOM   1575  CD1 TYR A 212       2.168  14.664   1.471  1.00 86.38           C  
ATOM   1576  CD2 TYR A 212       2.518  14.477  -0.885  1.00 86.38           C  
ATOM   1577  CE1 TYR A 212       3.105  15.688   1.535  1.00 86.38           C  
ATOM   1578  CE2 TYR A 212       3.455  15.500  -0.833  1.00 86.38           C  
ATOM   1579  OH  TYR A 212       4.672  17.109   0.438  1.00 86.38           O  
ATOM   1580  CZ  TYR A 212       3.744  16.109   0.380  1.00 86.38           C  
ATOM   1581  N   PHE A 213       3.703  11.492   1.337  1.00 83.88           N  
ATOM   1582  CA  PHE A 213       4.648  11.352   2.439  1.00 83.88           C  
ATOM   1583  C   PHE A 213       5.594  12.547   2.492  1.00 83.88           C  
ATOM   1584  CB  PHE A 213       5.449  10.055   2.303  1.00 83.88           C  
ATOM   1585  O   PHE A 213       6.258  12.867   1.504  1.00 83.88           O  
ATOM   1586  CG  PHE A 213       4.590   8.828   2.170  1.00 83.88           C  
ATOM   1587  CD1 PHE A 213       4.133   8.156   3.297  1.00 83.88           C  
ATOM   1588  CD2 PHE A 213       4.242   8.344   0.916  1.00 83.88           C  
ATOM   1589  CE1 PHE A 213       3.340   7.016   3.176  1.00 83.88           C  
ATOM   1590  CE2 PHE A 213       3.449   7.203   0.788  1.00 83.88           C  
ATOM   1591  CZ  PHE A 213       3.000   6.543   1.919  1.00 83.88           C  
ATOM   1592  N   GLU A 214       5.629  13.414   3.570  1.00 73.56           N  
ATOM   1593  CA  GLU A 214       6.355  14.672   3.738  1.00 73.56           C  
ATOM   1594  C   GLU A 214       7.582  14.484   4.625  1.00 73.56           C  
ATOM   1595  CB  GLU A 214       5.438  15.742   4.328  1.00 73.56           C  
ATOM   1596  O   GLU A 214       8.602  15.156   4.434  1.00 73.56           O  
ATOM   1597  CG  GLU A 214       4.473  16.344   3.318  1.00 73.56           C  
ATOM   1598  CD  GLU A 214       3.717  17.562   3.859  1.00 73.56           C  
ATOM   1599  OE1 GLU A 214       2.928  18.172   3.102  1.00 73.56           O  
ATOM   1600  OE2 GLU A 214       3.916  17.891   5.047  1.00 73.56           O  
ATOM   1601  N   SER A 215       7.559  13.516   5.605  1.00 64.25           N  
ATOM   1602  CA  SER A 215       8.586  13.367   6.633  1.00 64.25           C  
ATOM   1603  C   SER A 215       9.727  12.469   6.160  1.00 64.25           C  
ATOM   1604  CB  SER A 215       7.980  12.805   7.918  1.00 64.25           C  
ATOM   1605  O   SER A 215       9.531  11.625   5.281  1.00 64.25           O  
ATOM   1606  OG  SER A 215       7.551  11.469   7.727  1.00 64.25           O  
ATOM   1607  N   SER A 216      11.094  12.938   6.320  1.00 54.22           N  
ATOM   1608  CA  SER A 216      12.406  12.336   6.129  1.00 54.22           C  
ATOM   1609  C   SER A 216      12.516  10.992   6.840  1.00 54.22           C  
ATOM   1610  CB  SER A 216      13.500  13.281   6.637  1.00 54.22           C  
ATOM   1611  O   SER A 216      13.570  10.359   6.832  1.00 54.22           O  
ATOM   1612  OG  SER A 216      13.336  13.547   8.016  1.00 54.22           O  
ATOM   1613  N   ASP A 217      11.297  10.477   7.488  1.00 56.81           N  
ATOM   1614  CA  ASP A 217      11.328   9.180   8.148  1.00 56.81           C  
ATOM   1615  C   ASP A 217      10.977   8.055   7.176  1.00 56.81           C  
ATOM   1616  CB  ASP A 217      10.359   9.164   9.336  1.00 56.81           C  
ATOM   1617  O   ASP A 217       9.984   8.141   6.453  1.00 56.81           O  
ATOM   1618  CG  ASP A 217      10.875   9.953  10.531  1.00 56.81           C  
ATOM   1619  OD1 ASP A 217      12.102  10.164  10.641  1.00 56.81           O  
ATOM   1620  OD2 ASP A 217      10.039  10.359  11.367  1.00 56.81           O  
ATOM   1621  N   THR A 218      11.875   7.605   6.496  1.00 68.25           N  
ATOM   1622  CA  THR A 218      11.852   6.477   5.570  1.00 68.25           C  
ATOM   1623  C   THR A 218      10.891   5.398   6.062  1.00 68.25           C  
ATOM   1624  CB  THR A 218      13.258   5.875   5.383  1.00 68.25           C  
ATOM   1625  O   THR A 218      10.711   5.223   7.270  1.00 68.25           O  
ATOM   1626  CG2 THR A 218      14.203   6.875   4.730  1.00 68.25           C  
ATOM   1627  OG1 THR A 218      13.781   5.500   6.660  1.00 68.25           O  
ATOM   1628  N   LEU A 219       9.758   5.125   5.336  1.00 83.62           N  
ATOM   1629  CA  LEU A 219       8.961   3.928   5.578  1.00 83.62           C  
ATOM   1630  C   LEU A 219       9.859   2.713   5.793  1.00 83.62           C  
ATOM   1631  CB  LEU A 219       8.008   3.672   4.406  1.00 83.62           C  
ATOM   1632  O   LEU A 219      10.734   2.428   4.973  1.00 83.62           O  
ATOM   1633  CG  LEU A 219       6.938   4.734   4.160  1.00 83.62           C  
ATOM   1634  CD1 LEU A 219       6.180   4.438   2.869  1.00 83.62           C  
ATOM   1635  CD2 LEU A 219       5.980   4.816   5.344  1.00 83.62           C  
ATOM   1636  N   ARG A 220       9.688   2.113   6.938  1.00 84.94           N  
ATOM   1637  CA  ARG A 220      10.539   0.980   7.281  1.00 84.94           C  
ATOM   1638  C   ARG A 220       9.727  -0.305   7.387  1.00 84.94           C  
ATOM   1639  CB  ARG A 220      11.281   1.243   8.594  1.00 84.94           C  
ATOM   1640  O   ARG A 220       8.742  -0.363   8.125  1.00 84.94           O  
ATOM   1641  CG  ARG A 220      12.273   2.391   8.523  1.00 84.94           C  
ATOM   1642  CD  ARG A 220      13.047   2.547   9.828  1.00 84.94           C  
ATOM   1643  NE  ARG A 220      14.273   3.316   9.633  1.00 84.94           N  
ATOM   1644  NH1 ARG A 220      13.273   5.375   9.953  1.00 84.94           N  
ATOM   1645  NH2 ARG A 220      15.523   5.242   9.508  1.00 84.94           N  
ATOM   1646  CZ  ARG A 220      14.352   4.645   9.695  1.00 84.94           C  
ATOM   1647  N   ILE A 221      10.148  -1.190   6.660  1.00 84.69           N  
ATOM   1648  CA  ILE A 221       9.617  -2.545   6.742  1.00 84.69           C  
ATOM   1649  C   ILE A 221      10.672  -3.480   7.332  1.00 84.69           C  
ATOM   1650  CB  ILE A 221       9.156  -3.059   5.359  1.00 84.69           C  
ATOM   1651  O   ILE A 221      11.703  -3.725   6.715  1.00 84.69           O  
ATOM   1652  CG1 ILE A 221       8.062  -2.150   4.789  1.00 84.69           C  
ATOM   1653  CG2 ILE A 221       8.672  -4.508   5.457  1.00 84.69           C  
ATOM   1654  CD1 ILE A 221       7.664  -2.484   3.359  1.00 84.69           C  
ATOM   1655  N   THR A 222      10.430  -4.035   8.602  1.00 82.75           N  
ATOM   1656  CA  THR A 222      11.484  -4.688   9.367  1.00 82.75           C  
ATOM   1657  C   THR A 222      11.188  -6.180   9.523  1.00 82.75           C  
ATOM   1658  CB  THR A 222      11.641  -4.043  10.758  1.00 82.75           C  
ATOM   1659  O   THR A 222      11.906  -6.883  10.234  1.00 82.75           O  
ATOM   1660  CG2 THR A 222      12.094  -2.592  10.641  1.00 82.75           C  
ATOM   1661  OG1 THR A 222      10.391  -4.090  11.445  1.00 82.75           O  
ATOM   1662  N   GLY A 223      10.172  -6.680   8.883  1.00 79.50           N  
ATOM   1663  CA  GLY A 223       9.781  -8.078   8.953  1.00 79.50           C  
ATOM   1664  C   GLY A 223       8.977  -8.539   7.750  1.00 79.50           C  
ATOM   1665  O   GLY A 223       8.773  -7.773   6.805  1.00 79.50           O  
ATOM   1666  N   PRO A 224       8.500  -9.875   7.711  1.00 81.31           N  
ATOM   1667  CA  PRO A 224       7.645 -10.344   6.617  1.00 81.31           C  
ATOM   1668  C   PRO A 224       6.348  -9.555   6.496  1.00 81.31           C  
ATOM   1669  CB  PRO A 224       7.363 -11.805   6.996  1.00 81.31           C  
ATOM   1670  O   PRO A 224       5.648  -9.352   7.492  1.00 81.31           O  
ATOM   1671  CG  PRO A 224       8.461 -12.172   7.941  1.00 81.31           C  
ATOM   1672  CD  PRO A 224       8.867 -10.938   8.703  1.00 81.31           C  
ATOM   1673  N   ILE A 225       6.141  -9.195   5.145  1.00 86.06           N  
ATOM   1674  CA  ILE A 225       4.938  -8.398   4.957  1.00 86.06           C  
ATOM   1675  C   ILE A 225       4.297  -8.734   3.611  1.00 86.06           C  
ATOM   1676  CB  ILE A 225       5.246  -6.883   5.039  1.00 86.06           C  
ATOM   1677  O   ILE A 225       4.996  -9.023   2.639  1.00 86.06           O  
ATOM   1678  CG1 ILE A 225       3.943  -6.074   5.066  1.00 86.06           C  
ATOM   1679  CG2 ILE A 225       6.137  -6.453   3.873  1.00 86.06           C  
ATOM   1680  CD1 ILE A 225       4.133  -4.613   5.449  1.00 86.06           C  
ATOM   1681  N   HIS A 226       2.943  -8.750   3.561  1.00 91.38           N  
ATOM   1682  CA  HIS A 226       2.139  -8.836   2.348  1.00 91.38           C  
ATOM   1683  C   HIS A 226       1.347  -7.555   2.117  1.00 91.38           C  
ATOM   1684  CB  HIS A 226       1.190 -10.031   2.422  1.00 91.38           C  
ATOM   1685  O   HIS A 226       0.432  -7.238   2.881  1.00 91.38           O  
ATOM   1686  CG  HIS A 226       0.456 -10.297   1.145  1.00 91.38           C  
ATOM   1687  CD2 HIS A 226       0.229  -9.508   0.070  1.00 91.38           C  
ATOM   1688  ND1 HIS A 226      -0.151 -11.500   0.870  1.00 91.38           N  
ATOM   1689  CE1 HIS A 226      -0.720 -11.438  -0.322  1.00 91.38           C  
ATOM   1690  NE2 HIS A 226      -0.504 -10.242  -0.829  1.00 91.38           N  
ATOM   1691  N   ILE A 227       1.850  -6.789   1.052  1.00 92.81           N  
ATOM   1692  CA  ILE A 227       1.178  -5.551   0.680  1.00 92.81           C  
ATOM   1693  C   ILE A 227       0.542  -5.699  -0.701  1.00 92.81           C  
ATOM   1694  CB  ILE A 227       2.154  -4.352   0.691  1.00 92.81           C  
ATOM   1695  O   ILE A 227       1.200  -6.129  -1.650  1.00 92.81           O  
ATOM   1696  CG1 ILE A 227       2.830  -4.227   2.062  1.00 92.81           C  
ATOM   1697  CG2 ILE A 227       1.426  -3.057   0.320  1.00 92.81           C  
ATOM   1698  CD1 ILE A 227       3.955  -3.203   2.107  1.00 92.81           C  
ATOM   1699  N   GLU A 228      -0.722  -5.352  -0.740  1.00 93.94           N  
ATOM   1700  CA  GLU A 228      -1.411  -5.355  -2.027  1.00 93.94           C  
ATOM   1701  C   GLU A 228      -2.088  -4.012  -2.293  1.00 93.94           C  
ATOM   1702  CB  GLU A 228      -2.443  -6.484  -2.082  1.00 93.94           C  
ATOM   1703  O   GLU A 228      -3.008  -3.621  -1.573  1.00 93.94           O  
ATOM   1704  CG  GLU A 228      -3.047  -6.699  -3.463  1.00 93.94           C  
ATOM   1705  CD  GLU A 228      -4.023  -7.863  -3.516  1.00 93.94           C  
ATOM   1706  OE1 GLU A 228      -4.590  -8.133  -4.598  1.00 93.94           O  
ATOM   1707  OE2 GLU A 228      -4.223  -8.516  -2.465  1.00 93.94           O  
ATOM   1708  N   GLY A 229      -1.512  -3.350  -3.342  1.00 92.12           N  
ATOM   1709  CA  GLY A 229      -2.180  -2.139  -3.789  1.00 92.12           C  
ATOM   1710  C   GLY A 229      -3.234  -2.395  -4.848  1.00 92.12           C  
ATOM   1711  O   GLY A 229      -3.107  -3.326  -5.645  1.00 92.12           O  
ATOM   1712  N   ARG A 230      -4.348  -1.650  -4.840  1.00 89.00           N  
ATOM   1713  CA  ARG A 230      -5.281  -1.649  -5.961  1.00 89.00           C  
ATOM   1714  C   ARG A 230      -4.699  -0.911  -7.160  1.00 89.00           C  
ATOM   1715  CB  ARG A 230      -6.613  -1.015  -5.551  1.00 89.00           C  
ATOM   1716  O   ARG A 230      -3.871  -0.012  -7.000  1.00 89.00           O  
ATOM   1717  CG  ARG A 230      -7.406  -1.841  -4.551  1.00 89.00           C  
ATOM   1718  CD  ARG A 230      -8.805  -1.275  -4.336  1.00 89.00           C  
ATOM   1719  NE  ARG A 230      -9.586  -2.104  -3.424  1.00 89.00           N  
ATOM   1720  NH1 ARG A 230     -11.547  -0.909  -3.689  1.00 89.00           N  
ATOM   1721  NH2 ARG A 230     -11.484  -2.725  -2.293  1.00 89.00           N  
ATOM   1722  CZ  ARG A 230     -10.875  -1.911  -3.139  1.00 89.00           C  
ATOM   1723  N   PRO A 231      -4.922  -1.371  -8.383  1.00 80.69           N  
ATOM   1724  CA  PRO A 231      -4.391  -0.649  -9.539  1.00 80.69           C  
ATOM   1725  C   PRO A 231      -4.566   0.864  -9.422  1.00 80.69           C  
ATOM   1726  CB  PRO A 231      -5.215  -1.204 -10.711  1.00 80.69           C  
ATOM   1727  O   PRO A 231      -5.660   1.340  -9.109  1.00 80.69           O  
ATOM   1728  CG  PRO A 231      -5.625  -2.572 -10.266  1.00 80.69           C  
ATOM   1729  CD  PRO A 231      -5.883  -2.539  -8.789  1.00 80.69           C  
ATOM   1730  N   GLY A 232      -3.453   1.630  -9.523  1.00 79.75           N  
ATOM   1731  CA  GLY A 232      -3.525   3.080  -9.453  1.00 79.75           C  
ATOM   1732  C   GLY A 232      -3.088   3.641  -8.117  1.00 79.75           C  
ATOM   1733  O   GLY A 232      -3.201   4.844  -7.875  1.00 79.75           O  
ATOM   1734  N   THR A 233      -2.627   2.662  -7.215  1.00 89.44           N  
ATOM   1735  CA  THR A 233      -2.074   3.051  -5.926  1.00 89.44           C  
ATOM   1736  C   THR A 233      -0.713   3.721  -6.098  1.00 89.44           C  
ATOM   1737  CB  THR A 233      -1.934   1.836  -4.988  1.00 89.44           C  
ATOM   1738  O   THR A 233       0.198   3.143  -6.691  1.00 89.44           O  
ATOM   1739  CG2 THR A 233      -1.377   2.248  -3.631  1.00 89.44           C  
ATOM   1740  OG1 THR A 233      -3.221   1.232  -4.801  1.00 89.44           O  
ATOM   1741  N   VAL A 234      -0.619   4.988  -5.496  1.00 88.06           N  
ATOM   1742  CA  VAL A 234       0.619   5.742  -5.652  1.00 88.06           C  
ATOM   1743  C   VAL A 234       1.146   6.164  -4.281  1.00 88.06           C  
ATOM   1744  CB  VAL A 234       0.415   6.988  -6.547  1.00 88.06           C  
ATOM   1745  O   VAL A 234       0.396   6.684  -3.453  1.00 88.06           O  
ATOM   1746  CG1 VAL A 234       1.689   7.828  -6.602  1.00 88.06           C  
ATOM   1747  CG2 VAL A 234      -0.013   6.566  -7.953  1.00 88.06           C  
ATOM   1748  N   PHE A 235       2.402   5.797  -4.066  1.00 88.81           N  
ATOM   1749  CA  PHE A 235       3.148   6.414  -2.979  1.00 88.81           C  
ATOM   1750  C   PHE A 235       3.932   7.621  -3.475  1.00 88.81           C  
ATOM   1751  CB  PHE A 235       4.102   5.398  -2.336  1.00 88.81           C  
ATOM   1752  O   PHE A 235       4.816   7.488  -4.324  1.00 88.81           O  
ATOM   1753  CG  PHE A 235       3.412   4.406  -1.440  1.00 88.81           C  
ATOM   1754  CD1 PHE A 235       2.025   4.352  -1.373  1.00 88.81           C  
ATOM   1755  CD2 PHE A 235       4.152   3.521  -0.667  1.00 88.81           C  
ATOM   1756  CE1 PHE A 235       1.385   3.434  -0.545  1.00 88.81           C  
ATOM   1757  CE2 PHE A 235       3.520   2.598   0.163  1.00 88.81           C  
ATOM   1758  CZ  PHE A 235       2.137   2.557   0.223  1.00 88.81           C  
ATOM   1759  N   TYR A 236       3.592   8.781  -3.006  1.00 83.62           N  
ATOM   1760  CA  TYR A 236       4.246  10.008  -3.453  1.00 83.62           C  
ATOM   1761  C   TYR A 236       5.070  10.625  -2.330  1.00 83.62           C  
ATOM   1762  CB  TYR A 236       3.211  11.016  -3.957  1.00 83.62           C  
ATOM   1763  O   TYR A 236       4.523  11.031  -1.301  1.00 83.62           O  
ATOM   1764  CG  TYR A 236       3.818  12.258  -4.562  1.00 83.62           C  
ATOM   1765  CD1 TYR A 236       4.027  13.398  -3.791  1.00 83.62           C  
ATOM   1766  CD2 TYR A 236       4.184  12.297  -5.902  1.00 83.62           C  
ATOM   1767  CE1 TYR A 236       4.586  14.547  -4.344  1.00 83.62           C  
ATOM   1768  CE2 TYR A 236       4.742  13.438  -6.465  1.00 83.62           C  
ATOM   1769  OH  TYR A 236       5.492  15.695  -6.230  1.00 83.62           O  
ATOM   1770  CZ  TYR A 236       4.941  14.562  -5.680  1.00 83.62           C  
ATOM   1771  N   HIS A 237       6.324  10.602  -2.561  1.00 77.62           N  
ATOM   1772  CA  HIS A 237       7.258  11.125  -1.571  1.00 77.62           C  
ATOM   1773  C   HIS A 237       7.676  12.555  -1.912  1.00 77.62           C  
ATOM   1774  CB  HIS A 237       8.492  10.227  -1.471  1.00 77.62           C  
ATOM   1775  O   HIS A 237       8.125  12.828  -3.029  1.00 77.62           O  
ATOM   1776  CG  HIS A 237       9.461  10.656  -0.417  1.00 77.62           C  
ATOM   1777  CD2 HIS A 237       9.266  11.133   0.834  1.00 77.62           C  
ATOM   1778  ND1 HIS A 237      10.828  10.625  -0.604  1.00 77.62           N  
ATOM   1779  CE1 HIS A 237      11.430  11.062   0.490  1.00 77.62           C  
ATOM   1780  NE2 HIS A 237      10.500  11.375   1.378  1.00 77.62           N  
ATOM   1781  N   ASN A 238       7.465  13.570  -1.139  1.00 71.50           N  
ATOM   1782  CA  ASN A 238       7.898  14.961  -1.291  1.00 71.50           C  
ATOM   1783  C   ASN A 238       8.750  15.414  -0.109  1.00 71.50           C  
ATOM   1784  CB  ASN A 238       6.688  15.883  -1.462  1.00 71.50           C  
ATOM   1785  O   ASN A 238       8.219  15.883   0.899  1.00 71.50           O  
ATOM   1786  CG  ASN A 238       7.086  17.297  -1.817  1.00 71.50           C  
ATOM   1787  ND2 ASN A 238       6.094  18.172  -1.957  1.00 71.50           N  
ATOM   1788  OD1 ASN A 238       8.273  17.609  -1.965  1.00 71.50           O  
ATOM   1789  N   PRO A 239      10.062  15.055  -0.073  1.00 64.19           N  
ATOM   1790  CA  PRO A 239      10.844  15.391   1.117  1.00 64.19           C  
ATOM   1791  C   PRO A 239      11.039  16.891   1.289  1.00 64.19           C  
ATOM   1792  CB  PRO A 239      12.188  14.695   0.868  1.00 64.19           C  
ATOM   1793  O   PRO A 239      11.242  17.609   0.305  1.00 64.19           O  
ATOM   1794  CG  PRO A 239      12.242  14.484  -0.611  1.00 64.19           C  
ATOM   1795  CD  PRO A 239      10.836  14.523  -1.149  1.00 64.19           C  
ATOM   1796  N   SER A 240      10.172  17.797   1.999  1.00 53.84           N  
ATOM   1797  CA  SER A 240      10.312  19.219   2.328  1.00 53.84           C  
ATOM   1798  C   SER A 240      11.602  19.484   3.102  1.00 53.84           C  
ATOM   1799  CB  SER A 240       9.109  19.703   3.143  1.00 53.84           C  
ATOM   1800  O   SER A 240      11.883  18.797   4.094  1.00 53.84           O  
ATOM   1801  OG  SER A 240       8.734  18.734   4.109  1.00 53.84           O  
ATOM   1802  N   ASN A 241      12.938  19.109   2.670  1.00 47.16           N  
ATOM   1803  CA  ASN A 241      14.023  19.688   3.459  1.00 47.16           C  
ATOM   1804  C   ASN A 241      15.273  18.812   3.396  1.00 47.16           C  
ATOM   1805  CB  ASN A 241      13.586  19.891   4.910  1.00 47.16           C  
ATOM   1806  O   ASN A 241      15.211  17.609   3.674  1.00 47.16           O  
ATOM   1807  CG  ASN A 241      13.539  21.344   5.309  1.00 47.16           C  
ATOM   1808  ND2 ASN A 241      13.094  21.609   6.527  1.00 47.16           N  
ATOM   1809  OD1 ASN A 241      13.898  22.234   4.523  1.00 47.16           O  
ATOM   1810  N   LYS A 242      16.438  19.062   2.424  1.00 44.31           N  
ATOM   1811  CA  LYS A 242      17.797  19.578   2.457  1.00 44.31           C  
ATOM   1812  C   LYS A 242      18.562  19.062   3.678  1.00 44.31           C  
ATOM   1813  CB  LYS A 242      17.797  21.109   2.457  1.00 44.31           C  
ATOM   1814  O   LYS A 242      18.125  19.266   4.816  1.00 44.31           O  
ATOM   1815  CG  LYS A 242      17.438  21.719   1.110  1.00 44.31           C  
ATOM   1816  CD  LYS A 242      18.234  23.000   0.852  1.00 44.31           C  
ATOM   1817  CE  LYS A 242      17.688  23.781  -0.326  1.00 44.31           C  
ATOM   1818  NZ  LYS A 242      18.703  24.672  -0.937  1.00 44.31           N  
ATOM   1819  N   ALA A 243      18.969  17.734   3.844  1.00 34.50           N  
ATOM   1820  CA  ALA A 243      20.281  17.578   4.488  1.00 34.50           C  
ATOM   1821  C   ALA A 243      20.656  16.094   4.598  1.00 34.50           C  
ATOM   1822  CB  ALA A 243      20.266  18.219   5.871  1.00 34.50           C  
ATOM   1823  O   ALA A 243      19.938  15.305   5.215  1.00 34.50           O  
ATOM   1824  N   ASN A 244      20.641  15.328   3.438  1.00 42.38           N  
ATOM   1825  CA  ASN A 244      21.656  14.320   3.168  1.00 42.38           C  
ATOM   1826  C   ASN A 244      21.172  13.281   2.164  1.00 42.38           C  
ATOM   1827  CB  ASN A 244      22.109  13.641   4.465  1.00 42.38           C  
ATOM   1828  O   ASN A 244      20.688  12.219   2.551  1.00 42.38           O  
ATOM   1829  CG  ASN A 244      23.594  13.352   4.496  1.00 42.38           C  
ATOM   1830  ND2 ASN A 244      24.078  12.867   5.637  1.00 42.38           N  
ATOM   1831  OD1 ASN A 244      24.297  13.555   3.508  1.00 42.38           O  
ATOM   1832  N   PRO A 245      20.844  13.555   0.992  1.00 42.34           N  
ATOM   1833  CA  PRO A 245      20.266  12.820  -0.136  1.00 42.34           C  
ATOM   1834  C   PRO A 245      21.188  11.711  -0.644  1.00 42.34           C  
ATOM   1835  CB  PRO A 245      20.078  13.898  -1.203  1.00 42.34           C  
ATOM   1836  O   PRO A 245      20.766  10.867  -1.438  1.00 42.34           O  
ATOM   1837  CG  PRO A 245      20.812  15.094  -0.676  1.00 42.34           C  
ATOM   1838  CD  PRO A 245      21.250  14.797   0.728  1.00 42.34           C  
ATOM   1839  N   LYS A 246      22.344  11.344   0.130  1.00 45.97           N  
ATOM   1840  CA  LYS A 246      23.266  10.391  -0.483  1.00 45.97           C  
ATOM   1841  C   LYS A 246      23.109   9.008   0.142  1.00 45.97           C  
ATOM   1842  CB  LYS A 246      24.703  10.875  -0.351  1.00 45.97           C  
ATOM   1843  O   LYS A 246      23.297   7.992  -0.534  1.00 45.97           O  
ATOM   1844  CG  LYS A 246      25.078  12.000  -1.310  1.00 45.97           C  
ATOM   1845  CD  LYS A 246      26.562  12.320  -1.251  1.00 45.97           C  
ATOM   1846  CE  LYS A 246      26.906  13.516  -2.131  1.00 45.97           C  
ATOM   1847  NZ  LYS A 246      28.391  13.734  -2.207  1.00 45.97           N  
ATOM   1848  N   THR A 247      21.953   8.758   1.251  1.00 51.91           N  
ATOM   1849  CA  THR A 247      21.906   7.445   1.881  1.00 51.91           C  
ATOM   1850  C   THR A 247      20.484   7.094   2.289  1.00 51.91           C  
ATOM   1851  CB  THR A 247      22.828   7.379   3.113  1.00 51.91           C  
ATOM   1852  O   THR A 247      20.188   5.949   2.652  1.00 51.91           O  
ATOM   1853  CG2 THR A 247      24.297   7.551   2.717  1.00 51.91           C  
ATOM   1854  OG1 THR A 247      22.469   8.422   4.027  1.00 51.91           O  
ATOM   1855  N   ASP A 248      19.422   8.047   2.119  1.00 61.75           N  
ATOM   1856  CA  ASP A 248      18.109   7.781   2.709  1.00 61.75           C  
ATOM   1857  C   ASP A 248      17.141   7.238   1.663  1.00 61.75           C  
ATOM   1858  CB  ASP A 248      17.531   9.047   3.348  1.00 61.75           C  
ATOM   1859  O   ASP A 248      17.141   7.680   0.513  1.00 61.75           O  
ATOM   1860  CG  ASP A 248      18.266   9.453   4.613  1.00 61.75           C  
ATOM   1861  OD1 ASP A 248      18.984   8.609   5.207  1.00 61.75           O  
ATOM   1862  OD2 ASP A 248      18.141  10.625   5.027  1.00 61.75           O  
ATOM   1863  N   ALA A 249      16.688   6.000   1.882  1.00 69.25           N  
ATOM   1864  CA  ALA A 249      15.711   5.289   1.067  1.00 69.25           C  
ATOM   1865  C   ALA A 249      14.289   5.719   1.419  1.00 69.25           C  
ATOM   1866  CB  ALA A 249      15.867   3.779   1.247  1.00 69.25           C  
ATOM   1867  O   ALA A 249      13.992   6.008   2.580  1.00 69.25           O  
ATOM   1868  N   PHE A 250      13.438   6.117   0.289  1.00 73.81           N  
ATOM   1869  CA  PHE A 250      12.008   6.348   0.474  1.00 73.81           C  
ATOM   1870  C   PHE A 250      11.367   5.191   1.237  1.00 73.81           C  
ATOM   1871  CB  PHE A 250      11.312   6.531  -0.878  1.00 73.81           C  
ATOM   1872  O   PHE A 250      10.648   5.410   2.215  1.00 73.81           O  
ATOM   1873  CG  PHE A 250       9.812   6.547  -0.791  1.00 73.81           C  
ATOM   1874  CD1 PHE A 250       9.039   5.730  -1.613  1.00 73.81           C  
ATOM   1875  CD2 PHE A 250       9.164   7.379   0.114  1.00 73.81           C  
ATOM   1876  CE1 PHE A 250       7.652   5.746  -1.534  1.00 73.81           C  
ATOM   1877  CE2 PHE A 250       7.777   7.398   0.199  1.00 73.81           C  
ATOM   1878  CZ  PHE A 250       7.020   6.582  -0.626  1.00 73.81           C  
ATOM   1879  N   MET A 251      11.602   4.066   0.917  1.00 77.38           N  
ATOM   1880  CA  MET A 251      11.164   2.854   1.602  1.00 77.38           C  
ATOM   1881  C   MET A 251      12.336   1.915   1.861  1.00 77.38           C  
ATOM   1882  CB  MET A 251      10.086   2.133   0.784  1.00 77.38           C  
ATOM   1883  O   MET A 251      13.070   1.559   0.935  1.00 77.38           O  
ATOM   1884  CG  MET A 251       9.453   0.956   1.506  1.00 77.38           C  
ATOM   1885  SD  MET A 251       8.062   0.221   0.565  1.00 77.38           S  
ATOM   1886  CE  MET A 251       6.844   1.562   0.698  1.00 77.38           C  
ATOM   1887  N   ASN A 252      12.516   1.665   3.143  1.00 78.44           N  
ATOM   1888  CA  ASN A 252      13.562   0.737   3.557  1.00 78.44           C  
ATOM   1889  C   ASN A 252      12.984  -0.618   3.957  1.00 78.44           C  
ATOM   1890  CB  ASN A 252      14.375   1.327   4.711  1.00 78.44           C  
ATOM   1891  O   ASN A 252      12.164  -0.702   4.871  1.00 78.44           O  
ATOM   1892  CG  ASN A 252      15.789   0.786   4.762  1.00 78.44           C  
ATOM   1893  ND2 ASN A 252      16.766   1.682   4.883  1.00 78.44           N  
ATOM   1894  OD1 ASN A 252      16.016  -0.426   4.691  1.00 78.44           O  
ATOM   1895  N   ILE A 253      13.453  -1.545   3.246  1.00 76.38           N  
ATOM   1896  CA  ILE A 253      13.023  -2.900   3.566  1.00 76.38           C  
ATOM   1897  C   ILE A 253      14.180  -3.672   4.199  1.00 76.38           C  
ATOM   1898  CB  ILE A 253      12.508  -3.643   2.312  1.00 76.38           C  
ATOM   1899  O   ILE A 253      15.195  -3.916   3.553  1.00 76.38           O  
ATOM   1900  CG1 ILE A 253      11.352  -2.867   1.672  1.00 76.38           C  
ATOM   1901  CG2 ILE A 253      12.078  -5.070   2.666  1.00 76.38           C  
ATOM   1902  CD1 ILE A 253      10.852  -3.467   0.365  1.00 76.38           C  
ATOM   1903  N   SER A 254      13.969  -3.787   5.582  1.00 71.06           N  
ATOM   1904  CA  SER A 254      14.992  -4.492   6.348  1.00 71.06           C  
ATOM   1905  C   SER A 254      14.406  -5.688   7.094  1.00 71.06           C  
ATOM   1906  CB  SER A 254      15.672  -3.547   7.340  1.00 71.06           C  
ATOM   1907  O   SER A 254      13.242  -5.652   7.512  1.00 71.06           O  
ATOM   1908  OG  SER A 254      14.719  -2.998   8.242  1.00 71.06           O  
ATOM   1909  N   GLY A 255      15.148  -6.895   7.059  1.00 61.03           N  
ATOM   1910  CA  GLY A 255      14.656  -7.945   7.934  1.00 61.03           C  
ATOM   1911  C   GLY A 255      13.492  -8.719   7.348  1.00 61.03           C  
ATOM   1912  O   GLY A 255      12.773  -9.414   8.070  1.00 61.03           O  
ATOM   1913  N   CYS A 256      13.180  -8.477   5.918  1.00 56.03           N  
ATOM   1914  CA  CYS A 256      12.047  -9.125   5.262  1.00 56.03           C  
ATOM   1915  C   CYS A 256      12.453 -10.477   4.684  1.00 56.03           C  
ATOM   1916  CB  CYS A 256      11.492  -8.234   4.148  1.00 56.03           C  
ATOM   1917  O   CYS A 256      13.422 -10.562   3.928  1.00 56.03           O  
ATOM   1918  SG  CYS A 256      10.672  -6.742   4.754  1.00 56.03           S  
ATOM   1919  N   SER A 257      12.367 -11.625   5.422  1.00 53.31           N  
ATOM   1920  CA  SER A 257      12.688 -13.023   5.148  1.00 53.31           C  
ATOM   1921  C   SER A 257      11.523 -13.734   4.477  1.00 53.31           C  
ATOM   1922  CB  SER A 257      13.062 -13.750   6.441  1.00 53.31           C  
ATOM   1923  O   SER A 257      11.711 -14.750   3.803  1.00 53.31           O  
ATOM   1924  OG  SER A 257      12.008 -13.672   7.387  1.00 53.31           O  
ATOM   1925  N   MET A 258      10.211 -12.930   3.957  1.00 62.66           N  
ATOM   1926  CA  MET A 258       8.992 -13.430   3.314  1.00 62.66           C  
ATOM   1927  C   MET A 258       7.980 -12.305   3.125  1.00 62.66           C  
ATOM   1928  CB  MET A 258       8.375 -14.562   4.133  1.00 62.66           C  
ATOM   1929  O   MET A 258       7.629 -11.617   4.082  1.00 62.66           O  
ATOM   1930  CG  MET A 258       9.211 -15.836   4.148  1.00 62.66           C  
ATOM   1931  SD  MET A 258       8.398 -17.188   5.078  1.00 62.66           S  
ATOM   1932  CE  MET A 258       6.840 -17.328   4.164  1.00 62.66           C  
ATOM   1933  N   GLY A 259       7.797 -11.984   1.785  1.00 75.19           N  
ATOM   1934  CA  GLY A 259       6.746 -11.000   1.612  1.00 75.19           C  
ATOM   1935  C   GLY A 259       6.488 -10.648   0.159  1.00 75.19           C  
ATOM   1936  O   GLY A 259       7.188 -11.133  -0.734  1.00 75.19           O  
ATOM   1937  N   ARG A 260       5.441 -10.273  -0.063  1.00 86.25           N  
ATOM   1938  CA  ARG A 260       4.965  -9.867  -1.380  1.00 86.25           C  
ATOM   1939  C   ARG A 260       4.484  -8.414  -1.362  1.00 86.25           C  
ATOM   1940  CB  ARG A 260       3.834 -10.781  -1.853  1.00 86.25           C  
ATOM   1941  O   ARG A 260       3.711  -8.023  -0.487  1.00 86.25           O  
ATOM   1942  CG  ARG A 260       3.398 -10.531  -3.287  1.00 86.25           C  
ATOM   1943  CD  ARG A 260       2.361 -11.555  -3.746  1.00 86.25           C  
ATOM   1944  NE  ARG A 260       1.940 -11.305  -5.121  1.00 86.25           N  
ATOM   1945  NH1 ARG A 260       0.518 -13.125  -5.227  1.00 86.25           N  
ATOM   1946  NH2 ARG A 260       0.761 -11.750  -7.043  1.00 86.25           N  
ATOM   1947  CZ  ARG A 260       1.073 -12.062  -5.793  1.00 86.25           C  
ATOM   1948  N   ILE A 261       5.074  -7.664  -2.236  1.00 88.44           N  
ATOM   1949  CA  ILE A 261       4.617  -6.301  -2.479  1.00 88.44           C  
ATOM   1950  C   ILE A 261       4.125  -6.168  -3.920  1.00 88.44           C  
ATOM   1951  CB  ILE A 261       5.734  -5.270  -2.197  1.00 88.44           C  
ATOM   1952  O   ILE A 261       4.863  -6.465  -4.863  1.00 88.44           O  
ATOM   1953  CG1 ILE A 261       6.215  -5.391  -0.748  1.00 88.44           C  
ATOM   1954  CG2 ILE A 261       5.246  -3.850  -2.498  1.00 88.44           C  
ATOM   1955  CD1 ILE A 261       7.430  -4.527  -0.426  1.00 88.44           C  
ATOM   1956  N   SER A 262       2.867  -5.781  -4.008  1.00 90.62           N  
ATOM   1957  CA  SER A 262       2.314  -5.770  -5.355  1.00 90.62           C  
ATOM   1958  C   SER A 262       1.518  -4.496  -5.617  1.00 90.62           C  
ATOM   1959  CB  SER A 262       1.423  -6.992  -5.582  1.00 90.62           C  
ATOM   1960  O   SER A 262       0.925  -3.930  -4.695  1.00 90.62           O  
ATOM   1961  OG  SER A 262       0.313  -6.977  -4.699  1.00 90.62           O  
ATOM   1962  N   SER A 263       1.651  -4.016  -6.879  1.00 86.75           N  
ATOM   1963  CA  SER A 263       0.791  -2.988  -7.461  1.00 86.75           C  
ATOM   1964  C   SER A 263       0.948  -1.659  -6.727  1.00 86.75           C  
ATOM   1965  CB  SER A 263      -0.672  -3.430  -7.422  1.00 86.75           C  
ATOM   1966  O   SER A 263      -0.043  -0.992  -6.422  1.00 86.75           O  
ATOM   1967  OG  SER A 263      -0.852  -4.637  -8.148  1.00 86.75           O  
ATOM   1968  N   ILE A 264       2.127  -1.221  -6.422  1.00 85.75           N  
ATOM   1969  CA  ILE A 264       2.453   0.069  -5.824  1.00 85.75           C  
ATOM   1970  C   ILE A 264       3.369   0.855  -6.758  1.00 85.75           C  
ATOM   1971  CB  ILE A 264       3.117  -0.102  -4.438  1.00 85.75           C  
ATOM   1972  O   ILE A 264       4.355   0.318  -7.266  1.00 85.75           O  
ATOM   1973  CG1 ILE A 264       2.189  -0.876  -3.492  1.00 85.75           C  
ATOM   1974  CG2 ILE A 264       3.490   1.260  -3.846  1.00 85.75           C  
ATOM   1975  CD1 ILE A 264       2.861  -1.332  -2.205  1.00 85.75           C  
ATOM   1976  N   ASN A 265       2.951   2.072  -6.992  1.00 85.50           N  
ATOM   1977  CA  ASN A 265       3.803   3.000  -7.730  1.00 85.50           C  
ATOM   1978  C   ASN A 265       4.449   4.023  -6.801  1.00 85.50           C  
ATOM   1979  CB  ASN A 265       3.004   3.707  -8.828  1.00 85.50           C  
ATOM   1980  O   ASN A 265       3.750   4.758  -6.098  1.00 85.50           O  
ATOM   1981  CG  ASN A 265       2.434   2.742  -9.844  1.00 85.50           C  
ATOM   1982  ND2 ASN A 265       1.274   3.082 -10.398  1.00 85.50           N  
ATOM   1983  OD1 ASN A 265       3.029   1.702 -10.133  1.00 85.50           O  
ATOM   1984  N   CYS A 266       5.762   3.990  -6.805  1.00 82.06           N  
ATOM   1985  CA  CYS A 266       6.477   4.918  -5.934  1.00 82.06           C  
ATOM   1986  C   CYS A 266       7.082   6.062  -6.734  1.00 82.06           C  
ATOM   1987  CB  CYS A 266       7.574   4.188  -5.160  1.00 82.06           C  
ATOM   1988  O   CYS A 266       7.852   5.832  -7.668  1.00 82.06           O  
ATOM   1989  SG  CYS A 266       6.961   2.855  -4.105  1.00 82.06           S  
ATOM   1990  N   PHE A 267       6.723   7.340  -6.285  1.00 76.88           N  
ATOM   1991  CA  PHE A 267       7.215   8.539  -6.961  1.00 76.88           C  
ATOM   1992  C   PHE A 267       7.812   9.516  -5.961  1.00 76.88           C  
ATOM   1993  CB  PHE A 267       6.086   9.211  -7.750  1.00 76.88           C  
ATOM   1994  O   PHE A 267       7.406   9.547  -4.797  1.00 76.88           O  
ATOM   1995  CG  PHE A 267       5.508   8.352  -8.844  1.00 76.88           C  
ATOM   1996  CD1 PHE A 267       6.062   8.359 -10.117  1.00 76.88           C  
ATOM   1997  CD2 PHE A 267       4.414   7.535  -8.594  1.00 76.88           C  
ATOM   1998  CE1 PHE A 267       5.527   7.562 -11.125  1.00 76.88           C  
ATOM   1999  CE2 PHE A 267       3.875   6.738  -9.594  1.00 76.88           C  
ATOM   2000  CZ  PHE A 267       4.434   6.754 -10.867  1.00 76.88           C  
ATOM   2001  N   SER A 268       8.812  10.180  -6.441  1.00 72.56           N  
ATOM   2002  CA  SER A 268       9.375  11.211  -5.578  1.00 72.56           C  
ATOM   2003  C   SER A 268       9.562  12.523  -6.336  1.00 72.56           C  
ATOM   2004  CB  SER A 268      10.719  10.750  -5.000  1.00 72.56           C  
ATOM   2005  O   SER A 268       9.789  12.516  -7.547  1.00 72.56           O  
ATOM   2006  OG  SER A 268      11.297  11.773  -4.207  1.00 72.56           O  
ATOM   2007  N   ASN A 269       9.398  13.680  -5.625  1.00 66.69           N  
ATOM   2008  CA  ASN A 269       9.680  15.000  -6.164  1.00 66.69           C  
ATOM   2009  C   ASN A 269      11.141  15.398  -5.938  1.00 66.69           C  
ATOM   2010  CB  ASN A 269       8.750  16.047  -5.551  1.00 66.69           C  
ATOM   2011  O   ASN A 269      11.539  16.531  -6.242  1.00 66.69           O  
ATOM   2012  CG  ASN A 269       8.547  17.250  -6.453  1.00 66.69           C  
ATOM   2013  ND2 ASN A 269       7.828  18.250  -5.953  1.00 66.69           N  
ATOM   2014  OD1 ASN A 269       9.031  17.281  -7.586  1.00 66.69           O  
ATOM   2015  N   SER A 270      12.016  14.492  -5.246  1.00 63.91           N  
ATOM   2016  CA  SER A 270      13.453  14.633  -5.043  1.00 63.91           C  
ATOM   2017  C   SER A 270      14.227  13.633  -5.891  1.00 63.91           C  
ATOM   2018  CB  SER A 270      13.805  14.453  -3.568  1.00 63.91           C  
ATOM   2019  O   SER A 270      13.781  12.500  -6.082  1.00 63.91           O  
ATOM   2020  OG  SER A 270      13.609  13.102  -3.168  1.00 63.91           O  
ATOM   2021  N   TYR A 271      15.023  14.258  -6.754  1.00 62.03           N  
ATOM   2022  CA  TYR A 271      15.859  13.438  -7.621  1.00 62.03           C  
ATOM   2023  C   TYR A 271      17.016  12.820  -6.840  1.00 62.03           C  
ATOM   2024  CB  TYR A 271      16.406  14.258  -8.789  1.00 62.03           C  
ATOM   2025  O   TYR A 271      17.922  12.227  -7.426  1.00 62.03           O  
ATOM   2026  CG  TYR A 271      15.328  14.898  -9.633  1.00 62.03           C  
ATOM   2027  CD1 TYR A 271      14.602  14.141 -10.555  1.00 62.03           C  
ATOM   2028  CD2 TYR A 271      15.031  16.250  -9.516  1.00 62.03           C  
ATOM   2029  CE1 TYR A 271      13.609  14.719 -11.344  1.00 62.03           C  
ATOM   2030  CE2 TYR A 271      14.039  16.844 -10.297  1.00 62.03           C  
ATOM   2031  OH  TYR A 271      12.352  16.656 -11.977  1.00 62.03           O  
ATOM   2032  CZ  TYR A 271      13.336  16.062 -11.203  1.00 62.03           C  
ATOM   2033  N   LEU A 272      16.938  12.977  -5.473  1.00 62.78           N  
ATOM   2034  CA  LEU A 272      18.016  12.523  -4.594  1.00 62.78           C  
ATOM   2035  C   LEU A 272      17.562  11.336  -3.752  1.00 62.78           C  
ATOM   2036  CB  LEU A 272      18.484  13.656  -3.684  1.00 62.78           C  
ATOM   2037  O   LEU A 272      16.359  11.055  -3.658  1.00 62.78           O  
ATOM   2038  CG  LEU A 272      19.031  14.906  -4.383  1.00 62.78           C  
ATOM   2039  CD1 LEU A 272      19.297  16.000  -3.363  1.00 62.78           C  
ATOM   2040  CD2 LEU A 272      20.281  14.570  -5.168  1.00 62.78           C  
ATOM   2041  N   GLY A 273      18.406  10.250  -3.404  1.00 67.12           N  
ATOM   2042  CA  GLY A 273      18.109   9.164  -2.490  1.00 67.12           C  
ATOM   2043  C   GLY A 273      17.719   7.883  -3.197  1.00 67.12           C  
ATOM   2044  O   GLY A 273      17.734   7.812  -4.430  1.00 67.12           O  
ATOM   2045  N   LYS A 274      17.375   6.789  -2.463  1.00 72.50           N  
ATOM   2046  CA  LYS A 274      16.969   5.461  -2.912  1.00 72.50           C  
ATOM   2047  C   LYS A 274      15.445   5.309  -2.857  1.00 72.50           C  
ATOM   2048  CB  LYS A 274      17.625   4.375  -2.064  1.00 72.50           C  
ATOM   2049  O   LYS A 274      14.805   5.770  -1.912  1.00 72.50           O  
ATOM   2050  CG  LYS A 274      19.156   4.434  -2.064  1.00 72.50           C  
ATOM   2051  CD  LYS A 274      19.750   3.486  -1.034  1.00 72.50           C  
ATOM   2052  CE  LYS A 274      21.250   3.691  -0.887  1.00 72.50           C  
ATOM   2053  NZ  LYS A 274      21.828   2.838   0.198  1.00 72.50           N  
ATOM   2054  N   GLY A 275      14.766   4.980  -4.121  1.00 74.50           N  
ATOM   2055  CA  GLY A 275      13.352   4.648  -4.086  1.00 74.50           C  
ATOM   2056  C   GLY A 275      13.023   3.557  -3.084  1.00 74.50           C  
ATOM   2057  O   GLY A 275      12.461   3.830  -2.021  1.00 74.50           O  
ATOM   2058  N   ILE A 276      13.328   2.367  -3.326  1.00 78.56           N  
ATOM   2059  CA  ILE A 276      13.172   1.231  -2.426  1.00 78.56           C  
ATOM   2060  C   ILE A 276      14.531   0.617  -2.117  1.00 78.56           C  
ATOM   2061  CB  ILE A 276      12.227   0.166  -3.025  1.00 78.56           C  
ATOM   2062  O   ILE A 276      15.234   0.166  -3.025  1.00 78.56           O  
ATOM   2063  CG1 ILE A 276      10.844   0.771  -3.295  1.00 78.56           C  
ATOM   2064  CG2 ILE A 276      12.117  -1.047  -2.096  1.00 78.56           C  
ATOM   2065  CD1 ILE A 276       9.867  -0.188  -3.965  1.00 78.56           C  
ATOM   2066  N   ASN A 277      14.805   0.731  -0.891  1.00 78.12           N  
ATOM   2067  CA  ASN A 277      16.094   0.227  -0.416  1.00 78.12           C  
ATOM   2068  C   ASN A 277      15.930  -1.099   0.323  1.00 78.12           C  
ATOM   2069  CB  ASN A 277      16.766   1.259   0.484  1.00 78.12           C  
ATOM   2070  O   ASN A 277      15.094  -1.217   1.225  1.00 78.12           O  
ATOM   2071  CG  ASN A 277      18.141   0.804   0.963  1.00 78.12           C  
ATOM   2072  ND2 ASN A 277      18.500   1.203   2.176  1.00 78.12           N  
ATOM   2073  OD1 ASN A 277      18.859   0.099   0.250  1.00 78.12           O  
ATOM   2074  N   PHE A 278      16.719  -2.049  -0.061  1.00 74.75           N  
ATOM   2075  CA  PHE A 278      16.750  -3.340   0.612  1.00 74.75           C  
ATOM   2076  C   PHE A 278      18.000  -3.469   1.478  1.00 74.75           C  
ATOM   2077  CB  PHE A 278      16.703  -4.480  -0.408  1.00 74.75           C  
ATOM   2078  O   PHE A 278      19.109  -3.605   0.959  1.00 74.75           O  
ATOM   2079  CG  PHE A 278      15.516  -4.414  -1.336  1.00 74.75           C  
ATOM   2080  CD1 PHE A 278      14.312  -5.027  -1.000  1.00 74.75           C  
ATOM   2081  CD2 PHE A 278      15.602  -3.738  -2.547  1.00 74.75           C  
ATOM   2082  CE1 PHE A 278      13.219  -4.965  -1.857  1.00 74.75           C  
ATOM   2083  CE2 PHE A 278      14.508  -3.674  -3.408  1.00 74.75           C  
ATOM   2084  CZ  PHE A 278      13.320  -4.289  -3.062  1.00 74.75           C  
ATOM   2085  N   ASP A 279      17.797  -3.100   2.848  1.00 66.62           N  
ATOM   2086  CA  ASP A 279      18.906  -3.035   3.797  1.00 66.62           C  
ATOM   2087  C   ASP A 279      18.953  -4.281   4.676  1.00 66.62           C  
ATOM   2088  CB  ASP A 279      18.797  -1.780   4.664  1.00 66.62           C  
ATOM   2089  O   ASP A 279      17.938  -4.672   5.262  1.00 66.62           O  
ATOM   2090  CG  ASP A 279      20.078  -1.476   5.430  1.00 66.62           C  
ATOM   2091  OD1 ASP A 279      21.094  -2.164   5.215  1.00 66.62           O  
ATOM   2092  OD2 ASP A 279      20.062  -0.540   6.262  1.00 66.62           O  
ATOM   2093  N   ARG A 280      20.141  -5.246   4.805  1.00 57.59           N  
ATOM   2094  CA  ARG A 280      20.500  -6.223   5.828  1.00 57.59           C  
ATOM   2095  C   ARG A 280      19.328  -7.176   6.105  1.00 57.59           C  
ATOM   2096  CB  ARG A 280      20.906  -5.516   7.121  1.00 57.59           C  
ATOM   2097  O   ARG A 280      18.406  -6.836   6.852  1.00 57.59           O  
ATOM   2098  CG  ARG A 280      22.359  -5.074   7.137  1.00 57.59           C  
ATOM   2099  CD  ARG A 280      22.828  -4.723   8.547  1.00 57.59           C  
ATOM   2100  NE  ARG A 280      22.359  -3.406   8.961  1.00 57.59           N  
ATOM   2101  NH1 ARG A 280      24.156  -2.959  10.336  1.00 57.59           N  
ATOM   2102  NH2 ARG A 280      22.469  -1.421  10.109  1.00 57.59           N  
ATOM   2103  CZ  ARG A 280      23.000  -2.598   9.797  1.00 57.59           C  
ATOM   2104  N   SER A 281      18.906  -8.102   5.098  1.00 51.53           N  
ATOM   2105  CA  SER A 281      17.828  -9.070   5.250  1.00 51.53           C  
ATOM   2106  C   SER A 281      18.297 -10.297   6.020  1.00 51.53           C  
ATOM   2107  CB  SER A 281      17.297  -9.492   3.883  1.00 51.53           C  
ATOM   2108  O   SER A 281      19.375 -10.828   5.754  1.00 51.53           O  
ATOM   2109  OG  SER A 281      18.125 -10.469   3.291  1.00 51.53           O  
ATOM   2110  N   VAL A 282      18.062 -10.406   7.309  1.00 41.44           N  
ATOM   2111  CA  VAL A 282      18.359 -11.469   8.266  1.00 41.44           C  
ATOM   2112  C   VAL A 282      17.328 -12.594   8.133  1.00 41.44           C  
ATOM   2113  CB  VAL A 282      18.375 -10.938   9.719  1.00 41.44           C  
ATOM   2114  O   VAL A 282      16.125 -12.344   8.180  1.00 41.44           O  
ATOM   2115  CG1 VAL A 282      19.250 -11.820  10.609  1.00 41.44           C  
ATOM   2116  CG2 VAL A 282      18.859  -9.492   9.750  1.00 41.44           C  
ATOM   2117  N   GLY A 283      17.562 -13.719   7.184  1.00 47.03           N  
ATOM   2118  CA  GLY A 283      17.016 -15.023   7.523  1.00 47.03           C  
ATOM   2119  C   GLY A 283      17.172 -16.047   6.414  1.00 47.03           C  
ATOM   2120  O   GLY A 283      17.406 -15.680   5.262  1.00 47.03           O  
ATOM   2121  N   ASP A 284      17.672 -17.328   6.664  1.00 46.56           N  
ATOM   2122  CA  ASP A 284      17.922 -18.578   5.938  1.00 46.56           C  
ATOM   2123  C   ASP A 284      16.625 -19.125   5.359  1.00 46.56           C  
ATOM   2124  CB  ASP A 284      18.578 -19.609   6.844  1.00 46.56           C  
ATOM   2125  O   ASP A 284      15.586 -19.141   6.035  1.00 46.56           O  
ATOM   2126  CG  ASP A 284      20.062 -19.328   7.082  1.00 46.56           C  
ATOM   2127  OD1 ASP A 284      20.656 -18.547   6.324  1.00 46.56           O  
ATOM   2128  OD2 ASP A 284      20.625 -19.906   8.039  1.00 46.56           O  
ATOM   2129  N   ASN A 285      16.297 -19.031   3.842  1.00 49.88           N  
ATOM   2130  CA  ASN A 285      15.312 -19.812   3.109  1.00 49.88           C  
ATOM   2131  C   ASN A 285      14.047 -19.016   2.820  1.00 49.88           C  
ATOM   2132  CB  ASN A 285      14.961 -21.094   3.883  1.00 49.88           C  
ATOM   2133  O   ASN A 285      12.969 -19.578   2.641  1.00 49.88           O  
ATOM   2134  CG  ASN A 285      16.031 -22.156   3.754  1.00 49.88           C  
ATOM   2135  ND2 ASN A 285      15.953 -23.172   4.613  1.00 49.88           N  
ATOM   2136  OD1 ASN A 285      16.906 -22.078   2.891  1.00 49.88           O  
ATOM   2137  N   ARG A 286      14.109 -17.672   2.404  1.00 59.38           N  
ATOM   2138  CA  ARG A 286      12.844 -16.953   2.312  1.00 59.38           C  
ATOM   2139  C   ARG A 286      12.891 -15.898   1.203  1.00 59.38           C  
ATOM   2140  CB  ARG A 286      12.508 -16.281   3.648  1.00 59.38           C  
ATOM   2141  O   ARG A 286      13.938 -15.312   0.941  1.00 59.38           O  
ATOM   2142  CG  ARG A 286      12.273 -17.266   4.785  1.00 59.38           C  
ATOM   2143  CD  ARG A 286      11.750 -16.562   6.035  1.00 59.38           C  
ATOM   2144  NE  ARG A 286      11.844 -17.422   7.211  1.00 59.38           N  
ATOM   2145  NH1 ARG A 286      10.781 -15.945   8.633  1.00 59.38           N  
ATOM   2146  NH2 ARG A 286      11.516 -17.969   9.414  1.00 59.38           N  
ATOM   2147  CZ  ARG A 286      11.383 -17.109   8.414  1.00 59.38           C  
ATOM   2148  N   LYS A 287      11.766 -15.766   0.226  1.00 71.38           N  
ATOM   2149  CA  LYS A 287      11.555 -15.125  -1.066  1.00 71.38           C  
ATOM   2150  C   LYS A 287      10.758 -13.828  -0.912  1.00 71.38           C  
ATOM   2151  CB  LYS A 287      10.836 -16.078  -2.025  1.00 71.38           C  
ATOM   2152  O   LYS A 287       9.727 -13.805  -0.234  1.00 71.38           O  
ATOM   2153  CG  LYS A 287      10.617 -15.500  -3.420  1.00 71.38           C  
ATOM   2154  CD  LYS A 287       9.891 -16.484  -4.324  1.00 71.38           C  
ATOM   2155  CE  LYS A 287       9.578 -15.875  -5.684  1.00 71.38           C  
ATOM   2156  NZ  LYS A 287       8.852 -16.828  -6.570  1.00 71.38           N  
ATOM   2157  N   LEU A 288      11.305 -12.680  -1.277  1.00 77.62           N  
ATOM   2158  CA  LEU A 288      10.570 -11.430  -1.454  1.00 77.62           C  
ATOM   2159  C   LEU A 288      10.211 -11.211  -2.920  1.00 77.62           C  
ATOM   2160  CB  LEU A 288      11.391 -10.250  -0.935  1.00 77.62           C  
ATOM   2161  O   LEU A 288      11.094 -11.219  -3.785  1.00 77.62           O  
ATOM   2162  CG  LEU A 288      10.758  -8.859  -1.099  1.00 77.62           C  
ATOM   2163  CD1 LEU A 288       9.500  -8.750  -0.250  1.00 77.62           C  
ATOM   2164  CD2 LEU A 288      11.758  -7.773  -0.725  1.00 77.62           C  
ATOM   2165  N   VAL A 289       8.922 -11.102  -3.098  1.00 83.88           N  
ATOM   2166  CA  VAL A 289       8.438 -10.945  -4.465  1.00 83.88           C  
ATOM   2167  C   VAL A 289       7.836  -9.547  -4.641  1.00 83.88           C  
ATOM   2168  CB  VAL A 289       7.387 -12.023  -4.820  1.00 83.88           C  
ATOM   2169  O   VAL A 289       6.965  -9.141  -3.869  1.00 83.88           O  
ATOM   2170  CG1 VAL A 289       6.891 -11.836  -6.254  1.00 83.88           C  
ATOM   2171  CG2 VAL A 289       7.973 -13.422  -4.629  1.00 83.88           C  
ATOM   2172  N   LEU A 290       8.414  -8.875  -5.543  1.00 86.25           N  
ATOM   2173  CA  LEU A 290       7.789  -7.641  -6.008  1.00 86.25           C  
ATOM   2174  C   LEU A 290       7.055  -7.863  -7.324  1.00 86.25           C  
ATOM   2175  CB  LEU A 290       8.844  -6.543  -6.176  1.00 86.25           C  
ATOM   2176  O   LEU A 290       7.637  -8.367  -8.289  1.00 86.25           O  
ATOM   2177  CG  LEU A 290       9.438  -5.973  -4.887  1.00 86.25           C  
ATOM   2178  CD1 LEU A 290      10.586  -6.848  -4.402  1.00 86.25           C  
ATOM   2179  CD2 LEU A 290       9.898  -4.535  -5.102  1.00 86.25           C  
ATOM   2180  N   GLU A 291       5.699  -7.496  -7.367  1.00 88.62           N  
ATOM   2181  CA  GLU A 291       4.871  -7.672  -8.555  1.00 88.62           C  
ATOM   2182  C   GLU A 291       4.176  -6.371  -8.945  1.00 88.62           C  
ATOM   2183  CB  GLU A 291       3.834  -8.773  -8.328  1.00 88.62           C  
ATOM   2184  O   GLU A 291       3.498  -5.754  -8.117  1.00 88.62           O  
ATOM   2185  CG  GLU A 291       4.441 -10.156  -8.117  1.00 88.62           C  
ATOM   2186  CD  GLU A 291       3.398 -11.242  -7.891  1.00 88.62           C  
ATOM   2187  OE1 GLU A 291       3.756 -12.438  -7.918  1.00 88.62           O  
ATOM   2188  OE2 GLU A 291       2.217 -10.883  -7.680  1.00 88.62           O  
ATOM   2189  N   HIS A 292       4.504  -5.859 -10.172  1.00 84.25           N  
ATOM   2190  CA  HIS A 292       3.865  -4.648 -10.680  1.00 84.25           C  
ATOM   2191  C   HIS A 292       4.199  -3.443  -9.805  1.00 84.25           C  
ATOM   2192  CB  HIS A 292       2.350  -4.840 -10.758  1.00 84.25           C  
ATOM   2193  O   HIS A 292       3.307  -2.682  -9.430  1.00 84.25           O  
ATOM   2194  CG  HIS A 292       1.930  -5.953 -11.664  1.00 84.25           C  
ATOM   2195  CD2 HIS A 292       1.401  -7.168 -11.391  1.00 84.25           C  
ATOM   2196  ND1 HIS A 292       2.041  -5.879 -13.039  1.00 84.25           N  
ATOM   2197  CE1 HIS A 292       1.598  -7.004 -13.570  1.00 84.25           C  
ATOM   2198  NE2 HIS A 292       1.203  -7.805 -12.594  1.00 84.25           N  
ATOM   2199  N   VAL A 293       5.434  -3.359  -9.422  1.00 85.19           N  
ATOM   2200  CA  VAL A 293       5.953  -2.240  -8.641  1.00 85.19           C  
ATOM   2201  C   VAL A 293       6.727  -1.290  -9.555  1.00 85.19           C  
ATOM   2202  CB  VAL A 293       6.855  -2.727  -7.488  1.00 85.19           C  
ATOM   2203  O   VAL A 293       7.594  -1.721 -10.312  1.00 85.19           O  
ATOM   2204  CG1 VAL A 293       7.465  -1.539  -6.742  1.00 85.19           C  
ATOM   2205  CG2 VAL A 293       6.062  -3.613  -6.527  1.00 85.19           C  
ATOM   2206  N   TYR A 294       6.289  -0.061  -9.414  1.00 83.44           N  
ATOM   2207  CA  TYR A 294       6.906   0.963 -10.242  1.00 83.44           C  
ATOM   2208  C   TYR A 294       7.578   2.029  -9.391  1.00 83.44           C  
ATOM   2209  CB  TYR A 294       5.867   1.611 -11.164  1.00 83.44           C  
ATOM   2210  O   TYR A 294       6.965   2.574  -8.469  1.00 83.44           O  
ATOM   2211  CG  TYR A 294       5.141   0.625 -12.047  1.00 83.44           C  
ATOM   2212  CD1 TYR A 294       5.633   0.288 -13.305  1.00 83.44           C  
ATOM   2213  CD2 TYR A 294       3.955   0.031 -11.625  1.00 83.44           C  
ATOM   2214  CE1 TYR A 294       4.965  -0.618 -14.117  1.00 83.44           C  
ATOM   2215  CE2 TYR A 294       3.277  -0.876 -12.430  1.00 83.44           C  
ATOM   2216  OH  TYR A 294       3.123  -2.092 -14.477  1.00 83.44           O  
ATOM   2217  CZ  TYR A 294       3.789  -1.194 -13.672  1.00 83.44           C  
ATOM   2218  N   VAL A 295       8.891   2.252  -9.672  1.00 78.38           N  
ATOM   2219  CA  VAL A 295       9.625   3.297  -8.969  1.00 78.38           C  
ATOM   2220  C   VAL A 295      10.141   4.328  -9.969  1.00 78.38           C  
ATOM   2221  CB  VAL A 295      10.797   2.711  -8.148  1.00 78.38           C  
ATOM   2222  O   VAL A 295      10.773   3.975 -10.961  1.00 78.38           O  
ATOM   2223  CG1 VAL A 295      11.539   3.818  -7.406  1.00 78.38           C  
ATOM   2224  CG2 VAL A 295      10.289   1.655  -7.168  1.00 78.38           C  
ATOM   2225  N   ASP A 296       9.789   5.562  -9.656  1.00 75.31           N  
ATOM   2226  CA  ASP A 296      10.141   6.609 -10.609  1.00 75.31           C  
ATOM   2227  C   ASP A 296      10.625   7.867  -9.891  1.00 75.31           C  
ATOM   2228  CB  ASP A 296       8.945   6.941 -11.500  1.00 75.31           C  
ATOM   2229  O   ASP A 296      10.172   8.172  -8.789  1.00 75.31           O  
ATOM   2230  CG  ASP A 296       9.328   7.758 -12.727  1.00 75.31           C  
ATOM   2231  OD1 ASP A 296      10.469   8.266 -12.789  1.00 75.31           O  
ATOM   2232  OD2 ASP A 296       8.477   7.906 -13.633  1.00 75.31           O  
ATOM   2233  N   THR A 297      11.680   8.641 -10.523  1.00 67.94           N  
ATOM   2234  CA  THR A 297      12.039  10.008 -10.156  1.00 67.94           C  
ATOM   2235  C   THR A 297      12.961  10.023  -8.945  1.00 67.94           C  
ATOM   2236  CB  THR A 297      10.789  10.859  -9.867  1.00 67.94           C  
ATOM   2237  O   THR A 297      13.023  11.016  -8.219  1.00 67.94           O  
ATOM   2238  CG2 THR A 297       9.953  11.062 -11.133  1.00 67.94           C  
ATOM   2239  OG1 THR A 297       9.984  10.195  -8.883  1.00 67.94           O  
ATOM   2240  N   PHE A 298      13.664   8.758  -8.594  1.00 68.25           N  
ATOM   2241  CA  PHE A 298      14.688   8.609  -7.562  1.00 68.25           C  
ATOM   2242  C   PHE A 298      16.078   8.555  -8.180  1.00 68.25           C  
ATOM   2243  CB  PHE A 298      14.430   7.348  -6.734  1.00 68.25           C  
ATOM   2244  O   PHE A 298      16.234   8.188  -9.352  1.00 68.25           O  
ATOM   2245  CG  PHE A 298      13.133   7.367  -5.980  1.00 68.25           C  
ATOM   2246  CD1 PHE A 298      13.070   7.883  -4.691  1.00 68.25           C  
ATOM   2247  CD2 PHE A 298      11.969   6.871  -6.559  1.00 68.25           C  
ATOM   2248  CE1 PHE A 298      11.867   7.902  -3.988  1.00 68.25           C  
ATOM   2249  CE2 PHE A 298      10.766   6.891  -5.867  1.00 68.25           C  
ATOM   2250  CZ  PHE A 298      10.711   7.402  -4.582  1.00 68.25           C  
ATOM   2251  N   ARG A 299      17.125   9.062  -7.418  1.00 66.06           N  
ATOM   2252  CA  ARG A 299      18.516   8.875  -7.820  1.00 66.06           C  
ATOM   2253  C   ARG A 299      18.828   7.398  -8.031  1.00 66.06           C  
ATOM   2254  CB  ARG A 299      19.453   9.469  -6.773  1.00 66.06           C  
ATOM   2255  O   ARG A 299      19.469   7.031  -9.016  1.00 66.06           O  
ATOM   2256  CG  ARG A 299      20.922   9.453  -7.184  1.00 66.06           C  
ATOM   2257  CD  ARG A 299      21.797  10.227  -6.207  1.00 66.06           C  
ATOM   2258  NE  ARG A 299      23.188  10.273  -6.641  1.00 66.06           N  
ATOM   2259  NH1 ARG A 299      23.906  11.578  -4.875  1.00 66.06           N  
ATOM   2260  NH2 ARG A 299      25.391  10.883  -6.484  1.00 66.06           N  
ATOM   2261  CZ  ARG A 299      24.156  10.914  -6.000  1.00 66.06           C  
ATOM   2262  N   TRP A 300      18.391   6.520  -7.117  1.00 64.75           N  
ATOM   2263  CA  TRP A 300      18.406   5.059  -7.176  1.00 64.75           C  
ATOM   2264  C   TRP A 300      17.000   4.492  -7.094  1.00 64.75           C  
ATOM   2265  CB  TRP A 300      19.281   4.488  -6.047  1.00 64.75           C  
ATOM   2266  O   TRP A 300      16.234   4.840  -6.188  1.00 64.75           O  
ATOM   2267  CG  TRP A 300      20.703   4.930  -6.090  1.00 64.75           C  
ATOM   2268  CD1 TRP A 300      21.703   4.418  -6.879  1.00 64.75           C  
ATOM   2269  CD2 TRP A 300      21.312   5.965  -5.312  1.00 64.75           C  
ATOM   2270  CE2 TRP A 300      22.672   6.031  -5.680  1.00 64.75           C  
ATOM   2271  CE3 TRP A 300      20.828   6.852  -4.336  1.00 64.75           C  
ATOM   2272  NE1 TRP A 300      22.891   5.078  -6.637  1.00 64.75           N  
ATOM   2273  CH2 TRP A 300      23.062   7.801  -4.152  1.00 64.75           C  
ATOM   2274  CZ2 TRP A 300      23.562   6.945  -5.102  1.00 64.75           C  
ATOM   2275  CZ3 TRP A 300      21.703   7.758  -3.766  1.00 64.75           C  
ATOM   2276  N   GLY A 301      16.453   3.869  -8.289  1.00 70.25           N  
ATOM   2277  CA  GLY A 301      15.141   3.229  -8.211  1.00 70.25           C  
ATOM   2278  C   GLY A 301      15.078   2.139  -7.156  1.00 70.25           C  
ATOM   2279  O   GLY A 301      14.547   2.354  -6.066  1.00 70.25           O  
ATOM   2280  N   PHE A 302      15.586   0.920  -7.422  1.00 73.69           N  
ATOM   2281  CA  PHE A 302      15.750  -0.187  -6.488  1.00 73.69           C  
ATOM   2282  C   PHE A 302      17.203  -0.296  -6.027  1.00 73.69           C  
ATOM   2283  CB  PHE A 302      15.305  -1.505  -7.129  1.00 73.69           C  
ATOM   2284  O   PHE A 302      18.109  -0.386  -6.852  1.00 73.69           O  
ATOM   2285  CG  PHE A 302      13.844  -1.542  -7.480  1.00 73.69           C  
ATOM   2286  CD1 PHE A 302      12.875  -1.567  -6.484  1.00 73.69           C  
ATOM   2287  CD2 PHE A 302      13.438  -1.550  -8.805  1.00 73.69           C  
ATOM   2288  CE1 PHE A 302      11.516  -1.602  -6.809  1.00 73.69           C  
ATOM   2289  CE2 PHE A 302      12.086  -1.584  -9.141  1.00 73.69           C  
ATOM   2290  CZ  PHE A 302      11.125  -1.611  -8.141  1.00 73.69           C  
ATOM   2291  N   TYR A 303      17.312  -0.126  -4.809  1.00 72.94           N  
ATOM   2292  CA  TYR A 303      18.656  -0.239  -4.258  1.00 72.94           C  
ATOM   2293  C   TYR A 303      18.766  -1.452  -3.342  1.00 72.94           C  
ATOM   2294  CB  TYR A 303      19.031   1.032  -3.486  1.00 72.94           C  
ATOM   2295  O   TYR A 303      18.031  -1.567  -2.357  1.00 72.94           O  
ATOM   2296  CG  TYR A 303      20.453   1.042  -2.982  1.00 72.94           C  
ATOM   2297  CD1 TYR A 303      20.797   0.432  -1.777  1.00 72.94           C  
ATOM   2298  CD2 TYR A 303      21.469   1.661  -3.713  1.00 72.94           C  
ATOM   2299  CE1 TYR A 303      22.094   0.440  -1.309  1.00 72.94           C  
ATOM   2300  CE2 TYR A 303      22.781   1.676  -3.254  1.00 72.94           C  
ATOM   2301  OH  TYR A 303      24.375   1.074  -1.594  1.00 72.94           O  
ATOM   2302  CZ  TYR A 303      23.078   1.063  -2.053  1.00 72.94           C  
ATOM   2303  N   VAL A 304      19.609  -2.326  -3.703  1.00 70.56           N  
ATOM   2304  CA  VAL A 304      19.828  -3.506  -2.877  1.00 70.56           C  
ATOM   2305  C   VAL A 304      21.219  -3.439  -2.248  1.00 70.56           C  
ATOM   2306  CB  VAL A 304      19.672  -4.809  -3.691  1.00 70.56           C  
ATOM   2307  O   VAL A 304      22.234  -3.584  -2.941  1.00 70.56           O  
ATOM   2308  CG1 VAL A 304      19.828  -6.031  -2.791  1.00 70.56           C  
ATOM   2309  CG2 VAL A 304      18.328  -4.836  -4.402  1.00 70.56           C  
ATOM   2310  N   GLY A 305      21.344  -2.975  -0.913  1.00 60.78           N  
ATOM   2311  CA  GLY A 305      22.578  -2.775  -0.195  1.00 60.78           C  
ATOM   2312  C   GLY A 305      22.891  -3.891   0.788  1.00 60.78           C  
ATOM   2313  O   GLY A 305      21.984  -4.449   1.404  1.00 60.78           O  
ATOM   2314  N   GLU A 306      24.125  -4.668   0.794  1.00 55.03           N  
ATOM   2315  CA  GLU A 306      24.641  -5.664   1.723  1.00 55.03           C  
ATOM   2316  C   GLU A 306      23.750  -6.895   1.782  1.00 55.03           C  
ATOM   2317  CB  GLU A 306      24.812  -5.059   3.121  1.00 55.03           C  
ATOM   2318  O   GLU A 306      22.953  -7.047   2.715  1.00 55.03           O  
ATOM   2319  CG  GLU A 306      25.812  -3.916   3.186  1.00 55.03           C  
ATOM   2320  CD  GLU A 306      26.062  -3.416   4.602  1.00 55.03           C  
ATOM   2321  OE1 GLU A 306      26.906  -2.510   4.785  1.00 55.03           O  
ATOM   2322  OE2 GLU A 306      25.406  -3.936   5.531  1.00 55.03           O  
ATOM   2323  N   PRO A 307      23.625  -7.691   0.700  1.00 51.25           N  
ATOM   2324  CA  PRO A 307      22.703  -8.836   0.654  1.00 51.25           C  
ATOM   2325  C   PRO A 307      23.094  -9.930   1.646  1.00 51.25           C  
ATOM   2326  CB  PRO A 307      22.844  -9.328  -0.788  1.00 51.25           C  
ATOM   2327  O   PRO A 307      22.547 -11.039   1.581  1.00 51.25           O  
ATOM   2328  CG  PRO A 307      24.172  -8.836  -1.243  1.00 51.25           C  
ATOM   2329  CD  PRO A 307      24.578  -7.680  -0.372  1.00 51.25           C  
ATOM   2330  N   GLU A 308      23.891  -9.641   2.738  1.00 48.72           N  
ATOM   2331  CA  GLU A 308      24.500 -10.602   3.656  1.00 48.72           C  
ATOM   2332  C   GLU A 308      23.438 -11.508   4.277  1.00 48.72           C  
ATOM   2333  CB  GLU A 308      25.281  -9.883   4.754  1.00 48.72           C  
ATOM   2334  O   GLU A 308      23.719 -12.648   4.652  1.00 48.72           O  
ATOM   2335  CG  GLU A 308      26.531  -9.180   4.254  1.00 48.72           C  
ATOM   2336  CD  GLU A 308      27.219  -8.336   5.316  1.00 48.72           C  
ATOM   2337  OE1 GLU A 308      28.266  -7.715   5.020  1.00 48.72           O  
ATOM   2338  OE2 GLU A 308      26.703  -8.297   6.457  1.00 48.72           O  
ATOM   2339  N   CYS A 309      22.047 -11.523   3.594  1.00 46.12           N  
ATOM   2340  CA  CYS A 309      21.000 -12.344   4.184  1.00 46.12           C  
ATOM   2341  C   CYS A 309      19.812 -12.469   3.236  1.00 46.12           C  
ATOM   2342  CB  CYS A 309      20.531 -11.742   5.512  1.00 46.12           C  
ATOM   2343  O   CYS A 309      18.719 -12.891   3.645  1.00 46.12           O  
ATOM   2344  SG  CYS A 309      21.859 -11.570   6.730  1.00 46.12           S  
ATOM   2345  N   ILE A 310      20.000 -12.156   1.819  1.00 51.00           N  
ATOM   2346  CA  ILE A 310      18.828 -12.203   0.965  1.00 51.00           C  
ATOM   2347  C   ILE A 310      18.859 -13.461   0.104  1.00 51.00           C  
ATOM   2348  CB  ILE A 310      18.719 -10.945   0.071  1.00 51.00           C  
ATOM   2349  O   ILE A 310      19.828 -13.688  -0.634  1.00 51.00           O  
ATOM   2350  CG1 ILE A 310      18.656  -9.680   0.935  1.00 51.00           C  
ATOM   2351  CG2 ILE A 310      17.500 -11.039  -0.856  1.00 51.00           C  
ATOM   2352  CD1 ILE A 310      18.734  -8.383   0.140  1.00 51.00           C  
ATOM   2353  N   ASN A 311      18.188 -14.531   0.393  1.00 53.72           N  
ATOM   2354  CA  ASN A 311      18.234 -15.852  -0.221  1.00 53.72           C  
ATOM   2355  C   ASN A 311      17.391 -15.906  -1.496  1.00 53.72           C  
ATOM   2356  CB  ASN A 311      17.750 -16.922   0.770  1.00 53.72           C  
ATOM   2357  O   ASN A 311      17.781 -16.547  -2.471  1.00 53.72           O  
ATOM   2358  CG  ASN A 311      18.812 -17.266   1.797  1.00 53.72           C  
ATOM   2359  ND2 ASN A 311      18.375 -17.859   2.912  1.00 53.72           N  
ATOM   2360  OD1 ASN A 311      20.000 -17.031   1.592  1.00 53.72           O  
ATOM   2361  N   GLN A 312      16.578 -14.508  -2.027  1.00 63.72           N  
ATOM   2362  CA  GLN A 312      15.938 -14.484  -3.334  1.00 63.72           C  
ATOM   2363  C   GLN A 312      14.930 -13.344  -3.430  1.00 63.72           C  
ATOM   2364  CB  GLN A 312      15.242 -15.820  -3.617  1.00 63.72           C  
ATOM   2365  O   GLN A 312      14.000 -13.258  -2.621  1.00 63.72           O  
ATOM   2366  CG  GLN A 312      14.812 -15.992  -5.066  1.00 63.72           C  
ATOM   2367  CD  GLN A 312      14.203 -17.359  -5.340  1.00 63.72           C  
ATOM   2368  NE2 GLN A 312      13.844 -17.609  -6.594  1.00 63.72           N  
ATOM   2369  OE1 GLN A 312      14.070 -18.188  -4.430  1.00 63.72           O  
ATOM   2370  N   ILE A 313      15.219 -12.250  -4.145  1.00 70.06           N  
ATOM   2371  CA  ILE A 313      14.320 -11.180  -4.551  1.00 70.06           C  
ATOM   2372  C   ILE A 313      13.883 -11.391  -5.996  1.00 70.06           C  
ATOM   2373  CB  ILE A 313      14.977  -9.789  -4.387  1.00 70.06           C  
ATOM   2374  O   ILE A 313      14.719 -11.594  -6.883  1.00 70.06           O  
ATOM   2375  CG1 ILE A 313      15.469  -9.594  -2.947  1.00 70.06           C  
ATOM   2376  CG2 ILE A 313      14.008  -8.680  -4.793  1.00 70.06           C  
ATOM   2377  CD1 ILE A 313      16.312  -8.344  -2.742  1.00 70.06           C  
ATOM   2378  N   GLU A 314      12.570 -11.430  -6.117  1.00 75.75           N  
ATOM   2379  CA  GLU A 314      12.031 -11.547  -7.473  1.00 75.75           C  
ATOM   2380  C   GLU A 314      11.258 -10.297  -7.871  1.00 75.75           C  
ATOM   2381  CB  GLU A 314      11.133 -12.781  -7.586  1.00 75.75           C  
ATOM   2382  O   GLU A 314      10.414  -9.812  -7.113  1.00 75.75           O  
ATOM   2383  CG  GLU A 314      11.859 -14.094  -7.332  1.00 75.75           C  
ATOM   2384  CD  GLU A 314      10.961 -15.312  -7.480  1.00 75.75           C  
ATOM   2385  OE1 GLU A 314      11.430 -16.453  -7.242  1.00 75.75           O  
ATOM   2386  OE2 GLU A 314       9.773 -15.125  -7.836  1.00 75.75           O  
ATOM   2387  N   PHE A 315      11.688  -9.789  -8.914  1.00 76.19           N  
ATOM   2388  CA  PHE A 315      10.945  -8.695  -9.539  1.00 76.19           C  
ATOM   2389  C   PHE A 315      10.078  -9.219 -10.680  1.00 76.19           C  
ATOM   2390  CB  PHE A 315      11.906  -7.625 -10.062  1.00 76.19           C  
ATOM   2391  O   PHE A 315      10.586  -9.812 -11.633  1.00 76.19           O  
ATOM   2392  CG  PHE A 315      12.750  -6.988  -8.992  1.00 76.19           C  
ATOM   2393  CD1 PHE A 315      12.352  -5.801  -8.391  1.00 76.19           C  
ATOM   2394  CD2 PHE A 315      13.938  -7.578  -8.586  1.00 76.19           C  
ATOM   2395  CE1 PHE A 315      13.125  -5.211  -7.395  1.00 76.19           C  
ATOM   2396  CE2 PHE A 315      14.719  -6.992  -7.598  1.00 76.19           C  
ATOM   2397  CZ  PHE A 315      14.312  -5.809  -7.004  1.00 76.19           C  
ATOM   2398  N   HIS A 316       8.758  -9.125 -10.555  1.00 79.44           N  
ATOM   2399  CA  HIS A 316       7.812  -9.539 -11.594  1.00 79.44           C  
ATOM   2400  C   HIS A 316       7.062  -8.336 -12.156  1.00 79.44           C  
ATOM   2401  CB  HIS A 316       6.824 -10.562 -11.039  1.00 79.44           C  
ATOM   2402  O   HIS A 316       6.332  -7.656 -11.438  1.00 79.44           O  
ATOM   2403  CG  HIS A 316       7.461 -11.852 -10.617  1.00 79.44           C  
ATOM   2404  CD2 HIS A 316       8.359 -12.117  -9.641  1.00 79.44           C  
ATOM   2405  ND1 HIS A 316       7.195 -13.047 -11.242  1.00 79.44           N  
ATOM   2406  CE1 HIS A 316       7.902 -14.008 -10.664  1.00 79.44           C  
ATOM   2407  NE2 HIS A 316       8.617 -13.469  -9.688  1.00 79.44           N  
ATOM   2408  N   SER A 317       7.395  -8.023 -13.469  1.00 76.31           N  
ATOM   2409  CA  SER A 317       6.707  -6.930 -14.148  1.00 76.31           C  
ATOM   2410  C   SER A 317       6.875  -5.617 -13.391  1.00 76.31           C  
ATOM   2411  CB  SER A 317       5.219  -7.250 -14.305  1.00 76.31           C  
ATOM   2412  O   SER A 317       5.918  -4.859 -13.234  1.00 76.31           O  
ATOM   2413  OG  SER A 317       5.035  -8.422 -15.086  1.00 76.31           O  
ATOM   2414  N   CYS A 318       8.016  -5.418 -12.836  1.00 75.25           N  
ATOM   2415  CA  CYS A 318       8.383  -4.191 -12.133  1.00 75.25           C  
ATOM   2416  C   CYS A 318       9.055  -3.207 -13.086  1.00 75.25           C  
ATOM   2417  CB  CYS A 318       9.312  -4.496 -10.961  1.00 75.25           C  
ATOM   2418  O   CYS A 318       9.602  -3.607 -14.117  1.00 75.25           O  
ATOM   2419  SG  CYS A 318       8.531  -5.477  -9.656  1.00 75.25           S  
ATOM   2420  N   ARG A 319       8.969  -1.909 -12.688  1.00 73.19           N  
ATOM   2421  CA  ARG A 319       9.625  -0.866 -13.461  1.00 73.19           C  
ATOM   2422  C   ARG A 319      10.391   0.091 -12.555  1.00 73.19           C  
ATOM   2423  CB  ARG A 319       8.609  -0.091 -14.297  1.00 73.19           C  
ATOM   2424  O   ARG A 319       9.875   0.526 -11.523  1.00 73.19           O  
ATOM   2425  CG  ARG A 319       9.219   1.021 -15.141  1.00 73.19           C  
ATOM   2426  CD  ARG A 319       8.164   1.761 -15.945  1.00 73.19           C  
ATOM   2427  NE  ARG A 319       8.766   2.637 -16.953  1.00 73.19           N  
ATOM   2428  NH1 ARG A 319       6.977   4.094 -17.047  1.00 73.19           N  
ATOM   2429  NH2 ARG A 319       8.828   4.449 -18.359  1.00 73.19           N  
ATOM   2430  CZ  ARG A 319       8.188   3.725 -17.453  1.00 73.19           C  
ATOM   2431  N   ALA A 320      11.656   0.254 -12.867  1.00 69.88           N  
ATOM   2432  CA  ALA A 320      12.453   1.270 -12.172  1.00 69.88           C  
ATOM   2433  C   ALA A 320      12.945   2.336 -13.148  1.00 69.88           C  
ATOM   2434  CB  ALA A 320      13.633   0.625 -11.453  1.00 69.88           C  
ATOM   2435  O   ALA A 320      13.680   2.031 -14.086  1.00 69.88           O  
ATOM   2436  N   GLN A 321      12.430   3.527 -13.000  1.00 65.88           N  
ATOM   2437  CA  GLN A 321      12.844   4.664 -13.820  1.00 65.88           C  
ATOM   2438  C   GLN A 321      13.609   5.688 -12.992  1.00 65.88           C  
ATOM   2439  CB  GLN A 321      11.633   5.320 -14.477  1.00 65.88           C  
ATOM   2440  O   GLN A 321      13.148   6.098 -11.922  1.00 65.88           O  
ATOM   2441  CG  GLN A 321      11.992   6.391 -15.500  1.00 65.88           C  
ATOM   2442  CD  GLN A 321      10.781   6.918 -16.250  1.00 65.88           C  
ATOM   2443  NE2 GLN A 321      10.883   8.148 -16.750  1.00 65.88           N  
ATOM   2444  OE1 GLN A 321       9.766   6.227 -16.375  1.00 65.88           O  
ATOM   2445  N   SER A 322      14.953   5.875 -13.336  1.00 61.97           N  
ATOM   2446  CA  SER A 322      15.719   6.902 -12.641  1.00 61.97           C  
ATOM   2447  C   SER A 322      16.141   8.016 -13.594  1.00 61.97           C  
ATOM   2448  CB  SER A 322      16.953   6.297 -11.984  1.00 61.97           C  
ATOM   2449  O   SER A 322      16.469   7.762 -14.750  1.00 61.97           O  
ATOM   2450  OG  SER A 322      17.812   7.312 -11.477  1.00 61.97           O  
ATOM   2451  N   ASN A 323      16.000   9.289 -13.219  1.00 54.53           N  
ATOM   2452  CA  ASN A 323      16.359  10.461 -14.000  1.00 54.53           C  
ATOM   2453  C   ASN A 323      17.812  10.867 -13.773  1.00 54.53           C  
ATOM   2454  CB  ASN A 323      15.422  11.633 -13.672  1.00 54.53           C  
ATOM   2455  O   ASN A 323      18.406  11.562 -14.602  1.00 54.53           O  
ATOM   2456  CG  ASN A 323      14.008  11.398 -14.164  1.00 54.53           C  
ATOM   2457  ND2 ASN A 323      13.031  11.898 -13.414  1.00 54.53           N  
ATOM   2458  OD1 ASN A 323      13.797  10.781 -15.203  1.00 54.53           O  
ATOM   2459  N   TYR A 324      18.672  10.156 -12.891  1.00 52.81           N  
ATOM   2460  CA  TYR A 324      19.969  10.727 -12.539  1.00 52.81           C  
ATOM   2461  C   TYR A 324      21.016   9.641 -12.383  1.00 52.81           C  
ATOM   2462  CB  TYR A 324      19.859  11.539 -11.242  1.00 52.81           C  
ATOM   2463  O   TYR A 324      22.125   9.758 -12.914  1.00 52.81           O  
ATOM   2464  CG  TYR A 324      20.297  12.977 -11.391  1.00 52.81           C  
ATOM   2465  CD1 TYR A 324      21.594  13.367 -11.062  1.00 52.81           C  
ATOM   2466  CD2 TYR A 324      19.406  13.945 -11.859  1.00 52.81           C  
ATOM   2467  CE1 TYR A 324      22.000  14.695 -11.195  1.00 52.81           C  
ATOM   2468  CE2 TYR A 324      19.812  15.273 -11.992  1.00 52.81           C  
ATOM   2469  OH  TYR A 324      21.500  16.953 -11.789  1.00 52.81           O  
ATOM   2470  CZ  TYR A 324      21.094  15.633 -11.656  1.00 52.81           C  
ATOM   2471  N   PHE A 325      20.891   8.320 -11.945  1.00 53.22           N  
ATOM   2472  CA  PHE A 325      22.031   7.441 -11.727  1.00 53.22           C  
ATOM   2473  C   PHE A 325      21.656   5.992 -12.023  1.00 53.22           C  
ATOM   2474  CB  PHE A 325      22.531   7.570 -10.289  1.00 53.22           C  
ATOM   2475  O   PHE A 325      22.031   5.453 -13.070  1.00 53.22           O  
ATOM   2476  CG  PHE A 325      24.031   7.516 -10.164  1.00 53.22           C  
ATOM   2477  CD1 PHE A 325      24.672   6.359  -9.719  1.00 53.22           C  
ATOM   2478  CD2 PHE A 325      24.812   8.617 -10.500  1.00 53.22           C  
ATOM   2479  CE1 PHE A 325      26.062   6.305  -9.609  1.00 53.22           C  
ATOM   2480  CE2 PHE A 325      26.203   8.570 -10.391  1.00 53.22           C  
ATOM   2481  CZ  PHE A 325      26.828   7.414  -9.938  1.00 53.22           C  
ATOM   2482  N   GLN A 326      20.859   5.266 -11.219  1.00 59.19           N  
ATOM   2483  CA  GLN A 326      20.672   3.842 -11.477  1.00 59.19           C  
ATOM   2484  C   GLN A 326      19.234   3.418 -11.195  1.00 59.19           C  
ATOM   2485  CB  GLN A 326      21.641   3.014 -10.625  1.00 59.19           C  
ATOM   2486  O   GLN A 326      18.641   3.840 -10.203  1.00 59.19           O  
ATOM   2487  CG  GLN A 326      23.109   3.217 -10.992  1.00 59.19           C  
ATOM   2488  CD  GLN A 326      24.062   2.668  -9.938  1.00 59.19           C  
ATOM   2489  NE2 GLN A 326      25.359   2.688 -10.242  1.00 59.19           N  
ATOM   2490  OE1 GLN A 326      23.625   2.232  -8.867  1.00 59.19           O  
ATOM   2491  N   GLY A 327      18.578   2.932 -12.258  1.00 56.06           N  
ATOM   2492  CA  GLY A 327      17.266   2.311 -12.125  1.00 56.06           C  
ATOM   2493  C   GLY A 327      17.266   1.145 -11.156  1.00 56.06           C  
ATOM   2494  O   GLY A 327      16.469   1.126 -10.203  1.00 56.06           O  
ATOM   2495  N   ILE A 328      18.188   0.314 -11.125  1.00 64.50           N  
ATOM   2496  CA  ILE A 328      18.375  -0.792 -10.188  1.00 64.50           C  
ATOM   2497  C   ILE A 328      19.844  -0.887  -9.789  1.00 64.50           C  
ATOM   2498  CB  ILE A 328      17.906  -2.131 -10.797  1.00 64.50           C  
ATOM   2499  O   ILE A 328      20.719  -0.998 -10.648  1.00 64.50           O  
ATOM   2500  CG1 ILE A 328      16.406  -2.049 -11.172  1.00 64.50           C  
ATOM   2501  CG2 ILE A 328      18.156  -3.287  -9.828  1.00 64.50           C  
ATOM   2502  CD1 ILE A 328      15.906  -3.250 -11.953  1.00 64.50           C  
ATOM   2503  N   PHE A 329      20.094  -0.810  -8.555  1.00 63.88           N  
ATOM   2504  CA  PHE A 329      21.469  -0.920  -8.047  1.00 63.88           C  
ATOM   2505  C   PHE A 329      21.578  -2.057  -7.035  1.00 63.88           C  
ATOM   2506  CB  PHE A 329      21.906   0.398  -7.402  1.00 63.88           C  
ATOM   2507  O   PHE A 329      20.828  -2.094  -6.051  1.00 63.88           O  
ATOM   2508  CG  PHE A 329      23.328   0.383  -6.902  1.00 63.88           C  
ATOM   2509  CD1 PHE A 329      23.594   0.252  -5.547  1.00 63.88           C  
ATOM   2510  CD2 PHE A 329      24.391   0.500  -7.789  1.00 63.88           C  
ATOM   2511  CE1 PHE A 329      24.906   0.238  -5.082  1.00 63.88           C  
ATOM   2512  CE2 PHE A 329      25.703   0.486  -7.332  1.00 63.88           C  
ATOM   2513  CZ  PHE A 329      25.969   0.356  -5.980  1.00 63.88           C  
ATOM   2514  N   ILE A 330      22.484  -2.949  -7.266  1.00 64.56           N  
ATOM   2515  CA  ILE A 330      22.734  -4.059  -6.355  1.00 64.56           C  
ATOM   2516  C   ILE A 330      24.188  -4.039  -5.906  1.00 64.56           C  
ATOM   2517  CB  ILE A 330      22.391  -5.414  -7.008  1.00 64.56           C  
ATOM   2518  O   ILE A 330      25.109  -4.125  -6.734  1.00 64.56           O  
ATOM   2519  CG1 ILE A 330      20.938  -5.430  -7.473  1.00 64.56           C  
ATOM   2520  CG2 ILE A 330      22.672  -6.566  -6.035  1.00 64.56           C  
ATOM   2521  CD1 ILE A 330      20.562  -6.645  -8.312  1.00 64.56           C  
ATOM   2522  N   GLU A 331      24.406  -3.686  -4.609  1.00 58.62           N  
ATOM   2523  CA  GLU A 331      25.781  -3.619  -4.113  1.00 58.62           C  
ATOM   2524  C   GLU A 331      26.078  -4.754  -3.139  1.00 58.62           C  
ATOM   2525  CB  GLU A 331      26.047  -2.268  -3.445  1.00 58.62           C  
ATOM   2526  O   GLU A 331      25.234  -5.105  -2.316  1.00 58.62           O  
ATOM   2527  CG  GLU A 331      26.094  -1.098  -4.418  1.00 58.62           C  
ATOM   2528  CD  GLU A 331      26.422   0.228  -3.744  1.00 58.62           C  
ATOM   2529  OE1 GLU A 331      26.531   1.256  -4.449  1.00 58.62           O  
ATOM   2530  OE2 GLU A 331      26.562   0.238  -2.502  1.00 58.62           O  
ATOM   2531  N   SER A 332      27.234  -5.625  -3.320  1.00 51.56           N  
ATOM   2532  CA  SER A 332      27.734  -6.547  -2.305  1.00 51.56           C  
ATOM   2533  C   SER A 332      28.953  -5.980  -1.586  1.00 51.56           C  
ATOM   2534  CB  SER A 332      28.078  -7.898  -2.934  1.00 51.56           C  
ATOM   2535  O   SER A 332      29.891  -5.527  -2.227  1.00 51.56           O  
ATOM   2536  OG  SER A 332      29.219  -7.781  -3.770  1.00 51.56           O  
ATOM   2537  N   PHE A 333      28.984  -5.012  -0.489  1.00 44.91           N  
ATOM   2538  CA  PHE A 333      30.141  -4.371   0.129  1.00 44.91           C  
ATOM   2539  C   PHE A 333      30.547  -5.098   1.409  1.00 44.91           C  
ATOM   2540  CB  PHE A 333      29.844  -2.900   0.430  1.00 44.91           C  
ATOM   2541  O   PHE A 333      29.688  -5.578   2.150  1.00 44.91           O  
ATOM   2542  CG  PHE A 333      30.250  -1.961  -0.673  1.00 44.91           C  
ATOM   2543  CD1 PHE A 333      31.547  -1.448  -0.729  1.00 44.91           C  
ATOM   2544  CD2 PHE A 333      29.344  -1.590  -1.656  1.00 44.91           C  
ATOM   2545  CE1 PHE A 333      31.922  -0.579  -1.749  1.00 44.91           C  
ATOM   2546  CE2 PHE A 333      29.719  -0.722  -2.678  1.00 44.91           C  
ATOM   2547  CZ  PHE A 333      31.000  -0.216  -2.723  1.00 44.91           C  
ATOM   2548  N   LYS A 334      32.062  -5.289   1.751  1.00 37.81           N  
ATOM   2549  CA  LYS A 334      33.219  -4.754   2.469  1.00 37.81           C  
ATOM   2550  C   LYS A 334      34.469  -5.621   2.246  1.00 37.81           C  
ATOM   2551  CB  LYS A 334      32.906  -4.648   3.965  1.00 37.81           C  
ATOM   2552  O   LYS A 334      34.375  -6.848   2.332  1.00 37.81           O  
ATOM   2553  CG  LYS A 334      33.312  -3.309   4.578  1.00 37.81           C  
ATOM   2554  CD  LYS A 334      33.031  -3.281   6.078  1.00 37.81           C  
ATOM   2555  CE  LYS A 334      33.375  -1.931   6.688  1.00 37.81           C  
ATOM   2556  NZ  LYS A 334      33.219  -1.937   8.172  1.00 37.81           N  
ATOM   2557  N   GLU A 335      35.531  -5.094   1.544  1.00 33.00           N  
ATOM   2558  CA  GLU A 335      36.938  -5.414   1.508  1.00 33.00           C  
ATOM   2559  C   GLU A 335      37.406  -5.973   2.846  1.00 33.00           C  
ATOM   2560  CB  GLU A 335      37.750  -4.172   1.136  1.00 33.00           C  
ATOM   2561  O   GLU A 335      37.188  -5.363   3.895  1.00 33.00           O  
ATOM   2562  CG  GLU A 335      38.938  -4.465   0.205  1.00 33.00           C  
ATOM   2563  CD  GLU A 335      39.625  -3.209  -0.295  1.00 33.00           C  
ATOM   2564  OE1 GLU A 335      40.562  -3.320  -1.133  1.00 33.00           O  
ATOM   2565  OE2 GLU A 335      39.250  -2.105   0.156  1.00 33.00           O  
ATOM   2566  N   GLY A 336      37.625  -7.359   2.930  1.00 34.88           N  
ATOM   2567  CA  GLY A 336      38.375  -7.898   4.055  1.00 34.88           C  
ATOM   2568  C   GLY A 336      37.500  -8.695   5.016  1.00 34.88           C  
ATOM   2569  O   GLY A 336      38.000  -9.203   6.023  1.00 34.88           O  
ATOM   2570  N   GLN A 337      36.156  -9.078   4.629  1.00 37.00           N  
ATOM   2571  CA  GLN A 337      35.312  -9.977   5.422  1.00 37.00           C  
ATOM   2572  C   GLN A 337      34.625 -11.023   4.543  1.00 37.00           C  
ATOM   2573  CB  GLN A 337      34.250  -9.180   6.188  1.00 37.00           C  
ATOM   2574  O   GLN A 337      34.125 -10.711   3.465  1.00 37.00           O  
ATOM   2575  CG  GLN A 337      34.812  -8.273   7.266  1.00 37.00           C  
ATOM   2576  CD  GLN A 337      34.844  -8.930   8.633  1.00 37.00           C  
ATOM   2577  NE2 GLN A 337      35.781  -8.508   9.477  1.00 37.00           N  
ATOM   2578  OE1 GLN A 337      34.031  -9.805   8.930  1.00 37.00           O  
ATOM   2579  N   GLN A 338      35.188 -12.328   4.375  1.00 35.56           N  
ATOM   2580  CA  GLN A 338      34.594 -13.523   3.768  1.00 35.56           C  
ATOM   2581  C   GLN A 338      33.188 -13.789   4.309  1.00 35.56           C  
ATOM   2582  CB  GLN A 338      35.500 -14.734   4.012  1.00 35.56           C  
ATOM   2583  O   GLN A 338      33.031 -14.094   5.496  1.00 35.56           O  
ATOM   2584  CG  GLN A 338      36.688 -14.820   3.064  1.00 35.56           C  
ATOM   2585  CD  GLN A 338      37.531 -16.062   3.287  1.00 35.56           C  
ATOM   2586  NE2 GLN A 338      38.500 -16.281   2.408  1.00 35.56           N  
ATOM   2587  OE1 GLN A 338      37.312 -16.812   4.238  1.00 35.56           O  
ATOM   2588  N   TYR A 339      32.250 -12.836   4.047  1.00 35.62           N  
ATOM   2589  CA  TYR A 339      30.891 -13.055   4.578  1.00 35.62           C  
ATOM   2590  C   TYR A 339      29.984 -13.641   3.512  1.00 35.62           C  
ATOM   2591  CB  TYR A 339      30.312 -11.750   5.117  1.00 35.62           C  
ATOM   2592  O   TYR A 339      30.031 -13.242   2.348  1.00 35.62           O  
ATOM   2593  CG  TYR A 339      31.109 -11.148   6.250  1.00 35.62           C  
ATOM   2594  CD1 TYR A 339      31.094 -11.727   7.520  1.00 35.62           C  
ATOM   2595  CD2 TYR A 339      31.875 -10.008   6.055  1.00 35.62           C  
ATOM   2596  CE1 TYR A 339      31.812 -11.172   8.570  1.00 35.62           C  
ATOM   2597  CE2 TYR A 339      32.594  -9.445   7.094  1.00 35.62           C  
ATOM   2598  OH  TYR A 339      33.281  -9.484   9.383  1.00 35.62           O  
ATOM   2599  CZ  TYR A 339      32.562 -10.031   8.344  1.00 35.62           C  
ATOM   2600  N   GLY A 340      29.328 -14.984   3.646  1.00 36.50           N  
ATOM   2601  CA  GLY A 340      28.250 -15.961   3.615  1.00 36.50           C  
ATOM   2602  C   GLY A 340      27.078 -15.523   2.762  1.00 36.50           C  
ATOM   2603  O   GLY A 340      26.719 -14.344   2.756  1.00 36.50           O  
ATOM   2604  N   HIS A 341      26.906 -15.672   1.440  1.00 40.38           N  
ATOM   2605  CA  HIS A 341      25.953 -16.344   0.571  1.00 40.38           C  
ATOM   2606  C   HIS A 341      25.078 -15.336  -0.172  1.00 40.38           C  
ATOM   2607  CB  HIS A 341      25.078 -17.297   1.381  1.00 40.38           C  
ATOM   2608  O   HIS A 341      24.375 -14.531   0.452  1.00 40.38           O  
ATOM   2609  CG  HIS A 341      25.844 -18.359   2.098  1.00 40.38           C  
ATOM   2610  CD2 HIS A 341      26.641 -18.297   3.193  1.00 40.38           C  
ATOM   2611  ND1 HIS A 341      25.859 -19.672   1.691  1.00 40.38           N  
ATOM   2612  CE1 HIS A 341      26.625 -20.375   2.510  1.00 40.38           C  
ATOM   2613  NE2 HIS A 341      27.109 -19.562   3.430  1.00 40.38           N  
ATOM   2614  N   SER A 342      25.312 -14.703  -1.412  1.00 43.78           N  
ATOM   2615  CA  SER A 342      24.625 -13.812  -2.340  1.00 43.78           C  
ATOM   2616  C   SER A 342      23.453 -14.516  -3.020  1.00 43.78           C  
ATOM   2617  CB  SER A 342      25.594 -13.289  -3.396  1.00 43.78           C  
ATOM   2618  O   SER A 342      23.625 -15.602  -3.576  1.00 43.78           O  
ATOM   2619  OG  SER A 342      26.797 -14.039  -3.393  1.00 43.78           O  
ATOM   2620  N   ALA A 343      22.219 -14.695  -2.443  1.00 52.47           N  
ATOM   2621  CA  ALA A 343      20.859 -15.062  -2.818  1.00 52.47           C  
ATOM   2622  C   ALA A 343      20.406 -14.312  -4.070  1.00 52.47           C  
ATOM   2623  CB  ALA A 343      19.891 -14.789  -1.666  1.00 52.47           C  
ATOM   2624  O   ALA A 343      20.672 -13.125  -4.215  1.00 52.47           O  
ATOM   2625  N   PRO A 344      20.062 -15.039  -5.395  1.00 59.09           N  
ATOM   2626  CA  PRO A 344      19.812 -14.680  -6.793  1.00 59.09           C  
ATOM   2627  C   PRO A 344      18.641 -13.703  -6.953  1.00 59.09           C  
ATOM   2628  CB  PRO A 344      19.484 -16.016  -7.453  1.00 59.09           C  
ATOM   2629  O   PRO A 344      17.609 -13.859  -6.301  1.00 59.09           O  
ATOM   2630  CG  PRO A 344      18.984 -16.891  -6.340  1.00 59.09           C  
ATOM   2631  CD  PRO A 344      19.359 -16.250  -5.035  1.00 59.09           C  
ATOM   2632  N   VAL A 345      18.812 -12.391  -6.934  1.00 64.19           N  
ATOM   2633  CA  VAL A 345      17.859 -11.414  -7.445  1.00 64.19           C  
ATOM   2634  C   VAL A 345      17.375 -11.844  -8.828  1.00 64.19           C  
ATOM   2635  CB  VAL A 345      18.469 -10.000  -7.516  1.00 64.19           C  
ATOM   2636  O   VAL A 345      18.172 -12.086  -9.727  1.00 64.19           O  
ATOM   2637  CG1 VAL A 345      17.438  -8.984  -8.000  1.00 64.19           C  
ATOM   2638  CG2 VAL A 345      19.016  -9.586  -6.152  1.00 64.19           C  
ATOM   2639  N   HIS A 346      16.062 -12.141  -8.969  1.00 64.12           N  
ATOM   2640  CA  HIS A 346      15.453 -12.547 -10.234  1.00 64.12           C  
ATOM   2641  C   HIS A 346      14.578 -11.438 -10.805  1.00 64.12           C  
ATOM   2642  CB  HIS A 346      14.625 -13.820 -10.047  1.00 64.12           C  
ATOM   2643  O   HIS A 346      13.758 -10.852 -10.086  1.00 64.12           O  
ATOM   2644  CG  HIS A 346      15.438 -15.000  -9.625  1.00 64.12           C  
ATOM   2645  CD2 HIS A 346      16.688 -15.086  -9.133  1.00 64.12           C  
ATOM   2646  ND1 HIS A 346      14.961 -16.297  -9.703  1.00 64.12           N  
ATOM   2647  CE1 HIS A 346      15.898 -17.125  -9.266  1.00 64.12           C  
ATOM   2648  NE2 HIS A 346      16.953 -16.422  -8.914  1.00 64.12           N  
ATOM   2649  N   PHE A 347      14.867 -11.141 -11.984  1.00 65.62           N  
ATOM   2650  CA  PHE A 347      14.047 -10.172 -12.695  1.00 65.62           C  
ATOM   2651  C   PHE A 347      13.188 -10.852 -13.750  1.00 65.62           C  
ATOM   2652  CB  PHE A 347      14.930  -9.094 -13.344  1.00 65.62           C  
ATOM   2653  O   PHE A 347      13.711 -11.539 -14.633  1.00 65.62           O  
ATOM   2654  CG  PHE A 347      15.812  -8.367 -12.375  1.00 65.62           C  
ATOM   2655  CD1 PHE A 347      15.320  -7.305 -11.625  1.00 65.62           C  
ATOM   2656  CD2 PHE A 347      17.141  -8.734 -12.219  1.00 65.62           C  
ATOM   2657  CE1 PHE A 347      16.141  -6.625 -10.727  1.00 65.62           C  
ATOM   2658  CE2 PHE A 347      17.969  -8.062 -11.320  1.00 65.62           C  
ATOM   2659  CZ  PHE A 347      17.469  -7.004 -10.578  1.00 65.62           C  
ATOM   2660  N   PHE A 348      11.828 -10.812 -13.609  1.00 62.44           N  
ATOM   2661  CA  PHE A 348      10.867 -11.336 -14.578  1.00 62.44           C  
ATOM   2662  C   PHE A 348      10.078 -10.203 -15.219  1.00 62.44           C  
ATOM   2663  CB  PHE A 348       9.922 -12.336 -13.922  1.00 62.44           C  
ATOM   2664  O   PHE A 348       9.336  -9.492 -14.531  1.00 62.44           O  
ATOM   2665  CG  PHE A 348      10.617 -13.492 -13.258  1.00 62.44           C  
ATOM   2666  CD1 PHE A 348      10.891 -14.656 -13.969  1.00 62.44           C  
ATOM   2667  CD2 PHE A 348      11.008 -13.414 -11.930  1.00 62.44           C  
ATOM   2668  CE1 PHE A 348      11.539 -15.727 -13.359  1.00 62.44           C  
ATOM   2669  CE2 PHE A 348      11.656 -14.484 -11.312  1.00 62.44           C  
ATOM   2670  CZ  PHE A 348      11.922 -15.641 -12.031  1.00 62.44           C  
ATOM   2671  N   ASN A 349      10.312  -9.945 -16.547  1.00 61.34           N  
ATOM   2672  CA  ASN A 349       9.555  -8.906 -17.234  1.00 61.34           C  
ATOM   2673  C   ASN A 349       9.672  -7.559 -16.531  1.00 61.34           C  
ATOM   2674  CB  ASN A 349       8.078  -9.305 -17.359  1.00 61.34           C  
ATOM   2675  O   ASN A 349       8.680  -6.871 -16.312  1.00 61.34           O  
ATOM   2676  CG  ASN A 349       7.867 -10.445 -18.328  1.00 61.34           C  
ATOM   2677  ND2 ASN A 349       6.617 -10.867 -18.500  1.00 61.34           N  
ATOM   2678  OD1 ASN A 349       8.820 -10.953 -18.938  1.00 61.34           O  
ATOM   2679  N   THR A 350      10.859  -7.289 -15.961  1.00 60.72           N  
ATOM   2680  CA  THR A 350      11.203  -6.070 -15.234  1.00 60.72           C  
ATOM   2681  C   THR A 350      11.867  -5.059 -16.156  1.00 60.72           C  
ATOM   2682  CB  THR A 350      12.133  -6.375 -14.047  1.00 60.72           C  
ATOM   2683  O   THR A 350      12.766  -5.406 -16.922  1.00 60.72           O  
ATOM   2684  CG2 THR A 350      12.477  -5.102 -13.273  1.00 60.72           C  
ATOM   2685  OG1 THR A 350      11.484  -7.293 -13.156  1.00 60.72           O  
ATOM   2686  N   ILE A 351      11.305  -3.830 -16.047  1.00 60.12           N  
ATOM   2687  CA  ILE A 351      11.836  -2.773 -16.906  1.00 60.12           C  
ATOM   2688  C   ILE A 351      12.711  -1.834 -16.078  1.00 60.12           C  
ATOM   2689  CB  ILE A 351      10.711  -1.982 -17.594  1.00 60.12           C  
ATOM   2690  O   ILE A 351      12.297  -1.385 -15.000  1.00 60.12           O  
ATOM   2691  CG1 ILE A 351       9.867  -2.914 -18.484  1.00 60.12           C  
ATOM   2692  CG2 ILE A 351      11.289  -0.828 -18.422  1.00 60.12           C  
ATOM   2693  CD1 ILE A 351       8.594  -2.277 -19.016  1.00 60.12           C  
ATOM   2694  N   CYS A 352      13.906  -1.687 -16.547  1.00 59.66           N  
ATOM   2695  CA  CYS A 352      14.781  -0.693 -15.945  1.00 59.66           C  
ATOM   2696  C   CYS A 352      15.148   0.398 -16.938  1.00 59.66           C  
ATOM   2697  CB  CYS A 352      16.047  -1.354 -15.406  1.00 59.66           C  
ATOM   2698  O   CYS A 352      15.734   0.118 -17.984  1.00 59.66           O  
ATOM   2699  SG  CYS A 352      17.172  -0.207 -14.586  1.00 59.66           S  
ATOM   2700  N   ASN A 353      14.602   1.661 -16.656  1.00 55.31           N  
ATOM   2701  CA  ASN A 353      14.852   2.803 -17.531  1.00 55.31           C  
ATOM   2702  C   ASN A 353      15.555   3.934 -16.781  1.00 55.31           C  
ATOM   2703  CB  ASN A 353      13.547   3.305 -18.141  1.00 55.31           C  
ATOM   2704  O   ASN A 353      15.102   4.359 -15.719  1.00 55.31           O  
ATOM   2705  CG  ASN A 353      12.961   2.330 -19.141  1.00 55.31           C  
ATOM   2706  ND2 ASN A 353      11.641   2.354 -19.297  1.00 55.31           N  
ATOM   2707  OD1 ASN A 353      13.688   1.561 -19.781  1.00 55.31           O  
ATOM   2708  N   GLY A 354      16.891   4.168 -17.078  1.00 51.09           N  
ATOM   2709  CA  GLY A 354      17.562   5.293 -16.453  1.00 51.09           C  
ATOM   2710  C   GLY A 354      18.031   6.344 -17.438  1.00 51.09           C  
ATOM   2711  O   GLY A 354      18.188   6.062 -18.625  1.00 51.09           O  
ATOM   2712  N   ASN A 355      17.672   7.629 -17.312  1.00 47.44           N  
ATOM   2713  CA  ASN A 355      18.172   8.766 -18.094  1.00 47.44           C  
ATOM   2714  C   ASN A 355      19.594   9.148 -17.672  1.00 47.44           C  
ATOM   2715  CB  ASN A 355      17.234   9.961 -17.953  1.00 47.44           C  
ATOM   2716  O   ASN A 355      20.188  10.055 -18.266  1.00 47.44           O  
ATOM   2717  CG  ASN A 355      15.938   9.789 -18.719  1.00 47.44           C  
ATOM   2718  ND2 ASN A 355      14.906  10.523 -18.312  1.00 47.44           N  
ATOM   2719  OD1 ASN A 355      15.875   9.008 -19.672  1.00 47.44           O  
ATOM   2720  N   GLY A 356      20.359   8.250 -16.672  1.00 45.50           N  
ATOM   2721  CA  GLY A 356      21.703   8.461 -16.141  1.00 45.50           C  
ATOM   2722  C   GLY A 356      22.719   7.457 -16.656  1.00 45.50           C  
ATOM   2723  O   GLY A 356      22.453   6.730 -17.609  1.00 45.50           O  
ATOM   2724  N   PRO A 357      24.297   7.672 -16.422  1.00 40.06           N  
ATOM   2725  CA  PRO A 357      25.453   6.938 -16.953  1.00 40.06           C  
ATOM   2726  C   PRO A 357      25.297   5.426 -16.812  1.00 40.06           C  
ATOM   2727  CB  PRO A 357      26.609   7.445 -16.094  1.00 40.06           C  
ATOM   2728  O   PRO A 357      25.844   4.668 -17.609  1.00 40.06           O  
ATOM   2729  CG  PRO A 357      25.969   8.117 -14.922  1.00 40.06           C  
ATOM   2730  CD  PRO A 357      24.531   8.398 -15.273  1.00 40.06           C  
ATOM   2731  N   THR A 358      24.188   4.773 -15.961  1.00 45.53           N  
ATOM   2732  CA  THR A 358      23.984   3.342 -15.805  1.00 45.53           C  
ATOM   2733  C   THR A 358      22.531   3.051 -15.422  1.00 45.53           C  
ATOM   2734  CB  THR A 358      24.922   2.750 -14.742  1.00 45.53           C  
ATOM   2735  O   THR A 358      21.984   3.688 -14.523  1.00 45.53           O  
ATOM   2736  CG2 THR A 358      26.375   2.816 -15.195  1.00 45.53           C  
ATOM   2737  OG1 THR A 358      24.781   3.492 -13.523  1.00 45.53           O  
ATOM   2738  N   SER A 359      21.656   2.533 -16.281  1.00 47.47           N  
ATOM   2739  CA  SER A 359      20.266   2.139 -16.094  1.00 47.47           C  
ATOM   2740  C   SER A 359      20.156   0.838 -15.305  1.00 47.47           C  
ATOM   2741  CB  SER A 359      19.578   1.983 -17.453  1.00 47.47           C  
ATOM   2742  O   SER A 359      19.219   0.651 -14.539  1.00 47.47           O  
ATOM   2743  OG  SER A 359      20.266   1.055 -18.266  1.00 47.47           O  
ATOM   2744  N   PHE A 360      21.234   0.199 -15.289  1.00 49.94           N  
ATOM   2745  CA  PHE A 360      21.312  -1.081 -14.602  1.00 49.94           C  
ATOM   2746  C   PHE A 360      22.734  -1.373 -14.141  1.00 49.94           C  
ATOM   2747  CB  PHE A 360      20.797  -2.211 -15.500  1.00 49.94           C  
ATOM   2748  O   PHE A 360      23.641  -1.507 -14.969  1.00 49.94           O  
ATOM   2749  CG  PHE A 360      20.594  -3.516 -14.773  1.00 49.94           C  
ATOM   2750  CD1 PHE A 360      21.547  -4.523 -14.852  1.00 49.94           C  
ATOM   2751  CD2 PHE A 360      19.453  -3.732 -14.023  1.00 49.94           C  
ATOM   2752  CE1 PHE A 360      21.359  -5.734 -14.180  1.00 49.94           C  
ATOM   2753  CE2 PHE A 360      19.250  -4.938 -13.359  1.00 49.94           C  
ATOM   2754  CZ  PHE A 360      20.203  -5.938 -13.438  1.00 49.94           C  
ATOM   2755  N   ALA A 361      23.125  -1.187 -12.906  1.00 45.25           N  
ATOM   2756  CA  ALA A 361      24.453  -1.446 -12.352  1.00 45.25           C  
ATOM   2757  C   ALA A 361      24.406  -2.590 -11.344  1.00 45.25           C  
ATOM   2758  CB  ALA A 361      25.016  -0.185 -11.703  1.00 45.25           C  
ATOM   2759  O   ALA A 361      23.625  -2.561 -10.398  1.00 45.25           O  
ATOM   2760  N   LEU A 362      25.062  -3.646 -11.711  1.00 50.78           N  
ATOM   2761  CA  LEU A 362      25.234  -4.773 -10.797  1.00 50.78           C  
ATOM   2762  C   LEU A 362      26.672  -4.863 -10.320  1.00 50.78           C  
ATOM   2763  CB  LEU A 362      24.828  -6.082 -11.477  1.00 50.78           C  
ATOM   2764  O   LEU A 362      27.594  -5.062 -11.117  1.00 50.78           O  
ATOM   2765  CG  LEU A 362      23.344  -6.223 -11.844  1.00 50.78           C  
ATOM   2766  CD1 LEU A 362      23.141  -7.395 -12.805  1.00 50.78           C  
ATOM   2767  CD2 LEU A 362      22.500  -6.402 -10.594  1.00 50.78           C  
ATOM   2768  N   GLY A 363      27.188  -4.293  -9.305  1.00 38.88           N  
ATOM   2769  CA  GLY A 363      28.562  -4.242  -8.844  1.00 38.88           C  
ATOM   2770  C   GLY A 363      28.797  -5.031  -7.570  1.00 38.88           C  
ATOM   2771  O   GLY A 363      28.000  -4.965  -6.637  1.00 38.88           O  
ATOM   2772  N   ALA A 364      29.453  -6.344  -7.727  1.00 37.75           N  
ATOM   2773  CA  ALA A 364      29.938  -7.074  -6.559  1.00 37.75           C  
ATOM   2774  C   ALA A 364      31.453  -6.891  -6.383  1.00 37.75           C  
ATOM   2775  CB  ALA A 364      29.594  -8.555  -6.676  1.00 37.75           C  
ATOM   2776  O   ALA A 364      32.188  -6.855  -7.363  1.00 37.75           O  
ATOM   2777  N   THR A 365      31.969  -6.227  -5.484  1.00 30.38           N  
ATOM   2778  CA  THR A 365      33.375  -6.250  -5.059  1.00 30.38           C  
ATOM   2779  C   THR A 365      33.719  -7.586  -4.406  1.00 30.38           C  
ATOM   2780  CB  THR A 365      33.688  -5.102  -4.078  1.00 30.38           C  
ATOM   2781  O   THR A 365      34.875  -7.906  -4.219  1.00 30.38           O  
ATOM   2782  CG2 THR A 365      35.125  -4.621  -4.223  1.00 30.38           C  
ATOM   2783  OG1 THR A 365      32.781  -4.008  -4.344  1.00 30.38           O  
ATOM   2784  N   TYR A 366      33.094  -8.875  -4.883  1.00 30.05           N  
ATOM   2785  CA  TYR A 366      33.656 -10.133  -4.402  1.00 30.05           C  
ATOM   2786  C   TYR A 366      32.906 -11.320  -5.012  1.00 30.05           C  
ATOM   2787  CB  TYR A 366      33.594 -10.203  -2.875  1.00 30.05           C  
ATOM   2788  O   TYR A 366      31.719 -11.250  -5.270  1.00 30.05           O  
ATOM   2789  CG  TYR A 366      34.875  -9.797  -2.189  1.00 30.05           C  
ATOM   2790  CD1 TYR A 366      35.844 -10.742  -1.897  1.00 30.05           C  
ATOM   2791  CD2 TYR A 366      35.094  -8.469  -1.831  1.00 30.05           C  
ATOM   2792  CE1 TYR A 366      37.031 -10.367  -1.264  1.00 30.05           C  
ATOM   2793  CE2 TYR A 366      36.281  -8.094  -1.197  1.00 30.05           C  
ATOM   2794  OH  TYR A 366      38.406  -8.680  -0.292  1.00 30.05           O  
ATOM   2795  CZ  TYR A 366      37.219  -9.047  -0.919  1.00 30.05           C  
ATOM   2796  N   LYS A 367      33.562 -12.398  -5.559  1.00 35.22           N  
ATOM   2797  CA  LYS A 367      33.531 -13.773  -6.047  1.00 35.22           C  
ATOM   2798  C   LYS A 367      32.500 -14.602  -5.297  1.00 35.22           C  
ATOM   2799  CB  LYS A 367      34.906 -14.430  -5.922  1.00 35.22           C  
ATOM   2800  O   LYS A 367      32.500 -14.633  -4.062  1.00 35.22           O  
ATOM   2801  CG  LYS A 367      35.812 -14.195  -7.117  1.00 35.22           C  
ATOM   2802  CD  LYS A 367      37.125 -14.984  -6.992  1.00 35.22           C  
ATOM   2803  CE  LYS A 367      38.062 -14.680  -8.148  1.00 35.22           C  
ATOM   2804  NZ  LYS A 367      39.312 -15.531  -8.086  1.00 35.22           N  
ATOM   2805  N   THR A 368      31.172 -14.586  -5.770  1.00 34.59           N  
ATOM   2806  CA  THR A 368      30.250 -15.570  -5.227  1.00 34.59           C  
ATOM   2807  C   THR A 368      30.734 -16.984  -5.512  1.00 34.59           C  
ATOM   2808  CB  THR A 368      28.828 -15.391  -5.812  1.00 34.59           C  
ATOM   2809  O   THR A 368      31.359 -17.234  -6.543  1.00 34.59           O  
ATOM   2810  CG2 THR A 368      28.375 -13.945  -5.691  1.00 34.59           C  
ATOM   2811  OG1 THR A 368      28.844 -15.766  -7.195  1.00 34.59           O  
ATOM   2812  N   THR A 369      31.203 -17.828  -4.633  1.00 31.94           N  
ATOM   2813  CA  THR A 369      31.688 -19.203  -4.613  1.00 31.94           C  
ATOM   2814  C   THR A 369      30.547 -20.188  -4.926  1.00 31.94           C  
ATOM   2815  CB  THR A 369      32.312 -19.562  -3.254  1.00 31.94           C  
ATOM   2816  O   THR A 369      30.797 -21.344  -5.250  1.00 31.94           O  
ATOM   2817  CG2 THR A 369      33.656 -18.891  -3.074  1.00 31.94           C  
ATOM   2818  OG1 THR A 369      31.438 -19.141  -2.205  1.00 31.94           O  
ATOM   2819  N   LYS A 370      29.219 -19.797  -5.352  1.00 34.00           N  
ATOM   2820  CA  LYS A 370      28.141 -20.734  -5.688  1.00 34.00           C  
ATOM   2821  C   LYS A 370      27.422 -20.297  -6.965  1.00 34.00           C  
ATOM   2822  CB  LYS A 370      27.141 -20.828  -4.535  1.00 34.00           C  
ATOM   2823  O   LYS A 370      27.312 -19.094  -7.242  1.00 34.00           O  
ATOM   2824  CG  LYS A 370      27.438 -21.953  -3.557  1.00 34.00           C  
ATOM   2825  CD  LYS A 370      26.297 -22.156  -2.568  1.00 34.00           C  
ATOM   2826  CE  LYS A 370      26.609 -23.266  -1.573  1.00 34.00           C  
ATOM   2827  NZ  LYS A 370      25.469 -23.484  -0.627  1.00 34.00           N  
ATOM   2828  N   ASN A 371      27.453 -21.125  -8.219  1.00 34.62           N  
ATOM   2829  CA  ASN A 371      26.703 -21.172  -9.477  1.00 34.62           C  
ATOM   2830  C   ASN A 371      25.375 -20.422  -9.375  1.00 34.62           C  
ATOM   2831  CB  ASN A 371      26.469 -22.609  -9.906  1.00 34.62           C  
ATOM   2832  O   ASN A 371      24.312 -21.000  -9.609  1.00 34.62           O  
ATOM   2833  CG  ASN A 371      27.688 -23.234 -10.562  1.00 34.62           C  
ATOM   2834  ND2 ASN A 371      27.688 -24.562 -10.688  1.00 34.62           N  
ATOM   2835  OD1 ASN A 371      28.625 -22.531 -10.961  1.00 34.62           O  
ATOM   2836  N   GLU A 372      25.203 -19.219  -8.727  1.00 37.28           N  
ATOM   2837  CA  GLU A 372      23.953 -18.469  -8.617  1.00 37.28           C  
ATOM   2838  C   GLU A 372      23.922 -17.297  -9.586  1.00 37.28           C  
ATOM   2839  CB  GLU A 372      23.750 -17.984  -7.180  1.00 37.28           C  
ATOM   2840  O   GLU A 372      24.938 -16.641  -9.797  1.00 37.28           O  
ATOM   2841  CG  GLU A 372      23.500 -19.094  -6.172  1.00 37.28           C  
ATOM   2842  CD  GLU A 372      23.344 -18.578  -4.746  1.00 37.28           C  
ATOM   2843  OE1 GLU A 372      22.906 -19.375  -3.867  1.00 37.28           O  
ATOM   2844  OE2 GLU A 372      23.641 -17.391  -4.508  1.00 37.28           O  
ATOM   2845  N   TYR A 373      22.875 -17.312 -10.586  1.00 38.97           N  
ATOM   2846  CA  TYR A 373      22.766 -16.453 -11.758  1.00 38.97           C  
ATOM   2847  C   TYR A 373      21.922 -15.219 -11.445  1.00 38.97           C  
ATOM   2848  CB  TYR A 373      22.156 -17.219 -12.938  1.00 38.97           C  
ATOM   2849  O   TYR A 373      20.969 -15.297 -10.680  1.00 38.97           O  
ATOM   2850  CG  TYR A 373      22.969 -18.406 -13.375  1.00 38.97           C  
ATOM   2851  CD1 TYR A 373      23.984 -18.281 -14.320  1.00 38.97           C  
ATOM   2852  CD2 TYR A 373      22.734 -19.672 -12.844  1.00 38.97           C  
ATOM   2853  CE1 TYR A 373      24.734 -19.375 -14.734  1.00 38.97           C  
ATOM   2854  CE2 TYR A 373      23.469 -20.781 -13.242  1.00 38.97           C  
ATOM   2855  OH  TYR A 373      25.219 -21.703 -14.594  1.00 38.97           O  
ATOM   2856  CZ  TYR A 373      24.469 -20.609 -14.188  1.00 38.97           C  
ATOM   2857  N   ILE A 374      22.406 -13.984 -11.625  1.00 48.56           N  
ATOM   2858  CA  ILE A 374      21.516 -12.859 -11.867  1.00 48.56           C  
ATOM   2859  C   ILE A 374      20.875 -12.992 -13.250  1.00 48.56           C  
ATOM   2860  CB  ILE A 374      22.250 -11.508 -11.758  1.00 48.56           C  
ATOM   2861  O   ILE A 374      21.578 -13.031 -14.266  1.00 48.56           O  
ATOM   2862  CG1 ILE A 374      22.875 -11.352 -10.359  1.00 48.56           C  
ATOM   2863  CG2 ILE A 374      21.312 -10.344 -12.078  1.00 48.56           C  
ATOM   2864  CD1 ILE A 374      23.766 -10.133 -10.211  1.00 48.56           C  
ATOM   2865  N   LYS A 375      19.516 -13.492 -13.250  1.00 42.75           N  
ATOM   2866  CA  LYS A 375      18.797 -13.711 -14.500  1.00 42.75           C  
ATOM   2867  C   LYS A 375      17.938 -12.500 -14.859  1.00 42.75           C  
ATOM   2868  CB  LYS A 375      17.906 -14.961 -14.398  1.00 42.75           C  
ATOM   2869  O   LYS A 375      17.109 -12.055 -14.062  1.00 42.75           O  
ATOM   2870  CG  LYS A 375      17.438 -15.492 -15.742  1.00 42.75           C  
ATOM   2871  CD  LYS A 375      16.750 -16.844 -15.594  1.00 42.75           C  
ATOM   2872  CE  LYS A 375      16.250 -17.375 -16.938  1.00 42.75           C  
ATOM   2873  NZ  LYS A 375      15.555 -18.688 -16.797  1.00 42.75           N  
ATOM   2874  N   VAL A 376      18.328 -11.742 -15.812  1.00 48.19           N  
ATOM   2875  CA  VAL A 376      17.547 -10.633 -16.344  1.00 48.19           C  
ATOM   2876  C   VAL A 376      16.688 -11.117 -17.516  1.00 48.19           C  
ATOM   2877  CB  VAL A 376      18.469  -9.477 -16.797  1.00 48.19           C  
ATOM   2878  O   VAL A 376      17.219 -11.523 -18.562  1.00 48.19           O  
ATOM   2879  CG1 VAL A 376      17.641  -8.289 -17.297  1.00 48.19           C  
ATOM   2880  CG2 VAL A 376      19.391  -9.039 -15.664  1.00 48.19           C  
ATOM   2881  N   MET A 377      15.375 -11.477 -17.312  1.00 30.92           N  
ATOM   2882  CA  MET A 377      14.492 -12.086 -18.297  1.00 30.92           C  
ATOM   2883  C   MET A 377      13.508 -11.062 -18.859  1.00 30.92           C  
ATOM   2884  CB  MET A 377      13.734 -13.266 -17.688  1.00 30.92           C  
ATOM   2885  O   MET A 377      12.875 -10.328 -18.094  1.00 30.92           O  
ATOM   2886  CG  MET A 377      14.633 -14.414 -17.266  1.00 30.92           C  
ATOM   2887  SD  MET A 377      13.703 -15.977 -17.000  1.00 30.92           S  
ATOM   2888  CE  MET A 377      14.164 -16.344 -15.281  1.00 30.92           C  
ATOM   2889  N   ASP A 378      13.945 -10.359 -20.031  1.00 36.00           N  
ATOM   2890  CA  ASP A 378      13.062  -9.547 -20.875  1.00 36.00           C  
ATOM   2891  C   ASP A 378      12.977  -8.109 -20.344  1.00 36.00           C  
ATOM   2892  CB  ASP A 378      11.664 -10.164 -20.938  1.00 36.00           C  
ATOM   2893  O   ASP A 378      11.961  -7.715 -19.781  1.00 36.00           O  
ATOM   2894  CG  ASP A 378      11.336 -10.734 -22.312  1.00 36.00           C  
ATOM   2895  OD1 ASP A 378      12.109 -10.516 -23.266  1.00 36.00           O  
ATOM   2896  OD2 ASP A 378      10.289 -11.406 -22.438  1.00 36.00           O  
ATOM   2897  N   SER A 379      14.164  -7.383 -20.266  1.00 38.81           N  
ATOM   2898  CA  SER A 379      14.188  -5.965 -19.938  1.00 38.81           C  
ATOM   2899  C   SER A 379      14.141  -5.094 -21.188  1.00 38.81           C  
ATOM   2900  CB  SER A 379      15.438  -5.625 -19.109  1.00 38.81           C  
ATOM   2901  O   SER A 379      14.727  -5.441 -22.203  1.00 38.81           O  
ATOM   2902  OG  SER A 379      16.578  -5.535 -19.953  1.00 38.81           O  
ATOM   2903  N   VAL A 380      13.031  -4.379 -21.453  1.00 35.62           N  
ATOM   2904  CA  VAL A 380      12.898  -3.445 -22.562  1.00 35.62           C  
ATOM   2905  C   VAL A 380      13.508  -2.098 -22.188  1.00 35.62           C  
ATOM   2906  CB  VAL A 380      11.414  -3.260 -22.969  1.00 35.62           C  
ATOM   2907  O   VAL A 380      13.195  -1.537 -21.141  1.00 35.62           O  
ATOM   2908  CG1 VAL A 380      11.305  -2.451 -24.266  1.00 35.62           C  
ATOM   2909  CG2 VAL A 380      10.734  -4.617 -23.125  1.00 35.62           C  
ATOM   2910  N   ASN A 381      14.688  -1.824 -22.688  1.00 46.56           N  
ATOM   2911  CA  ASN A 381      15.391  -0.557 -22.531  1.00 46.56           C  
ATOM   2912  C   ASN A 381      14.977   0.460 -23.578  1.00 46.56           C  
ATOM   2913  CB  ASN A 381      16.906  -0.774 -22.562  1.00 46.56           C  
ATOM   2914  O   ASN A 381      15.008   0.167 -24.781  1.00 46.56           O  
ATOM   2915  CG  ASN A 381      17.406  -1.580 -21.375  1.00 46.56           C  
ATOM   2916  ND2 ASN A 381      18.641  -2.082 -21.484  1.00 46.56           N  
ATOM   2917  OD1 ASN A 381      16.703  -1.750 -20.391  1.00 46.56           O  
ATOM   2918  N   ASP A 382      14.125   1.389 -23.406  1.00 36.97           N  
ATOM   2919  CA  ASP A 382      13.547   2.350 -24.344  1.00 36.97           C  
ATOM   2920  C   ASP A 382      14.375   3.631 -24.391  1.00 36.97           C  
ATOM   2921  CB  ASP A 382      12.102   2.670 -23.969  1.00 36.97           C  
ATOM   2922  O   ASP A 382      14.438   4.297 -25.422  1.00 36.97           O  
ATOM   2923  CG  ASP A 382      11.117   1.608 -24.422  1.00 36.97           C  
ATOM   2924  OD1 ASP A 382      11.469   0.789 -25.297  1.00 36.97           O  
ATOM   2925  OD2 ASP A 382       9.977   1.593 -23.906  1.00 36.97           O  
ATOM   2926  N   VAL A 383      15.672   3.744 -23.547  1.00 38.12           N  
ATOM   2927  CA  VAL A 383      16.391   5.004 -23.672  1.00 38.12           C  
ATOM   2928  C   VAL A 383      17.797   4.859 -23.078  1.00 38.12           C  
ATOM   2929  CB  VAL A 383      15.641   6.164 -22.984  1.00 38.12           C  
ATOM   2930  O   VAL A 383      17.953   4.441 -21.922  1.00 38.12           O  
ATOM   2931  CG1 VAL A 383      16.297   7.504 -23.312  1.00 38.12           C  
ATOM   2932  CG2 VAL A 383      14.172   6.168 -23.406  1.00 38.12           C  
ATOM   2933  N   GLY A 384      19.000   4.465 -23.859  1.00 42.44           N  
ATOM   2934  CA  GLY A 384      20.391   4.746 -23.578  1.00 42.44           C  
ATOM   2935  C   GLY A 384      20.875   4.102 -22.281  1.00 42.44           C  
ATOM   2936  O   GLY A 384      21.547   4.738 -21.484  1.00 42.44           O  
ATOM   2937  N   CYS A 385      20.812   2.701 -22.094  1.00 43.50           N  
ATOM   2938  CA  CYS A 385      21.078   2.055 -20.812  1.00 43.50           C  
ATOM   2939  C   CYS A 385      22.375   1.263 -20.859  1.00 43.50           C  
ATOM   2940  CB  CYS A 385      19.922   1.133 -20.438  1.00 43.50           C  
ATOM   2941  O   CYS A 385      22.703   0.640 -21.859  1.00 43.50           O  
ATOM   2942  SG  CYS A 385      18.344   1.990 -20.219  1.00 43.50           S  
ATOM   2943  N   GLN A 386      23.391   1.571 -19.938  1.00 50.94           N  
ATOM   2944  CA  GLN A 386      24.656   0.917 -19.625  1.00 50.94           C  
ATOM   2945  C   GLN A 386      24.484  -0.122 -18.516  1.00 50.94           C  
ATOM   2946  CB  GLN A 386      25.719   1.948 -19.203  1.00 50.94           C  
ATOM   2947  O   GLN A 386      23.781   0.120 -17.531  1.00 50.94           O  
ATOM   2948  CG  GLN A 386      26.109   2.896 -20.328  1.00 50.94           C  
ATOM   2949  CD  GLN A 386      27.109   3.949 -19.875  1.00 50.94           C  
ATOM   2950  NE2 GLN A 386      27.469   4.848 -20.781  1.00 50.94           N  
ATOM   2951  OE1 GLN A 386      27.547   3.955 -18.719  1.00 50.94           O  
ATOM   2952  N   ALA A 387      24.625  -1.460 -18.906  1.00 53.16           N  
ATOM   2953  CA  ALA A 387      24.688  -2.510 -17.891  1.00 53.16           C  
ATOM   2954  C   ALA A 387      26.109  -2.678 -17.375  1.00 53.16           C  
ATOM   2955  CB  ALA A 387      24.172  -3.830 -18.469  1.00 53.16           C  
ATOM   2956  O   ALA A 387      27.062  -2.766 -18.172  1.00 53.16           O  
ATOM   2957  N   TYR A 388      26.375  -2.432 -16.141  1.00 50.62           N  
ATOM   2958  CA  TYR A 388      27.672  -2.617 -15.508  1.00 50.62           C  
ATOM   2959  C   TYR A 388      27.641  -3.775 -14.516  1.00 50.62           C  
ATOM   2960  CB  TYR A 388      28.109  -1.334 -14.797  1.00 50.62           C  
ATOM   2961  O   TYR A 388      26.875  -3.748 -13.547  1.00 50.62           O  
ATOM   2962  CG  TYR A 388      29.484  -1.430 -14.156  1.00 50.62           C  
ATOM   2963  CD1 TYR A 388      29.625  -1.678 -12.797  1.00 50.62           C  
ATOM   2964  CD2 TYR A 388      30.641  -1.272 -14.914  1.00 50.62           C  
ATOM   2965  CE1 TYR A 388      30.875  -1.766 -12.203  1.00 50.62           C  
ATOM   2966  CE2 TYR A 388      31.891  -1.358 -14.336  1.00 50.62           C  
ATOM   2967  OH  TYR A 388      33.250  -1.690 -12.398  1.00 50.62           O  
ATOM   2968  CZ  TYR A 388      32.000  -1.604 -12.977  1.00 50.62           C  
ATOM   2969  N   PHE A 389      28.297  -4.809 -14.898  1.00 55.16           N  
ATOM   2970  CA  PHE A 389      28.375  -5.973 -14.023  1.00 55.16           C  
ATOM   2971  C   PHE A 389      29.781  -6.137 -13.469  1.00 55.16           C  
ATOM   2972  CB  PHE A 389      27.953  -7.238 -14.773  1.00 55.16           C  
ATOM   2973  O   PHE A 389      30.750  -6.191 -14.234  1.00 55.16           O  
ATOM   2974  CG  PHE A 389      26.578  -7.164 -15.367  1.00 55.16           C  
ATOM   2975  CD1 PHE A 389      25.453  -7.375 -14.578  1.00 55.16           C  
ATOM   2976  CD2 PHE A 389      26.391  -6.883 -16.719  1.00 55.16           C  
ATOM   2977  CE1 PHE A 389      24.172  -7.305 -15.125  1.00 55.16           C  
ATOM   2978  CE2 PHE A 389      25.125  -6.812 -17.266  1.00 55.16           C  
ATOM   2979  CZ  PHE A 389      24.016  -7.023 -16.469  1.00 55.16           C  
ATOM   2980  N   GLN A 390      30.125  -6.113 -12.195  1.00 47.47           N  
ATOM   2981  CA  GLN A 390      31.453  -6.242 -11.594  1.00 47.47           C  
ATOM   2982  C   GLN A 390      31.422  -7.184 -10.391  1.00 47.47           C  
ATOM   2983  CB  GLN A 390      31.984  -4.871 -11.172  1.00 47.47           C  
ATOM   2984  O   GLN A 390      30.562  -7.043  -9.508  1.00 47.47           O  
ATOM   2985  CG  GLN A 390      33.406  -4.906 -10.609  1.00 47.47           C  
ATOM   2986  CD  GLN A 390      33.906  -3.535 -10.203  1.00 47.47           C  
ATOM   2987  NE2 GLN A 390      35.219  -3.396 -10.078  1.00 47.47           N  
ATOM   2988  OE1 GLN A 390      33.125  -2.605  -9.992  1.00 47.47           O  
ATOM   2989  N   GLY A 391      32.469  -8.344 -10.367  1.00 47.00           N  
ATOM   2990  CA  GLY A 391      32.625  -9.078  -9.117  1.00 47.00           C  
ATOM   2991  C   GLY A 391      31.531 -10.102  -8.883  1.00 47.00           C  
ATOM   2992  O   GLY A 391      31.203 -10.406  -7.734  1.00 47.00           O  
ATOM   2993  N   LEU A 392      30.766 -10.586 -10.055  1.00 52.31           N  
ATOM   2994  CA  LEU A 392      29.688 -11.562 -10.008  1.00 52.31           C  
ATOM   2995  C   LEU A 392      30.172 -12.938 -10.438  1.00 52.31           C  
ATOM   2996  CB  LEU A 392      28.516 -11.125 -10.906  1.00 52.31           C  
ATOM   2997  O   LEU A 392      31.094 -13.047 -11.258  1.00 52.31           O  
ATOM   2998  CG  LEU A 392      27.875  -9.781 -10.562  1.00 52.31           C  
ATOM   2999  CD1 LEU A 392      26.891  -9.367 -11.664  1.00 52.31           C  
ATOM   3000  CD2 LEU A 392      27.156  -9.867  -9.219  1.00 52.31           C  
ATOM   3001  N   SER A 393      29.812 -14.164  -9.688  1.00 49.69           N  
ATOM   3002  CA  SER A 393      30.281 -15.531  -9.883  1.00 49.69           C  
ATOM   3003  C   SER A 393      29.609 -16.188 -11.086  1.00 49.69           C  
ATOM   3004  CB  SER A 393      30.016 -16.375  -8.625  1.00 49.69           C  
ATOM   3005  O   SER A 393      30.266 -16.859 -11.875  1.00 49.69           O  
ATOM   3006  OG  SER A 393      28.703 -16.172  -8.156  1.00 49.69           O  
ATOM   3007  N   ASN A 394      28.344 -15.523 -11.648  1.00 54.09           N  
ATOM   3008  CA  ASN A 394      27.609 -16.031 -12.805  1.00 54.09           C  
ATOM   3009  C   ASN A 394      26.438 -15.125 -13.164  1.00 54.09           C  
ATOM   3010  CB  ASN A 394      27.109 -17.453 -12.539  1.00 54.09           C  
ATOM   3011  O   ASN A 394      25.484 -14.977 -12.375  1.00 54.09           O  
ATOM   3012  CG  ASN A 394      28.250 -18.453 -12.383  1.00 54.09           C  
ATOM   3013  ND2 ASN A 394      28.062 -19.422 -11.500  1.00 54.09           N  
ATOM   3014  OD1 ASN A 394      29.281 -18.344 -13.055  1.00 54.09           O  
ATOM   3015  N   VAL A 395      26.406 -14.430 -14.344  1.00 55.97           N  
ATOM   3016  CA  VAL A 395      25.344 -13.547 -14.844  1.00 55.97           C  
ATOM   3017  C   VAL A 395      24.750 -14.133 -16.125  1.00 55.97           C  
ATOM   3018  CB  VAL A 395      25.875 -12.117 -15.102  1.00 55.97           C  
ATOM   3019  O   VAL A 395      25.484 -14.461 -17.062  1.00 55.97           O  
ATOM   3020  CG1 VAL A 395      24.766 -11.227 -15.648  1.00 55.97           C  
ATOM   3021  CG2 VAL A 395      26.469 -11.531 -13.820  1.00 55.97           C  
ATOM   3022  N   GLN A 396      23.391 -14.406 -16.078  1.00 55.34           N  
ATOM   3023  CA  GLN A 396      22.672 -14.844 -17.266  1.00 55.34           C  
ATOM   3024  C   GLN A 396      21.625 -13.812 -17.688  1.00 55.34           C  
ATOM   3025  CB  GLN A 396      22.016 -16.203 -17.047  1.00 55.34           C  
ATOM   3026  O   GLN A 396      20.797 -13.406 -16.875  1.00 55.34           O  
ATOM   3027  CG  GLN A 396      21.453 -16.828 -18.312  1.00 55.34           C  
ATOM   3028  CD  GLN A 396      20.875 -18.203 -18.078  1.00 55.34           C  
ATOM   3029  NE2 GLN A 396      20.516 -18.891 -19.156  1.00 55.34           N  
ATOM   3030  OE1 GLN A 396      20.750 -18.656 -16.922  1.00 55.34           O  
ATOM   3031  N   TYR A 397      21.812 -13.273 -18.844  1.00 57.97           N  
ATOM   3032  CA  TYR A 397      20.812 -12.414 -19.469  1.00 57.97           C  
ATOM   3033  C   TYR A 397      19.984 -13.188 -20.484  1.00 57.97           C  
ATOM   3034  CB  TYR A 397      21.484 -11.211 -20.141  1.00 57.97           C  
ATOM   3035  O   TYR A 397      20.516 -13.625 -21.516  1.00 57.97           O  
ATOM   3036  CG  TYR A 397      20.531 -10.094 -20.484  1.00 57.97           C  
ATOM   3037  CD1 TYR A 397      19.797 -10.125 -21.672  1.00 57.97           C  
ATOM   3038  CD2 TYR A 397      20.359  -9.016 -19.625  1.00 57.97           C  
ATOM   3039  CE1 TYR A 397      18.906  -9.102 -21.984  1.00 57.97           C  
ATOM   3040  CE2 TYR A 397      19.469  -7.980 -19.938  1.00 57.97           C  
ATOM   3041  OH  TYR A 397      17.891  -7.016 -21.438  1.00 57.97           O  
ATOM   3042  CZ  TYR A 397      18.750  -8.031 -21.125  1.00 57.97           C  
ATOM   3043  N   ILE A 398      18.719 -13.508 -20.188  1.00 49.19           N  
ATOM   3044  CA  ILE A 398      17.891 -14.391 -21.000  1.00 49.19           C  
ATOM   3045  C   ILE A 398      16.703 -13.609 -21.562  1.00 49.19           C  
ATOM   3046  CB  ILE A 398      17.391 -15.617 -20.203  1.00 49.19           C  
ATOM   3047  O   ILE A 398      15.914 -13.031 -20.812  1.00 49.19           O  
ATOM   3048  CG1 ILE A 398      18.578 -16.359 -19.594  1.00 49.19           C  
ATOM   3049  CG2 ILE A 398      16.562 -16.547 -21.094  1.00 49.19           C  
ATOM   3050  CD1 ILE A 398      18.172 -17.453 -18.609  1.00 49.19           C  
ATOM   3051  N   GLY A 399      16.719 -13.461 -22.953  1.00 48.16           N  
ATOM   3052  CA  GLY A 399      15.523 -12.828 -23.469  1.00 48.16           C  
ATOM   3053  C   GLY A 399      15.492 -11.328 -23.234  1.00 48.16           C  
ATOM   3054  O   GLY A 399      16.422 -10.766 -22.656  1.00 48.16           O  
ATOM   3055  N   GLY A 400      14.594 -10.414 -23.953  1.00 50.53           N  
ATOM   3056  CA  GLY A 400      14.547  -8.969 -23.812  1.00 50.53           C  
ATOM   3057  C   GLY A 400      15.469  -8.242 -24.781  1.00 50.53           C  
ATOM   3058  O   GLY A 400      15.914  -8.828 -25.766  1.00 50.53           O  
ATOM   3059  N   GLN A 401      15.516  -6.883 -24.672  1.00 52.12           N  
ATOM   3060  CA  GLN A 401      16.312  -6.035 -25.547  1.00 52.12           C  
ATOM   3061  C   GLN A 401      17.406  -5.312 -24.781  1.00 52.12           C  
ATOM   3062  CB  GLN A 401      15.414  -5.023 -26.266  1.00 52.12           C  
ATOM   3063  O   GLN A 401      17.156  -4.766 -23.703  1.00 52.12           O  
ATOM   3064  CG  GLN A 401      16.141  -4.191 -27.312  1.00 52.12           C  
ATOM   3065  CD  GLN A 401      15.227  -3.236 -28.047  1.00 52.12           C  
ATOM   3066  NE2 GLN A 401      15.797  -2.170 -28.594  1.00 52.12           N  
ATOM   3067  OE1 GLN A 401      14.016  -3.457 -28.125  1.00 52.12           O  
ATOM   3068  N   LEU A 402      18.766  -5.520 -25.125  1.00 55.06           N  
ATOM   3069  CA  LEU A 402      19.859  -4.637 -24.703  1.00 55.06           C  
ATOM   3070  C   LEU A 402      20.125  -3.584 -25.781  1.00 55.06           C  
ATOM   3071  CB  LEU A 402      21.125  -5.449 -24.438  1.00 55.06           C  
ATOM   3072  O   LEU A 402      20.594  -3.910 -26.875  1.00 55.06           O  
ATOM   3073  CG  LEU A 402      21.109  -6.340 -23.188  1.00 55.06           C  
ATOM   3074  CD1 LEU A 402      22.281  -7.305 -23.219  1.00 55.06           C  
ATOM   3075  CD2 LEU A 402      21.125  -5.488 -21.922  1.00 55.06           C  
ATOM   3076  N   SER A 403      19.578  -2.326 -25.703  1.00 51.22           N  
ATOM   3077  CA  SER A 403      19.609  -1.322 -26.750  1.00 51.22           C  
ATOM   3078  C   SER A 403      20.219  -0.017 -26.266  1.00 51.22           C  
ATOM   3079  CB  SER A 403      18.203  -1.062 -27.297  1.00 51.22           C  
ATOM   3080  O   SER A 403      20.125   0.310 -25.078  1.00 51.22           O  
ATOM   3081  OG  SER A 403      18.219   0.014 -28.219  1.00 51.22           O  
ATOM   3082  N   GLY A 404      21.141   0.657 -27.016  1.00 48.16           N  
ATOM   3083  CA  GLY A 404      21.750   1.962 -26.797  1.00 48.16           C  
ATOM   3084  C   GLY A 404      20.891   3.107 -27.281  1.00 48.16           C  
ATOM   3085  O   GLY A 404      21.375   4.215 -27.500  1.00 48.16           O  
ATOM   3086  N   HIS A 405      19.453   3.139 -27.359  1.00 42.59           N  
ATOM   3087  CA  HIS A 405      18.609   4.184 -27.922  1.00 42.59           C  
ATOM   3088  C   HIS A 405      18.719   5.477 -27.125  1.00 42.59           C  
ATOM   3089  CB  HIS A 405      17.141   3.723 -27.969  1.00 42.59           C  
ATOM   3090  O   HIS A 405      18.656   5.461 -25.906  1.00 42.59           O  
ATOM   3091  CG  HIS A 405      16.844   2.828 -29.141  1.00 42.59           C  
ATOM   3092  CD2 HIS A 405      16.672   1.486 -29.203  1.00 42.59           C  
ATOM   3093  ND1 HIS A 405      16.672   3.303 -30.422  1.00 42.59           N  
ATOM   3094  CE1 HIS A 405      16.406   2.289 -31.219  1.00 42.59           C  
ATOM   3095  NE2 HIS A 405      16.406   1.176 -30.516  1.00 42.59           N  
ATOM   3096  N   GLY A 406      19.609   6.531 -27.656  1.00 41.03           N  
ATOM   3097  CA  GLY A 406      19.297   7.879 -27.203  1.00 41.03           C  
ATOM   3098  C   GLY A 406      20.328   8.453 -26.266  1.00 41.03           C  
ATOM   3099  O   GLY A 406      20.141   9.555 -25.719  1.00 41.03           O  
ATOM   3100  N   SER A 407      21.750   8.078 -26.219  1.00 39.62           N  
ATOM   3101  CA  SER A 407      22.719   8.969 -25.594  1.00 39.62           C  
ATOM   3102  C   SER A 407      23.969   9.102 -26.453  1.00 39.62           C  
ATOM   3103  CB  SER A 407      23.078   8.469 -24.203  1.00 39.62           C  
ATOM   3104  O   SER A 407      24.578   8.094 -26.828  1.00 39.62           O  
ATOM   3105  OG  SER A 407      23.969   9.375 -23.562  1.00 39.62           O  
ATOM   3106  N   PRO A 408      24.125  10.227 -27.250  1.00 36.00           N  
ATOM   3107  CA  PRO A 408      25.312  10.617 -28.000  1.00 36.00           C  
ATOM   3108  C   PRO A 408      26.531  10.797 -27.109  1.00 36.00           C  
ATOM   3109  CB  PRO A 408      24.906  11.945 -28.641  1.00 36.00           C  
ATOM   3110  O   PRO A 408      27.672  10.836 -27.594  1.00 36.00           O  
ATOM   3111  CG  PRO A 408      23.625  12.328 -27.953  1.00 36.00           C  
ATOM   3112  CD  PRO A 408      23.203  11.195 -27.062  1.00 36.00           C  
ATOM   3113  N   ARG A 409      26.500  10.297 -25.750  1.00 37.44           N  
ATOM   3114  CA  ARG A 409      27.625  10.656 -24.875  1.00 37.44           C  
ATOM   3115  C   ARG A 409      28.047   9.477 -24.016  1.00 37.44           C  
ATOM   3116  CB  ARG A 409      27.250  11.852 -24.000  1.00 37.44           C  
ATOM   3117  O   ARG A 409      27.203   8.805 -23.422  1.00 37.44           O  
ATOM   3118  CG  ARG A 409      27.328  13.195 -24.703  1.00 37.44           C  
ATOM   3119  CD  ARG A 409      27.453  14.352 -23.734  1.00 37.44           C  
ATOM   3120  NE  ARG A 409      26.938  15.594 -24.297  1.00 37.44           N  
ATOM   3121  NH1 ARG A 409      28.391  16.969 -23.141  1.00 37.44           N  
ATOM   3122  NH2 ARG A 409      26.859  17.875 -24.578  1.00 37.44           N  
ATOM   3123  CZ  ARG A 409      27.391  16.812 -24.000  1.00 37.44           C  
ATOM   3124  N   ASN A 410      29.062   8.617 -24.438  1.00 39.16           N  
ATOM   3125  CA  ASN A 410      30.219   8.102 -23.719  1.00 39.16           C  
ATOM   3126  C   ASN A 410      29.844   6.930 -22.812  1.00 39.16           C  
ATOM   3127  CB  ASN A 410      30.875   9.211 -22.891  1.00 39.16           C  
ATOM   3128  O   ASN A 410      29.109   7.105 -21.844  1.00 39.16           O  
ATOM   3129  CG  ASN A 410      31.797  10.094 -23.719  1.00 39.16           C  
ATOM   3130  ND2 ASN A 410      32.125  11.266 -23.188  1.00 39.16           N  
ATOM   3131  OD1 ASN A 410      32.188   9.727 -24.828  1.00 39.16           O  
ATOM   3132  N   THR A 411      29.750   5.469 -23.312  1.00 45.06           N  
ATOM   3133  CA  THR A 411      30.172   4.406 -22.406  1.00 45.06           C  
ATOM   3134  C   THR A 411      29.531   3.074 -22.812  1.00 45.06           C  
ATOM   3135  CB  THR A 411      29.797   4.730 -20.953  1.00 45.06           C  
ATOM   3136  O   THR A 411      28.531   3.047 -23.516  1.00 45.06           O  
ATOM   3137  CG2 THR A 411      30.562   5.957 -20.453  1.00 45.06           C  
ATOM   3138  OG1 THR A 411      28.391   4.984 -20.859  1.00 45.06           O  
ATOM   3139  N   SER A 412      30.297   2.016 -23.328  1.00 45.62           N  
ATOM   3140  CA  SER A 412      30.016   0.604 -23.578  1.00 45.62           C  
ATOM   3141  C   SER A 412      28.609   0.226 -23.156  1.00 45.62           C  
ATOM   3142  CB  SER A 412      31.031  -0.275 -22.859  1.00 45.62           C  
ATOM   3143  O   SER A 412      28.078   0.771 -22.188  1.00 45.62           O  
ATOM   3144  OG  SER A 412      31.062   0.041 -21.469  1.00 45.62           O  
ATOM   3145  N   LEU A 413      27.672  -0.314 -24.109  1.00 51.69           N  
ATOM   3146  CA  LEU A 413      26.375  -0.954 -23.953  1.00 51.69           C  
ATOM   3147  C   LEU A 413      26.375  -1.923 -22.781  1.00 51.69           C  
ATOM   3148  CB  LEU A 413      25.984  -1.694 -25.234  1.00 51.69           C  
ATOM   3149  O   LEU A 413      25.406  -2.010 -22.031  1.00 51.69           O  
ATOM   3150  CG  LEU A 413      24.547  -2.201 -25.312  1.00 51.69           C  
ATOM   3151  CD1 LEU A 413      23.578  -1.038 -25.531  1.00 51.69           C  
ATOM   3152  CD2 LEU A 413      24.391  -3.234 -26.422  1.00 51.69           C  
ATOM   3153  N   ALA A 414      27.516  -2.389 -22.359  1.00 52.53           N  
ATOM   3154  CA  ALA A 414      27.656  -3.301 -21.234  1.00 52.53           C  
ATOM   3155  C   ALA A 414      29.125  -3.457 -20.828  1.00 52.53           C  
ATOM   3156  CB  ALA A 414      27.062  -4.664 -21.578  1.00 52.53           C  
ATOM   3157  O   ALA A 414      30.000  -3.639 -21.688  1.00 52.53           O  
ATOM   3158  N   THR A 415      29.531  -3.168 -19.609  1.00 54.38           N  
ATOM   3159  CA  THR A 415      30.844  -3.428 -19.031  1.00 54.38           C  
ATOM   3160  C   THR A 415      30.781  -4.562 -18.000  1.00 54.38           C  
ATOM   3161  CB  THR A 415      31.422  -2.166 -18.359  1.00 54.38           C  
ATOM   3162  O   THR A 415      30.000  -4.492 -17.047  1.00 54.38           O  
ATOM   3163  CG2 THR A 415      32.844  -2.402 -17.859  1.00 54.38           C  
ATOM   3164  OG1 THR A 415      31.438  -1.090 -19.297  1.00 54.38           O  
ATOM   3165  N   ILE A 416      31.484  -5.684 -18.375  1.00 60.09           N  
ATOM   3166  CA  ILE A 416      31.500  -6.871 -17.516  1.00 60.09           C  
ATOM   3167  C   ILE A 416      32.906  -7.059 -16.938  1.00 60.09           C  
ATOM   3168  CB  ILE A 416      31.078  -8.133 -18.312  1.00 60.09           C  
ATOM   3169  O   ILE A 416      33.875  -7.238 -17.672  1.00 60.09           O  
ATOM   3170  CG1 ILE A 416      29.703  -7.918 -18.969  1.00 60.09           C  
ATOM   3171  CG2 ILE A 416      31.062  -9.359 -17.391  1.00 60.09           C  
ATOM   3172  CD1 ILE A 416      29.453  -8.805 -20.172  1.00 60.09           C  
ATOM   3173  N   THR A 417      33.094  -7.000 -15.648  1.00 55.00           N  
ATOM   3174  CA  THR A 417      34.438  -7.129 -15.062  1.00 55.00           C  
ATOM   3175  C   THR A 417      34.406  -8.062 -13.852  1.00 55.00           C  
ATOM   3176  CB  THR A 417      35.000  -5.754 -14.641  1.00 55.00           C  
ATOM   3177  O   THR A 417      33.375  -8.188 -13.180  1.00 55.00           O  
ATOM   3178  CG2 THR A 417      35.125  -4.820 -15.844  1.00 55.00           C  
ATOM   3179  OG1 THR A 417      34.125  -5.164 -13.672  1.00 55.00           O  
ATOM   3180  N   GLN A 418      35.500  -8.969 -13.688  1.00 53.94           N  
ATOM   3181  CA  GLN A 418      35.719  -9.766 -12.492  1.00 53.94           C  
ATOM   3182  C   GLN A 418      34.531 -10.695 -12.227  1.00 53.94           C  
ATOM   3183  CB  GLN A 418      35.969  -8.867 -11.281  1.00 53.94           C  
ATOM   3184  O   GLN A 418      34.031 -10.781 -11.102  1.00 53.94           O  
ATOM   3185  CG  GLN A 418      37.250  -8.047 -11.367  1.00 53.94           C  
ATOM   3186  CD  GLN A 418      37.438  -7.133 -10.172  1.00 53.94           C  
ATOM   3187  NE2 GLN A 418      38.688  -6.738  -9.930  1.00 53.94           N  
ATOM   3188  OE1 GLN A 418      36.469  -6.785  -9.477  1.00 53.94           O  
ATOM   3189  N   CYS A 419      33.906 -11.320 -13.336  1.00 53.69           N  
ATOM   3190  CA  CYS A 419      32.812 -12.281 -13.297  1.00 53.69           C  
ATOM   3191  C   CYS A 419      33.312 -13.695 -13.578  1.00 53.69           C  
ATOM   3192  CB  CYS A 419      31.719 -11.906 -14.305  1.00 53.69           C  
ATOM   3193  O   CYS A 419      34.312 -13.875 -14.273  1.00 53.69           O  
ATOM   3194  SG  CYS A 419      30.922 -10.320 -13.961  1.00 53.69           S  
ATOM   3195  N   ASN A 420      32.781 -14.789 -12.820  1.00 54.00           N  
ATOM   3196  CA  ASN A 420      33.094 -16.188 -13.102  1.00 54.00           C  
ATOM   3197  C   ASN A 420      32.562 -16.609 -14.469  1.00 54.00           C  
ATOM   3198  CB  ASN A 420      32.500 -17.094 -12.008  1.00 54.00           C  
ATOM   3199  O   ASN A 420      33.281 -17.266 -15.242  1.00 54.00           O  
ATOM   3200  CG  ASN A 420      33.312 -17.047 -10.727  1.00 54.00           C  
ATOM   3201  ND2 ASN A 420      32.750 -17.578  -9.648  1.00 54.00           N  
ATOM   3202  OD1 ASN A 420      34.438 -16.531 -10.703  1.00 54.00           O  
ATOM   3203  N   SER A 421      31.312 -16.188 -14.852  1.00 56.69           N  
ATOM   3204  CA  SER A 421      30.703 -16.453 -16.156  1.00 56.69           C  
ATOM   3205  C   SER A 421      29.594 -15.438 -16.469  1.00 56.69           C  
ATOM   3206  CB  SER A 421      30.125 -17.875 -16.203  1.00 56.69           C  
ATOM   3207  O   SER A 421      28.859 -15.023 -15.570  1.00 56.69           O  
ATOM   3208  OG  SER A 421      29.016 -17.984 -15.320  1.00 56.69           O  
ATOM   3209  N   PHE A 422      29.516 -14.898 -17.734  1.00 57.88           N  
ATOM   3210  CA  PHE A 422      28.469 -14.023 -18.250  1.00 57.88           C  
ATOM   3211  C   PHE A 422      27.875 -14.594 -19.531  1.00 57.88           C  
ATOM   3212  CB  PHE A 422      29.047 -12.625 -18.516  1.00 57.88           C  
ATOM   3213  O   PHE A 422      28.578 -14.812 -20.516  1.00 57.88           O  
ATOM   3214  CG  PHE A 422      28.000 -11.602 -18.875  1.00 57.88           C  
ATOM   3215  CD1 PHE A 422      27.688 -11.344 -20.203  1.00 57.88           C  
ATOM   3216  CD2 PHE A 422      27.312 -10.906 -17.875  1.00 57.88           C  
ATOM   3217  CE1 PHE A 422      26.719 -10.398 -20.531  1.00 57.88           C  
ATOM   3218  CE2 PHE A 422      26.344  -9.961 -18.203  1.00 57.88           C  
ATOM   3219  CZ  PHE A 422      26.047  -9.711 -19.531  1.00 57.88           C  
ATOM   3220  N   ILE A 423      26.562 -14.938 -19.422  1.00 56.69           N  
ATOM   3221  CA  ILE A 423      25.906 -15.586 -20.547  1.00 56.69           C  
ATOM   3222  C   ILE A 423      24.750 -14.719 -21.047  1.00 56.69           C  
ATOM   3223  CB  ILE A 423      25.391 -17.000 -20.188  1.00 56.69           C  
ATOM   3224  O   ILE A 423      23.891 -14.297 -20.250  1.00 56.69           O  
ATOM   3225  CG1 ILE A 423      26.547 -17.859 -19.672  1.00 56.69           C  
ATOM   3226  CG2 ILE A 423      24.703 -17.656 -21.375  1.00 56.69           C  
ATOM   3227  CD1 ILE A 423      26.109 -19.188 -19.062  1.00 56.69           C  
ATOM   3228  N   ILE A 424      24.703 -14.344 -22.359  1.00 58.84           N  
ATOM   3229  CA  ILE A 424      23.562 -13.695 -23.000  1.00 58.84           C  
ATOM   3230  C   ILE A 424      22.828 -14.688 -23.891  1.00 58.84           C  
ATOM   3231  CB  ILE A 424      24.016 -12.469 -23.828  1.00 58.84           C  
ATOM   3232  O   ILE A 424      23.406 -15.258 -24.812  1.00 58.84           O  
ATOM   3233  CG1 ILE A 424      24.766 -11.469 -22.938  1.00 58.84           C  
ATOM   3234  CG2 ILE A 424      22.812 -11.797 -24.500  1.00 58.84           C  
ATOM   3235  CD1 ILE A 424      25.406 -10.312 -23.703  1.00 58.84           C  
ATOM   3236  N   TYR A 425      21.531 -15.023 -23.516  1.00 51.47           N  
ATOM   3237  CA  TYR A 425      20.750 -15.992 -24.266  1.00 51.47           C  
ATOM   3238  C   TYR A 425      19.453 -15.375 -24.766  1.00 51.47           C  
ATOM   3239  CB  TYR A 425      20.438 -17.234 -23.422  1.00 51.47           C  
ATOM   3240  O   TYR A 425      18.688 -14.781 -23.984  1.00 51.47           O  
ATOM   3241  CG  TYR A 425      21.578 -18.219 -23.359  1.00 51.47           C  
ATOM   3242  CD1 TYR A 425      21.812 -19.094 -24.422  1.00 51.47           C  
ATOM   3243  CD2 TYR A 425      22.422 -18.281 -22.250  1.00 51.47           C  
ATOM   3244  CE1 TYR A 425      22.859 -20.016 -24.375  1.00 51.47           C  
ATOM   3245  CE2 TYR A 425      23.469 -19.203 -22.203  1.00 51.47           C  
ATOM   3246  OH  TYR A 425      24.703 -20.969 -23.203  1.00 51.47           O  
ATOM   3247  CZ  TYR A 425      23.672 -20.062 -23.250  1.00 51.47           C  
ATOM   3248  N   GLY A 426      19.156 -15.445 -26.203  1.00 44.38           N  
ATOM   3249  CA  GLY A 426      17.812 -15.102 -26.641  1.00 44.38           C  
ATOM   3250  C   GLY A 426      17.484 -13.625 -26.484  1.00 44.38           C  
ATOM   3251  O   GLY A 426      16.328 -13.258 -26.281  1.00 44.38           O  
ATOM   3252  N   THR A 427      18.516 -12.656 -26.438  1.00 51.22           N  
ATOM   3253  CA  THR A 427      18.422 -11.219 -26.203  1.00 51.22           C  
ATOM   3254  C   THR A 427      18.641 -10.453 -27.516  1.00 51.22           C  
ATOM   3255  CB  THR A 427      19.453 -10.750 -25.156  1.00 51.22           C  
ATOM   3256  O   THR A 427      19.547 -10.758 -28.281  1.00 51.22           O  
ATOM   3257  CG2 THR A 427      19.297  -9.266 -24.859  1.00 51.22           C  
ATOM   3258  OG1 THR A 427      19.281 -11.500 -23.953  1.00 51.22           O  
ATOM   3259  N   ASP A 428      17.625  -9.539 -27.906  1.00 52.00           N  
ATOM   3260  CA  ASP A 428      17.828  -8.633 -29.031  1.00 52.00           C  
ATOM   3261  C   ASP A 428      18.859  -7.555 -28.688  1.00 52.00           C  
ATOM   3262  CB  ASP A 428      16.516  -7.988 -29.453  1.00 52.00           C  
ATOM   3263  O   ASP A 428      18.703  -6.836 -27.703  1.00 52.00           O  
ATOM   3264  CG  ASP A 428      15.547  -8.969 -30.094  1.00 52.00           C  
ATOM   3265  OD1 ASP A 428      15.992 -10.047 -30.562  1.00 52.00           O  
ATOM   3266  OD2 ASP A 428      14.336  -8.672 -30.156  1.00 52.00           O  
ATOM   3267  N   LEU A 429      20.062  -7.629 -29.281  1.00 53.28           N  
ATOM   3268  CA  LEU A 429      21.047  -6.551 -29.172  1.00 53.28           C  
ATOM   3269  C   LEU A 429      20.828  -5.508 -30.266  1.00 53.28           C  
ATOM   3270  CB  LEU A 429      22.469  -7.109 -29.250  1.00 53.28           C  
ATOM   3271  O   LEU A 429      21.047  -5.781 -31.438  1.00 53.28           O  
ATOM   3272  CG  LEU A 429      22.859  -8.117 -28.172  1.00 53.28           C  
ATOM   3273  CD1 LEU A 429      24.219  -8.742 -28.500  1.00 53.28           C  
ATOM   3274  CD2 LEU A 429      22.891  -7.449 -26.797  1.00 53.28           C  
ATOM   3275  N   GLU A 430      20.062  -4.449 -30.078  1.00 48.88           N  
ATOM   3276  CA  GLU A 430      19.641  -3.490 -31.094  1.00 48.88           C  
ATOM   3277  C   GLU A 430      20.297  -2.133 -30.891  1.00 48.88           C  
ATOM   3278  CB  GLU A 430      18.109  -3.338 -31.078  1.00 48.88           C  
ATOM   3279  O   GLU A 430      20.625  -1.757 -29.766  1.00 48.88           O  
ATOM   3280  CG  GLU A 430      17.375  -4.527 -31.672  1.00 48.88           C  
ATOM   3281  CD  GLU A 430      15.883  -4.277 -31.844  1.00 48.88           C  
ATOM   3282  OE1 GLU A 430      15.164  -5.184 -32.344  1.00 48.88           O  
ATOM   3283  OE2 GLU A 430      15.430  -3.162 -31.500  1.00 48.88           O  
ATOM   3284  N   ASP A 431      20.812  -1.457 -32.156  1.00 48.19           N  
ATOM   3285  CA  ASP A 431      21.250  -0.066 -32.188  1.00 48.19           C  
ATOM   3286  C   ASP A 431      22.578   0.109 -31.438  1.00 48.19           C  
ATOM   3287  CB  ASP A 431      20.188   0.850 -31.578  1.00 48.19           C  
ATOM   3288  O   ASP A 431      22.719   1.024 -30.625  1.00 48.19           O  
ATOM   3289  CG  ASP A 431      18.906   0.897 -32.406  1.00 48.19           C  
ATOM   3290  OD1 ASP A 431      18.984   0.766 -33.656  1.00 48.19           O  
ATOM   3291  OD2 ASP A 431      17.828   1.071 -31.812  1.00 48.19           O  
ATOM   3292  N   ILE A 432      23.531  -0.980 -31.484  1.00 48.22           N  
ATOM   3293  CA  ILE A 432      24.891  -0.946 -30.953  1.00 48.22           C  
ATOM   3294  C   ILE A 432      25.766  -0.049 -31.828  1.00 48.22           C  
ATOM   3295  CB  ILE A 432      25.500  -2.363 -30.859  1.00 48.22           C  
ATOM   3296  O   ILE A 432      26.000  -0.344 -33.000  1.00 48.22           O  
ATOM   3297  CG1 ILE A 432      24.609  -3.273 -30.016  1.00 48.22           C  
ATOM   3298  CG2 ILE A 432      26.922  -2.307 -30.297  1.00 48.22           C  
ATOM   3299  CD1 ILE A 432      25.047  -4.730 -29.984  1.00 48.22           C  
ATOM   3300  N   ASN A 433      25.562   1.255 -31.844  1.00 42.91           N  
ATOM   3301  CA  ASN A 433      26.344   2.135 -32.688  1.00 42.91           C  
ATOM   3302  C   ASN A 433      27.781   2.254 -32.219  1.00 42.91           C  
ATOM   3303  CB  ASN A 433      25.703   3.518 -32.781  1.00 42.91           C  
ATOM   3304  O   ASN A 433      28.031   2.455 -31.016  1.00 42.91           O  
ATOM   3305  CG  ASN A 433      24.375   3.498 -33.531  1.00 42.91           C  
ATOM   3306  ND2 ASN A 433      23.484   4.414 -33.188  1.00 42.91           N  
ATOM   3307  OD1 ASN A 433      24.172   2.666 -34.438  1.00 42.91           O  
ATOM   3308  N   GLY A 434      28.891   1.455 -32.781  1.00 37.34           N  
ATOM   3309  CA  GLY A 434      30.312   1.734 -32.812  1.00 37.34           C  
ATOM   3310  C   GLY A 434      30.625   3.176 -33.156  1.00 37.34           C  
ATOM   3311  O   GLY A 434      29.906   3.807 -33.938  1.00 37.34           O  
ATOM   3312  N   PHE A 435      30.766   4.043 -32.219  1.00 33.72           N  
ATOM   3313  CA  PHE A 435      31.266   5.395 -32.438  1.00 33.72           C  
ATOM   3314  C   PHE A 435      32.125   5.449 -33.688  1.00 33.72           C  
ATOM   3315  CB  PHE A 435      32.062   5.871 -31.219  1.00 33.72           C  
ATOM   3316  O   PHE A 435      32.781   4.469 -34.031  1.00 33.72           O  
ATOM   3317  CG  PHE A 435      31.234   6.281 -30.047  1.00 33.72           C  
ATOM   3318  CD1 PHE A 435      30.688   7.562 -29.969  1.00 33.72           C  
ATOM   3319  CD2 PHE A 435      30.969   5.387 -29.016  1.00 33.72           C  
ATOM   3320  CE1 PHE A 435      29.906   7.945 -28.891  1.00 33.72           C  
ATOM   3321  CE2 PHE A 435      30.188   5.762 -27.938  1.00 33.72           C  
ATOM   3322  CZ  PHE A 435      29.656   7.043 -27.875  1.00 33.72           C  
ATOM   3323  N   THR A 436      31.703   6.281 -34.844  1.00 25.88           N  
ATOM   3324  CA  THR A 436      32.125   7.016 -36.031  1.00 25.88           C  
ATOM   3325  C   THR A 436      33.625   6.844 -36.250  1.00 25.88           C  
ATOM   3326  CB  THR A 436      31.797   8.516 -35.906  1.00 25.88           C  
ATOM   3327  O   THR A 436      34.406   6.770 -35.312  1.00 25.88           O  
ATOM   3328  CG2 THR A 436      30.281   8.742 -35.875  1.00 25.88           C  
ATOM   3329  OG1 THR A 436      32.375   9.031 -34.688  1.00 25.88           O  
ATOM   3330  N   THR A 437      34.062   6.023 -37.188  1.00 24.14           N  
ATOM   3331  CA  THR A 437      35.062   5.949 -38.250  1.00 24.14           C  
ATOM   3332  C   THR A 437      36.125   7.047 -38.062  1.00 24.14           C  
ATOM   3333  CB  THR A 437      34.438   6.066 -39.656  1.00 24.14           C  
ATOM   3334  O   THR A 437      37.125   7.066 -38.750  1.00 24.14           O  
ATOM   3335  CG2 THR A 437      33.656   4.809 -40.000  1.00 24.14           C  
ATOM   3336  OG1 THR A 437      33.562   7.191 -39.656  1.00 24.14           O  
ATOM   3337  N   ASP A 438      36.250   7.719 -36.688  1.00 25.44           N  
ATOM   3338  CA  ASP A 438      37.438   8.570 -36.781  1.00 25.44           C  
ATOM   3339  C   ASP A 438      38.344   8.367 -35.531  1.00 25.44           C  
ATOM   3340  CB  ASP A 438      37.031  10.039 -36.875  1.00 25.44           C  
ATOM   3341  O   ASP A 438      39.344   9.055 -35.375  1.00 25.44           O  
ATOM   3342  CG  ASP A 438      35.781  10.375 -36.094  1.00 25.44           C  
ATOM   3343  OD1 ASP A 438      35.125   9.445 -35.594  1.00 25.44           O  
ATOM   3344  OD2 ASP A 438      35.469  11.578 -36.000  1.00 25.44           O  
ATOM   3345  N   GLY A 439      38.406   7.191 -34.844  1.00 24.19           N  
ATOM   3346  CA  GLY A 439      39.594   6.977 -34.062  1.00 24.19           C  
ATOM   3347  C   GLY A 439      39.844   8.078 -33.031  1.00 24.19           C  
ATOM   3348  O   GLY A 439      40.906   8.117 -32.406  1.00 24.19           O  
ATOM   3349  N   THR A 440      38.844   8.969 -32.531  1.00 23.62           N  
ATOM   3350  CA  THR A 440      39.219  10.016 -31.578  1.00 23.62           C  
ATOM   3351  C   THR A 440      38.562   9.742 -30.219  1.00 23.62           C  
ATOM   3352  CB  THR A 440      38.781  11.398 -32.094  1.00 23.62           C  
ATOM   3353  O   THR A 440      37.375   9.406 -30.141  1.00 23.62           O  
ATOM   3354  CG2 THR A 440      39.938  12.125 -32.750  1.00 23.62           C  
ATOM   3355  OG1 THR A 440      37.719  11.250 -33.031  1.00 23.62           O  
ATOM   3356  N   ALA A 441      39.281   9.117 -29.219  1.00 23.14           N  
ATOM   3357  CA  ALA A 441      39.344   8.984 -27.766  1.00 23.14           C  
ATOM   3358  C   ALA A 441      38.531  10.086 -27.078  1.00 23.14           C  
ATOM   3359  CB  ALA A 441      40.781   9.008 -27.281  1.00 23.14           C  
ATOM   3360  O   ALA A 441      38.656  11.266 -27.422  1.00 23.14           O  
ATOM   3361  N   ILE A 442      37.281   9.945 -26.547  1.00 24.75           N  
ATOM   3362  CA  ILE A 442      36.500  10.859 -25.719  1.00 24.75           C  
ATOM   3363  C   ILE A 442      37.125  10.977 -24.344  1.00 24.75           C  
ATOM   3364  CB  ILE A 442      35.031  10.398 -25.609  1.00 24.75           C  
ATOM   3365  O   ILE A 442      37.375   9.961 -23.672  1.00 24.75           O  
ATOM   3366  CG1 ILE A 442      34.406  10.289 -27.000  1.00 24.75           C  
ATOM   3367  CG2 ILE A 442      34.250  11.352 -24.703  1.00 24.75           C  
ATOM   3368  CD1 ILE A 442      32.969   9.750 -26.984  1.00 24.75           C  
ATOM   3369  N   THR A 443      37.906  12.000 -24.031  1.00 23.31           N  
ATOM   3370  CA  THR A 443      38.500  12.773 -22.922  1.00 23.31           C  
ATOM   3371  C   THR A 443      37.406  13.172 -21.922  1.00 23.31           C  
ATOM   3372  CB  THR A 443      39.219  14.031 -23.453  1.00 23.31           C  
ATOM   3373  O   THR A 443      36.281  13.469 -22.312  1.00 23.31           O  
ATOM   3374  CG2 THR A 443      40.406  13.656 -24.328  1.00 23.31           C  
ATOM   3375  OG1 THR A 443      38.312  14.812 -24.219  1.00 23.31           O  
ATOM   3376  N   THR A 444      37.312  12.648 -20.594  1.00 22.39           N  
ATOM   3377  CA  THR A 444      37.219  12.727 -19.141  1.00 22.39           C  
ATOM   3378  C   THR A 444      36.500  14.000 -18.734  1.00 22.39           C  
ATOM   3379  CB  THR A 444      38.625  12.695 -18.484  1.00 22.39           C  
ATOM   3380  O   THR A 444      36.969  15.109 -18.984  1.00 22.39           O  
ATOM   3381  CG2 THR A 444      39.156  11.273 -18.438  1.00 22.39           C  
ATOM   3382  OG1 THR A 444      39.500  13.516 -19.234  1.00 22.39           O  
ATOM   3383  N   ASP A 445      35.156  14.195 -18.922  1.00 21.95           N  
ATOM   3384  CA  ASP A 445      34.719  15.195 -17.953  1.00 21.95           C  
ATOM   3385  C   ASP A 445      33.250  15.039 -17.641  1.00 21.95           C  
ATOM   3386  CB  ASP A 445      35.000  16.609 -18.484  1.00 21.95           C  
ATOM   3387  O   ASP A 445      32.375  15.211 -18.531  1.00 21.95           O  
ATOM   3388  CG  ASP A 445      36.438  17.047 -18.297  1.00 21.95           C  
ATOM   3389  OD1 ASP A 445      37.156  16.438 -17.453  1.00 21.95           O  
ATOM   3390  OD2 ASP A 445      36.875  18.000 -18.969  1.00 21.95           O  
ATOM   3391  N   ASN A 446      32.750  13.852 -17.078  1.00 22.83           N  
ATOM   3392  CA  ASN A 446      31.562  14.000 -16.250  1.00 22.83           C  
ATOM   3393  C   ASN A 446      31.125  12.680 -15.641  1.00 22.83           C  
ATOM   3394  CB  ASN A 446      30.422  14.609 -17.078  1.00 22.83           C  
ATOM   3395  O   ASN A 446      29.969  12.516 -15.250  1.00 22.83           O  
ATOM   3396  CG  ASN A 446      30.500  16.125 -17.156  1.00 22.83           C  
ATOM   3397  ND2 ASN A 446      29.609  16.719 -17.938  1.00 22.83           N  
ATOM   3398  OD1 ASN A 446      31.328  16.750 -16.500  1.00 22.83           O  
ATOM   3399  N   ILE A 447      31.969  11.781 -15.000  1.00 24.81           N  
ATOM   3400  CA  ILE A 447      31.516  10.594 -14.281  1.00 24.81           C  
ATOM   3401  C   ILE A 447      31.969  10.672 -12.820  1.00 24.81           C  
ATOM   3402  CB  ILE A 447      32.062   9.305 -14.938  1.00 24.81           C  
ATOM   3403  O   ILE A 447      33.156  10.719 -12.539  1.00 24.81           O  
ATOM   3404  CG1 ILE A 447      31.547   9.195 -16.391  1.00 24.81           C  
ATOM   3405  CG2 ILE A 447      31.641   8.078 -14.125  1.00 24.81           C  
ATOM   3406  CD1 ILE A 447      32.094   7.988 -17.141  1.00 24.81           C  
ATOM   3407  N   ASP A 448      31.297  11.523 -11.969  1.00 23.64           N  
ATOM   3408  CA  ASP A 448      31.453  11.617 -10.516  1.00 23.64           C  
ATOM   3409  C   ASP A 448      30.688  10.500  -9.812  1.00 23.64           C  
ATOM   3410  CB  ASP A 448      30.953  12.977 -10.016  1.00 23.64           C  
ATOM   3411  O   ASP A 448      29.516  10.258 -10.094  1.00 23.64           O  
ATOM   3412  CG  ASP A 448      32.062  14.031  -9.977  1.00 23.64           C  
ATOM   3413  OD1 ASP A 448      33.250  13.664 -10.031  1.00 23.64           O  
ATOM   3414  OD2 ASP A 448      31.719  15.234  -9.891  1.00 23.64           O  
ATOM   3415  N   THR A 449      31.312   9.258  -9.531  1.00 22.59           N  
ATOM   3416  CA  THR A 449      31.594   8.531  -8.297  1.00 22.59           C  
ATOM   3417  C   THR A 449      31.281   7.047  -8.461  1.00 22.59           C  
ATOM   3418  CB  THR A 449      30.766   9.102  -7.117  1.00 22.59           C  
ATOM   3419  O   THR A 449      30.109   6.660  -8.547  1.00 22.59           O  
ATOM   3420  CG2 THR A 449      31.531  10.227  -6.418  1.00 22.59           C  
ATOM   3421  OG1 THR A 449      29.531   9.617  -7.613  1.00 22.59           O  
ATOM   3422  N   ILE A 450      32.062   6.258  -9.289  1.00 26.78           N  
ATOM   3423  CA  ILE A 450      32.500   4.906  -8.945  1.00 26.78           C  
ATOM   3424  C   ILE A 450      34.031   4.816  -9.047  1.00 26.78           C  
ATOM   3425  CB  ILE A 450      31.828   3.852  -9.867  1.00 26.78           C  
ATOM   3426  O   ILE A 450      34.594   5.199 -10.062  1.00 26.78           O  
ATOM   3427  CG1 ILE A 450      30.312   3.904  -9.727  1.00 26.78           C  
ATOM   3428  CG2 ILE A 450      32.375   2.451  -9.547  1.00 26.78           C  
ATOM   3429  CD1 ILE A 450      29.562   2.980 -10.680  1.00 26.78           C  
ATOM   3430  N   GLU A 451      34.812   5.293  -7.984  1.00 23.28           N  
ATOM   3431  CA  GLU A 451      36.125   4.855  -7.527  1.00 23.28           C  
ATOM   3432  C   GLU A 451      36.750   3.877  -8.516  1.00 23.28           C  
ATOM   3433  CB  GLU A 451      36.031   4.211  -6.141  1.00 23.28           C  
ATOM   3434  O   GLU A 451      36.156   2.855  -8.852  1.00 23.28           O  
ATOM   3435  CG  GLU A 451      35.969   5.215  -5.000  1.00 23.28           C  
ATOM   3436  CD  GLU A 451      36.094   4.574  -3.627  1.00 23.28           C  
ATOM   3437  OE1 GLU A 451      36.125   5.309  -2.613  1.00 23.28           O  
ATOM   3438  OE2 GLU A 451      36.188   3.328  -3.566  1.00 23.28           O  
ATOM   3439  N   SER A 452      37.625   4.395  -9.531  1.00 21.98           N  
ATOM   3440  CA  SER A 452      39.094   4.277  -9.539  1.00 21.98           C  
ATOM   3441  C   SER A 452      39.594   3.584 -10.805  1.00 21.98           C  
ATOM   3442  CB  SER A 452      39.562   3.508  -8.305  1.00 21.98           C  
ATOM   3443  O   SER A 452      38.969   2.639 -11.281  1.00 21.98           O  
ATOM   3444  OG  SER A 452      39.250   2.129  -8.422  1.00 21.98           O  
ATOM   3445  N   ASN A 453      39.844   4.340 -11.953  1.00 23.47           N  
ATOM   3446  CA  ASN A 453      41.125   4.293 -12.680  1.00 23.47           C  
ATOM   3447  C   ASN A 453      41.188   3.090 -13.617  1.00 23.47           C  
ATOM   3448  CB  ASN A 453      42.312   4.266 -11.703  1.00 23.47           C  
ATOM   3449  O   ASN A 453      42.062   3.020 -14.484  1.00 23.47           O  
ATOM   3450  CG  ASN A 453      42.656   5.641 -11.164  1.00 23.47           C  
ATOM   3451  ND2 ASN A 453      43.375   5.680 -10.062  1.00 23.47           N  
ATOM   3452  OD1 ASN A 453      42.250   6.660 -11.734  1.00 23.47           O  
ATOM   3453  N   TYR A 454      39.969   2.369 -13.969  1.00 26.94           N  
ATOM   3454  CA  TYR A 454      39.969   1.162 -14.789  1.00 26.94           C  
ATOM   3455  C   TYR A 454      39.062   1.332 -16.000  1.00 26.94           C  
ATOM   3456  CB  TYR A 454      39.531  -0.046 -13.961  1.00 26.94           C  
ATOM   3457  O   TYR A 454      39.250   0.657 -17.016  1.00 26.94           O  
ATOM   3458  CG  TYR A 454      40.594  -1.073 -13.750  1.00 26.94           C  
ATOM   3459  CD1 TYR A 454      40.781  -2.117 -14.656  1.00 26.94           C  
ATOM   3460  CD2 TYR A 454      41.438  -1.003 -12.648  1.00 26.94           C  
ATOM   3461  CE1 TYR A 454      41.781  -3.068 -14.461  1.00 26.94           C  
ATOM   3462  CE2 TYR A 454      42.438  -1.948 -12.445  1.00 26.94           C  
ATOM   3463  OH  TYR A 454      43.594  -3.912 -13.164  1.00 26.94           O  
ATOM   3464  CZ  TYR A 454      42.625  -2.975 -13.359  1.00 26.94           C  
ATOM   3465  N   LEU A 455      38.312   2.504 -16.203  1.00 26.53           N  
ATOM   3466  CA  LEU A 455      37.375   2.729 -17.312  1.00 26.53           C  
ATOM   3467  C   LEU A 455      37.906   3.789 -18.266  1.00 26.53           C  
ATOM   3468  CB  LEU A 455      36.000   3.154 -16.781  1.00 26.53           C  
ATOM   3469  O   LEU A 455      37.250   4.137 -19.250  1.00 26.53           O  
ATOM   3470  CG  LEU A 455      35.156   2.055 -16.141  1.00 26.53           C  
ATOM   3471  CD1 LEU A 455      34.031   2.670 -15.289  1.00 26.53           C  
ATOM   3472  CD2 LEU A 455      34.562   1.141 -17.203  1.00 26.53           C  
ATOM   3473  N   LYS A 456      39.156   4.359 -18.016  1.00 25.44           N  
ATOM   3474  CA  LYS A 456      39.938   5.277 -18.859  1.00 25.44           C  
ATOM   3475  C   LYS A 456      40.469   4.570 -20.094  1.00 25.44           C  
ATOM   3476  CB  LYS A 456      41.094   5.895 -18.062  1.00 25.44           C  
ATOM   3477  O   LYS A 456      40.625   5.184 -21.156  1.00 25.44           O  
ATOM   3478  CG  LYS A 456      40.844   7.328 -17.625  1.00 25.44           C  
ATOM   3479  CD  LYS A 456      42.031   7.910 -16.891  1.00 25.44           C  
ATOM   3480  CE  LYS A 456      41.750   9.320 -16.391  1.00 25.44           C  
ATOM   3481  NZ  LYS A 456      42.969   9.930 -15.766  1.00 25.44           N  
ATOM   3482  N   ASP A 457      40.188   3.139 -20.234  1.00 28.20           N  
ATOM   3483  CA  ASP A 457      40.781   2.309 -21.281  1.00 28.20           C  
ATOM   3484  C   ASP A 457      39.688   1.655 -22.125  1.00 28.20           C  
ATOM   3485  CB  ASP A 457      41.688   1.236 -20.688  1.00 28.20           C  
ATOM   3486  O   ASP A 457      39.969   0.885 -23.047  1.00 28.20           O  
ATOM   3487  CG  ASP A 457      43.125   1.726 -20.469  1.00 28.20           C  
ATOM   3488  OD1 ASP A 457      43.500   2.744 -21.078  1.00 28.20           O  
ATOM   3489  OD2 ASP A 457      43.844   1.083 -19.688  1.00 28.20           O  
ATOM   3490  N   ILE A 458      38.344   2.064 -22.031  1.00 32.78           N  
ATOM   3491  CA  ILE A 458      37.156   1.355 -22.484  1.00 32.78           C  
ATOM   3492  C   ILE A 458      36.406   2.189 -23.531  1.00 32.78           C  
ATOM   3493  CB  ILE A 458      36.219   1.031 -21.297  1.00 32.78           C  
ATOM   3494  O   ILE A 458      35.312   1.832 -23.969  1.00 32.78           O  
ATOM   3495  CG1 ILE A 458      37.000   0.445 -20.125  1.00 32.78           C  
ATOM   3496  CG2 ILE A 458      35.094   0.073 -21.750  1.00 32.78           C  
ATOM   3497  CD1 ILE A 458      36.188   0.295 -18.844  1.00 32.78           C  
ATOM   3498  N   SER A 459      37.188   3.254 -24.219  1.00 33.00           N  
ATOM   3499  CA  SER A 459      36.656   4.145 -25.234  1.00 33.00           C  
ATOM   3500  C   SER A 459      36.531   3.443 -26.594  1.00 33.00           C  
ATOM   3501  CB  SER A 459      37.500   5.398 -25.375  1.00 33.00           C  
ATOM   3502  O   SER A 459      37.469   2.740 -27.000  1.00 33.00           O  
ATOM   3503  OG  SER A 459      38.875   5.059 -25.422  1.00 33.00           O  
ATOM   3504  N   GLY A 460      35.125   3.014 -27.094  1.00 40.84           N  
ATOM   3505  CA  GLY A 460      35.062   2.617 -28.484  1.00 40.84           C  
ATOM   3506  C   GLY A 460      34.594   1.184 -28.688  1.00 40.84           C  
ATOM   3507  O   GLY A 460      34.594   0.673 -29.797  1.00 40.84           O  
ATOM   3508  N   ALA A 461      34.000   0.449 -27.469  1.00 42.91           N  
ATOM   3509  CA  ALA A 461      33.500  -0.920 -27.531  1.00 42.91           C  
ATOM   3510  C   ALA A 461      32.062  -0.997 -27.047  1.00 42.91           C  
ATOM   3511  CB  ALA A 461      34.375  -1.857 -26.719  1.00 42.91           C  
ATOM   3512  O   ALA A 461      31.672  -0.304 -26.109  1.00 42.91           O  
ATOM   3513  N   ALA A 462      31.203  -1.635 -27.891  1.00 50.62           N  
ATOM   3514  CA  ALA A 462      29.797  -1.937 -27.641  1.00 50.62           C  
ATOM   3515  C   ALA A 462      29.641  -2.893 -26.469  1.00 50.62           C  
ATOM   3516  CB  ALA A 462      29.141  -2.529 -28.891  1.00 50.62           C  
ATOM   3517  O   ALA A 462      28.734  -2.725 -25.625  1.00 50.62           O  
ATOM   3518  N   ILE A 463      30.578  -3.691 -26.047  1.00 55.22           N  
ATOM   3519  CA  ILE A 463      30.641  -4.621 -24.938  1.00 55.22           C  
ATOM   3520  C   ILE A 463      32.094  -4.785 -24.484  1.00 55.22           C  
ATOM   3521  CB  ILE A 463      30.031  -5.996 -25.297  1.00 55.22           C  
ATOM   3522  O   ILE A 463      32.969  -5.109 -25.281  1.00 55.22           O  
ATOM   3523  CG1 ILE A 463      28.562  -5.836 -25.734  1.00 55.22           C  
ATOM   3524  CG2 ILE A 463      30.156  -6.973 -24.125  1.00 55.22           C  
ATOM   3525  CD1 ILE A 463      27.938  -7.105 -26.281  1.00 55.22           C  
ATOM   3526  N   VAL A 464      32.438  -4.531 -23.172  1.00 55.75           N  
ATOM   3527  CA  VAL A 464      33.750  -4.699 -22.594  1.00 55.75           C  
ATOM   3528  C   VAL A 464      33.719  -5.789 -21.531  1.00 55.75           C  
ATOM   3529  CB  VAL A 464      34.281  -3.377 -21.984  1.00 55.75           C  
ATOM   3530  O   VAL A 464      32.938  -5.734 -20.594  1.00 55.75           O  
ATOM   3531  CG1 VAL A 464      35.688  -3.570 -21.391  1.00 55.75           C  
ATOM   3532  CG2 VAL A 464      34.312  -2.271 -23.047  1.00 55.75           C  
ATOM   3533  N   VAL A 465      34.469  -6.855 -21.719  1.00 56.88           N  
ATOM   3534  CA  VAL A 465      34.594  -7.953 -20.766  1.00 56.88           C  
ATOM   3535  C   VAL A 465      36.031  -8.008 -20.234  1.00 56.88           C  
ATOM   3536  CB  VAL A 465      34.219  -9.305 -21.406  1.00 56.88           C  
ATOM   3537  O   VAL A 465      36.969  -8.109 -21.000  1.00 56.88           O  
ATOM   3538  CG1 VAL A 465      34.250 -10.422 -20.375  1.00 56.88           C  
ATOM   3539  CG2 VAL A 465      32.844  -9.219 -22.062  1.00 56.88           C  
ATOM   3540  N   SER A 466      36.219  -7.891 -18.969  1.00 56.41           N  
ATOM   3541  CA  SER A 466      37.562  -7.910 -18.391  1.00 56.41           C  
ATOM   3542  C   SER A 466      37.594  -8.766 -17.125  1.00 56.41           C  
ATOM   3543  CB  SER A 466      38.031  -6.492 -18.078  1.00 56.41           C  
ATOM   3544  O   SER A 466      36.625  -8.820 -16.375  1.00 56.41           O  
ATOM   3545  OG  SER A 466      37.312  -5.961 -16.969  1.00 56.41           O  
ATOM   3546  N   SER A 467      38.750  -9.594 -16.953  1.00 55.88           N  
ATOM   3547  CA  SER A 467      39.031 -10.312 -15.719  1.00 55.88           C  
ATOM   3548  C   SER A 467      37.875 -11.242 -15.352  1.00 55.88           C  
ATOM   3549  CB  SER A 467      39.281  -9.336 -14.570  1.00 55.88           C  
ATOM   3550  O   SER A 467      37.469 -11.320 -14.188  1.00 55.88           O  
ATOM   3551  OG  SER A 467      40.406  -8.508 -14.852  1.00 55.88           O  
ATOM   3552  N   CYS A 468      37.125 -11.953 -16.438  1.00 55.62           N  
ATOM   3553  CA  CYS A 468      36.062 -12.938 -16.328  1.00 55.62           C  
ATOM   3554  C   CYS A 468      36.562 -14.328 -16.703  1.00 55.62           C  
ATOM   3555  CB  CYS A 468      34.906 -12.555 -17.250  1.00 55.62           C  
ATOM   3556  O   CYS A 468      37.438 -14.477 -17.562  1.00 55.62           O  
ATOM   3557  SG  CYS A 468      34.031 -11.055 -16.734  1.00 55.62           S  
ATOM   3558  N   LEU A 469      36.219 -15.484 -15.930  1.00 54.97           N  
ATOM   3559  CA  LEU A 469      36.594 -16.875 -16.141  1.00 54.97           C  
ATOM   3560  C   LEU A 469      35.812 -17.484 -17.312  1.00 54.97           C  
ATOM   3561  CB  LEU A 469      36.375 -17.703 -14.875  1.00 54.97           C  
ATOM   3562  O   LEU A 469      36.312 -18.391 -17.969  1.00 54.97           O  
ATOM   3563  CG  LEU A 469      37.281 -17.391 -13.688  1.00 54.97           C  
ATOM   3564  CD1 LEU A 469      36.812 -18.156 -12.453  1.00 54.97           C  
ATOM   3565  CD2 LEU A 469      38.719 -17.719 -14.023  1.00 54.97           C  
ATOM   3566  N   GLY A 470      34.656 -16.828 -17.828  1.00 54.66           N  
ATOM   3567  CA  GLY A 470      33.812 -17.312 -18.922  1.00 54.66           C  
ATOM   3568  C   GLY A 470      32.844 -16.281 -19.422  1.00 54.66           C  
ATOM   3569  O   GLY A 470      32.219 -15.562 -18.641  1.00 54.66           O  
ATOM   3570  N   PHE A 471      32.719 -16.078 -20.828  1.00 54.88           N  
ATOM   3571  CA  PHE A 471      31.812 -15.180 -21.531  1.00 54.88           C  
ATOM   3572  C   PHE A 471      31.156 -15.898 -22.703  1.00 54.88           C  
ATOM   3573  CB  PHE A 471      32.562 -13.938 -22.031  1.00 54.88           C  
ATOM   3574  O   PHE A 471      31.844 -16.516 -23.531  1.00 54.88           O  
ATOM   3575  CG  PHE A 471      31.719 -13.031 -22.891  1.00 54.88           C  
ATOM   3576  CD1 PHE A 471      31.938 -12.969 -24.266  1.00 54.88           C  
ATOM   3577  CD2 PHE A 471      30.734 -12.242 -22.328  1.00 54.88           C  
ATOM   3578  CE1 PHE A 471      31.172 -12.133 -25.062  1.00 54.88           C  
ATOM   3579  CE2 PHE A 471      29.953 -11.406 -23.125  1.00 54.88           C  
ATOM   3580  CZ  PHE A 471      30.172 -11.352 -24.500  1.00 54.88           C  
ATOM   3581  N   LYS A 472      29.750 -15.938 -22.719  1.00 57.06           N  
ATOM   3582  CA  LYS A 472      29.016 -16.578 -23.797  1.00 57.06           C  
ATOM   3583  C   LYS A 472      27.859 -15.711 -24.281  1.00 57.06           C  
ATOM   3584  CB  LYS A 472      28.484 -17.953 -23.359  1.00 57.06           C  
ATOM   3585  O   LYS A 472      27.094 -15.188 -23.484  1.00 57.06           O  
ATOM   3586  CG  LYS A 472      27.766 -18.719 -24.438  1.00 57.06           C  
ATOM   3587  CD  LYS A 472      27.297 -20.078 -23.953  1.00 57.06           C  
ATOM   3588  CE  LYS A 472      26.516 -20.828 -25.016  1.00 57.06           C  
ATOM   3589  NZ  LYS A 472      26.016 -22.156 -24.531  1.00 57.06           N  
ATOM   3590  N   ILE A 473      27.797 -15.453 -25.625  1.00 57.84           N  
ATOM   3591  CA  ILE A 473      26.641 -14.852 -26.266  1.00 57.84           C  
ATOM   3592  C   ILE A 473      25.953 -15.875 -27.172  1.00 57.84           C  
ATOM   3593  CB  ILE A 473      27.047 -13.594 -27.078  1.00 57.84           C  
ATOM   3594  O   ILE A 473      26.578 -16.406 -28.094  1.00 57.84           O  
ATOM   3595  CG1 ILE A 473      27.641 -12.531 -26.156  1.00 57.84           C  
ATOM   3596  CG2 ILE A 473      25.828 -13.047 -27.844  1.00 57.84           C  
ATOM   3597  CD1 ILE A 473      28.156 -11.297 -26.891  1.00 57.84           C  
ATOM   3598  N   ASP A 474      24.781 -16.281 -26.812  1.00 51.34           N  
ATOM   3599  CA  ASP A 474      24.000 -17.219 -27.594  1.00 51.34           C  
ATOM   3600  C   ASP A 474      22.641 -16.641 -27.953  1.00 51.34           C  
ATOM   3601  CB  ASP A 474      23.844 -18.547 -26.844  1.00 51.34           C  
ATOM   3602  O   ASP A 474      21.734 -16.625 -27.109  1.00 51.34           O  
ATOM   3603  CG  ASP A 474      23.297 -19.656 -27.719  1.00 51.34           C  
ATOM   3604  OD1 ASP A 474      23.156 -19.453 -28.953  1.00 51.34           O  
ATOM   3605  OD2 ASP A 474      23.000 -20.750 -27.188  1.00 51.34           O  
ATOM   3606  N   SER A 475      22.609 -15.773 -29.125  1.00 46.81           N  
ATOM   3607  CA  SER A 475      21.359 -15.117 -29.469  1.00 46.81           C  
ATOM   3608  C   SER A 475      20.797 -15.641 -30.781  1.00 46.81           C  
ATOM   3609  CB  SER A 475      21.547 -13.602 -29.547  1.00 46.81           C  
ATOM   3610  O   SER A 475      21.500 -15.711 -31.781  1.00 46.81           O  
ATOM   3611  OG  SER A 475      20.344 -12.961 -29.906  1.00 46.81           O  
ATOM   3612  N   PRO A 476      19.500 -16.297 -30.766  1.00 38.88           N  
ATOM   3613  CA  PRO A 476      18.844 -16.734 -31.984  1.00 38.88           C  
ATOM   3614  C   PRO A 476      18.328 -15.586 -32.844  1.00 38.88           C  
ATOM   3615  CB  PRO A 476      17.688 -17.594 -31.469  1.00 38.88           C  
ATOM   3616  O   PRO A 476      17.891 -15.789 -33.969  1.00 38.88           O  
ATOM   3617  CG  PRO A 476      17.438 -17.094 -30.078  1.00 38.88           C  
ATOM   3618  CD  PRO A 476      18.703 -16.469 -29.562  1.00 38.88           C  
ATOM   3619  N   HIS A 477      18.422 -14.188 -32.344  1.00 39.84           N  
ATOM   3620  CA  HIS A 477      17.891 -12.977 -32.969  1.00 39.84           C  
ATOM   3621  C   HIS A 477      18.984 -12.211 -33.719  1.00 39.84           C  
ATOM   3622  CB  HIS A 477      17.234 -12.086 -31.922  1.00 39.84           C  
ATOM   3623  O   HIS A 477      20.156 -12.305 -33.375  1.00 39.84           O  
ATOM   3624  CG  HIS A 477      16.031 -12.695 -31.281  1.00 39.84           C  
ATOM   3625  CD2 HIS A 477      15.844 -13.188 -30.031  1.00 39.84           C  
ATOM   3626  ND1 HIS A 477      14.836 -12.852 -31.938  1.00 39.84           N  
ATOM   3627  CE1 HIS A 477      13.961 -13.414 -31.125  1.00 39.84           C  
ATOM   3628  NE2 HIS A 477      14.547 -13.625 -29.969  1.00 39.84           N  
ATOM   3629  N   ILE A 478      18.734 -11.727 -35.188  1.00 36.44           N  
ATOM   3630  CA  ILE A 478      19.578 -10.914 -36.062  1.00 36.44           C  
ATOM   3631  C   ILE A 478      20.031  -9.664 -35.312  1.00 36.44           C  
ATOM   3632  CB  ILE A 478      18.828 -10.531 -37.344  1.00 36.44           C  
ATOM   3633  O   ILE A 478      19.219  -8.984 -34.656  1.00 36.44           O  
ATOM   3634  CG1 ILE A 478      18.422 -11.789 -38.125  1.00 36.44           C  
ATOM   3635  CG2 ILE A 478      19.703  -9.609 -38.219  1.00 36.44           C  
ATOM   3636  CD1 ILE A 478      17.500 -11.523 -39.312  1.00 36.44           C  
ATOM   3637  N   PHE A 479      21.344  -9.648 -34.812  1.00 42.12           N  
ATOM   3638  CA  PHE A 479      21.953  -8.445 -34.281  1.00 42.12           C  
ATOM   3639  C   PHE A 479      21.797  -7.270 -35.219  1.00 42.12           C  
ATOM   3640  CB  PHE A 479      23.438  -8.672 -33.969  1.00 42.12           C  
ATOM   3641  O   PHE A 479      22.016  -7.414 -36.438  1.00 42.12           O  
ATOM   3642  CG  PHE A 479      23.688  -9.695 -32.906  1.00 42.12           C  
ATOM   3643  CD1 PHE A 479      23.688  -9.328 -31.547  1.00 42.12           C  
ATOM   3644  CD2 PHE A 479      23.922 -11.023 -33.219  1.00 42.12           C  
ATOM   3645  CE1 PHE A 479      23.922 -10.266 -30.562  1.00 42.12           C  
ATOM   3646  CE2 PHE A 479      24.156 -11.969 -32.219  1.00 42.12           C  
ATOM   3647  CZ  PHE A 479      24.156 -11.594 -30.891  1.00 42.12           C  
ATOM   3648  N   LYS A 480      20.906  -6.230 -35.062  1.00 36.75           N  
ATOM   3649  CA  LYS A 480      20.922  -5.012 -35.875  1.00 36.75           C  
ATOM   3650  C   LYS A 480      22.094  -4.113 -35.500  1.00 36.75           C  
ATOM   3651  CB  LYS A 480      19.609  -4.250 -35.719  1.00 36.75           C  
ATOM   3652  O   LYS A 480      22.094  -3.488 -34.438  1.00 36.75           O  
ATOM   3653  CG  LYS A 480      18.469  -4.812 -36.562  1.00 36.75           C  
ATOM   3654  CD  LYS A 480      17.234  -3.926 -36.469  1.00 36.75           C  
ATOM   3655  CE  LYS A 480      16.062  -4.531 -37.219  1.00 36.75           C  
ATOM   3656  NZ  LYS A 480      14.852  -3.646 -37.188  1.00 36.75           N  
ATOM   3657  N   ILE A 481      23.328  -4.512 -35.844  1.00 40.41           N  
ATOM   3658  CA  ILE A 481      24.562  -3.744 -35.656  1.00 40.41           C  
ATOM   3659  C   ILE A 481      24.703  -2.719 -36.781  1.00 40.41           C  
ATOM   3660  CB  ILE A 481      25.797  -4.664 -35.625  1.00 40.41           C  
ATOM   3661  O   ILE A 481      24.797  -3.084 -37.969  1.00 40.41           O  
ATOM   3662  CG1 ILE A 481      25.641  -5.723 -34.500  1.00 40.41           C  
ATOM   3663  CG2 ILE A 481      27.078  -3.840 -35.406  1.00 40.41           C  
ATOM   3664  CD1 ILE A 481      26.719  -6.789 -34.500  1.00 40.41           C  
ATOM   3665  N   ASN A 482      24.266  -1.525 -36.625  1.00 34.19           N  
ATOM   3666  CA  ASN A 482      24.141  -0.453 -37.625  1.00 34.19           C  
ATOM   3667  C   ASN A 482      25.500   0.141 -37.969  1.00 34.19           C  
ATOM   3668  CB  ASN A 482      23.203   0.640 -37.094  1.00 34.19           C  
ATOM   3669  O   ASN A 482      25.672   0.688 -39.062  1.00 34.19           O  
ATOM   3670  CG  ASN A 482      21.750   0.192 -37.031  1.00 34.19           C  
ATOM   3671  ND2 ASN A 482      20.938   0.916 -36.281  1.00 34.19           N  
ATOM   3672  OD1 ASN A 482      21.375  -0.798 -37.688  1.00 34.19           O  
ATOM   3673  N   THR A 483      26.750  -0.221 -37.156  1.00 38.72           N  
ATOM   3674  CA  THR A 483      28.125   0.257 -37.344  1.00 38.72           C  
ATOM   3675  C   THR A 483      29.109  -0.726 -36.719  1.00 38.72           C  
ATOM   3676  CB  THR A 483      28.312   1.646 -36.688  1.00 38.72           C  
ATOM   3677  O   THR A 483      28.719  -1.638 -36.000  1.00 38.72           O  
ATOM   3678  CG2 THR A 483      27.484   2.699 -37.406  1.00 38.72           C  
ATOM   3679  OG1 THR A 483      27.906   1.594 -35.312  1.00 38.72           O  
ATOM   3680  N   LEU A 484      30.484  -0.806 -37.281  1.00 39.41           N  
ATOM   3681  CA  LEU A 484      31.500  -1.621 -36.656  1.00 39.41           C  
ATOM   3682  C   LEU A 484      31.453  -1.472 -35.125  1.00 39.41           C  
ATOM   3683  CB  LEU A 484      32.906  -1.232 -37.156  1.00 39.41           C  
ATOM   3684  O   LEU A 484      31.516  -0.357 -34.594  1.00 39.41           O  
ATOM   3685  CG  LEU A 484      33.281  -1.742 -38.531  1.00 39.41           C  
ATOM   3686  CD1 LEU A 484      34.406  -0.908 -39.125  1.00 39.41           C  
ATOM   3687  CD2 LEU A 484      33.656  -3.217 -38.469  1.00 39.41           C  
ATOM   3688  N   SER A 485      30.922  -2.406 -34.375  1.00 45.34           N  
ATOM   3689  CA  SER A 485      30.844  -2.467 -32.906  1.00 45.34           C  
ATOM   3690  C   SER A 485      31.922  -3.377 -32.344  1.00 45.34           C  
ATOM   3691  CB  SER A 485      29.453  -2.959 -32.469  1.00 45.34           C  
ATOM   3692  O   SER A 485      32.312  -4.355 -32.969  1.00 45.34           O  
ATOM   3693  OG  SER A 485      28.438  -2.172 -33.062  1.00 45.34           O  
ATOM   3694  N   THR A 486      32.719  -2.828 -31.422  1.00 49.47           N  
ATOM   3695  CA  THR A 486      33.875  -3.498 -30.859  1.00 49.47           C  
ATOM   3696  C   THR A 486      33.531  -4.168 -29.531  1.00 49.47           C  
ATOM   3697  CB  THR A 486      35.031  -2.512 -30.656  1.00 49.47           C  
ATOM   3698  O   THR A 486      32.906  -3.561 -28.672  1.00 49.47           O  
ATOM   3699  CG2 THR A 486      36.344  -3.250 -30.359  1.00 49.47           C  
ATOM   3700  OG1 THR A 486      35.219  -1.727 -31.844  1.00 49.47           O  
ATOM   3701  N   ILE A 487      33.500  -5.598 -29.484  1.00 52.72           N  
ATOM   3702  CA  ILE A 487      33.562  -6.355 -28.234  1.00 52.72           C  
ATOM   3703  C   ILE A 487      35.000  -6.449 -27.750  1.00 52.72           C  
ATOM   3704  CB  ILE A 487      32.969  -7.770 -28.406  1.00 52.72           C  
ATOM   3705  O   ILE A 487      35.875  -6.957 -28.469  1.00 52.72           O  
ATOM   3706  CG1 ILE A 487      31.500  -7.680 -28.875  1.00 52.72           C  
ATOM   3707  CG2 ILE A 487      33.062  -8.562 -27.109  1.00 52.72           C  
ATOM   3708  CD1 ILE A 487      30.891  -9.023 -29.250  1.00 52.72           C  
ATOM   3709  N   LYS A 488      35.312  -5.793 -26.656  1.00 53.41           N  
ATOM   3710  CA  LYS A 488      36.656  -5.781 -26.125  1.00 53.41           C  
ATOM   3711  C   LYS A 488      36.781  -6.742 -24.938  1.00 53.41           C  
ATOM   3712  CB  LYS A 488      37.062  -4.367 -25.688  1.00 53.41           C  
ATOM   3713  O   LYS A 488      36.031  -6.637 -23.969  1.00 53.41           O  
ATOM   3714  CG  LYS A 488      38.562  -4.188 -25.453  1.00 53.41           C  
ATOM   3715  CD  LYS A 488      38.906  -2.719 -25.250  1.00 53.41           C  
ATOM   3716  CE  LYS A 488      40.406  -2.531 -25.047  1.00 53.41           C  
ATOM   3717  NZ  LYS A 488      40.750  -1.091 -24.891  1.00 53.41           N  
ATOM   3718  N   LEU A 489      37.531  -7.840 -25.078  1.00 52.38           N  
ATOM   3719  CA  LEU A 489      37.844  -8.812 -24.031  1.00 52.38           C  
ATOM   3720  C   LEU A 489      39.188  -8.508 -23.375  1.00 52.38           C  
ATOM   3721  CB  LEU A 489      37.844 -10.234 -24.625  1.00 52.38           C  
ATOM   3722  O   LEU A 489      40.219  -8.422 -24.062  1.00 52.38           O  
ATOM   3723  CG  LEU A 489      36.594 -10.664 -25.391  1.00 52.38           C  
ATOM   3724  CD1 LEU A 489      36.844 -12.023 -26.031  1.00 52.38           C  
ATOM   3725  CD2 LEU A 489      35.406 -10.695 -24.469  1.00 52.38           C  
ATOM   3726  N   MET A 490      39.250  -8.086 -22.156  1.00 45.69           N  
ATOM   3727  CA  MET A 490      40.469  -7.656 -21.484  1.00 45.69           C  
ATOM   3728  C   MET A 490      40.781  -8.523 -20.266  1.00 45.69           C  
ATOM   3729  CB  MET A 490      40.375  -6.188 -21.078  1.00 45.69           C  
ATOM   3730  O   MET A 490      39.844  -9.031 -19.625  1.00 45.69           O  
ATOM   3731  CG  MET A 490      40.188  -5.234 -22.250  1.00 45.69           C  
ATOM   3732  SD  MET A 490      40.156  -3.475 -21.719  1.00 45.69           S  
ATOM   3733  CE  MET A 490      38.500  -3.389 -20.969  1.00 45.69           C  
ATOM   3734  N   ASN A 491      42.125  -8.797 -20.016  1.00 44.53           N  
ATOM   3735  CA  ASN A 491      42.781  -9.352 -18.828  1.00 44.53           C  
ATOM   3736  C   ASN A 491      41.938 -10.492 -18.234  1.00 44.53           C  
ATOM   3737  CB  ASN A 491      43.000  -8.266 -17.781  1.00 44.53           C  
ATOM   3738  O   ASN A 491      41.000 -10.258 -17.484  1.00 44.53           O  
ATOM   3739  CG  ASN A 491      44.250  -7.469 -18.031  1.00 44.53           C  
ATOM   3740  ND2 ASN A 491      44.406  -6.359 -17.312  1.00 44.53           N  
ATOM   3741  OD1 ASN A 491      45.094  -7.848 -18.844  1.00 44.53           O  
ATOM   3742  N   ASN A 492      42.250 -11.922 -18.391  1.00 48.66           N  
ATOM   3743  CA  ASN A 492      42.031 -13.203 -17.734  1.00 48.66           C  
ATOM   3744  C   ASN A 492      40.688 -13.812 -18.109  1.00 48.66           C  
ATOM   3745  CB  ASN A 492      42.125 -13.039 -16.203  1.00 48.66           C  
ATOM   3746  O   ASN A 492      40.000 -14.406 -17.266  1.00 48.66           O  
ATOM   3747  CG  ASN A 492      43.562 -12.820 -15.742  1.00 48.66           C  
ATOM   3748  ND2 ASN A 492      43.719 -12.008 -14.711  1.00 48.66           N  
ATOM   3749  OD1 ASN A 492      44.500 -13.383 -16.312  1.00 48.66           O  
ATOM   3750  N   THR A 493      40.094 -13.477 -19.422  1.00 51.00           N  
ATOM   3751  CA  THR A 493      38.938 -14.195 -19.906  1.00 51.00           C  
ATOM   3752  C   THR A 493      39.344 -15.539 -20.516  1.00 51.00           C  
ATOM   3753  CB  THR A 493      38.156 -13.375 -20.953  1.00 51.00           C  
ATOM   3754  O   THR A 493      40.062 -15.578 -21.516  1.00 51.00           O  
ATOM   3755  CG2 THR A 493      36.812 -14.031 -21.281  1.00 51.00           C  
ATOM   3756  OG1 THR A 493      37.906 -12.062 -20.422  1.00 51.00           O  
ATOM   3757  N   TYR A 494      39.312 -16.641 -19.797  1.00 46.81           N  
ATOM   3758  CA  TYR A 494      39.906 -17.969 -20.000  1.00 46.81           C  
ATOM   3759  C   TYR A 494      39.062 -18.781 -21.000  1.00 46.81           C  
ATOM   3760  CB  TYR A 494      40.000 -18.719 -18.672  1.00 46.81           C  
ATOM   3761  O   TYR A 494      39.625 -19.453 -21.859  1.00 46.81           O  
ATOM   3762  CG  TYR A 494      41.031 -18.156 -17.734  1.00 46.81           C  
ATOM   3763  CD1 TYR A 494      42.375 -18.438 -17.891  1.00 46.81           C  
ATOM   3764  CD2 TYR A 494      40.656 -17.344 -16.672  1.00 46.81           C  
ATOM   3765  CE1 TYR A 494      43.344 -17.922 -17.031  1.00 46.81           C  
ATOM   3766  CE2 TYR A 494      41.594 -16.812 -15.797  1.00 46.81           C  
ATOM   3767  OH  TYR A 494      43.875 -16.594 -15.117  1.00 46.81           O  
ATOM   3768  CZ  TYR A 494      42.938 -17.109 -15.984  1.00 46.81           C  
ATOM   3769  N   ASN A 495      37.625 -18.438 -21.141  1.00 53.38           N  
ATOM   3770  CA  ASN A 495      36.688 -19.172 -22.000  1.00 53.38           C  
ATOM   3771  C   ASN A 495      35.562 -18.266 -22.516  1.00 53.38           C  
ATOM   3772  CB  ASN A 495      36.094 -20.359 -21.250  1.00 53.38           C  
ATOM   3773  O   ASN A 495      34.906 -17.594 -21.734  1.00 53.38           O  
ATOM   3774  CG  ASN A 495      37.125 -21.422 -20.906  1.00 53.38           C  
ATOM   3775  ND2 ASN A 495      37.031 -21.953 -19.688  1.00 53.38           N  
ATOM   3776  OD1 ASN A 495      38.000 -21.734 -21.719  1.00 53.38           O  
ATOM   3777  N   TYR A 496      35.562 -17.875 -23.891  1.00 45.84           N  
ATOM   3778  CA  TYR A 496      34.500 -17.062 -24.469  1.00 45.84           C  
ATOM   3779  C   TYR A 496      33.906 -17.750 -25.688  1.00 45.84           C  
ATOM   3780  CB  TYR A 496      35.062 -15.688 -24.875  1.00 45.84           C  
ATOM   3781  O   TYR A 496      34.562 -18.531 -26.375  1.00 45.84           O  
ATOM   3782  CG  TYR A 496      36.094 -15.734 -25.953  1.00 45.84           C  
ATOM   3783  CD1 TYR A 496      37.438 -15.852 -25.641  1.00 45.84           C  
ATOM   3784  CD2 TYR A 496      35.750 -15.664 -27.297  1.00 45.84           C  
ATOM   3785  CE1 TYR A 496      38.406 -15.898 -26.625  1.00 45.84           C  
ATOM   3786  CE2 TYR A 496      36.719 -15.703 -28.297  1.00 45.84           C  
ATOM   3787  OH  TYR A 496      39.000 -15.867 -28.953  1.00 45.84           O  
ATOM   3788  CZ  TYR A 496      38.031 -15.820 -27.953  1.00 45.84           C  
ATOM   3789  N   GLU A 497      32.562 -17.828 -25.734  1.00 49.66           N  
ATOM   3790  CA  GLU A 497      31.781 -18.375 -26.828  1.00 49.66           C  
ATOM   3791  C   GLU A 497      30.812 -17.344 -27.375  1.00 49.66           C  
ATOM   3792  CB  GLU A 497      31.016 -19.625 -26.375  1.00 49.66           C  
ATOM   3793  O   GLU A 497      30.016 -16.766 -26.625  1.00 49.66           O  
ATOM   3794  CG  GLU A 497      30.406 -20.422 -27.516  1.00 49.66           C  
ATOM   3795  CD  GLU A 497      29.703 -21.688 -27.062  1.00 49.66           C  
ATOM   3796  OE1 GLU A 497      29.016 -22.328 -27.891  1.00 49.66           O  
ATOM   3797  OE2 GLU A 497      29.844 -22.031 -25.875  1.00 49.66           O  
ATOM   3798  N   ILE A 498      31.109 -16.859 -28.672  1.00 50.84           N  
ATOM   3799  CA  ILE A 498      30.188 -15.969 -29.359  1.00 50.84           C  
ATOM   3800  C   ILE A 498      29.469 -16.734 -30.469  1.00 50.84           C  
ATOM   3801  CB  ILE A 498      30.922 -14.742 -29.953  1.00 50.84           C  
ATOM   3802  O   ILE A 498      30.094 -17.203 -31.422  1.00 50.84           O  
ATOM   3803  CG1 ILE A 498      31.656 -13.977 -28.844  1.00 50.84           C  
ATOM   3804  CG2 ILE A 498      29.953 -13.836 -30.688  1.00 50.84           C  
ATOM   3805  CD1 ILE A 498      32.531 -12.828 -29.344  1.00 50.84           C  
ATOM   3806  N   GLY A 499      28.219 -17.203 -30.297  1.00 44.53           N  
ATOM   3807  CA  GLY A 499      27.453 -18.094 -31.156  1.00 44.53           C  
ATOM   3808  C   GLY A 499      26.125 -17.500 -31.609  1.00 44.53           C  
ATOM   3809  O   GLY A 499      25.656 -16.516 -31.031  1.00 44.53           O  
ATOM   3810  N   GLY A 500      25.672 -17.516 -33.000  1.00 41.44           N  
ATOM   3811  CA  GLY A 500      24.375 -17.094 -33.500  1.00 41.44           C  
ATOM   3812  C   GLY A 500      24.469 -15.945 -34.500  1.00 41.44           C  
ATOM   3813  O   GLY A 500      23.500 -15.219 -34.688  1.00 41.44           O  
ATOM   3814  N   PHE A 501      25.797 -15.633 -35.031  1.00 43.00           N  
ATOM   3815  CA  PHE A 501      25.984 -14.555 -36.000  1.00 43.00           C  
ATOM   3816  C   PHE A 501      25.906 -15.086 -37.438  1.00 43.00           C  
ATOM   3817  CB  PHE A 501      27.312 -13.852 -35.781  1.00 43.00           C  
ATOM   3818  O   PHE A 501      26.359 -16.203 -37.719  1.00 43.00           O  
ATOM   3819  CG  PHE A 501      27.422 -13.180 -34.438  1.00 43.00           C  
ATOM   3820  CD1 PHE A 501      26.875 -11.930 -34.219  1.00 43.00           C  
ATOM   3821  CD2 PHE A 501      28.094 -13.805 -33.375  1.00 43.00           C  
ATOM   3822  CE1 PHE A 501      26.969 -11.305 -32.969  1.00 43.00           C  
ATOM   3823  CE2 PHE A 501      28.188 -13.188 -32.125  1.00 43.00           C  
ATOM   3824  CZ  PHE A 501      27.625 -11.938 -31.938  1.00 43.00           C  
ATOM   3825  N   THR A 502      24.984 -14.391 -38.312  1.00 40.75           N  
ATOM   3826  CA  THR A 502      25.156 -14.648 -39.719  1.00 40.75           C  
ATOM   3827  C   THR A 502      26.547 -14.227 -40.188  1.00 40.75           C  
ATOM   3828  CB  THR A 502      24.078 -13.922 -40.562  1.00 40.75           C  
ATOM   3829  O   THR A 502      27.203 -13.398 -39.562  1.00 40.75           O  
ATOM   3830  CG2 THR A 502      22.672 -14.312 -40.125  1.00 40.75           C  
ATOM   3831  OG1 THR A 502      24.250 -12.508 -40.406  1.00 40.75           O  
ATOM   3832  N   PRO A 503      27.359 -15.016 -41.062  1.00 38.62           N  
ATOM   3833  CA  PRO A 503      28.625 -14.617 -41.656  1.00 38.62           C  
ATOM   3834  C   PRO A 503      28.688 -13.133 -42.000  1.00 38.62           C  
ATOM   3835  CB  PRO A 503      28.703 -15.477 -42.906  1.00 38.62           C  
ATOM   3836  O   PRO A 503      29.734 -12.492 -41.844  1.00 38.62           O  
ATOM   3837  CG  PRO A 503      27.797 -16.641 -42.656  1.00 38.62           C  
ATOM   3838  CD  PRO A 503      26.734 -16.188 -41.688  1.00 38.62           C  
ATOM   3839  N   ASP A 504      27.609 -12.328 -42.312  1.00 38.88           N  
ATOM   3840  CA  ASP A 504      27.453 -10.906 -42.625  1.00 38.88           C  
ATOM   3841  C   ASP A 504      27.391 -10.078 -41.344  1.00 38.88           C  
ATOM   3842  CB  ASP A 504      26.188 -10.680 -43.438  1.00 38.88           C  
ATOM   3843  O   ASP A 504      27.953  -8.977 -41.281  1.00 38.88           O  
ATOM   3844  CG  ASP A 504      26.375 -11.016 -44.906  1.00 38.88           C  
ATOM   3845  OD1 ASP A 504      27.516 -11.172 -45.375  1.00 38.88           O  
ATOM   3846  OD2 ASP A 504      25.344 -11.125 -45.625  1.00 38.88           O  
ATOM   3847  N   GLU A 505      27.047 -10.578 -40.125  1.00 41.19           N  
ATOM   3848  CA  GLU A 505      26.906 -10.047 -38.750  1.00 41.19           C  
ATOM   3849  C   GLU A 505      28.156 -10.281 -37.938  1.00 41.19           C  
ATOM   3850  CB  GLU A 505      25.688 -10.680 -38.062  1.00 41.19           C  
ATOM   3851  O   GLU A 505      28.484  -9.477 -37.062  1.00 41.19           O  
ATOM   3852  CG  GLU A 505      24.344 -10.211 -38.625  1.00 41.19           C  
ATOM   3853  CD  GLU A 505      23.172 -10.977 -38.062  1.00 41.19           C  
ATOM   3854  OE1 GLU A 505      22.031 -10.461 -38.094  1.00 41.19           O  
ATOM   3855  OE2 GLU A 505      23.375 -12.102 -37.562  1.00 41.19           O  
ATOM   3856  N   ALA A 506      28.969 -11.344 -38.250  1.00 41.03           N  
ATOM   3857  CA  ALA A 506      30.250 -11.727 -37.688  1.00 41.03           C  
ATOM   3858  C   ALA A 506      31.375 -10.820 -38.188  1.00 41.03           C  
ATOM   3859  CB  ALA A 506      30.562 -13.188 -38.000  1.00 41.03           C  
ATOM   3860  O   ALA A 506      32.344 -10.555 -37.469  1.00 41.03           O  
ATOM   3861  N   LEU A 507      31.266 -10.188 -39.438  1.00 39.84           N  
ATOM   3862  CA  LEU A 507      32.156  -9.234 -40.125  1.00 39.84           C  
ATOM   3863  C   LEU A 507      31.938  -7.828 -39.562  1.00 39.84           C  
ATOM   3864  CB  LEU A 507      31.906  -9.250 -41.625  1.00 39.84           C  
ATOM   3865  O   LEU A 507      32.750  -6.938 -39.812  1.00 39.84           O  
ATOM   3866  CG  LEU A 507      32.438 -10.469 -42.375  1.00 39.84           C  
ATOM   3867  CD1 LEU A 507      31.766 -10.594 -43.750  1.00 39.84           C  
ATOM   3868  CD2 LEU A 507      33.969 -10.367 -42.562  1.00 39.84           C  
ATOM   3869  N   LYS A 508      30.922  -7.621 -38.656  1.00 38.31           N  
ATOM   3870  CA  LYS A 508      30.484  -6.367 -38.062  1.00 38.31           C  
ATOM   3871  C   LYS A 508      30.953  -6.273 -36.594  1.00 38.31           C  
ATOM   3872  CB  LYS A 508      28.969  -6.230 -38.125  1.00 38.31           C  
ATOM   3873  O   LYS A 508      30.812  -5.227 -35.969  1.00 38.31           O  
ATOM   3874  CG  LYS A 508      28.438  -5.988 -39.531  1.00 38.31           C  
ATOM   3875  CD  LYS A 508      26.922  -5.824 -39.531  1.00 38.31           C  
ATOM   3876  CE  LYS A 508      26.375  -5.641 -40.938  1.00 38.31           C  
ATOM   3877  NZ  LYS A 508      24.891  -5.473 -40.938  1.00 38.31           N  
ATOM   3878  N   TYR A 509      31.797  -7.414 -36.062  1.00 41.72           N  
ATOM   3879  CA  TYR A 509      32.344  -7.414 -34.719  1.00 41.72           C  
ATOM   3880  C   TYR A 509      33.875  -7.539 -34.781  1.00 41.72           C  
ATOM   3881  CB  TYR A 509      31.766  -8.555 -33.906  1.00 41.72           C  
ATOM   3882  O   TYR A 509      34.406  -8.359 -35.531  1.00 41.72           O  
ATOM   3883  CG  TYR A 509      30.312  -8.352 -33.531  1.00 41.72           C  
ATOM   3884  CD1 TYR A 509      29.938  -7.590 -32.438  1.00 41.72           C  
ATOM   3885  CD2 TYR A 509      29.297  -8.922 -34.312  1.00 41.72           C  
ATOM   3886  CE1 TYR A 509      28.594  -7.402 -32.094  1.00 41.72           C  
ATOM   3887  CE2 TYR A 509      27.953  -8.742 -34.000  1.00 41.72           C  
ATOM   3888  OH  TYR A 509      26.297  -7.801 -32.562  1.00 41.72           O  
ATOM   3889  CZ  TYR A 509      27.625  -7.980 -32.875  1.00 41.72           C  
ATOM   3890  N   ASN A 510      34.656  -6.484 -34.375  1.00 45.84           N  
ATOM   3891  CA  ASN A 510      36.094  -6.617 -34.062  1.00 45.84           C  
ATOM   3892  C   ASN A 510      36.312  -7.113 -32.625  1.00 45.84           C  
ATOM   3893  CB  ASN A 510      36.812  -5.281 -34.281  1.00 45.84           C  
ATOM   3894  O   ASN A 510      35.750  -6.555 -31.688  1.00 45.84           O  
ATOM   3895  CG  ASN A 510      37.031  -4.965 -35.750  1.00 45.84           C  
ATOM   3896  ND2 ASN A 510      37.125  -3.682 -36.062  1.00 45.84           N  
ATOM   3897  OD1 ASN A 510      37.094  -5.867 -36.562  1.00 45.84           O  
ATOM   3898  N   VAL A 511      36.594  -8.500 -32.438  1.00 44.56           N  
ATOM   3899  CA  VAL A 511      36.906  -8.992 -31.078  1.00 44.56           C  
ATOM   3900  C   VAL A 511      38.406  -8.773 -30.781  1.00 44.56           C  
ATOM   3901  CB  VAL A 511      36.562 -10.484 -30.922  1.00 44.56           C  
ATOM   3902  O   VAL A 511      39.250  -9.242 -31.516  1.00 44.56           O  
ATOM   3903  CG1 VAL A 511      36.844 -10.969 -29.500  1.00 44.56           C  
ATOM   3904  CG2 VAL A 511      35.094 -10.719 -31.297  1.00 44.56           C  
ATOM   3905  N   TRP A 512      38.781  -7.762 -29.969  1.00 38.66           N  
ATOM   3906  CA  TRP A 512      40.156  -7.402 -29.641  1.00 38.66           C  
ATOM   3907  C   TRP A 512      40.562  -8.008 -28.312  1.00 38.66           C  
ATOM   3908  CB  TRP A 512      40.312  -5.879 -29.609  1.00 38.66           C  
ATOM   3909  O   TRP A 512      39.781  -8.039 -27.359  1.00 38.66           O  
ATOM   3910  CG  TRP A 512      40.094  -5.211 -30.922  1.00 38.66           C  
ATOM   3911  CD1 TRP A 512      38.938  -5.184 -31.656  1.00 38.66           C  
ATOM   3912  CD2 TRP A 512      41.062  -4.473 -31.688  1.00 38.66           C  
ATOM   3913  CE2 TRP A 512      40.438  -4.027 -32.844  1.00 38.66           C  
ATOM   3914  CE3 TRP A 512      42.406  -4.141 -31.469  1.00 38.66           C  
ATOM   3915  NE1 TRP A 512      39.125  -4.473 -32.812  1.00 38.66           N  
ATOM   3916  CH2 TRP A 512      42.406  -2.959 -33.594  1.00 38.66           C  
ATOM   3917  CZ2 TRP A 512      41.094  -3.268 -33.812  1.00 38.66           C  
ATOM   3918  CZ3 TRP A 512      43.062  -3.387 -32.438  1.00 38.66           C  
ATOM   3919  N   ASP A 513      41.562  -8.938 -28.172  1.00 38.19           N  
ATOM   3920  CA  ASP A 513      42.156  -9.445 -26.922  1.00 38.19           C  
ATOM   3921  C   ASP A 513      43.125  -8.430 -26.312  1.00 38.19           C  
ATOM   3922  CB  ASP A 513      42.875 -10.773 -27.172  1.00 38.19           C  
ATOM   3923  O   ASP A 513      43.344  -7.359 -26.891  1.00 38.19           O  
ATOM   3924  CG  ASP A 513      44.125 -10.617 -28.000  1.00 38.19           C  
ATOM   3925  OD1 ASP A 513      44.594  -9.477 -28.188  1.00 38.19           O  
ATOM   3926  OD2 ASP A 513      44.656 -11.641 -28.500  1.00 38.19           O  
ATOM   3927  N   ALA A 514      43.469  -8.422 -25.000  1.00 32.56           N  
ATOM   3928  CA  ALA A 514      44.250  -7.621 -24.047  1.00 32.56           C  
ATOM   3929  C   ALA A 514      45.594  -7.215 -24.641  1.00 32.56           C  
ATOM   3930  CB  ALA A 514      44.438  -8.391 -22.750  1.00 32.56           C  
ATOM   3931  O   ALA A 514      46.219  -6.250 -24.172  1.00 32.56           O  
ATOM   3932  N   ASN A 515      45.969  -7.566 -25.922  1.00 31.56           N  
ATOM   3933  CA  ASN A 515      47.250  -7.254 -26.516  1.00 31.56           C  
ATOM   3934  C   ASN A 515      47.094  -6.520 -27.844  1.00 31.56           C  
ATOM   3935  CB  ASN A 515      48.062  -8.523 -26.719  1.00 31.56           C  
ATOM   3936  O   ASN A 515      48.062  -6.254 -28.547  1.00 31.56           O  
ATOM   3937  CG  ASN A 515      48.469  -9.172 -25.406  1.00 31.56           C  
ATOM   3938  ND2 ASN A 515      48.625 -10.492 -25.406  1.00 31.56           N  
ATOM   3939  OD1 ASN A 515      48.625  -8.492 -24.391  1.00 31.56           O  
ATOM   3940  N   GLY A 516      45.844  -5.898 -28.109  1.00 30.39           N  
ATOM   3941  CA  GLY A 516      45.719  -5.062 -29.281  1.00 30.39           C  
ATOM   3942  C   GLY A 516      46.031  -5.809 -30.578  1.00 30.39           C  
ATOM   3943  O   GLY A 516      46.250  -5.188 -31.625  1.00 30.39           O  
ATOM   3944  N   LEU A 517      46.156  -7.258 -30.641  1.00 29.17           N  
ATOM   3945  CA  LEU A 517      46.375  -8.086 -31.812  1.00 29.17           C  
ATOM   3946  C   LEU A 517      45.062  -8.648 -32.344  1.00 29.17           C  
ATOM   3947  CB  LEU A 517      47.344  -9.234 -31.500  1.00 29.17           C  
ATOM   3948  O   LEU A 517      44.188  -9.070 -31.562  1.00 29.17           O  
ATOM   3949  CG  LEU A 517      48.812  -8.852 -31.312  1.00 29.17           C  
ATOM   3950  CD1 LEU A 517      49.531  -9.945 -30.547  1.00 29.17           C  
ATOM   3951  CD2 LEU A 517      49.469  -8.602 -32.656  1.00 29.17           C  
ATOM   3952  N   ALA A 518      44.406  -8.055 -33.500  1.00 32.06           N  
ATOM   3953  CA  ALA A 518      43.344  -8.703 -34.281  1.00 32.06           C  
ATOM   3954  C   ALA A 518      43.469 -10.219 -34.219  1.00 32.06           C  
ATOM   3955  CB  ALA A 518      43.375  -8.211 -35.719  1.00 32.06           C  
ATOM   3956  O   ALA A 518      44.562 -10.766 -34.469  1.00 32.06           O  
ATOM   3957  N   THR A 519      43.219 -10.945 -33.188  1.00 30.69           N  
ATOM   3958  CA  THR A 519      43.406 -12.398 -33.219  1.00 30.69           C  
ATOM   3959  C   THR A 519      42.844 -12.969 -34.531  1.00 30.69           C  
ATOM   3960  CB  THR A 519      42.750 -13.078 -32.031  1.00 30.69           C  
ATOM   3961  O   THR A 519      41.688 -12.688 -34.875  1.00 30.69           O  
ATOM   3962  CG2 THR A 519      43.344 -12.555 -30.719  1.00 30.69           C  
ATOM   3963  OG1 THR A 519      41.344 -12.828 -32.031  1.00 30.69           O  
ATOM   3964  N   ASN A 520      43.438 -12.773 -35.719  1.00 28.19           N  
ATOM   3965  CA  ASN A 520      43.406 -13.828 -36.719  1.00 28.19           C  
ATOM   3966  C   ASN A 520      43.344 -15.211 -36.094  1.00 28.19           C  
ATOM   3967  CB  ASN A 520      44.656 -13.727 -37.625  1.00 28.19           C  
ATOM   3968  O   ASN A 520      43.250 -16.219 -36.812  1.00 28.19           O  
ATOM   3969  CG  ASN A 520      44.531 -12.609 -38.656  1.00 28.19           C  
ATOM   3970  ND2 ASN A 520      45.688 -12.188 -39.188  1.00 28.19           N  
ATOM   3971  OD1 ASN A 520      43.438 -12.133 -38.938  1.00 28.19           O  
ATOM   3972  N   ARG A 521      42.469 -15.508 -35.062  1.00 30.14           N  
ATOM   3973  CA  ARG A 521      42.281 -16.891 -34.625  1.00 30.14           C  
ATOM   3974  C   ARG A 521      41.156 -16.984 -33.625  1.00 30.14           C  
ATOM   3975  CB  ARG A 521      43.562 -17.453 -34.031  1.00 30.14           C  
ATOM   3976  O   ARG A 521      41.250 -16.453 -32.500  1.00 30.14           O  
ATOM   3977  CG  ARG A 521      44.406 -18.219 -35.031  1.00 30.14           C  
ATOM   3978  CD  ARG A 521      45.531 -19.000 -34.344  1.00 30.14           C  
ATOM   3979  NE  ARG A 521      46.656 -19.266 -35.250  1.00 30.14           N  
ATOM   3980  NH1 ARG A 521      46.969 -21.438 -34.562  1.00 30.14           N  
ATOM   3981  NH2 ARG A 521      48.312 -20.531 -36.219  1.00 30.14           N  
ATOM   3982  CZ  ARG A 521      47.312 -20.406 -35.344  1.00 30.14           C  
ATOM   3983  N   ILE A 522      39.812 -16.562 -33.906  1.00 33.38           N  
ATOM   3984  CA  ILE A 522      38.594 -17.141 -33.375  1.00 33.38           C  
ATOM   3985  C   ILE A 522      38.875 -18.531 -32.812  1.00 33.38           C  
ATOM   3986  CB  ILE A 522      37.469 -17.203 -34.438  1.00 33.38           C  
ATOM   3987  O   ILE A 522      39.188 -19.453 -33.562  1.00 33.38           O  
ATOM   3988  CG1 ILE A 522      37.219 -15.812 -35.031  1.00 33.38           C  
ATOM   3989  CG2 ILE A 522      36.188 -17.797 -33.844  1.00 33.38           C  
ATOM   3990  CD1 ILE A 522      36.219 -15.797 -36.156  1.00 33.38           C  
ATOM   3991  N   SER A 523      39.969 -18.844 -31.938  1.00 27.75           N  
ATOM   3992  CA  SER A 523      40.156 -20.125 -31.250  1.00 27.75           C  
ATOM   3993  C   SER A 523      39.281 -20.203 -30.000  1.00 27.75           C  
ATOM   3994  CB  SER A 523      41.625 -20.328 -30.875  1.00 27.75           C  
ATOM   3995  O   SER A 523      39.781 -20.422 -28.891  1.00 27.75           O  
ATOM   3996  OG  SER A 523      42.188 -21.359 -31.656  1.00 27.75           O  
ATOM   3997  N   GLY A 524      37.875 -19.938 -30.016  1.00 28.02           N  
ATOM   3998  CA  GLY A 524      36.906 -20.359 -29.016  1.00 28.02           C  
ATOM   3999  C   GLY A 524      35.562 -20.750 -29.625  1.00 28.02           C  
ATOM   4000  O   GLY A 524      35.156 -20.203 -30.641  1.00 28.02           O  
ATOM   4001  N   VAL A 525      35.438 -22.031 -30.188  1.00 28.81           N  
ATOM   4002  CA  VAL A 525      34.375 -22.891 -30.688  1.00 28.81           C  
ATOM   4003  C   VAL A 525      33.219 -22.031 -31.188  1.00 28.81           C  
ATOM   4004  CB  VAL A 525      33.875 -23.875 -29.594  1.00 28.81           C  
ATOM   4005  O   VAL A 525      32.594 -21.281 -30.406  1.00 28.81           O  
ATOM   4006  CG1 VAL A 525      32.812 -24.797 -30.141  1.00 28.81           C  
ATOM   4007  CG2 VAL A 525      35.062 -24.672 -29.031  1.00 28.81           C  
ATOM   4008  N   ILE A 526      33.312 -21.250 -32.250  1.00 27.06           N  
ATOM   4009  CA  ILE A 526      32.125 -20.938 -33.062  1.00 27.06           C  
ATOM   4010  C   ILE A 526      31.266 -22.172 -33.219  1.00 27.06           C  
ATOM   4011  CB  ILE A 526      32.531 -20.375 -34.438  1.00 27.06           C  
ATOM   4012  O   ILE A 526      31.750 -23.234 -33.625  1.00 27.06           O  
ATOM   4013  CG1 ILE A 526      33.406 -19.125 -34.281  1.00 27.06           C  
ATOM   4014  CG2 ILE A 526      31.297 -20.062 -35.281  1.00 27.06           C  
ATOM   4015  CD1 ILE A 526      33.969 -18.578 -35.594  1.00 27.06           C  
ATOM   4016  N   HIS A 527      30.422 -22.578 -32.219  1.00 24.42           N  
ATOM   4017  CA  HIS A 527      29.438 -23.625 -32.500  1.00 24.42           C  
ATOM   4018  C   HIS A 527      29.328 -23.906 -33.969  1.00 24.42           C  
ATOM   4019  CB  HIS A 527      28.062 -23.234 -31.938  1.00 24.42           C  
ATOM   4020  O   HIS A 527      29.234 -22.984 -34.781  1.00 24.42           O  
ATOM   4021  CG  HIS A 527      27.219 -24.406 -31.562  1.00 24.42           C  
ATOM   4022  CD2 HIS A 527      26.984 -24.984 -30.359  1.00 24.42           C  
ATOM   4023  ND1 HIS A 527      26.484 -25.109 -32.469  1.00 24.42           N  
ATOM   4024  CE1 HIS A 527      25.828 -26.094 -31.859  1.00 24.42           C  
ATOM   4025  NE2 HIS A 527      26.125 -26.031 -30.578  1.00 24.42           N  
ATOM   4026  N   PRO A 528      29.828 -25.109 -34.406  1.00 24.03           N  
ATOM   4027  CA  PRO A 528      29.719 -25.750 -35.719  1.00 24.03           C  
ATOM   4028  C   PRO A 528      28.297 -25.656 -36.312  1.00 24.03           C  
ATOM   4029  CB  PRO A 528      30.094 -27.203 -35.469  1.00 24.03           C  
ATOM   4030  O   PRO A 528      28.078 -26.078 -37.438  1.00 24.03           O  
ATOM   4031  CG  PRO A 528      30.078 -27.328 -33.969  1.00 24.03           C  
ATOM   4032  CD  PRO A 528      29.656 -26.016 -33.375  1.00 24.03           C  
ATOM   4033  N   ARG A 529      27.297 -24.859 -35.719  1.00 25.73           N  
ATOM   4034  CA  ARG A 529      26.078 -24.703 -36.500  1.00 25.73           C  
ATOM   4035  C   ARG A 529      26.188 -23.516 -37.438  1.00 25.73           C  
ATOM   4036  CB  ARG A 529      24.859 -24.516 -35.594  1.00 25.73           C  
ATOM   4037  O   ARG A 529      25.344 -23.328 -38.344  1.00 25.73           O  
ATOM   4038  CG  ARG A 529      23.828 -25.609 -35.688  1.00 25.73           C  
ATOM   4039  CD  ARG A 529      22.641 -25.391 -34.781  1.00 25.73           C  
ATOM   4040  NE  ARG A 529      21.438 -26.078 -35.250  1.00 25.73           N  
ATOM   4041  NH1 ARG A 529      20.438 -26.172 -33.156  1.00 25.73           N  
ATOM   4042  NH2 ARG A 529      19.375 -27.062 -35.000  1.00 25.73           N  
ATOM   4043  CZ  ARG A 529      20.422 -26.438 -34.469  1.00 25.73           C  
ATOM   4044  N   LEU A 530      27.469 -23.031 -37.594  1.00 24.47           N  
ATOM   4045  CA  LEU A 530      27.719 -21.859 -38.438  1.00 24.47           C  
ATOM   4046  C   LEU A 530      28.844 -22.156 -39.438  1.00 24.47           C  
ATOM   4047  CB  LEU A 530      28.062 -20.641 -37.594  1.00 24.47           C  
ATOM   4048  O   LEU A 530      29.172 -21.312 -40.281  1.00 24.47           O  
ATOM   4049  CG  LEU A 530      26.906 -19.953 -36.875  1.00 24.47           C  
ATOM   4050  CD1 LEU A 530      27.422 -19.094 -35.750  1.00 24.47           C  
ATOM   4051  CD2 LEU A 530      26.078 -19.125 -37.875  1.00 24.47           C  
ATOM   4052  N   VAL A 531      29.000 -23.484 -39.688  1.00 22.42           N  
ATOM   4053  CA  VAL A 531      29.984 -23.844 -40.719  1.00 22.42           C  
ATOM   4054  C   VAL A 531      29.469 -25.016 -41.531  1.00 22.42           C  
ATOM   4055  CB  VAL A 531      31.344 -24.188 -40.062  1.00 22.42           C  
ATOM   4056  O   VAL A 531      29.141 -26.078 -41.000  1.00 22.42           O  
ATOM   4057  CG1 VAL A 531      32.406 -24.328 -41.156  1.00 22.42           C  
ATOM   4058  CG2 VAL A 531      31.750 -23.141 -39.031  1.00 22.42           C  
ATOM   4059  N   ASN A 532      28.234 -24.875 -42.188  1.00 22.55           N  
ATOM   4060  CA  ASN A 532      28.188 -25.703 -43.406  1.00 22.55           C  
ATOM   4061  C   ASN A 532      26.750 -25.891 -43.875  1.00 22.55           C  
ATOM   4062  CB  ASN A 532      28.828 -27.062 -43.125  1.00 22.55           C  
ATOM   4063  O   ASN A 532      25.953 -26.594 -43.250  1.00 22.55           O  
ATOM   4064  CG  ASN A 532      30.250 -27.156 -43.656  1.00 22.55           C  
ATOM   4065  ND2 ASN A 532      30.922 -28.266 -43.375  1.00 22.55           N  
ATOM   4066  OD1 ASN A 532      30.734 -26.234 -44.312  1.00 22.55           O  
ATOM   4067  N   SER A 533      25.969 -24.984 -44.812  1.00 23.31           N  
ATOM   4068  CA  SER A 533      25.594 -25.375 -46.156  1.00 23.31           C  
ATOM   4069  C   SER A 533      26.406 -24.609 -47.219  1.00 23.31           C  
ATOM   4070  CB  SER A 533      24.109 -25.156 -46.406  1.00 23.31           C  
ATOM   4071  O   SER A 533      26.344 -23.375 -47.250  1.00 23.31           O  
ATOM   4072  OG  SER A 533      23.781 -23.781 -46.281  1.00 23.31           O  
ATOM   4073  N   GLN A 534      27.609 -24.984 -47.500  1.00 25.33           N  
ATOM   4074  CA  GLN A 534      28.469 -25.125 -48.656  1.00 25.33           C  
ATOM   4075  C   GLN A 534      27.766 -24.609 -49.906  1.00 25.33           C  
ATOM   4076  CB  GLN A 534      28.875 -26.578 -48.844  1.00 25.33           C  
ATOM   4077  O   GLN A 534      26.609 -24.969 -50.188  1.00 25.33           O  
ATOM   4078  CG  GLN A 534      30.188 -26.938 -48.188  1.00 25.33           C  
ATOM   4079  CD  GLN A 534      30.641 -28.359 -48.469  1.00 25.33           C  
ATOM   4080  NE2 GLN A 534      31.859 -28.688 -48.094  1.00 25.33           N  
ATOM   4081  OE1 GLN A 534      29.875 -29.156 -49.031  1.00 25.33           O  
ATOM   4082  N   LEU A 535      27.984 -23.688 -50.375  1.00 24.23           N  
ATOM   4083  CA  LEU A 535      28.328 -25.047 -50.750  1.00 24.23           C  
ATOM   4084  C   LEU A 535      29.406 -25.062 -51.844  1.00 24.23           C  
ATOM   4085  CB  LEU A 535      27.078 -25.797 -51.250  1.00 24.23           C  
ATOM   4086  O   LEU A 535      29.188 -24.594 -52.938  1.00 24.23           O  
ATOM   4087  CG  LEU A 535      26.109 -26.266 -50.188  1.00 24.23           C  
ATOM   4088  CD1 LEU A 535      24.750 -26.609 -50.812  1.00 24.23           C  
ATOM   4089  CD2 LEU A 535      26.672 -27.484 -49.438  1.00 24.23           C  
ATOM   4090  N   GLY A 536      30.828 -25.125 -51.281  1.00 21.06           N  
ATOM   4091  CA  GLY A 536      31.875 -26.016 -51.750  1.00 21.06           C  
ATOM   4092  C   GLY A 536      33.250 -25.641 -51.250  1.00 21.06           C  
ATOM   4093  O   GLY A 536      33.812 -24.609 -51.656  1.00 21.06           O  
ATOM   4094  N   ILE A 537      33.625 -26.141 -50.000  1.00 21.78           N  
ATOM   4095  CA  ILE A 537      34.719 -27.047 -49.688  1.00 21.78           C  
ATOM   4096  C   ILE A 537      34.312 -27.922 -48.500  1.00 21.78           C  
ATOM   4097  CB  ILE A 537      36.031 -26.281 -49.375  1.00 21.78           C  
ATOM   4098  O   ILE A 537      33.969 -27.406 -47.438  1.00 21.78           O  
ATOM   4099  CG1 ILE A 537      36.406 -25.391 -50.562  1.00 21.78           C  
ATOM   4100  CG2 ILE A 537      37.156 -27.250 -49.031  1.00 21.78           C  
ATOM   4101  CD1 ILE A 537      37.656 -24.547 -50.312  1.00 21.78           C  
ATOM   4102  N   ASN A 538      33.875 -29.281 -48.625  1.00 20.69           N  
ATOM   4103  CA  ASN A 538      34.312 -30.672 -48.719  1.00 20.69           C  
ATOM   4104  C   ASN A 538      35.344 -31.000 -47.656  1.00 20.69           C  
ATOM   4105  CB  ASN A 538      34.844 -30.969 -50.125  1.00 20.69           C  
ATOM   4106  O   ASN A 538      36.406 -30.375 -47.625  1.00 20.69           O  
ATOM   4107  CG  ASN A 538      33.750 -31.172 -51.125  1.00 20.69           C  
ATOM   4108  ND2 ASN A 538      34.000 -30.781 -52.375  1.00 20.69           N  
ATOM   4109  OD1 ASN A 538      32.656 -31.656 -50.812  1.00 20.69           O  
ATOM   4110  N   SER A 539      34.969 -31.891 -46.469  1.00 20.62           N  
ATOM   4111  CA  SER A 539      35.156 -33.312 -46.125  1.00 20.62           C  
ATOM   4112  C   SER A 539      35.469 -33.469 -44.656  1.00 20.62           C  
ATOM   4113  CB  SER A 539      36.281 -33.906 -46.969  1.00 20.62           C  
ATOM   4114  O   SER A 539      36.469 -32.969 -44.156  1.00 20.62           O  
ATOM   4115  OG  SER A 539      37.375 -33.031 -47.031  1.00 20.62           O  
ATOM   4116  N   VAL A 540      34.375 -33.969 -43.812  1.00 19.64           N  
ATOM   4117  CA  VAL A 540      34.188 -35.344 -43.375  1.00 19.64           C  
ATOM   4118  C   VAL A 540      32.969 -35.438 -42.469  1.00 19.64           C  
ATOM   4119  CB  VAL A 540      35.438 -35.906 -42.688  1.00 19.64           C  
ATOM   4120  O   VAL A 540      32.938 -34.812 -41.406  1.00 19.64           O  
ATOM   4121  CG1 VAL A 540      35.219 -37.312 -42.188  1.00 19.64           C  
ATOM   4122  CG2 VAL A 540      36.656 -35.844 -43.625  1.00 19.64           C  
ATOM   4123  N   ALA A 541      31.719 -35.875 -42.875  1.00 20.16           N  
ATOM   4124  CA  ALA A 541      30.938 -37.094 -43.062  1.00 20.16           C  
ATOM   4125  C   ALA A 541      30.656 -37.812 -41.750  1.00 20.16           C  
ATOM   4126  CB  ALA A 541      31.656 -38.062 -44.031  1.00 20.16           C  
ATOM   4127  O   ALA A 541      31.594 -38.094 -40.969  1.00 20.16           O  
ATOM   4128  N   PHE A 542      29.406 -37.938 -41.250  1.00 20.09           N  
ATOM   4129  CA  PHE A 542      28.469 -39.031 -41.500  1.00 20.09           C  
ATOM   4130  C   PHE A 542      27.141 -38.750 -40.781  1.00 20.09           C  
ATOM   4131  CB  PHE A 542      29.047 -40.375 -41.031  1.00 20.09           C  
ATOM   4132  O   PHE A 542      27.078 -38.656 -39.562  1.00 20.09           O  
ATOM   4133  CG  PHE A 542      29.906 -41.031 -42.062  1.00 20.09           C  
ATOM   4134  CD1 PHE A 542      29.328 -41.781 -43.062  1.00 20.09           C  
ATOM   4135  CD2 PHE A 542      31.297 -40.938 -42.000  1.00 20.09           C  
ATOM   4136  CE1 PHE A 542      30.125 -42.438 -44.031  1.00 20.09           C  
ATOM   4137  CE2 PHE A 542      32.094 -41.562 -42.969  1.00 20.09           C  
ATOM   4138  CZ  PHE A 542      31.500 -42.312 -43.969  1.00 20.09           C  
ATOM   4139  N   ASP A 543      26.094 -38.344 -41.531  1.00 20.44           N  
ATOM   4140  CA  ASP A 543      24.984 -38.656 -42.438  1.00 20.44           C  
ATOM   4141  C   ASP A 543      23.891 -39.438 -41.719  1.00 20.44           C  
ATOM   4142  CB  ASP A 543      25.500 -39.438 -43.656  1.00 20.44           C  
ATOM   4143  O   ASP A 543      24.156 -40.469 -41.125  1.00 20.44           O  
ATOM   4144  CG  ASP A 543      24.844 -38.969 -44.938  1.00 20.44           C  
ATOM   4145  OD1 ASP A 543      23.984 -38.062 -44.938  1.00 20.44           O  
ATOM   4146  OD2 ASP A 543      25.203 -39.531 -46.000  1.00 20.44           O  
ATOM   4147  N   ASN A 544      22.625 -39.031 -41.781  1.00 20.00           N  
ATOM   4148  CA  ASN A 544      21.672 -39.281 -42.844  1.00 20.00           C  
ATOM   4149  C   ASN A 544      20.328 -39.750 -42.312  1.00 20.00           C  
ATOM   4150  CB  ASN A 544      22.234 -40.312 -43.844  1.00 20.00           C  
ATOM   4151  O   ASN A 544      20.281 -40.562 -41.344  1.00 20.00           O  
ATOM   4152  CG  ASN A 544      22.562 -39.719 -45.188  1.00 20.00           C  
ATOM   4153  ND2 ASN A 544      23.141 -40.531 -46.062  1.00 20.00           N  
ATOM   4154  OD1 ASN A 544      22.281 -38.562 -45.438  1.00 20.00           O  
ATOM   4155  N   MET A 545      19.266 -39.156 -42.562  1.00 19.56           N  
ATOM   4156  CA  MET A 545      17.984 -39.562 -43.125  1.00 19.56           C  
ATOM   4157  C   MET A 545      17.688 -41.031 -42.812  1.00 19.56           C  
ATOM   4158  CB  MET A 545      17.984 -39.375 -44.656  1.00 19.56           C  
ATOM   4159  O   MET A 545      18.594 -41.875 -42.812  1.00 19.56           O  
ATOM   4160  CG  MET A 545      17.875 -37.938 -45.094  1.00 19.56           C  
ATOM   4161  SD  MET A 545      16.922 -37.719 -46.656  1.00 19.56           S  
ATOM   4162  CE  MET A 545      18.141 -38.344 -47.844  1.00 19.56           C  
ATOM   4163  N   SER A 546      16.750 -41.312 -41.969  1.00 19.20           N  
ATOM   4164  CA  SER A 546      15.734 -42.344 -42.094  1.00 19.20           C  
ATOM   4165  C   SER A 546      16.109 -43.594 -41.312  1.00 19.20           C  
ATOM   4166  CB  SER A 546      15.539 -42.719 -43.562  1.00 19.20           C  
ATOM   4167  O   SER A 546      17.266 -44.000 -41.281  1.00 19.20           O  
ATOM   4168  OG  SER A 546      16.500 -43.656 -44.000  1.00 19.20           O  
ATOM   4169  N   ASN A 547      15.609 -43.750 -40.125  1.00 19.70           N  
ATOM   4170  CA  ASN A 547      15.125 -45.062 -39.688  1.00 19.70           C  
ATOM   4171  C   ASN A 547      16.031 -45.656 -38.594  1.00 19.70           C  
ATOM   4172  CB  ASN A 547      15.000 -46.000 -40.875  1.00 19.70           C  
ATOM   4173  O   ASN A 547      17.266 -45.625 -38.750  1.00 19.70           O  
ATOM   4174  CG  ASN A 547      13.664 -45.875 -41.562  1.00 19.70           C  
ATOM   4175  ND2 ASN A 547      13.562 -46.469 -42.750  1.00 19.70           N  
ATOM   4176  OD1 ASN A 547      12.742 -45.250 -41.062  1.00 19.70           O  
ATOM   4177  N   LYS A 548      15.773 -45.531 -37.281  1.00 19.38           N  
ATOM   4178  CA  LYS A 548      15.742 -46.594 -36.281  1.00 19.38           C  
ATOM   4179  C   LYS A 548      17.078 -46.719 -35.531  1.00 19.38           C  
ATOM   4180  CB  LYS A 548      15.383 -47.938 -36.938  1.00 19.38           C  
ATOM   4181  O   LYS A 548      18.109 -46.938 -36.156  1.00 19.38           O  
ATOM   4182  CG  LYS A 548      14.047 -48.500 -36.469  1.00 19.38           C  
ATOM   4183  CD  LYS A 548      13.805 -49.906 -37.031  1.00 19.38           C  
ATOM   4184  CE  LYS A 548      12.461 -50.469 -36.594  1.00 19.38           C  
ATOM   4185  NZ  LYS A 548      12.250 -51.844 -37.125  1.00 19.38           N  
ATOM   4186  N   LEU A 549      17.281 -46.250 -34.312  1.00 20.92           N  
ATOM   4187  CA  LEU A 549      17.375 -46.875 -32.969  1.00 20.92           C  
ATOM   4188  C   LEU A 549      18.562 -47.812 -32.906  1.00 20.92           C  
ATOM   4189  CB  LEU A 549      16.078 -47.625 -32.656  1.00 20.92           C  
ATOM   4190  O   LEU A 549      18.719 -48.688 -33.750  1.00 20.92           O  
ATOM   4191  CG  LEU A 549      15.477 -47.344 -31.266  1.00 20.92           C  
ATOM   4192  CD1 LEU A 549      14.375 -46.281 -31.391  1.00 20.92           C  
ATOM   4193  CD2 LEU A 549      14.938 -48.625 -30.656  1.00 20.92           C  
ATOM   4194  N   ASP A 550      19.625 -47.594 -31.875  1.00 20.42           N  
ATOM   4195  CA  ASP A 550      19.891 -48.531 -30.812  1.00 20.42           C  
ATOM   4196  C   ASP A 550      21.109 -48.125 -30.000  1.00 20.42           C  
ATOM   4197  CB  ASP A 550      20.094 -49.938 -31.375  1.00 20.42           C  
ATOM   4198  O   ASP A 550      22.203 -47.938 -30.547  1.00 20.42           O  
ATOM   4199  CG  ASP A 550      19.281 -51.000 -30.672  1.00 20.42           C  
ATOM   4200  OD1 ASP A 550      18.641 -50.688 -29.641  1.00 20.42           O  
ATOM   4201  OD2 ASP A 550      19.266 -52.156 -31.141  1.00 20.42           O  
ATOM   4202  N   VAL A 551      20.938 -47.594 -28.703  1.00 20.61           N  
ATOM   4203  CA  VAL A 551      21.266 -47.906 -27.328  1.00 20.61           C  
ATOM   4204  C   VAL A 551      22.609 -48.656 -27.266  1.00 20.61           C  
ATOM   4205  CB  VAL A 551      20.172 -48.750 -26.641  1.00 20.61           C  
ATOM   4206  O   VAL A 551      22.812 -49.625 -27.984  1.00 20.61           O  
ATOM   4207  CG1 VAL A 551      20.000 -48.344 -25.188  1.00 20.61           C  
ATOM   4208  CG2 VAL A 551      18.844 -48.594 -27.406  1.00 20.61           C  
ATOM   4209  N   SER A 552      23.641 -47.938 -26.609  1.00 20.06           N  
ATOM   4210  CA  SER A 552      24.359 -48.531 -25.484  1.00 20.06           C  
ATOM   4211  C   SER A 552      25.750 -47.969 -25.344  1.00 20.06           C  
ATOM   4212  CB  SER A 552      24.438 -50.062 -25.641  1.00 20.06           C  
ATOM   4213  O   SER A 552      26.547 -48.000 -26.281  1.00 20.06           O  
ATOM   4214  OG  SER A 552      25.094 -50.406 -26.844  1.00 20.06           O  
ATOM   4215  N   SER A 553      25.906 -46.875 -24.453  1.00 21.22           N  
ATOM   4216  CA  SER A 553      26.594 -47.062 -23.188  1.00 21.22           C  
ATOM   4217  C   SER A 553      27.781 -46.094 -23.078  1.00 21.22           C  
ATOM   4218  CB  SER A 553      27.062 -48.500 -23.031  1.00 21.22           C  
ATOM   4219  O   SER A 553      28.609 -46.031 -23.984  1.00 21.22           O  
ATOM   4220  OG  SER A 553      28.016 -48.844 -24.016  1.00 21.22           O  
ATOM   4221  N   LEU A 554      27.547 -44.969 -22.234  1.00 20.66           N  
ATOM   4222  CA  LEU A 554      28.219 -44.969 -20.953  1.00 20.66           C  
ATOM   4223  C   LEU A 554      28.703 -43.562 -20.594  1.00 20.66           C  
ATOM   4224  CB  LEU A 554      29.406 -45.938 -20.969  1.00 20.66           C  
ATOM   4225  O   LEU A 554      29.469 -42.938 -21.344  1.00 20.66           O  
ATOM   4226  CG  LEU A 554      29.203 -47.281 -20.281  1.00 20.66           C  
ATOM   4227  CD1 LEU A 554      29.516 -48.406 -21.234  1.00 20.66           C  
ATOM   4228  CD2 LEU A 554      30.062 -47.375 -19.016  1.00 20.66           C  
ATOM   4229  N   ILE A 555      27.922 -42.750 -19.594  1.00 22.17           N  
ATOM   4230  CA  ILE A 555      28.109 -42.656 -18.156  1.00 22.17           C  
ATOM   4231  C   ILE A 555      27.984 -41.219 -17.703  1.00 22.17           C  
ATOM   4232  CB  ILE A 555      29.469 -43.250 -17.719  1.00 22.17           C  
ATOM   4233  O   ILE A 555      28.734 -40.344 -18.141  1.00 22.17           O  
ATOM   4234  CG1 ILE A 555      29.578 -44.719 -18.156  1.00 22.17           C  
ATOM   4235  CG2 ILE A 555      29.641 -43.125 -16.203  1.00 22.17           C  
ATOM   4236  CD1 ILE A 555      30.922 -45.344 -17.828  1.00 22.17           C  
ATOM   4237  N   HIS A 556      26.641 -40.781 -17.062  1.00 23.08           N  
ATOM   4238  CA  HIS A 556      26.203 -40.625 -15.688  1.00 23.08           C  
ATOM   4239  C   HIS A 556      25.156 -39.531 -15.562  1.00 23.08           C  
ATOM   4240  CB  HIS A 556      27.406 -40.281 -14.789  1.00 23.08           C  
ATOM   4241  O   HIS A 556      25.406 -38.375 -15.898  1.00 23.08           O  
ATOM   4242  CG  HIS A 556      27.906 -41.469 -14.000  1.00 23.08           C  
ATOM   4243  CD2 HIS A 556      27.375 -42.688 -13.797  1.00 23.08           C  
ATOM   4244  ND1 HIS A 556      29.078 -41.438 -13.289  1.00 23.08           N  
ATOM   4245  CE1 HIS A 556      29.266 -42.594 -12.695  1.00 23.08           C  
ATOM   4246  NE2 HIS A 556      28.234 -43.375 -12.984  1.00 23.08           N  
ATOM   4247  N   ASN A 557      23.750 -39.875 -15.336  1.00 22.78           N  
ATOM   4248  CA  ASN A 557      22.672 -40.219 -14.422  1.00 22.78           C  
ATOM   4249  C   ASN A 557      22.422 -39.094 -13.406  1.00 22.78           C  
ATOM   4250  CB  ASN A 557      22.969 -41.531 -13.695  1.00 22.78           C  
ATOM   4251  O   ASN A 557      23.344 -38.656 -12.727  1.00 22.78           O  
ATOM   4252  CG  ASN A 557      21.766 -42.438 -13.633  1.00 22.78           C  
ATOM   4253  ND2 ASN A 557      22.000 -43.719 -13.289  1.00 22.78           N  
ATOM   4254  OD1 ASN A 557      20.641 -42.031 -13.883  1.00 22.78           O  
ATOM   4255  N   GLU A 558      21.016 -38.656 -13.312  1.00 22.84           N  
ATOM   4256  CA  GLU A 558      19.812 -39.031 -12.562  1.00 22.84           C  
ATOM   4257  C   GLU A 558      18.891 -37.844 -12.344  1.00 22.84           C  
ATOM   4258  CB  GLU A 558      20.203 -39.656 -11.219  1.00 22.84           C  
ATOM   4259  O   GLU A 558      19.328 -36.781 -11.836  1.00 22.84           O  
ATOM   4260  CG  GLU A 558      20.922 -40.969 -11.336  1.00 22.84           C  
ATOM   4261  CD  GLU A 558      20.938 -41.781 -10.047  1.00 22.84           C  
ATOM   4262  OE1 GLU A 558      21.438 -42.938 -10.039  1.00 22.84           O  
ATOM   4263  OE2 GLU A 558      20.422 -41.250  -9.031  1.00 22.84           O  
ATOM   4264  N   THR A 559      17.531 -37.844 -12.977  1.00 23.09           N  
ATOM   4265  CA  THR A 559      16.203 -38.344 -12.656  1.00 23.09           C  
ATOM   4266  C   THR A 559      15.289 -37.188 -12.234  1.00 23.09           C  
ATOM   4267  CB  THR A 559      16.250 -39.406 -11.547  1.00 23.09           C  
ATOM   4268  O   THR A 559      15.656 -36.375 -11.383  1.00 23.09           O  
ATOM   4269  CG2 THR A 559      16.672 -40.750 -12.094  1.00 23.09           C  
ATOM   4270  OG1 THR A 559      17.172 -39.000 -10.539  1.00 23.09           O  
ATOM   4271  N   SER A 560      14.109 -37.031 -12.977  1.00 23.48           N  
ATOM   4272  CA  SER A 560      12.828 -37.688 -12.875  1.00 23.48           C  
ATOM   4273  C   SER A 560      11.688 -36.781 -13.328  1.00 23.48           C  
ATOM   4274  CB  SER A 560      12.578 -38.156 -11.445  1.00 23.48           C  
ATOM   4275  O   SER A 560      11.562 -35.656 -12.852  1.00 23.48           O  
ATOM   4276  OG  SER A 560      13.750 -38.750 -10.891  1.00 23.48           O  
ATOM   4277  N   GLN A 561      10.953 -37.156 -14.547  1.00 21.73           N  
ATOM   4278  CA  GLN A 561       9.797 -38.000 -14.781  1.00 21.73           C  
ATOM   4279  C   GLN A 561       8.625 -37.219 -15.352  1.00 21.73           C  
ATOM   4280  CB  GLN A 561       9.375 -38.719 -13.484  1.00 21.73           C  
ATOM   4281  O   GLN A 561       8.164 -36.250 -14.734  1.00 21.73           O  
ATOM   4282  CG  GLN A 561      10.164 -39.969 -13.180  1.00 21.73           C  
ATOM   4283  CD  GLN A 561       9.562 -40.781 -12.047  1.00 21.73           C  
ATOM   4284  NE2 GLN A 561       9.961 -42.031 -11.938  1.00 21.73           N  
ATOM   4285  OE1 GLN A 561       8.750 -40.281 -11.273  1.00 21.73           O  
ATOM   4286  N   ILE A 562       8.406 -37.344 -16.703  1.00 23.45           N  
ATOM   4287  CA  ILE A 562       7.242 -37.594 -17.547  1.00 23.45           C  
ATOM   4288  C   ILE A 562       6.844 -39.062 -17.438  1.00 23.45           C  
ATOM   4289  CB  ILE A 562       7.523 -37.219 -19.016  1.00 23.45           C  
ATOM   4290  O   ILE A 562       7.695 -39.969 -17.500  1.00 23.45           O  
ATOM   4291  CG1 ILE A 562       7.844 -35.750 -19.141  1.00 23.45           C  
ATOM   4292  CG2 ILE A 562       6.332 -37.625 -19.906  1.00 23.45           C  
ATOM   4293  CD1 ILE A 562       8.219 -35.312 -20.547  1.00 23.45           C  
ATOM   4294  N   ILE A 563       5.602 -39.438 -16.875  1.00 23.30           N  
ATOM   4295  CA  ILE A 563       4.695 -40.562 -17.125  1.00 23.30           C  
ATOM   4296  C   ILE A 563       3.428 -40.062 -17.812  1.00 23.30           C  
ATOM   4297  CB  ILE A 563       4.332 -41.281 -15.820  1.00 23.30           C  
ATOM   4298  O   ILE A 563       2.754 -39.156 -17.297  1.00 23.30           O  
ATOM   4299  CG1 ILE A 563       5.594 -41.875 -15.172  1.00 23.30           C  
ATOM   4300  CG2 ILE A 563       3.295 -42.375 -16.078  1.00 23.30           C  
ATOM   4301  CD1 ILE A 563       5.344 -42.562 -13.836  1.00 23.30           C  
ATOM   4302  N   GLY A 564       3.170 -40.344 -19.203  1.00 21.27           N  
ATOM   4303  CA  GLY A 564       2.332 -41.375 -19.797  1.00 21.27           C  
ATOM   4304  C   GLY A 564       1.350 -40.844 -20.812  1.00 21.27           C  
ATOM   4305  O   GLY A 564       0.599 -39.906 -20.531  1.00 21.27           O  
ATOM   4306  N   LEU A 565       1.542 -41.125 -22.172  1.00 21.39           N  
ATOM   4307  CA  LEU A 565       1.004 -42.250 -22.953  1.00 21.39           C  
ATOM   4308  C   LEU A 565       0.618 -41.781 -24.359  1.00 21.39           C  
ATOM   4309  CB  LEU A 565      -0.211 -42.844 -22.266  1.00 21.39           C  
ATOM   4310  O   LEU A 565      -0.110 -40.781 -24.516  1.00 21.39           O  
ATOM   4311  CG  LEU A 565       0.084 -43.781 -21.078  1.00 21.39           C  
ATOM   4312  CD1 LEU A 565      -1.152 -43.938 -20.203  1.00 21.39           C  
ATOM   4313  CD2 LEU A 565       0.557 -45.156 -21.578  1.00 21.39           C  
ATOM   4314  N   ILE A 566       1.282 -42.281 -25.469  1.00 21.67           N  
ATOM   4315  CA  ILE A 566       1.331 -43.156 -26.641  1.00 21.67           C  
ATOM   4316  C   ILE A 566       0.054 -43.000 -27.453  1.00 21.67           C  
ATOM   4317  CB  ILE A 566       1.521 -44.656 -26.234  1.00 21.67           C  
ATOM   4318  O   ILE A 566      -1.051 -43.188 -26.938  1.00 21.67           O  
ATOM   4319  CG1 ILE A 566       2.746 -44.781 -25.312  1.00 21.67           C  
ATOM   4320  CG2 ILE A 566       1.649 -45.531 -27.469  1.00 21.67           C  
ATOM   4321  CD1 ILE A 566       2.896 -46.188 -24.703  1.00 21.67           C  
ATOM   4322  N   PRO A 567       0.056 -42.656 -28.875  1.00 24.78           N  
ATOM   4323  CA  PRO A 567      -1.004 -42.531 -29.875  1.00 24.78           C  
ATOM   4324  C   PRO A 567      -1.209 -43.812 -30.688  1.00 24.78           C  
ATOM   4325  CB  PRO A 567      -0.506 -41.406 -30.781  1.00 24.78           C  
ATOM   4326  O   PRO A 567      -0.263 -44.594 -30.891  1.00 24.78           O  
ATOM   4327  CG  PRO A 567       0.983 -41.438 -30.641  1.00 24.78           C  
ATOM   4328  CD  PRO A 567       1.352 -42.531 -29.672  1.00 24.78           C  
ATOM   4329  N   SER A 568      -2.395 -44.562 -30.469  1.00 22.30           N  
ATOM   4330  CA  SER A 568      -2.838 -45.656 -31.328  1.00 22.30           C  
ATOM   4331  C   SER A 568      -4.285 -45.469 -31.766  1.00 22.30           C  
ATOM   4332  CB  SER A 568      -2.686 -47.000 -30.594  1.00 22.30           C  
ATOM   4333  O   SER A 568      -5.121 -45.000 -30.984  1.00 22.30           O  
ATOM   4334  OG  SER A 568      -3.633 -47.094 -29.547  1.00 22.30           O  
ATOM   4335  N   THR A 569      -4.555 -45.188 -33.094  1.00 23.47           N  
ATOM   4336  CA  THR A 569      -5.234 -45.781 -34.219  1.00 23.47           C  
ATOM   4337  C   THR A 569      -6.746 -45.719 -34.031  1.00 23.47           C  
ATOM   4338  CB  THR A 569      -4.789 -47.250 -34.438  1.00 23.47           C  
ATOM   4339  O   THR A 569      -7.262 -46.094 -32.969  1.00 23.47           O  
ATOM   4340  CG2 THR A 569      -3.328 -47.312 -34.875  1.00 23.47           C  
ATOM   4341  OG1 THR A 569      -4.945 -47.969 -33.188  1.00 23.47           O  
ATOM   4342  N   GLY A 570      -7.410 -44.781 -34.719  1.00 23.11           N  
ATOM   4343  CA  GLY A 570      -8.656 -45.094 -35.375  1.00 23.11           C  
ATOM   4344  C   GLY A 570      -9.781 -44.125 -35.031  1.00 23.11           C  
ATOM   4345  O   GLY A 570      -9.984 -43.781 -33.875  1.00 23.11           O  
ATOM   4346  N   SER A 571      -9.930 -43.031 -35.844  1.00 23.39           N  
ATOM   4347  CA  SER A 571     -11.164 -42.625 -36.500  1.00 23.39           C  
ATOM   4348  C   SER A 571     -11.320 -41.094 -36.438  1.00 23.39           C  
ATOM   4349  CB  SER A 571     -12.375 -43.281 -35.844  1.00 23.39           C  
ATOM   4350  O   SER A 571     -11.180 -40.500 -35.375  1.00 23.39           O  
ATOM   4351  OG  SER A 571     -13.547 -42.531 -36.062  1.00 23.39           O  
ATOM   4352  N   ASN A 572     -10.938 -40.438 -37.562  1.00 24.53           N  
ATOM   4353  CA  ASN A 572     -11.633 -39.562 -38.500  1.00 24.53           C  
ATOM   4354  C   ASN A 572     -12.859 -38.906 -37.875  1.00 24.53           C  
ATOM   4355  CB  ASN A 572     -12.031 -40.344 -39.750  1.00 24.53           C  
ATOM   4356  O   ASN A 572     -13.875 -39.594 -37.656  1.00 24.53           O  
ATOM   4357  CG  ASN A 572     -10.914 -40.438 -40.781  1.00 24.53           C  
ATOM   4358  ND2 ASN A 572     -11.102 -41.250 -41.781  1.00 24.53           N  
ATOM   4359  OD1 ASN A 572      -9.883 -39.750 -40.625  1.00 24.53           O  
ATOM   4360  N   VAL A 573     -12.586 -37.844 -37.000  1.00 22.36           N  
ATOM   4361  CA  VAL A 573     -13.383 -36.625 -37.000  1.00 22.36           C  
ATOM   4362  C   VAL A 573     -12.625 -35.531 -36.281  1.00 22.36           C  
ATOM   4363  CB  VAL A 573     -14.758 -36.844 -36.312  1.00 22.36           C  
ATOM   4364  O   VAL A 573     -12.188 -35.688 -35.125  1.00 22.36           O  
ATOM   4365  CG1 VAL A 573     -15.703 -35.688 -36.625  1.00 22.36           C  
ATOM   4366  CG2 VAL A 573     -15.367 -38.188 -36.781  1.00 22.36           C  
ATOM   4367  N   PRO A 574     -11.945 -34.469 -36.906  1.00 24.25           N  
ATOM   4368  CA  PRO A 574     -11.312 -33.438 -36.062  1.00 24.25           C  
ATOM   4369  C   PRO A 574     -12.328 -32.625 -35.250  1.00 24.25           C  
ATOM   4370  CB  PRO A 574     -10.570 -32.562 -37.062  1.00 24.25           C  
ATOM   4371  O   PRO A 574     -13.336 -32.188 -35.812  1.00 24.25           O  
ATOM   4372  CG  PRO A 574     -11.203 -32.875 -38.375  1.00 24.25           C  
ATOM   4373  CD  PRO A 574     -12.312 -33.844 -38.156  1.00 24.25           C  
ATOM   4374  N   HIS A 575     -12.734 -33.031 -33.938  1.00 22.58           N  
ATOM   4375  CA  HIS A 575     -13.102 -32.469 -32.656  1.00 22.58           C  
ATOM   4376  C   HIS A 575     -12.766 -31.000 -32.562  1.00 22.58           C  
ATOM   4377  CB  HIS A 575     -12.406 -33.250 -31.516  1.00 22.58           C  
ATOM   4378  O   HIS A 575     -11.609 -30.609 -32.719  1.00 22.58           O  
ATOM   4379  CG  HIS A 575     -12.930 -34.625 -31.328  1.00 22.58           C  
ATOM   4380  CD2 HIS A 575     -13.477 -35.500 -32.188  1.00 22.58           C  
ATOM   4381  ND1 HIS A 575     -12.930 -35.250 -30.094  1.00 22.58           N  
ATOM   4382  CE1 HIS A 575     -13.453 -36.469 -30.234  1.00 22.58           C  
ATOM   4383  NE2 HIS A 575     -13.797 -36.656 -31.500  1.00 22.58           N  
ATOM   4384  N   THR A 576     -13.508 -30.016 -33.219  1.00 21.42           N  
ATOM   4385  CA  THR A 576     -14.242 -28.891 -32.656  1.00 21.42           C  
ATOM   4386  C   THR A 576     -14.359 -29.047 -31.125  1.00 21.42           C  
ATOM   4387  CB  THR A 576     -15.648 -28.766 -33.250  1.00 21.42           C  
ATOM   4388  O   THR A 576     -14.898 -30.031 -30.641  1.00 21.42           O  
ATOM   4389  CG2 THR A 576     -15.570 -28.359 -34.719  1.00 21.42           C  
ATOM   4390  OG1 THR A 576     -16.312 -30.031 -33.156  1.00 21.42           O  
ATOM   4391  N   ARG A 577     -13.352 -29.047 -30.312  1.00 23.20           N  
ATOM   4392  CA  ARG A 577     -13.516 -28.953 -28.875  1.00 23.20           C  
ATOM   4393  C   ARG A 577     -13.359 -27.500 -28.406  1.00 23.20           C  
ATOM   4394  CB  ARG A 577     -12.508 -29.844 -28.156  1.00 23.20           C  
ATOM   4395  O   ARG A 577     -12.367 -26.844 -28.719  1.00 23.20           O  
ATOM   4396  CG  ARG A 577     -13.133 -30.781 -27.125  1.00 23.20           C  
ATOM   4397  CD  ARG A 577     -12.086 -31.375 -26.188  1.00 23.20           C  
ATOM   4398  NE  ARG A 577     -11.258 -32.375 -26.859  1.00 23.20           N  
ATOM   4399  NH1 ARG A 577     -12.445 -34.188 -26.062  1.00 23.20           N  
ATOM   4400  NH2 ARG A 577     -10.641 -34.500 -27.453  1.00 23.20           N  
ATOM   4401  CZ  ARG A 577     -11.445 -33.688 -26.797  1.00 23.20           C  
ATOM   4402  N   ILE A 578     -14.492 -26.641 -28.484  1.00 23.83           N  
ATOM   4403  CA  ILE A 578     -15.156 -25.953 -27.391  1.00 23.83           C  
ATOM   4404  C   ILE A 578     -14.188 -25.797 -26.219  1.00 23.83           C  
ATOM   4405  CB  ILE A 578     -16.438 -26.703 -26.938  1.00 23.83           C  
ATOM   4406  O   ILE A 578     -13.688 -26.797 -25.688  1.00 23.83           O  
ATOM   4407  CG1 ILE A 578     -17.406 -26.844 -28.109  1.00 23.83           C  
ATOM   4408  CG2 ILE A 578     -17.094 -25.984 -25.766  1.00 23.83           C  
ATOM   4409  CD1 ILE A 578     -18.641 -27.688 -27.781  1.00 23.83           C  
ATOM   4410  N   MET A 579     -13.219 -24.875 -26.219  1.00 22.55           N  
ATOM   4411  CA  MET A 579     -12.719 -24.547 -24.875  1.00 22.55           C  
ATOM   4412  C   MET A 579     -13.438 -23.328 -24.312  1.00 22.55           C  
ATOM   4413  CB  MET A 579     -11.211 -24.281 -24.922  1.00 22.55           C  
ATOM   4414  O   MET A 579     -13.281 -22.219 -24.812  1.00 22.55           O  
ATOM   4415  CG  MET A 579     -10.375 -25.547 -24.938  1.00 22.55           C  
ATOM   4416  SD  MET A 579      -8.586 -25.203 -24.688  1.00 22.55           S  
ATOM   4417  CE  MET A 579      -8.016 -26.859 -24.188  1.00 22.55           C  
ATOM   4418  N   TRP A 580     -14.805 -23.359 -24.219  1.00 21.45           N  
ATOM   4419  CA  TRP A 580     -15.633 -22.891 -23.109  1.00 21.45           C  
ATOM   4420  C   TRP A 580     -15.312 -23.672 -21.844  1.00 21.45           C  
ATOM   4421  CB  TRP A 580     -17.125 -23.031 -23.453  1.00 21.45           C  
ATOM   4422  O   TRP A 580     -15.344 -24.906 -21.828  1.00 21.45           O  
ATOM   4423  CG  TRP A 580     -17.656 -21.922 -24.312  1.00 21.45           C  
ATOM   4424  CD1 TRP A 580     -17.016 -21.312 -25.359  1.00 21.45           C  
ATOM   4425  CD2 TRP A 580     -18.922 -21.281 -24.188  1.00 21.45           C  
ATOM   4426  CE2 TRP A 580     -19.000 -20.297 -25.203  1.00 21.45           C  
ATOM   4427  CE3 TRP A 580     -20.016 -21.453 -23.328  1.00 21.45           C  
ATOM   4428  NE1 TRP A 580     -17.828 -20.344 -25.906  1.00 21.45           N  
ATOM   4429  CH2 TRP A 580     -21.172 -19.672 -24.516  1.00 21.45           C  
ATOM   4430  CZ2 TRP A 580     -20.125 -19.484 -25.375  1.00 21.45           C  
ATOM   4431  CZ3 TRP A 580     -21.125 -20.641 -23.500  1.00 21.45           C  
ATOM   4432  N   SER A 581     -14.227 -23.344 -21.094  1.00 22.64           N  
ATOM   4433  CA  SER A 581     -14.359 -23.672 -19.672  1.00 22.64           C  
ATOM   4434  C   SER A 581     -14.797 -22.453 -18.875  1.00 22.64           C  
ATOM   4435  CB  SER A 581     -13.039 -24.203 -19.125  1.00 22.64           C  
ATOM   4436  O   SER A 581     -14.250 -21.359 -19.031  1.00 22.64           O  
ATOM   4437  OG  SER A 581     -12.133 -23.141 -18.875  1.00 22.64           O  
ATOM   4438  N   ASN A 582     -16.141 -22.156 -18.828  1.00 22.27           N  
ATOM   4439  CA  ASN A 582     -16.906 -21.859 -17.625  1.00 22.27           C  
ATOM   4440  C   ASN A 582     -16.047 -21.953 -16.375  1.00 22.27           C  
ATOM   4441  CB  ASN A 582     -18.109 -22.812 -17.516  1.00 22.27           C  
ATOM   4442  O   ASN A 582     -15.680 -23.031 -15.938  1.00 22.27           O  
ATOM   4443  CG  ASN A 582     -19.344 -22.281 -18.188  1.00 22.27           C  
ATOM   4444  ND2 ASN A 582     -20.391 -23.094 -18.250  1.00 22.27           N  
ATOM   4445  OD1 ASN A 582     -19.375 -21.141 -18.656  1.00 22.27           O  
ATOM   4446  N   GLY A 583     -15.055 -21.031 -16.062  1.00 22.06           N  
ATOM   4447  CA  GLY A 583     -14.586 -20.781 -14.703  1.00 22.06           C  
ATOM   4448  C   GLY A 583     -14.336 -19.312 -14.414  1.00 22.06           C  
ATOM   4449  O   GLY A 583     -13.742 -18.609 -15.234  1.00 22.06           O  
ATOM   4450  N   ALA A 584     -15.445 -18.516 -14.289  1.00 21.58           N  
ATOM   4451  CA  ALA A 584     -15.891 -17.359 -13.500  1.00 21.58           C  
ATOM   4452  C   ALA A 584     -15.438 -16.047 -14.133  1.00 21.58           C  
ATOM   4453  CB  ALA A 584     -15.367 -17.469 -12.070  1.00 21.58           C  
ATOM   4454  O   ALA A 584     -14.242 -15.820 -14.320  1.00 21.58           O  
ATOM   4455  N   MET A 585     -15.977 -15.656 -15.281  1.00 23.11           N  
ATOM   4456  CA  MET A 585     -16.234 -14.312 -15.773  1.00 23.11           C  
ATOM   4457  C   MET A 585     -16.484 -13.352 -14.609  1.00 23.11           C  
ATOM   4458  CB  MET A 585     -17.438 -14.305 -16.719  1.00 23.11           C  
ATOM   4459  O   MET A 585     -17.375 -13.570 -13.789  1.00 23.11           O  
ATOM   4460  CG  MET A 585     -17.172 -15.016 -18.031  1.00 23.11           C  
ATOM   4461  SD  MET A 585     -18.594 -14.867 -19.203  1.00 23.11           S  
ATOM   4462  CE  MET A 585     -18.266 -13.211 -19.875  1.00 23.11           C  
ATOM   4463  N   TYR A 586     -15.406 -13.078 -13.727  1.00 22.81           N  
ATOM   4464  CA  TYR A 586     -15.539 -12.062 -12.688  1.00 22.81           C  
ATOM   4465  C   TYR A 586     -15.711 -10.672 -13.289  1.00 22.81           C  
ATOM   4466  CB  TYR A 586     -14.320 -12.086 -11.758  1.00 22.81           C  
ATOM   4467  O   TYR A 586     -14.969 -10.297 -14.195  1.00 22.81           O  
ATOM   4468  CG  TYR A 586     -14.422 -13.109 -10.656  1.00 22.81           C  
ATOM   4469  CD1 TYR A 586     -15.102 -12.828  -9.477  1.00 22.81           C  
ATOM   4470  CD2 TYR A 586     -13.820 -14.359 -10.789  1.00 22.81           C  
ATOM   4471  CE1 TYR A 586     -15.195 -13.773  -8.453  1.00 22.81           C  
ATOM   4472  CE2 TYR A 586     -13.906 -15.305  -9.773  1.00 22.81           C  
ATOM   4473  OH  TYR A 586     -14.680 -15.938  -7.602  1.00 22.81           O  
ATOM   4474  CZ  TYR A 586     -14.594 -15.008  -8.609  1.00 22.81           C  
ATOM   4475  N   SER A 587     -16.969 -10.273 -13.594  1.00 21.77           N  
ATOM   4476  CA  SER A 587     -17.469  -8.906 -13.516  1.00 21.77           C  
ATOM   4477  C   SER A 587     -16.766  -8.117 -12.414  1.00 21.77           C  
ATOM   4478  CB  SER A 587     -18.984  -8.906 -13.289  1.00 21.77           C  
ATOM   4479  O   SER A 587     -16.750  -8.555 -11.258  1.00 21.77           O  
ATOM   4480  OG  SER A 587     -19.281  -8.820 -11.898  1.00 21.77           O  
ATOM   4481  N   SER A 588     -15.477  -7.766 -12.578  1.00 25.89           N  
ATOM   4482  CA  SER A 588     -14.953  -6.797 -11.617  1.00 25.89           C  
ATOM   4483  C   SER A 588     -15.391  -5.379 -11.969  1.00 25.89           C  
ATOM   4484  CB  SER A 588     -13.422  -6.867 -11.570  1.00 25.89           C  
ATOM   4485  O   SER A 588     -15.391  -4.996 -13.141  1.00 25.89           O  
ATOM   4486  OG  SER A 588     -12.844  -5.922 -12.453  1.00 25.89           O  
ATOM   4487  N   THR A 589     -16.484  -4.965 -11.500  1.00 23.39           N  
ATOM   4488  CA  THR A 589     -16.984  -3.643 -11.125  1.00 23.39           C  
ATOM   4489  C   THR A 589     -15.852  -2.623 -11.109  1.00 23.39           C  
ATOM   4490  CB  THR A 589     -17.672  -3.670  -9.750  1.00 23.39           C  
ATOM   4491  O   THR A 589     -16.078  -1.435 -10.875  1.00 23.39           O  
ATOM   4492  CG2 THR A 589     -19.031  -4.352  -9.828  1.00 23.39           C  
ATOM   4493  OG1 THR A 589     -16.844  -4.383  -8.820  1.00 23.39           O  
ATOM   4494  N   ASP A 590     -15.078  -2.480 -12.289  1.00 24.27           N  
ATOM   4495  CA  ASP A 590     -14.445  -1.175 -12.469  1.00 24.27           C  
ATOM   4496  C   ASP A 590     -13.875  -1.034 -13.883  1.00 24.27           C  
ATOM   4497  CB  ASP A 590     -13.344  -0.956 -11.438  1.00 24.27           C  
ATOM   4498  O   ASP A 590     -12.922  -1.727 -14.242  1.00 24.27           O  
ATOM   4499  CG  ASP A 590     -13.852  -0.311 -10.156  1.00 24.27           C  
ATOM   4500  OD1 ASP A 590     -14.977   0.238 -10.156  1.00 24.27           O  
ATOM   4501  OD2 ASP A 590     -13.125  -0.351  -9.141  1.00 24.27           O  
ATOM   4502  N   LEU A 591     -14.781  -0.954 -14.969  1.00 25.48           N  
ATOM   4503  CA  LEU A 591     -14.477   0.088 -15.945  1.00 25.48           C  
ATOM   4504  C   LEU A 591     -15.555   0.154 -17.031  1.00 25.48           C  
ATOM   4505  CB  LEU A 591     -13.109  -0.161 -16.578  1.00 25.48           C  
ATOM   4506  O   LEU A 591     -15.945  -0.875 -17.578  1.00 25.48           O  
ATOM   4507  CG  LEU A 591     -11.891   0.260 -15.758  1.00 25.48           C  
ATOM   4508  CD1 LEU A 591     -10.656  -0.508 -16.219  1.00 25.48           C  
ATOM   4509  CD2 LEU A 591     -11.664   1.764 -15.867  1.00 25.48           C  
ATOM   4510  N   ASN A 592     -16.625   0.673 -16.891  1.00 24.11           N  
ATOM   4511  CA  ASN A 592     -17.312   1.318 -18.016  1.00 24.11           C  
ATOM   4512  C   ASN A 592     -16.484   1.252 -19.297  1.00 24.11           C  
ATOM   4513  CB  ASN A 592     -17.641   2.773 -17.672  1.00 24.11           C  
ATOM   4514  O   ASN A 592     -15.359   1.737 -19.328  1.00 24.11           O  
ATOM   4515  CG  ASN A 592     -18.922   2.906 -16.859  1.00 24.11           C  
ATOM   4516  ND2 ASN A 592     -19.125   4.070 -16.250  1.00 24.11           N  
ATOM   4517  OD1 ASN A 592     -19.719   1.972 -16.781  1.00 24.11           O  
ATOM   4518  N   ASN A 593     -16.328  -0.049 -20.016  1.00 26.00           N  
ATOM   4519  CA  ASN A 593     -16.438  -0.385 -21.438  1.00 26.00           C  
ATOM   4520  C   ASN A 593     -15.203  -1.140 -21.922  1.00 26.00           C  
ATOM   4521  CB  ASN A 593     -16.656   0.878 -22.266  1.00 26.00           C  
ATOM   4522  O   ASN A 593     -14.516  -0.687 -22.844  1.00 26.00           O  
ATOM   4523  CG  ASN A 593     -18.094   1.343 -22.266  1.00 26.00           C  
ATOM   4524  ND2 ASN A 593     -18.328   2.547 -22.766  1.00 26.00           N  
ATOM   4525  OD1 ASN A 593     -18.984   0.626 -21.797  1.00 26.00           O  
ATOM   4526  N   GLY A 594     -14.836  -2.531 -21.547  1.00 25.86           N  
ATOM   4527  CA  GLY A 594     -14.062  -3.381 -22.438  1.00 25.86           C  
ATOM   4528  C   GLY A 594     -13.719  -4.730 -21.844  1.00 25.86           C  
ATOM   4529  O   GLY A 594     -13.742  -4.891 -20.609  1.00 25.86           O  
ATOM   4530  N   PHE A 595     -14.133  -5.918 -22.500  1.00 27.64           N  
ATOM   4531  CA  PHE A 595     -14.031  -7.359 -22.312  1.00 27.64           C  
ATOM   4532  C   PHE A 595     -12.617  -7.848 -22.578  1.00 27.64           C  
ATOM   4533  CB  PHE A 595     -15.023  -8.102 -23.219  1.00 27.64           C  
ATOM   4534  O   PHE A 595     -11.930  -7.328 -23.469  1.00 27.64           O  
ATOM   4535  CG  PHE A 595     -16.469  -7.902 -22.828  1.00 27.64           C  
ATOM   4536  CD1 PHE A 595     -17.047  -8.703 -21.844  1.00 27.64           C  
ATOM   4537  CD2 PHE A 595     -17.234  -6.918 -23.438  1.00 27.64           C  
ATOM   4538  CE1 PHE A 595     -18.375  -8.523 -21.484  1.00 27.64           C  
ATOM   4539  CE2 PHE A 595     -18.562  -6.734 -23.078  1.00 27.64           C  
ATOM   4540  CZ  PHE A 595     -19.141  -7.535 -22.109  1.00 27.64           C  
ATOM   4541  N   ARG A 596     -11.977  -8.719 -21.688  1.00 25.14           N  
ATOM   4542  CA  ARG A 596     -10.672  -9.375 -21.703  1.00 25.14           C  
ATOM   4543  C   ARG A 596     -10.781 -10.797 -22.234  1.00 25.14           C  
ATOM   4544  CB  ARG A 596     -10.055  -9.391 -20.297  1.00 25.14           C  
ATOM   4545  O   ARG A 596     -11.617 -11.570 -21.781  1.00 25.14           O  
ATOM   4546  CG  ARG A 596      -9.523  -8.039 -19.844  1.00 25.14           C  
ATOM   4547  CD  ARG A 596      -8.750  -8.156 -18.531  1.00 25.14           C  
ATOM   4548  NE  ARG A 596      -8.914  -6.965 -17.703  1.00 25.14           N  
ATOM   4549  NH1 ARG A 596      -7.418  -7.637 -16.078  1.00 25.14           N  
ATOM   4550  NH2 ARG A 596      -8.508  -5.629 -15.883  1.00 25.14           N  
ATOM   4551  CZ  ARG A 596      -8.281  -6.746 -16.562  1.00 25.14           C  
ATOM   4552  N   LEU A 597     -10.227 -11.141 -23.500  1.00 28.20           N  
ATOM   4553  CA  LEU A 597     -10.078 -12.500 -24.031  1.00 28.20           C  
ATOM   4554  C   LEU A 597      -8.625 -12.945 -23.969  1.00 28.20           C  
ATOM   4555  CB  LEU A 597     -10.594 -12.578 -25.469  1.00 28.20           C  
ATOM   4556  O   LEU A 597      -7.730 -12.242 -24.438  1.00 28.20           O  
ATOM   4557  CG  LEU A 597     -11.906 -13.336 -25.672  1.00 28.20           C  
ATOM   4558  CD1 LEU A 597     -12.961 -12.414 -26.281  1.00 28.20           C  
ATOM   4559  CD2 LEU A 597     -11.680 -14.555 -26.562  1.00 28.20           C  
ATOM   4560  N   ASN A 598      -8.188 -13.914 -23.000  1.00 26.95           N  
ATOM   4561  CA  ASN A 598      -6.855 -14.477 -22.812  1.00 26.95           C  
ATOM   4562  C   ASN A 598      -6.629 -15.664 -23.750  1.00 26.95           C  
ATOM   4563  CB  ASN A 598      -6.637 -14.891 -21.359  1.00 26.95           C  
ATOM   4564  O   ASN A 598      -7.469 -16.562 -23.844  1.00 26.95           O  
ATOM   4565  CG  ASN A 598      -6.496 -13.703 -20.438  1.00 26.95           C  
ATOM   4566  ND2 ASN A 598      -6.965 -13.859 -19.203  1.00 26.95           N  
ATOM   4567  OD1 ASN A 598      -5.973 -12.656 -20.812  1.00 26.95           O  
ATOM   4568  N   TYR A 599      -5.820 -15.586 -24.906  1.00 30.58           N  
ATOM   4569  CA  TYR A 599      -5.340 -16.672 -25.766  1.00 30.58           C  
ATOM   4570  C   TYR A 599      -4.109 -17.328 -25.156  1.00 30.58           C  
ATOM   4571  CB  TYR A 599      -5.016 -16.141 -27.172  1.00 30.58           C  
ATOM   4572  O   TYR A 599      -3.133 -16.656 -24.828  1.00 30.58           O  
ATOM   4573  CG  TYR A 599      -4.605 -17.219 -28.141  1.00 30.58           C  
ATOM   4574  CD1 TYR A 599      -3.277 -17.375 -28.531  1.00 30.58           C  
ATOM   4575  CD2 TYR A 599      -5.551 -18.094 -28.672  1.00 30.58           C  
ATOM   4576  CE1 TYR A 599      -2.896 -18.359 -29.422  1.00 30.58           C  
ATOM   4577  CE2 TYR A 599      -5.180 -19.094 -29.562  1.00 30.58           C  
ATOM   4578  OH  TYR A 599      -3.482 -20.203 -30.828  1.00 30.58           O  
ATOM   4579  CZ  TYR A 599      -3.854 -19.219 -29.938  1.00 30.58           C  
ATOM   4580  N   LEU A 600      -4.102 -18.656 -24.812  1.00 24.48           N  
ATOM   4581  CA  LEU A 600      -3.006 -19.562 -24.516  1.00 24.48           C  
ATOM   4582  C   LEU A 600      -2.725 -20.500 -25.688  1.00 24.48           C  
ATOM   4583  CB  LEU A 600      -3.328 -20.391 -23.266  1.00 24.48           C  
ATOM   4584  O   LEU A 600      -3.625 -21.188 -26.172  1.00 24.48           O  
ATOM   4585  CG  LEU A 600      -2.984 -19.750 -21.922  1.00 24.48           C  
ATOM   4586  CD1 LEU A 600      -4.133 -19.938 -20.938  1.00 24.48           C  
ATOM   4587  CD2 LEU A 600      -1.694 -20.344 -21.359  1.00 24.48           C  
ATOM   4588  N   SER A 601      -1.872 -20.156 -26.766  1.00 29.89           N  
ATOM   4589  CA  SER A 601      -1.569 -21.188 -27.750  1.00 29.89           C  
ATOM   4590  C   SER A 601      -0.617 -22.234 -27.172  1.00 29.89           C  
ATOM   4591  CB  SER A 601      -0.964 -20.578 -29.016  1.00 29.89           C  
ATOM   4592  O   SER A 601       0.440 -21.891 -26.641  1.00 29.89           O  
ATOM   4593  OG  SER A 601       0.210 -21.281 -29.391  1.00 29.89           O  
ATOM   4594  N   ASN A 602      -1.073 -23.172 -26.375  1.00 23.14           N  
ATOM   4595  CA  ASN A 602      -0.307 -24.359 -25.984  1.00 23.14           C  
ATOM   4596  C   ASN A 602      -0.037 -25.266 -27.188  1.00 23.14           C  
ATOM   4597  CB  ASN A 602      -1.034 -25.125 -24.891  1.00 23.14           C  
ATOM   4598  O   ASN A 602      -0.951 -25.922 -27.688  1.00 23.14           O  
ATOM   4599  CG  ASN A 602      -0.175 -25.328 -23.656  1.00 23.14           C  
ATOM   4600  ND2 ASN A 602      -0.747 -25.953 -22.625  1.00 23.14           N  
ATOM   4601  OD1 ASN A 602       0.994 -24.938 -23.625  1.00 23.14           O  
ATOM   4602  N   HIS A 603       0.859 -24.875 -28.203  1.00 26.44           N  
ATOM   4603  CA  HIS A 603       1.016 -25.984 -29.141  1.00 26.44           C  
ATOM   4604  C   HIS A 603       2.467 -26.453 -29.203  1.00 26.44           C  
ATOM   4605  CB  HIS A 603       0.526 -25.594 -30.531  1.00 26.44           C  
ATOM   4606  O   HIS A 603       3.385 -25.625 -29.234  1.00 26.44           O  
ATOM   4607  CG  HIS A 603      -0.955 -25.406 -30.609  1.00 26.44           C  
ATOM   4608  CD2 HIS A 603      -1.704 -24.281 -30.719  1.00 26.44           C  
ATOM   4609  ND1 HIS A 603      -1.842 -26.469 -30.609  1.00 26.44           N  
ATOM   4610  CE1 HIS A 603      -3.076 -26.000 -30.688  1.00 26.44           C  
ATOM   4611  NE2 HIS A 603      -3.020 -24.672 -30.750  1.00 26.44           N  
ATOM   4612  N   ASN A 604       2.926 -27.500 -28.516  1.00 25.59           N  
ATOM   4613  CA  ASN A 604       4.090 -28.375 -28.703  1.00 25.59           C  
ATOM   4614  C   ASN A 604       4.074 -29.031 -30.078  1.00 25.59           C  
ATOM   4615  CB  ASN A 604       4.160 -29.422 -27.609  1.00 25.59           C  
ATOM   4616  O   ASN A 604       4.965 -29.828 -30.391  1.00 25.59           O  
ATOM   4617  CG  ASN A 604       4.957 -28.953 -26.391  1.00 25.59           C  
ATOM   4618  ND2 ASN A 604       5.008 -29.797 -25.359  1.00 25.59           N  
ATOM   4619  OD1 ASN A 604       5.520 -27.859 -26.391  1.00 25.59           O  
ATOM   4620  N   GLU A 605       3.330 -28.500 -31.328  1.00 25.89           N  
ATOM   4621  CA  GLU A 605       3.453 -29.062 -32.656  1.00 25.89           C  
ATOM   4622  C   GLU A 605       3.434 -27.953 -33.719  1.00 25.89           C  
ATOM   4623  CB  GLU A 605       2.330 -30.062 -32.938  1.00 25.89           C  
ATOM   4624  O   GLU A 605       2.816 -26.906 -33.531  1.00 25.89           O  
ATOM   4625  CG  GLU A 605       2.412 -31.312 -32.062  1.00 25.89           C  
ATOM   4626  CD  GLU A 605       1.728 -32.531 -32.688  1.00 25.89           C  
ATOM   4627  OE1 GLU A 605       1.832 -33.625 -32.125  1.00 25.89           O  
ATOM   4628  OE2 GLU A 605       1.081 -32.344 -33.750  1.00 25.89           O  
ATOM   4629  N   PRO A 606       4.301 -28.047 -34.938  1.00 29.75           N  
ATOM   4630  CA  PRO A 606       4.418 -27.078 -36.031  1.00 29.75           C  
ATOM   4631  C   PRO A 606       3.070 -26.719 -36.656  1.00 29.75           C  
ATOM   4632  CB  PRO A 606       5.312 -27.797 -37.062  1.00 29.75           C  
ATOM   4633  O   PRO A 606       2.191 -27.578 -36.781  1.00 29.75           O  
ATOM   4634  CG  PRO A 606       5.469 -29.188 -36.500  1.00 29.75           C  
ATOM   4635  CD  PRO A 606       4.734 -29.266 -35.219  1.00 29.75           C  
ATOM   4636  N   LEU A 607       2.529 -25.469 -36.594  1.00 30.02           N  
ATOM   4637  CA  LEU A 607       1.357 -24.797 -37.125  1.00 30.02           C  
ATOM   4638  C   LEU A 607       1.184 -25.125 -38.625  1.00 30.02           C  
ATOM   4639  CB  LEU A 607       1.473 -23.281 -36.938  1.00 30.02           C  
ATOM   4640  O   LEU A 607       2.145 -25.078 -39.375  1.00 30.02           O  
ATOM   4641  CG  LEU A 607       1.421 -22.766 -35.500  1.00 30.02           C  
ATOM   4642  CD1 LEU A 607       1.850 -21.312 -35.438  1.00 30.02           C  
ATOM   4643  CD2 LEU A 607       0.022 -22.953 -34.938  1.00 30.02           C  
ATOM   4644  N   THR A 608       0.370 -26.203 -39.094  1.00 29.86           N  
ATOM   4645  CA  THR A 608      -0.034 -26.484 -40.469  1.00 29.86           C  
ATOM   4646  C   THR A 608      -0.969 -25.406 -41.000  1.00 29.86           C  
ATOM   4647  CB  THR A 608      -0.725 -27.859 -40.562  1.00 29.86           C  
ATOM   4648  O   THR A 608      -1.572 -24.656 -40.219  1.00 29.86           O  
ATOM   4649  CG2 THR A 608       0.197 -28.969 -40.094  1.00 29.86           C  
ATOM   4650  OG1 THR A 608      -1.908 -27.859 -39.750  1.00 29.86           O  
ATOM   4651  N   PRO A 609      -0.816 -24.922 -42.344  1.00 29.67           N  
ATOM   4652  CA  PRO A 609      -1.591 -23.938 -43.094  1.00 29.67           C  
ATOM   4653  C   PRO A 609      -3.096 -24.078 -42.875  1.00 29.67           C  
ATOM   4654  CB  PRO A 609      -1.220 -24.250 -44.562  1.00 29.67           C  
ATOM   4655  O   PRO A 609      -3.838 -23.109 -43.031  1.00 29.67           O  
ATOM   4656  CG  PRO A 609      -0.167 -25.297 -44.469  1.00 29.67           C  
ATOM   4657  CD  PRO A 609      -0.094 -25.781 -43.062  1.00 29.67           C  
ATOM   4658  N   MET A 610      -3.582 -25.016 -42.031  1.00 29.34           N  
ATOM   4659  CA  MET A 610      -5.008 -25.266 -41.844  1.00 29.34           C  
ATOM   4660  C   MET A 610      -5.430 -24.938 -40.406  1.00 29.34           C  
ATOM   4661  CB  MET A 610      -5.344 -26.734 -42.156  1.00 29.34           C  
ATOM   4662  O   MET A 610      -6.621 -24.797 -40.125  1.00 29.34           O  
ATOM   4663  CG  MET A 610      -5.633 -27.000 -43.625  1.00 29.34           C  
ATOM   4664  SD  MET A 610      -7.117 -28.031 -43.875  1.00 29.34           S  
ATOM   4665  CE  MET A 610      -6.844 -29.297 -42.594  1.00 29.34           C  
ATOM   4666  N   HIS A 611      -4.605 -24.016 -39.625  1.00 36.38           N  
ATOM   4667  CA  HIS A 611      -4.738 -23.812 -38.188  1.00 36.38           C  
ATOM   4668  C   HIS A 611      -4.477 -22.344 -37.812  1.00 36.38           C  
ATOM   4669  CB  HIS A 611      -3.785 -24.719 -37.406  1.00 36.38           C  
ATOM   4670  O   HIS A 611      -3.348 -21.859 -37.938  1.00 36.38           O  
ATOM   4671  CG  HIS A 611      -4.191 -26.156 -37.438  1.00 36.38           C  
ATOM   4672  CD2 HIS A 611      -5.379 -26.750 -37.156  1.00 36.38           C  
ATOM   4673  ND1 HIS A 611      -3.318 -27.172 -37.750  1.00 36.38           N  
ATOM   4674  CE1 HIS A 611      -3.953 -28.328 -37.688  1.00 36.38           C  
ATOM   4675  NE2 HIS A 611      -5.203 -28.109 -37.312  1.00 36.38           N  
ATOM   4676  N   LEU A 612      -5.230 -21.328 -38.375  1.00 44.94           N  
ATOM   4677  CA  LEU A 612      -4.602 -20.203 -37.719  1.00 44.94           C  
ATOM   4678  C   LEU A 612      -5.625 -19.109 -37.438  1.00 44.94           C  
ATOM   4679  CB  LEU A 612      -3.463 -19.641 -38.562  1.00 44.94           C  
ATOM   4680  O   LEU A 612      -5.305 -17.906 -37.500  1.00 44.94           O  
ATOM   4681  CG  LEU A 612      -2.059 -20.156 -38.250  1.00 44.94           C  
ATOM   4682  CD1 LEU A 612      -1.298 -20.453 -39.531  1.00 44.94           C  
ATOM   4683  CD2 LEU A 612      -1.300 -19.141 -37.375  1.00 44.94           C  
ATOM   4684  N   TYR A 613      -7.137 -19.625 -37.375  1.00 44.50           N  
ATOM   4685  CA  TYR A 613      -7.953 -18.469 -37.062  1.00 44.50           C  
ATOM   4686  C   TYR A 613      -8.922 -18.766 -35.938  1.00 44.50           C  
ATOM   4687  CB  TYR A 613      -8.719 -17.984 -38.281  1.00 44.50           C  
ATOM   4688  O   TYR A 613      -9.297 -19.922 -35.719  1.00 44.50           O  
ATOM   4689  CG  TYR A 613      -7.836 -17.656 -39.469  1.00 44.50           C  
ATOM   4690  CD1 TYR A 613      -7.172 -16.422 -39.531  1.00 44.50           C  
ATOM   4691  CD2 TYR A 613      -7.664 -18.547 -40.500  1.00 44.50           C  
ATOM   4692  CE1 TYR A 613      -6.355 -16.109 -40.625  1.00 44.50           C  
ATOM   4693  CE2 TYR A 613      -6.852 -18.250 -41.594  1.00 44.50           C  
ATOM   4694  OH  TYR A 613      -5.398 -16.719 -42.719  1.00 44.50           O  
ATOM   4695  CZ  TYR A 613      -6.203 -17.031 -41.656  1.00 44.50           C  
ATOM   4696  N   ASN A 614      -9.125 -17.922 -34.938  1.00 51.97           N  
ATOM   4697  CA  ASN A 614     -10.180 -17.875 -33.938  1.00 51.97           C  
ATOM   4698  C   ASN A 614     -11.320 -16.953 -34.344  1.00 51.97           C  
ATOM   4699  CB  ASN A 614      -9.609 -17.438 -32.594  1.00 51.97           C  
ATOM   4700  O   ASN A 614     -11.109 -15.992 -35.094  1.00 51.97           O  
ATOM   4701  CG  ASN A 614      -8.617 -18.438 -32.031  1.00 51.97           C  
ATOM   4702  ND2 ASN A 614      -7.438 -17.953 -31.641  1.00 51.97           N  
ATOM   4703  OD1 ASN A 614      -8.906 -19.641 -31.922  1.00 51.97           O  
ATOM   4704  N   GLU A 615     -12.555 -17.469 -34.031  1.00 60.59           N  
ATOM   4705  CA  GLU A 615     -13.727 -16.672 -34.375  1.00 60.59           C  
ATOM   4706  C   GLU A 615     -14.562 -16.391 -33.125  1.00 60.59           C  
ATOM   4707  CB  GLU A 615     -14.586 -17.375 -35.438  1.00 60.59           C  
ATOM   4708  O   GLU A 615     -14.703 -17.250 -32.250  1.00 60.59           O  
ATOM   4709  CG  GLU A 615     -13.906 -17.484 -36.781  1.00 60.59           C  
ATOM   4710  CD  GLU A 615     -14.758 -18.219 -37.812  1.00 60.59           C  
ATOM   4711  OE1 GLU A 615     -14.344 -18.281 -39.000  1.00 60.59           O  
ATOM   4712  OE2 GLU A 615     -15.836 -18.719 -37.438  1.00 60.59           O  
ATOM   4713  N   PHE A 616     -15.000 -15.133 -32.812  1.00 55.72           N  
ATOM   4714  CA  PHE A 616     -16.016 -14.891 -31.797  1.00 55.72           C  
ATOM   4715  C   PHE A 616     -17.172 -14.070 -32.375  1.00 55.72           C  
ATOM   4716  CB  PHE A 616     -15.414 -14.172 -30.594  1.00 55.72           C  
ATOM   4717  O   PHE A 616     -16.984 -13.320 -33.344  1.00 55.72           O  
ATOM   4718  CG  PHE A 616     -14.961 -12.766 -30.875  1.00 55.72           C  
ATOM   4719  CD1 PHE A 616     -13.664 -12.508 -31.297  1.00 55.72           C  
ATOM   4720  CD2 PHE A 616     -15.844 -11.703 -30.734  1.00 55.72           C  
ATOM   4721  CE1 PHE A 616     -13.242 -11.211 -31.562  1.00 55.72           C  
ATOM   4722  CE2 PHE A 616     -15.438 -10.398 -31.000  1.00 55.72           C  
ATOM   4723  CZ  PHE A 616     -14.133 -10.156 -31.406  1.00 55.72           C  
ATOM   4724  N   SER A 617     -18.391 -14.445 -31.797  1.00 59.31           N  
ATOM   4725  CA  SER A 617     -19.594 -13.750 -32.219  1.00 59.31           C  
ATOM   4726  C   SER A 617     -19.656 -12.344 -31.641  1.00 59.31           C  
ATOM   4727  CB  SER A 617     -20.844 -14.539 -31.828  1.00 59.31           C  
ATOM   4728  O   SER A 617     -19.312 -12.133 -30.484  1.00 59.31           O  
ATOM   4729  OG  SER A 617     -20.891 -15.781 -32.500  1.00 59.31           O  
ATOM   4730  N   VAL A 618     -19.938 -11.320 -32.438  1.00 55.94           N  
ATOM   4731  CA  VAL A 618     -20.062  -9.922 -32.062  1.00 55.94           C  
ATOM   4732  C   VAL A 618     -21.391  -9.703 -31.328  1.00 55.94           C  
ATOM   4733  CB  VAL A 618     -19.938  -8.977 -33.250  1.00 55.94           C  
ATOM   4734  O   VAL A 618     -21.516  -8.805 -30.500  1.00 55.94           O  
ATOM   4735  CG1 VAL A 618     -19.953  -7.520 -32.812  1.00 55.94           C  
ATOM   4736  CG2 VAL A 618     -18.672  -9.289 -34.062  1.00 55.94           C  
ATOM   4737  N   SER A 619     -22.375 -10.867 -31.281  1.00 48.78           N  
ATOM   4738  CA  SER A 619     -23.734 -10.891 -30.766  1.00 48.78           C  
ATOM   4739  C   SER A 619     -23.797 -11.609 -29.422  1.00 48.78           C  
ATOM   4740  CB  SER A 619     -24.672 -11.555 -31.766  1.00 48.78           C  
ATOM   4741  O   SER A 619     -24.750 -11.430 -28.656  1.00 48.78           O  
ATOM   4742  OG  SER A 619     -24.266 -12.875 -32.031  1.00 48.78           O  
ATOM   4743  N   GLU A 620     -22.641 -11.930 -28.688  1.00 43.66           N  
ATOM   4744  CA  GLU A 620     -22.578 -12.719 -27.469  1.00 43.66           C  
ATOM   4745  C   GLU A 620     -21.812 -11.977 -26.375  1.00 43.66           C  
ATOM   4746  CB  GLU A 620     -21.938 -14.078 -27.734  1.00 43.66           C  
ATOM   4747  O   GLU A 620     -21.688 -12.461 -25.250  1.00 43.66           O  
ATOM   4748  CG  GLU A 620     -22.875 -15.102 -28.344  1.00 43.66           C  
ATOM   4749  CD  GLU A 620     -22.234 -16.453 -28.562  1.00 43.66           C  
ATOM   4750  OE1 GLU A 620     -22.922 -17.391 -29.047  1.00 43.66           O  
ATOM   4751  OE2 GLU A 620     -21.031 -16.594 -28.266  1.00 43.66           O  
ATOM   4752  N   PHE A 621     -21.797 -10.562 -26.359  1.00 36.59           N  
ATOM   4753  CA  PHE A 621     -21.172  -9.812 -25.281  1.00 36.59           C  
ATOM   4754  C   PHE A 621     -22.172  -8.867 -24.609  1.00 36.59           C  
ATOM   4755  CB  PHE A 621     -19.969  -9.016 -25.797  1.00 36.59           C  
ATOM   4756  O   PHE A 621     -21.797  -7.988 -23.844  1.00 36.59           O  
ATOM   4757  CG  PHE A 621     -18.719  -9.836 -25.938  1.00 36.59           C  
ATOM   4758  CD1 PHE A 621     -17.922 -10.102 -24.844  1.00 36.59           C  
ATOM   4759  CD2 PHE A 621     -18.344 -10.352 -27.188  1.00 36.59           C  
ATOM   4760  CE1 PHE A 621     -16.750 -10.859 -24.969  1.00 36.59           C  
ATOM   4761  CE2 PHE A 621     -17.188 -11.109 -27.312  1.00 36.59           C  
ATOM   4762  CZ  PHE A 621     -16.391 -11.367 -26.219  1.00 36.59           C  
ATOM   4763  N   GLY A 622     -23.391  -9.398 -24.188  1.00 29.53           N  
ATOM   4764  CA  GLY A 622     -24.438  -8.656 -23.516  1.00 29.53           C  
ATOM   4765  C   GLY A 622     -25.250  -9.516 -22.562  1.00 29.53           C  
ATOM   4766  O   GLY A 622     -25.859 -10.508 -22.969  1.00 29.53           O  
ATOM   4767  N   GLY A 623     -24.578  -9.961 -21.469  1.00 25.23           N  
ATOM   4768  CA  GLY A 623     -25.188 -10.406 -20.234  1.00 25.23           C  
ATOM   4769  C   GLY A 623     -26.203  -9.414 -19.672  1.00 25.23           C  
ATOM   4770  O   GLY A 623     -26.062  -8.211 -19.875  1.00 25.23           O  
ATOM   4771  N   SER A 624     -27.531  -9.609 -19.891  1.00 25.06           N  
ATOM   4772  CA  SER A 624     -28.828  -9.453 -19.250  1.00 25.06           C  
ATOM   4773  C   SER A 624     -29.000  -8.055 -18.656  1.00 25.06           C  
ATOM   4774  CB  SER A 624     -29.031 -10.508 -18.172  1.00 25.06           C  
ATOM   4775  O   SER A 624     -28.266  -7.680 -17.750  1.00 25.06           O  
ATOM   4776  OG  SER A 624     -28.609 -10.023 -16.906  1.00 25.06           O  
ATOM   4777  N   VAL A 625     -29.203  -6.898 -19.406  1.00 27.33           N  
ATOM   4778  CA  VAL A 625     -29.859  -5.773 -18.750  1.00 27.33           C  
ATOM   4779  C   VAL A 625     -30.938  -5.195 -19.672  1.00 27.33           C  
ATOM   4780  CB  VAL A 625     -28.844  -4.676 -18.359  1.00 27.33           C  
ATOM   4781  O   VAL A 625     -30.672  -4.945 -20.859  1.00 27.33           O  
ATOM   4782  CG1 VAL A 625     -29.453  -3.738 -17.312  1.00 27.33           C  
ATOM   4783  CG2 VAL A 625     -27.547  -5.305 -17.844  1.00 27.33           C  
ATOM   4784  N   THR A 626     -32.219  -5.645 -19.609  1.00 26.11           N  
ATOM   4785  CA  THR A 626     -33.562  -5.105 -19.703  1.00 26.11           C  
ATOM   4786  C   THR A 626     -33.562  -3.590 -19.516  1.00 26.11           C  
ATOM   4787  CB  THR A 626     -34.500  -5.750 -18.656  1.00 26.11           C  
ATOM   4788  O   THR A 626     -33.062  -3.088 -18.484  1.00 26.11           O  
ATOM   4789  CG2 THR A 626     -35.062  -7.066 -19.172  1.00 26.11           C  
ATOM   4790  OG1 THR A 626     -33.750  -5.992 -17.453  1.00 26.11           O  
ATOM   4791  N   GLU A 627     -33.125  -2.748 -20.516  1.00 28.31           N  
ATOM   4792  CA  GLU A 627     -33.812  -1.489 -20.797  1.00 28.31           C  
ATOM   4793  C   GLU A 627     -33.188  -0.781 -22.000  1.00 28.31           C  
ATOM   4794  CB  GLU A 627     -33.812  -0.573 -19.578  1.00 28.31           C  
ATOM   4795  O   GLU A 627     -31.953  -0.674 -22.078  1.00 28.31           O  
ATOM   4796  CG  GLU A 627     -34.719  -1.027 -18.453  1.00 28.31           C  
ATOM   4797  CD  GLU A 627     -34.969   0.045 -17.406  1.00 28.31           C  
ATOM   4798  OE1 GLU A 627     -35.750  -0.199 -16.469  1.00 28.31           O  
ATOM   4799  OE2 GLU A 627     -34.375   1.139 -17.531  1.00 28.31           O  
ATOM   4800  N   SER A 628     -33.625  -1.016 -23.328  1.00 26.28           N  
ATOM   4801  CA  SER A 628     -34.094  -0.177 -24.438  1.00 26.28           C  
ATOM   4802  C   SER A 628     -33.094   0.946 -24.734  1.00 26.28           C  
ATOM   4803  CB  SER A 628     -35.469   0.414 -24.109  1.00 26.28           C  
ATOM   4804  O   SER A 628     -32.875   1.800 -23.875  1.00 26.28           O  
ATOM   4805  OG  SER A 628     -35.344   1.730 -23.609  1.00 26.28           O  
ATOM   4806  N   ASN A 629     -31.938   0.627 -25.453  1.00 27.45           N  
ATOM   4807  CA  ASN A 629     -31.312   1.546 -26.406  1.00 27.45           C  
ATOM   4808  C   ASN A 629     -30.047   0.950 -27.016  1.00 27.45           C  
ATOM   4809  CB  ASN A 629     -31.000   2.883 -25.734  1.00 27.45           C  
ATOM   4810  O   ASN A 629     -29.219   0.392 -26.297  1.00 27.45           O  
ATOM   4811  CG  ASN A 629     -32.250   3.727 -25.500  1.00 27.45           C  
ATOM   4812  ND2 ASN A 629     -32.094   4.805 -24.734  1.00 27.45           N  
ATOM   4813  OD1 ASN A 629     -33.312   3.408 -25.984  1.00 27.45           O  
ATOM   4814  N   ALA A 630     -30.094  -0.001 -28.156  1.00 31.78           N  
ATOM   4815  CA  ALA A 630     -29.281  -0.250 -29.344  1.00 31.78           C  
ATOM   4816  C   ALA A 630     -28.109  -1.168 -29.016  1.00 31.78           C  
ATOM   4817  CB  ALA A 630     -28.781   1.067 -29.922  1.00 31.78           C  
ATOM   4818  O   ALA A 630     -27.375  -0.937 -28.047  1.00 31.78           O  
ATOM   4819  N   LEU A 631     -28.250  -2.531 -28.938  1.00 35.22           N  
ATOM   4820  CA  LEU A 631     -27.219  -3.568 -28.953  1.00 35.22           C  
ATOM   4821  C   LEU A 631     -25.859  -2.977 -29.266  1.00 35.22           C  
ATOM   4822  CB  LEU A 631     -27.578  -4.660 -29.953  1.00 35.22           C  
ATOM   4823  O   LEU A 631     -25.703  -2.270 -30.266  1.00 35.22           O  
ATOM   4824  CG  LEU A 631     -28.734  -5.578 -29.594  1.00 35.22           C  
ATOM   4825  CD1 LEU A 631     -29.250  -6.312 -30.828  1.00 35.22           C  
ATOM   4826  CD2 LEU A 631     -28.328  -6.570 -28.516  1.00 35.22           C  
ATOM   4827  N   ASP A 632     -25.094  -2.316 -28.359  1.00 45.28           N  
ATOM   4828  CA  ASP A 632     -23.781  -1.704 -28.484  1.00 45.28           C  
ATOM   4829  C   ASP A 632     -22.906  -2.473 -29.484  1.00 45.28           C  
ATOM   4830  CB  ASP A 632     -23.094  -1.634 -27.125  1.00 45.28           C  
ATOM   4831  O   ASP A 632     -22.656  -3.666 -29.297  1.00 45.28           O  
ATOM   4832  CG  ASP A 632     -23.750  -0.652 -26.172  1.00 45.28           C  
ATOM   4833  OD1 ASP A 632     -24.406   0.306 -26.641  1.00 45.28           O  
ATOM   4834  OD2 ASP A 632     -23.609  -0.835 -24.953  1.00 45.28           O  
ATOM   4835  N   GLU A 633     -23.219  -2.328 -30.906  1.00 54.59           N  
ATOM   4836  CA  GLU A 633     -22.328  -2.793 -31.969  1.00 54.59           C  
ATOM   4837  C   GLU A 633     -20.859  -2.455 -31.656  1.00 54.59           C  
ATOM   4838  CB  GLU A 633     -22.719  -2.184 -33.312  1.00 54.59           C  
ATOM   4839  O   GLU A 633     -20.578  -1.369 -31.141  1.00 54.59           O  
ATOM   4840  CG  GLU A 633     -23.922  -2.861 -33.969  1.00 54.59           C  
ATOM   4841  CD  GLU A 633     -24.297  -2.264 -35.312  1.00 54.59           C  
ATOM   4842  OE1 GLU A 633     -25.250  -2.764 -35.938  1.00 54.59           O  
ATOM   4843  OE2 GLU A 633     -23.625  -1.288 -35.719  1.00 54.59           O  
ATOM   4844  N   ILE A 634     -19.922  -3.518 -31.422  1.00 56.59           N  
ATOM   4845  CA  ILE A 634     -18.484  -3.326 -31.328  1.00 56.59           C  
ATOM   4846  C   ILE A 634     -18.000  -2.416 -32.469  1.00 56.59           C  
ATOM   4847  CB  ILE A 634     -17.734  -4.676 -31.359  1.00 56.59           C  
ATOM   4848  O   ILE A 634     -18.188  -2.734 -33.625  1.00 56.59           O  
ATOM   4849  CG1 ILE A 634     -18.172  -5.566 -30.203  1.00 56.59           C  
ATOM   4850  CG2 ILE A 634     -16.219  -4.449 -31.344  1.00 56.59           C  
ATOM   4851  CD1 ILE A 634     -17.594  -6.973 -30.234  1.00 56.59           C  
ATOM   4852  N   LYS A 635     -17.531  -1.221 -32.125  1.00 60.84           N  
ATOM   4853  CA  LYS A 635     -17.109  -0.214 -33.094  1.00 60.84           C  
ATOM   4854  C   LYS A 635     -15.609  -0.318 -33.375  1.00 60.84           C  
ATOM   4855  CB  LYS A 635     -17.453   1.189 -32.594  1.00 60.84           C  
ATOM   4856  O   LYS A 635     -15.164  -0.180 -34.531  1.00 60.84           O  
ATOM   4857  CG  LYS A 635     -18.938   1.529 -32.688  1.00 60.84           C  
ATOM   4858  CD  LYS A 635     -19.156   3.029 -32.844  1.00 60.84           C  
ATOM   4859  CE  LYS A 635     -20.625   3.365 -32.969  1.00 60.84           C  
ATOM   4860  NZ  LYS A 635     -20.844   4.828 -33.188  1.00 60.84           N  
ATOM   4861  N   TYR A 636     -14.820  -0.731 -32.312  1.00 61.88           N  
ATOM   4862  CA  TYR A 636     -13.375  -0.866 -32.406  1.00 61.88           C  
ATOM   4863  C   TYR A 636     -12.883  -2.104 -31.672  1.00 61.88           C  
ATOM   4864  CB  TYR A 636     -12.672   0.381 -31.875  1.00 61.88           C  
ATOM   4865  O   TYR A 636     -13.406  -2.447 -30.609  1.00 61.88           O  
ATOM   4866  CG  TYR A 636     -13.266   1.678 -32.375  1.00 61.88           C  
ATOM   4867  CD1 TYR A 636     -13.047   2.111 -33.688  1.00 61.88           C  
ATOM   4868  CD2 TYR A 636     -14.047   2.471 -31.531  1.00 61.88           C  
ATOM   4869  CE1 TYR A 636     -13.594   3.305 -34.125  1.00 61.88           C  
ATOM   4870  CE2 TYR A 636     -14.594   3.668 -31.984  1.00 61.88           C  
ATOM   4871  OH  TYR A 636     -14.898   5.258 -33.750  1.00 61.88           O  
ATOM   4872  CZ  TYR A 636     -14.359   4.074 -33.281  1.00 61.88           C  
ATOM   4873  N   ILE A 637     -11.875  -2.766 -32.250  1.00 63.91           N  
ATOM   4874  CA  ILE A 637     -11.148  -3.836 -31.562  1.00 63.91           C  
ATOM   4875  C   ILE A 637      -9.672  -3.465 -31.453  1.00 63.91           C  
ATOM   4876  CB  ILE A 637     -11.305  -5.184 -32.312  1.00 63.91           C  
ATOM   4877  O   ILE A 637      -9.031  -3.123 -32.438  1.00 63.91           O  
ATOM   4878  CG1 ILE A 637     -12.773  -5.605 -32.344  1.00 63.91           C  
ATOM   4879  CG2 ILE A 637     -10.430  -6.262 -31.656  1.00 63.91           C  
ATOM   4880  CD1 ILE A 637     -13.047  -6.852 -33.156  1.00 63.91           C  
ATOM   4881  N   PHE A 638      -9.234  -3.391 -30.156  1.00 62.72           N  
ATOM   4882  CA  PHE A 638      -7.812  -3.131 -29.938  1.00 62.72           C  
ATOM   4883  C   PHE A 638      -7.066  -4.426 -29.641  1.00 62.72           C  
ATOM   4884  CB  PHE A 638      -7.621  -2.135 -28.797  1.00 62.72           C  
ATOM   4885  O   PHE A 638      -7.500  -5.219 -28.812  1.00 62.72           O  
ATOM   4886  CG  PHE A 638      -8.055  -0.733 -29.125  1.00 62.72           C  
ATOM   4887  CD1 PHE A 638      -7.176   0.157 -29.734  1.00 62.72           C  
ATOM   4888  CD2 PHE A 638      -9.344  -0.306 -28.828  1.00 62.72           C  
ATOM   4889  CE1 PHE A 638      -7.574   1.455 -30.031  1.00 62.72           C  
ATOM   4890  CE2 PHE A 638      -9.750   0.990 -29.141  1.00 62.72           C  
ATOM   4891  CZ  PHE A 638      -8.867   1.869 -29.734  1.00 62.72           C  
ATOM   4892  N   ILE A 639      -5.961  -4.648 -30.297  1.00 61.94           N  
ATOM   4893  CA  ILE A 639      -5.180  -5.875 -30.172  1.00 61.94           C  
ATOM   4894  C   ILE A 639      -3.775  -5.539 -29.672  1.00 61.94           C  
ATOM   4895  CB  ILE A 639      -5.109  -6.645 -31.500  1.00 61.94           C  
ATOM   4896  O   ILE A 639      -3.080  -4.715 -30.266  1.00 61.94           O  
ATOM   4897  CG1 ILE A 639      -6.520  -6.891 -32.062  1.00 61.94           C  
ATOM   4898  CG2 ILE A 639      -4.355  -7.969 -31.328  1.00 61.94           C  
ATOM   4899  CD1 ILE A 639      -6.551  -7.215 -33.531  1.00 61.94           C  
ATOM   4900  N   GLN A 640      -3.506  -6.133 -28.562  1.00 58.50           N  
ATOM   4901  CA  GLN A 640      -2.199  -5.934 -27.938  1.00 58.50           C  
ATOM   4902  C   GLN A 640      -1.400  -7.234 -27.906  1.00 58.50           C  
ATOM   4903  CB  GLN A 640      -2.354  -5.375 -26.531  1.00 58.50           C  
ATOM   4904  O   GLN A 640      -1.949  -8.297 -27.609  1.00 58.50           O  
ATOM   4905  CG  GLN A 640      -1.033  -4.996 -25.859  1.00 58.50           C  
ATOM   4906  CD  GLN A 640      -1.215  -4.438 -24.469  1.00 58.50           C  
ATOM   4907  NE2 GLN A 640      -0.112  -4.051 -23.828  1.00 58.50           N  
ATOM   4908  OE1 GLN A 640      -2.338  -4.352 -23.953  1.00 58.50           O  
ATOM   4909  N   THR A 641      -0.057  -7.117 -28.281  1.00 53.97           N  
ATOM   4910  CA  THR A 641       0.773  -8.312 -28.188  1.00 53.97           C  
ATOM   4911  C   THR A 641       1.915  -8.094 -27.188  1.00 53.97           C  
ATOM   4912  CB  THR A 641       1.349  -8.719 -29.547  1.00 53.97           C  
ATOM   4913  O   THR A 641       2.320  -6.953 -26.953  1.00 53.97           O  
ATOM   4914  CG2 THR A 641       0.288  -8.617 -30.641  1.00 53.97           C  
ATOM   4915  OG1 THR A 641       2.439  -7.844 -29.875  1.00 53.97           O  
ATOM   4916  N   THR A 642       2.328  -9.031 -26.344  1.00 45.41           N  
ATOM   4917  CA  THR A 642       3.340  -9.039 -25.297  1.00 45.41           C  
ATOM   4918  C   THR A 642       4.719  -9.344 -25.875  1.00 45.41           C  
ATOM   4919  CB  THR A 642       3.004 -10.070 -24.203  1.00 45.41           C  
ATOM   4920  O   THR A 642       5.738  -8.938 -25.312  1.00 45.41           O  
ATOM   4921  CG2 THR A 642       2.182  -9.445 -23.094  1.00 45.41           C  
ATOM   4922  OG1 THR A 642       2.254 -11.148 -24.781  1.00 45.41           O  
ATOM   4923  N   TYR A 643       4.906  -9.391 -27.422  1.00 41.94           N  
ATOM   4924  CA  TYR A 643       6.219  -9.711 -27.969  1.00 41.94           C  
ATOM   4925  C   TYR A 643       6.230  -9.562 -29.484  1.00 41.94           C  
ATOM   4926  CB  TYR A 643       6.625 -11.141 -27.578  1.00 41.94           C  
ATOM   4927  O   TYR A 643       5.473 -10.234 -30.188  1.00 41.94           O  
ATOM   4928  CG  TYR A 643       7.367 -11.227 -26.266  1.00 41.94           C  
ATOM   4929  CD1 TYR A 643       8.742 -11.008 -26.203  1.00 41.94           C  
ATOM   4930  CD2 TYR A 643       6.695 -11.531 -25.094  1.00 41.94           C  
ATOM   4931  CE1 TYR A 643       9.430 -11.086 -25.000  1.00 41.94           C  
ATOM   4932  CE2 TYR A 643       7.375 -11.609 -23.875  1.00 41.94           C  
ATOM   4933  OH  TYR A 643       9.414 -11.469 -22.641  1.00 41.94           O  
ATOM   4934  CZ  TYR A 643       8.734 -11.391 -23.844  1.00 41.94           C  
ATOM   4935  N   ALA A 644       6.543  -8.391 -30.141  1.00 40.03           N  
ATOM   4936  CA  ALA A 644       6.512  -8.320 -31.594  1.00 40.03           C  
ATOM   4937  C   ALA A 644       7.906  -8.086 -32.156  1.00 40.03           C
[truncated: 93,151 more chars]
