# Supplementary material for: Effect of Structural Trimming on the Therapeutic Efficacy of K2 Capsule Depolymerase’s Klebsiella pneumoniae Phage B1
Source: Antibiotics (Basel). 2026 Jul 17;15(7):698. doi: 10.3390/antibiotics15070698 (PMC13405766; doi:10.3390/antibiotics15070698)
Supplement: Supplementary file 1 [file antibiotics-15-00698-s001.zip › D4_N200_0974b_unrelaxed_rank_005_alphafold2_ptm_model_1_seed_000.pdb]

MODEL     1                                                                     
ATOM      1  N   GLY A   1      23.578  -5.766 -32.500  1.00 87.19           N  
ATOM      2  CA  GLY A   1      24.688  -6.066 -31.609  1.00 87.19           C  
ATOM      3  C   GLY A   1      24.297  -6.121 -30.141  1.00 87.19           C  
ATOM      4  O   GLY A   1      23.141  -5.824 -29.797  1.00 87.19           O  
ATOM      5  N   ARG A   2      24.969  -6.836 -29.375  1.00 94.12           N  
ATOM      6  CA  ARG A   2      24.719  -7.035 -27.953  1.00 94.12           C  
ATOM      7  C   ARG A   2      25.797  -6.348 -27.109  1.00 94.12           C  
ATOM      8  CB  ARG A   2      24.672  -8.523 -27.609  1.00 94.12           C  
ATOM      9  O   ARG A   2      26.969  -6.340 -27.484  1.00 94.12           O  
ATOM     10  CG  ARG A   2      23.469  -9.250 -28.188  1.00 94.12           C  
ATOM     11  CD  ARG A   2      23.453 -10.719 -27.797  1.00 94.12           C  
ATOM     12  NE  ARG A   2      22.266 -11.398 -28.328  1.00 94.12           N  
ATOM     13  NH1 ARG A   2      22.781 -13.453 -27.391  1.00 94.12           N  
ATOM     14  NH2 ARG A   2      20.875 -13.203 -28.641  1.00 94.12           N  
ATOM     15  CZ  ARG A   2      21.984 -12.680 -28.109  1.00 94.12           C  
ATOM     16  N   VAL A   3      25.406  -5.789 -26.109  1.00 96.56           N  
ATOM     17  CA  VAL A   3      26.312  -5.168 -25.156  1.00 96.56           C  
ATOM     18  C   VAL A   3      26.156  -5.809 -23.781  1.00 96.56           C  
ATOM     19  CB  VAL A   3      26.094  -3.641 -25.062  1.00 96.56           C  
ATOM     20  O   VAL A   3      25.031  -6.152 -23.391  1.00 96.56           O  
ATOM     21  CG1 VAL A   3      24.703  -3.334 -24.531  1.00 96.56           C  
ATOM     22  CG2 VAL A   3      27.156  -2.998 -24.188  1.00 96.56           C  
ATOM     23  N   SER A   4      27.188  -5.996 -23.125  1.00 94.94           N  
ATOM     24  CA  SER A   4      27.250  -6.895 -21.969  1.00 94.94           C  
ATOM     25  C   SER A   4      26.672  -6.234 -20.719  1.00 94.94           C  
ATOM     26  CB  SER A   4      28.688  -7.344 -21.703  1.00 94.94           C  
ATOM     27  O   SER A   4      26.141  -6.914 -19.844  1.00 94.94           O  
ATOM     28  OG  SER A   4      29.531  -6.223 -21.500  1.00 94.94           O  
ATOM     29  N   SER A   5      26.656  -4.879 -20.641  1.00 97.06           N  
ATOM     30  CA  SER A   5      26.234  -4.203 -19.422  1.00 97.06           C  
ATOM     31  C   SER A   5      25.828  -2.760 -19.703  1.00 97.06           C  
ATOM     32  CB  SER A   5      27.344  -4.230 -18.359  1.00 97.06           C  
ATOM     33  O   SER A   5      26.172  -2.203 -20.750  1.00 97.06           O  
ATOM     34  OG  SER A   5      28.438  -3.441 -18.781  1.00 97.06           O  
ATOM     35  N   PHE A   6      25.125  -2.201 -18.719  1.00 97.25           N  
ATOM     36  CA  PHE A   6      24.688  -0.813 -18.844  1.00 97.25           C  
ATOM     37  C   PHE A   6      25.891   0.125 -18.844  1.00 97.25           C  
ATOM     38  CB  PHE A   6      23.734  -0.441 -17.688  1.00 97.25           C  
ATOM     39  O   PHE A   6      25.906   1.108 -19.594  1.00 97.25           O  
ATOM     40  CG  PHE A   6      23.000   0.850 -17.922  1.00 97.25           C  
ATOM     41  CD1 PHE A   6      23.453   2.033 -17.344  1.00 97.25           C  
ATOM     42  CD2 PHE A   6      21.844   0.879 -18.703  1.00 97.25           C  
ATOM     43  CE1 PHE A   6      22.766   3.229 -17.547  1.00 97.25           C  
ATOM     44  CE2 PHE A   6      21.156   2.070 -18.906  1.00 97.25           C  
ATOM     45  CZ  PHE A   6      21.625   3.244 -18.328  1.00 97.25           C  
ATOM     46  N   ALA A   7      26.906  -0.143 -18.094  1.00 97.12           N  
ATOM     47  CA  ALA A   7      28.141   0.637 -18.078  1.00 97.12           C  
ATOM     48  C   ALA A   7      28.812   0.634 -19.453  1.00 97.12           C  
ATOM     49  CB  ALA A   7      29.109   0.095 -17.031  1.00 97.12           C  
ATOM     50  O   ALA A   7      29.281   1.674 -19.922  1.00 97.12           O  
ATOM     51  N   ALA A   8      28.812  -0.515 -20.078  1.00 97.44           N  
ATOM     52  CA  ALA A   8      29.375  -0.626 -21.422  1.00 97.44           C  
ATOM     53  C   ALA A   8      28.516   0.132 -22.438  1.00 97.44           C  
ATOM     54  CB  ALA A   8      29.500  -2.094 -21.828  1.00 97.44           C  
ATOM     55  O   ALA A   8      29.047   0.717 -23.391  1.00 97.44           O  
ATOM     56  N   LEU A   9      27.219   0.071 -22.250  1.00 97.81           N  
ATOM     57  CA  LEU A   9      26.281   0.775 -23.125  1.00 97.81           C  
ATOM     58  C   LEU A   9      26.531   2.279 -23.078  1.00 97.81           C  
ATOM     59  CB  LEU A   9      24.844   0.478 -22.703  1.00 97.81           C  
ATOM     60  O   LEU A   9      26.484   2.945 -24.125  1.00 97.81           O  
ATOM     61  CG  LEU A   9      23.750   1.098 -23.578  1.00 97.81           C  
ATOM     62  CD1 LEU A   9      23.875   0.614 -25.016  1.00 97.81           C  
ATOM     63  CD2 LEU A   9      22.359   0.765 -23.016  1.00 97.81           C  
ATOM     64  N   ARG A  10      26.906   2.828 -21.953  1.00 97.56           N  
ATOM     65  CA  ARG A  10      27.188   4.250 -21.797  1.00 97.56           C  
ATOM     66  C   ARG A  10      28.375   4.668 -22.672  1.00 97.56           C  
ATOM     67  CB  ARG A  10      27.469   4.586 -20.328  1.00 97.56           C  
ATOM     68  O   ARG A  10      28.469   5.824 -23.094  1.00 97.56           O  
ATOM     69  CG  ARG A  10      26.234   4.590 -19.453  1.00 97.56           C  
ATOM     70  CD  ARG A  10      26.531   5.086 -18.047  1.00 97.56           C  
ATOM     71  NE  ARG A  10      25.359   5.012 -17.188  1.00 97.56           N  
ATOM     72  NH1 ARG A  10      26.156   3.258 -15.906  1.00 97.56           N  
ATOM     73  NH2 ARG A  10      24.094   4.164 -15.461  1.00 97.56           N  
ATOM     74  CZ  ARG A  10      25.203   4.145 -16.188  1.00 97.56           C  
ATOM     75  N   ASN A  11      29.203   3.693 -22.953  1.00 97.06           N  
ATOM     76  CA  ASN A  11      30.453   3.973 -23.656  1.00 97.06           C  
ATOM     77  C   ASN A  11      30.391   3.529 -25.109  1.00 97.06           C  
ATOM     78  CB  ASN A  11      31.625   3.299 -22.938  1.00 97.06           C  
ATOM     79  O   ASN A  11      31.375   3.660 -25.844  1.00 97.06           O  
ATOM     80  CG  ASN A  11      31.875   3.867 -21.562  1.00 97.06           C  
ATOM     81  ND2 ASN A  11      32.031   2.990 -20.578  1.00 97.06           N  
ATOM     82  OD1 ASN A  11      31.922   5.086 -21.375  1.00 97.06           O  
ATOM     83  N   LEU A  12      29.266   3.072 -25.422  1.00 96.88           N  
ATOM     84  CA  LEU A  12      29.109   2.576 -26.781  1.00 96.88           C  
ATOM     85  C   LEU A  12      28.578   3.672 -27.703  1.00 96.88           C  
ATOM     86  CB  LEU A  12      28.156   1.375 -26.812  1.00 96.88           C  
ATOM     87  O   LEU A  12      27.406   4.004 -27.672  1.00 96.88           O  
ATOM     88  CG  LEU A  12      27.891   0.757 -28.188  1.00 96.88           C  
ATOM     89  CD1 LEU A  12      29.156   0.150 -28.750  1.00 96.88           C  
ATOM     90  CD2 LEU A  12      26.781  -0.293 -28.094  1.00 96.88           C  
ATOM     91  N   LYS A  13      29.438   4.266 -28.594  1.00 96.50           N  
ATOM     92  CA  LYS A  13      29.047   5.301 -29.547  1.00 96.50           C  
ATOM     93  C   LYS A  13      28.297   4.703 -30.734  1.00 96.50           C  
ATOM     94  CB  LYS A  13      30.281   6.074 -30.031  1.00 96.50           C  
ATOM     95  O   LYS A  13      28.828   3.830 -31.422  1.00 96.50           O  
ATOM     96  CG  LYS A  13      29.953   7.262 -30.922  1.00 96.50           C  
ATOM     97  CD  LYS A  13      31.203   8.031 -31.312  1.00 96.50           C  
ATOM     98  CE  LYS A  13      30.875   9.219 -32.188  1.00 96.50           C  
ATOM     99  NZ  LYS A  13      32.094  10.008 -32.562  1.00 96.50           N  
ATOM    100  N   PRO A  14      27.016   5.152 -30.922  1.00 96.50           N  
ATOM    101  CA  PRO A  14      26.281   4.645 -32.094  1.00 96.50           C  
ATOM    102  C   PRO A  14      26.828   5.160 -33.406  1.00 96.50           C  
ATOM    103  CB  PRO A  14      24.844   5.156 -31.859  1.00 96.50           C  
ATOM    104  O   PRO A  14      27.391   6.254 -33.469  1.00 96.50           O  
ATOM    105  CG  PRO A  14      25.016   6.402 -31.047  1.00 96.50           C  
ATOM    106  CD  PRO A  14      26.219   6.230 -30.156  1.00 96.50           C  
ATOM    107  N   LYS A  15      26.672   4.438 -34.469  1.00 94.62           N  
ATOM    108  CA  LYS A  15      27.141   4.828 -35.781  1.00 94.62           C  
ATOM    109  C   LYS A  15      26.172   5.828 -36.438  1.00 94.62           C  
ATOM    110  CB  LYS A  15      27.297   3.600 -36.688  1.00 94.62           C  
ATOM    111  O   LYS A  15      26.594   6.688 -37.219  1.00 94.62           O  
ATOM    112  CG  LYS A  15      28.422   2.666 -36.281  1.00 94.62           C  
ATOM    113  CD  LYS A  15      28.547   1.479 -37.219  1.00 94.62           C  
ATOM    114  CE  LYS A  15      29.625   0.514 -36.781  1.00 94.62           C  
ATOM    115  NZ  LYS A  15      29.719  -0.681 -37.656  1.00 94.62           N  
ATOM    116  N   LYS A  16      24.938   5.750 -36.125  1.00 94.31           N  
ATOM    117  CA  LYS A  16      23.859   6.625 -36.562  1.00 94.31           C  
ATOM    118  C   LYS A  16      22.688   6.602 -35.594  1.00 94.31           C  
ATOM    119  CB  LYS A  16      23.391   6.227 -37.969  1.00 94.31           C  
ATOM    120  O   LYS A  16      22.547   5.656 -34.812  1.00 94.31           O  
ATOM    121  CG  LYS A  16      22.812   4.816 -38.031  1.00 94.31           C  
ATOM    122  CD  LYS A  16      22.422   4.453 -39.469  1.00 94.31           C  
ATOM    123  CE  LYS A  16      21.844   3.047 -39.531  1.00 94.31           C  
ATOM    124  NZ  LYS A  16      21.484   2.674 -40.938  1.00 94.31           N  
ATOM    125  N   SER A  17      21.859   7.664 -35.625  1.00 96.62           N  
ATOM    126  CA  SER A  17      20.641   7.691 -34.844  1.00 96.62           C  
ATOM    127  C   SER A  17      19.672   6.609 -35.312  1.00 96.62           C  
ATOM    128  CB  SER A  17      19.969   9.062 -34.938  1.00 96.62           C  
ATOM    129  O   SER A  17      19.531   6.344 -36.500  1.00 96.62           O  
ATOM    130  OG  SER A  17      18.875   9.164 -34.031  1.00 96.62           O  
ATOM    131  N   GLY A  18      19.016   5.938 -34.281  1.00 97.06           N  
ATOM    132  CA  GLY A  18      18.016   4.938 -34.625  1.00 97.06           C  
ATOM    133  C   GLY A  18      18.547   3.521 -34.625  1.00 97.06           C  
ATOM    134  O   GLY A  18      17.828   2.572 -34.938  1.00 97.06           O  
ATOM    135  N   GLN A  19      19.812   3.441 -34.219  1.00 97.56           N  
ATOM    136  CA  GLN A  19      20.438   2.131 -34.094  1.00 97.56           C  
ATOM    137  C   GLN A  19      19.938   1.403 -32.844  1.00 97.56           C  
ATOM    138  CB  GLN A  19      21.969   2.270 -34.031  1.00 97.56           C  
ATOM    139  O   GLN A  19      19.781   2.008 -31.781  1.00 97.56           O  
ATOM    140  CG  GLN A  19      22.703   0.939 -34.062  1.00 97.56           C  
ATOM    141  CD  GLN A  19      24.219   1.108 -34.156  1.00 97.56           C  
ATOM    142  NE2 GLN A  19      24.938   0.178 -33.531  1.00 97.56           N  
ATOM    143  OE1 GLN A  19      24.719   2.066 -34.750  1.00 97.56           O  
ATOM    144  N   HIS A  20      19.719   0.050 -33.031  1.00 97.62           N  
ATOM    145  CA  HIS A  20      19.250  -0.765 -31.922  1.00 97.62           C  
ATOM    146  C   HIS A  20      20.375  -1.629 -31.359  1.00 97.62           C  
ATOM    147  CB  HIS A  20      18.078  -1.646 -32.344  1.00 97.62           C  
ATOM    148  O   HIS A  20      21.203  -2.139 -32.125  1.00 97.62           O  
ATOM    149  CG  HIS A  20      16.812  -0.885 -32.594  1.00 97.62           C  
ATOM    150  CD2 HIS A  20      16.500   0.034 -33.562  1.00 97.62           C  
ATOM    151  ND1 HIS A  20      15.695  -1.035 -31.828  1.00 97.62           N  
ATOM    152  CE1 HIS A  20      14.742  -0.239 -32.281  1.00 97.62           C  
ATOM    153  NE2 HIS A  20      15.203   0.421 -33.312  1.00 97.62           N  
ATOM    154  N   VAL A  21      20.266  -1.820 -30.062  1.00 97.75           N  
ATOM    155  CA  VAL A  21      21.219  -2.723 -29.438  1.00 97.75           C  
ATOM    156  C   VAL A  21      20.562  -3.471 -28.281  1.00 97.75           C  
ATOM    157  CB  VAL A  21      22.469  -1.964 -28.922  1.00 97.75           C  
ATOM    158  O   VAL A  21      19.703  -2.920 -27.594  1.00 97.75           O  
ATOM    159  CG1 VAL A  21      22.109  -1.026 -27.781  1.00 97.75           C  
ATOM    160  CG2 VAL A  21      23.547  -2.949 -28.484  1.00 97.75           C  
ATOM    161  N   LEU A  22      20.938  -4.703 -28.156  1.00 97.31           N  
ATOM    162  CA  LEU A  22      20.422  -5.504 -27.062  1.00 97.31           C  
ATOM    163  C   LEU A  22      21.375  -5.477 -25.875  1.00 97.31           C  
ATOM    164  CB  LEU A  22      20.188  -6.949 -27.516  1.00 97.31           C  
ATOM    165  O   LEU A  22      22.562  -5.773 -26.016  1.00 97.31           O  
ATOM    166  CG  LEU A  22      19.031  -7.180 -28.484  1.00 97.31           C  
ATOM    167  CD1 LEU A  22      19.031  -8.625 -28.969  1.00 97.31           C  
ATOM    168  CD2 LEU A  22      17.703  -6.820 -27.844  1.00 97.31           C  
ATOM    169  N   LEU A  23      20.859  -5.062 -24.734  1.00 97.00           N  
ATOM    170  CA  LEU A  23      21.578  -5.133 -23.469  1.00 97.00           C  
ATOM    171  C   LEU A  23      21.359  -6.488 -22.797  1.00 97.00           C  
ATOM    172  CB  LEU A  23      21.109  -4.012 -22.531  1.00 97.00           C  
ATOM    173  O   LEU A  23      20.219  -6.891 -22.547  1.00 97.00           O  
ATOM    174  CG  LEU A  23      21.781  -3.951 -21.156  1.00 97.00           C  
ATOM    175  CD1 LEU A  23      23.250  -3.545 -21.312  1.00 97.00           C  
ATOM    176  CD2 LEU A  23      21.047  -2.982 -20.234  1.00 97.00           C  
ATOM    177  N   THR A  24      22.453  -7.145 -22.531  1.00 94.62           N  
ATOM    178  CA  THR A  24      22.406  -8.484 -21.953  1.00 94.62           C  
ATOM    179  C   THR A  24      21.969  -8.445 -20.500  1.00 94.62           C  
ATOM    180  CB  THR A  24      23.781  -9.188 -22.062  1.00 94.62           C  
ATOM    181  O   THR A  24      21.109  -9.219 -20.078  1.00 94.62           O  
ATOM    182  CG2 THR A  24      23.719 -10.594 -21.469  1.00 94.62           C  
ATOM    183  OG1 THR A  24      24.156  -9.273 -23.438  1.00 94.62           O  
ATOM    184  N   SER A  25      22.453  -7.629 -19.625  1.00 94.81           N  
ATOM    185  CA  SER A  25      22.125  -7.395 -18.219  1.00 94.81           C  
ATOM    186  C   SER A  25      22.625  -6.031 -17.750  1.00 94.81           C  
ATOM    187  CB  SER A  25      22.719  -8.492 -17.344  1.00 94.81           C  
ATOM    188  O   SER A  25      23.469  -5.418 -18.406  1.00 94.81           O  
ATOM    189  OG  SER A  25      24.125  -8.492 -17.422  1.00 94.81           O  
ATOM    190  N   TYR A  26      21.969  -5.633 -16.672  1.00 95.62           N  
ATOM    191  CA  TYR A  26      22.406  -4.340 -16.156  1.00 95.62           C  
ATOM    192  C   TYR A  26      23.875  -4.391 -15.727  1.00 95.62           C  
ATOM    193  CB  TYR A  26      21.547  -3.910 -14.969  1.00 95.62           C  
ATOM    194  O   TYR A  26      24.656  -3.490 -16.047  1.00 95.62           O  
ATOM    195  CG  TYR A  26      21.719  -2.463 -14.578  1.00 95.62           C  
ATOM    196  CD1 TYR A  26      22.719  -2.074 -13.703  1.00 95.62           C  
ATOM    197  CD2 TYR A  26      20.875  -1.480 -15.086  1.00 95.62           C  
ATOM    198  CE1 TYR A  26      22.891  -0.741 -13.336  1.00 95.62           C  
ATOM    199  CE2 TYR A  26      21.031  -0.144 -14.734  1.00 95.62           C  
ATOM    200  OH  TYR A  26      22.203   1.536 -13.500  1.00 95.62           O  
ATOM    201  CZ  TYR A  26      22.031   0.215 -13.859  1.00 95.62           C  
ATOM    202  N   TYR A  27      24.281  -5.430 -14.969  1.00 93.62           N  
ATOM    203  CA  TYR A  27      25.656  -5.648 -14.547  1.00 93.62           C  
ATOM    204  C   TYR A  27      26.328  -6.711 -15.406  1.00 93.62           C  
ATOM    205  CB  TYR A  27      25.703  -6.059 -13.078  1.00 93.62           C  
ATOM    206  O   TYR A  27      25.672  -7.648 -15.875  1.00 93.62           O  
ATOM    207  CG  TYR A  27      25.125  -5.031 -12.141  1.00 93.62           C  
ATOM    208  CD1 TYR A  27      25.766  -3.816 -11.914  1.00 93.62           C  
ATOM    209  CD2 TYR A  27      23.922  -5.270 -11.477  1.00 93.62           C  
ATOM    210  CE1 TYR A  27      25.234  -2.869 -11.047  1.00 93.62           C  
ATOM    211  CE2 TYR A  27      23.375  -4.328 -10.609  1.00 93.62           C  
ATOM    212  OH  TYR A  27      23.500  -2.197  -9.547  1.00 93.62           O  
ATOM    213  CZ  TYR A  27      24.031  -3.133 -10.406  1.00 93.62           C  
ATOM    214  N   ASP A  28      27.531  -6.555 -15.570  1.00 92.88           N  
ATOM    215  CA  ASP A  28      28.297  -7.555 -16.312  1.00 92.88           C  
ATOM    216  C   ASP A  28      28.266  -8.906 -15.594  1.00 92.88           C  
ATOM    217  CB  ASP A  28      29.750  -7.098 -16.484  1.00 92.88           C  
ATOM    218  O   ASP A  28      28.453  -8.984 -14.383  1.00 92.88           O  
ATOM    219  CG  ASP A  28      30.469  -7.832 -17.594  1.00 92.88           C  
ATOM    220  OD1 ASP A  28      29.797  -8.430 -18.469  1.00 92.88           O  
ATOM    221  OD2 ASP A  28      31.719  -7.820 -17.609  1.00 92.88           O  
ATOM    222  N   GLY A  29      27.969  -9.992 -16.328  1.00 88.06           N  
ATOM    223  CA  GLY A  29      28.047 -11.328 -15.781  1.00 88.06           C  
ATOM    224  C   GLY A  29      26.828 -11.727 -14.977  1.00 88.06           C  
ATOM    225  O   GLY A  29      26.750 -12.836 -14.453  1.00 88.06           O  
ATOM    226  N   TRP A  30      25.828 -10.812 -14.703  1.00 87.25           N  
ATOM    227  CA  TRP A  30      24.609 -11.016 -13.930  1.00 87.25           C  
ATOM    228  C   TRP A  30      23.703 -12.031 -14.602  1.00 87.25           C  
ATOM    229  CB  TRP A  30      23.859  -9.688 -13.742  1.00 87.25           C  
ATOM    230  O   TRP A  30      23.109 -12.883 -13.938  1.00 87.25           O  
ATOM    231  CG  TRP A  30      22.797  -9.727 -12.688  1.00 87.25           C  
ATOM    232  CD1 TRP A  30      22.578 -10.727 -11.781  1.00 87.25           C  
ATOM    233  CD2 TRP A  30      21.812  -8.719 -12.422  1.00 87.25           C  
ATOM    234  CE2 TRP A  30      21.031  -9.180 -11.344  1.00 87.25           C  
ATOM    235  CE3 TRP A  30      21.531  -7.477 -12.992  1.00 87.25           C  
ATOM    236  NE1 TRP A  30      21.516 -10.406 -10.977  1.00 87.25           N  
ATOM    237  CH2 TRP A  30      19.703  -7.219 -11.406  1.00 87.25           C  
ATOM    238  CZ2 TRP A  30      19.969  -8.438 -10.828  1.00 87.25           C  
ATOM    239  CZ3 TRP A  30      20.469  -6.734 -12.477  1.00 87.25           C  
ATOM    240  N   ALA A  31      23.656 -11.977 -15.875  1.00 86.06           N  
ATOM    241  CA  ALA A  31      22.812 -12.883 -16.656  1.00 86.06           C  
ATOM    242  C   ALA A  31      23.266 -14.328 -16.469  1.00 86.06           C  
ATOM    243  CB  ALA A  31      22.859 -12.500 -18.141  1.00 86.06           C  
ATOM    244  O   ALA A  31      22.453 -15.258 -16.609  1.00 86.06           O  
ATOM    245  N   ALA A  32      24.469 -14.539 -16.156  1.00 84.00           N  
ATOM    246  CA  ALA A  32      25.094 -15.852 -16.016  1.00 84.00           C  
ATOM    247  C   ALA A  32      24.812 -16.438 -14.633  1.00 84.00           C  
ATOM    248  CB  ALA A  32      26.594 -15.758 -16.266  1.00 84.00           C  
ATOM    249  O   ALA A  32      25.000 -17.641 -14.406  1.00 84.00           O  
ATOM    250  N   GLU A  33      24.328 -15.609 -13.602  1.00 76.44           N  
ATOM    251  CA  GLU A  33      24.062 -15.945 -12.211  1.00 76.44           C  
ATOM    252  C   GLU A  33      22.641 -16.469 -12.031  1.00 76.44           C  
ATOM    253  CB  GLU A  33      24.281 -14.734 -11.305  1.00 76.44           C  
ATOM    254  O   GLU A  33      22.266 -16.922 -10.945  1.00 76.44           O  
ATOM    255  CG  GLU A  33      25.734 -14.266 -11.250  1.00 76.44           C  
ATOM    256  CD  GLU A  33      25.938 -13.055 -10.359  1.00 76.44           C  
ATOM    257  OE1 GLU A  33      27.031 -12.445 -10.406  1.00 76.44           O  
ATOM    258  OE2 GLU A  33      25.000 -12.711  -9.602  1.00 76.44           O  
ATOM    259  N   ASN A  34      21.891 -17.188 -13.070  1.00 56.09           N  
ATOM    260  CA  ASN A  34      20.641 -17.906 -13.336  1.00 56.09           C  
ATOM    261  C   ASN A  34      19.766 -17.984 -12.086  1.00 56.09           C  
ATOM    262  CB  ASN A  34      20.953 -19.312 -13.867  1.00 56.09           C  
ATOM    263  O   ASN A  34      19.031 -18.969 -11.906  1.00 56.09           O  
ATOM    264  CG  ASN A  34      20.219 -19.609 -15.156  1.00 56.09           C  
ATOM    265  ND2 ASN A  34      20.219 -20.891 -15.547  1.00 56.09           N  
ATOM    266  OD1 ASN A  34      19.672 -18.719 -15.797  1.00 56.09           O  
ATOM    267  N   LYS A  35      18.766 -16.969 -12.008  1.00 62.81           N  
ATOM    268  CA  LYS A  35      17.531 -17.203 -11.273  1.00 62.81           C  
ATOM    269  C   LYS A  35      16.812 -15.898 -10.969  1.00 62.81           C  
ATOM    270  CB  LYS A  35      17.797 -17.969  -9.984  1.00 62.81           C  
ATOM    271  O   LYS A  35      15.773 -15.891 -10.312  1.00 62.81           O  
ATOM    272  CG  LYS A  35      18.297 -19.391 -10.195  1.00 62.81           C  
ATOM    273  CD  LYS A  35      18.281 -20.203  -8.898  1.00 62.81           C  
ATOM    274  CE  LYS A  35      18.844 -21.609  -9.102  1.00 62.81           C  
ATOM    275  NZ  LYS A  35      18.750 -22.422  -7.852  1.00 62.81           N  
ATOM    276  N   MET A  36      17.062 -14.680 -11.789  1.00 65.94           N  
ATOM    277  CA  MET A  36      16.328 -13.453 -11.539  1.00 65.94           C  
ATOM    278  C   MET A  36      16.391 -12.516 -12.742  1.00 65.94           C  
ATOM    279  CB  MET A  36      16.844 -12.742 -10.289  1.00 65.94           C  
ATOM    280  O   MET A  36      17.266 -12.672 -13.602  1.00 65.94           O  
ATOM    281  CG  MET A  36      16.750 -13.586  -9.023  1.00 65.94           C  
ATOM    282  SD  MET A  36      15.062 -13.617  -8.320  1.00 65.94           S  
ATOM    283  CE  MET A  36      15.344 -14.641  -6.852  1.00 65.94           C  
ATOM    284  N   PRO A  37      15.352 -11.758 -12.969  1.00 77.50           N  
ATOM    285  CA  PRO A  37      15.500 -10.703 -13.977  1.00 77.50           C  
ATOM    286  C   PRO A  37      16.781  -9.891 -13.805  1.00 77.50           C  
ATOM    287  CB  PRO A  37      14.266  -9.820 -13.742  1.00 77.50           C  
ATOM    288  O   PRO A  37      17.188  -9.602 -12.680  1.00 77.50           O  
ATOM    289  CG  PRO A  37      13.320 -10.688 -12.969  1.00 77.50           C  
ATOM    290  CD  PRO A  37      14.125 -11.688 -12.188  1.00 77.50           C  
ATOM    291  N   THR A  38      17.531  -9.602 -14.914  1.00 87.88           N  
ATOM    292  CA  THR A  38      18.891  -9.109 -14.852  1.00 87.88           C  
ATOM    293  C   THR A  38      18.984  -7.695 -15.414  1.00 87.88           C  
ATOM    294  CB  THR A  38      19.859 -10.039 -15.633  1.00 87.88           C  
ATOM    295  O   THR A  38      20.094  -7.145 -15.547  1.00 87.88           O  
ATOM    296  CG2 THR A  38      19.922 -11.414 -14.984  1.00 87.88           C  
ATOM    297  OG1 THR A  38      19.391 -10.172 -16.984  1.00 87.88           O  
ATOM    298  N   GLY A  39      17.734  -7.090 -15.758  1.00 91.06           N  
ATOM    299  CA  GLY A  39      17.750  -5.695 -16.172  1.00 91.06           C  
ATOM    300  C   GLY A  39      18.203  -5.500 -17.594  1.00 91.06           C  
ATOM    301  O   GLY A  39      18.719  -4.434 -17.953  1.00 91.06           O  
ATOM    302  N   GLY A  40      18.219  -6.539 -18.484  1.00 93.50           N  
ATOM    303  CA  GLY A  40      18.500  -6.449 -19.906  1.00 93.50           C  
ATOM    304  C   GLY A  40      17.375  -5.852 -20.703  1.00 93.50           C  
ATOM    305  O   GLY A  40      16.359  -5.410 -20.141  1.00 93.50           O  
ATOM    306  N   GLY A  41      17.531  -5.797 -22.047  1.00 94.62           N  
ATOM    307  CA  GLY A  41      16.500  -5.266 -22.938  1.00 94.62           C  
ATOM    308  C   GLY A  41      17.078  -4.496 -24.109  1.00 94.62           C  
ATOM    309  O   GLY A  41      18.281  -4.305 -24.203  1.00 94.62           O  
ATOM    310  N   GLU A  42      16.141  -4.070 -24.969  1.00 97.25           N  
ATOM    311  CA  GLU A  42      16.516  -3.381 -26.203  1.00 97.25           C  
ATOM    312  C   GLU A  42      16.609  -1.874 -25.984  1.00 97.25           C  
ATOM    313  CB  GLU A  42      15.508  -3.691 -27.328  1.00 97.25           C  
ATOM    314  O   GLU A  42      15.773  -1.287 -25.297  1.00 97.25           O  
ATOM    315  CG  GLU A  42      15.922  -3.152 -28.688  1.00 97.25           C  
ATOM    316  CD  GLU A  42      14.945  -3.512 -29.797  1.00 97.25           C  
ATOM    317  OE1 GLU A  42      15.258  -3.264 -30.984  1.00 97.25           O  
ATOM    318  OE2 GLU A  42      13.859  -4.043 -29.469  1.00 97.25           O  
ATOM    319  N   PHE A  43      17.672  -1.238 -26.703  1.00 98.25           N  
ATOM    320  CA  PHE A  43      17.859   0.208 -26.688  1.00 98.25           C  
ATOM    321  C   PHE A  43      18.000   0.766 -28.094  1.00 98.25           C  
ATOM    322  CB  PHE A  43      19.094   0.575 -25.859  1.00 98.25           C  
ATOM    323  O   PHE A  43      18.547   0.107 -28.984  1.00 98.25           O  
ATOM    324  CG  PHE A  43      18.891   0.483 -24.375  1.00 98.25           C  
ATOM    325  CD1 PHE A  43      18.719   1.631 -23.594  1.00 98.25           C  
ATOM    326  CD2 PHE A  43      18.844  -0.753 -23.734  1.00 98.25           C  
ATOM    327  CE1 PHE A  43      18.531   1.549 -22.219  1.00 98.25           C  
ATOM    328  CE2 PHE A  43      18.641  -0.844 -22.359  1.00 98.25           C  
ATOM    329  CZ  PHE A  43      18.484   0.308 -21.609  1.00 98.25           C  
ATOM    330  N   ILE A  44      17.547   1.994 -28.219  1.00 98.00           N  
ATOM    331  CA  ILE A  44      17.641   2.670 -29.500  1.00 98.00           C  
ATOM    332  C   ILE A  44      18.438   3.969 -29.344  1.00 98.00           C  
ATOM    333  CB  ILE A  44      16.250   2.957 -30.094  1.00 98.00           C  
ATOM    334  O   ILE A  44      18.266   4.691 -28.359  1.00 98.00           O  
ATOM    335  CG1 ILE A  44      16.375   3.557 -31.500  1.00 98.00           C  
ATOM    336  CG2 ILE A  44      15.453   3.887 -29.172  1.00 98.00           C  
ATOM    337  CD1 ILE A  44      15.086   3.566 -32.281  1.00 98.00           C  
ATOM    338  N   SER A  45      19.359   4.230 -30.219  1.00 98.06           N  
ATOM    339  CA  SER A  45      20.281   5.340 -30.078  1.00 98.06           C  
ATOM    340  C   SER A  45      19.703   6.629 -30.656  1.00 98.06           C  
ATOM    341  CB  SER A  45      21.609   5.016 -30.781  1.00 98.06           C  
ATOM    342  O   SER A  45      18.891   6.590 -31.578  1.00 98.06           O  
ATOM    343  OG  SER A  45      21.453   5.012 -32.188  1.00 98.06           O  
ATOM    344  N   SER A  46      20.109   7.773 -30.141  1.00 97.88           N  
ATOM    345  CA  SER A  46      19.922   9.133 -30.641  1.00 97.88           C  
ATOM    346  C   SER A  46      21.219   9.945 -30.562  1.00 97.88           C  
ATOM    347  CB  SER A  46      18.828   9.844 -29.828  1.00 97.88           C  
ATOM    348  O   SER A  46      22.016   9.758 -29.641  1.00 97.88           O  
ATOM    349  OG  SER A  46      17.578   9.164 -29.984  1.00 97.88           O  
ATOM    350  N   ILE A  47      21.453  10.820 -31.625  1.00 96.94           N  
ATOM    351  CA  ILE A  47      22.578  11.742 -31.609  1.00 96.94           C  
ATOM    352  C   ILE A  47      22.172  13.039 -30.906  1.00 96.94           C  
ATOM    353  CB  ILE A  47      23.094  12.039 -33.031  1.00 96.94           C  
ATOM    354  O   ILE A  47      21.125  13.617 -31.219  1.00 96.94           O  
ATOM    355  CG1 ILE A  47      23.453  10.734 -33.750  1.00 96.94           C  
ATOM    356  CG2 ILE A  47      24.281  12.992 -33.000  1.00 96.94           C  
ATOM    357  CD1 ILE A  47      24.531   9.922 -33.031  1.00 96.94           C  
ATOM    358  N   GLY A  48      22.891  13.414 -29.906  1.00 95.56           N  
ATOM    359  CA  GLY A  48      22.578  14.570 -29.078  1.00 95.56           C  
ATOM    360  C   GLY A  48      22.891  14.352 -27.609  1.00 95.56           C  
ATOM    361  O   GLY A  48      23.703  13.500 -27.250  1.00 95.56           O  
ATOM    362  N   THR A  49      22.234  15.219 -26.766  1.00 95.62           N  
ATOM    363  CA  THR A  49      22.516  15.148 -25.344  1.00 95.62           C  
ATOM    364  C   THR A  49      21.250  14.805 -24.562  1.00 95.62           C  
ATOM    365  CB  THR A  49      23.109  16.469 -24.812  1.00 95.62           C  
ATOM    366  O   THR A  49      20.156  15.188 -24.953  1.00 95.62           O  
ATOM    367  CG2 THR A  49      24.438  16.797 -25.500  1.00 95.62           C  
ATOM    368  OG1 THR A  49      22.172  17.531 -25.078  1.00 95.62           O  
ATOM    369  N   ALA A  50      21.312  13.977 -23.625  1.00 96.44           N  
ATOM    370  CA  ALA A  50      20.297  13.617 -22.656  1.00 96.44           C  
ATOM    371  C   ALA A  50      20.922  13.273 -21.297  1.00 96.44           C  
ATOM    372  CB  ALA A  50      19.469  12.438 -23.156  1.00 96.44           C  
ATOM    373  O   ALA A  50      22.141  13.039 -21.219  1.00 96.44           O  
ATOM    374  N   THR A  51      20.094  13.312 -20.234  1.00 95.81           N  
ATOM    375  CA  THR A  51      20.578  13.023 -18.891  1.00 95.81           C  
ATOM    376  C   THR A  51      20.500  11.523 -18.594  1.00 95.81           C  
ATOM    377  CB  THR A  51      19.781  13.797 -17.828  1.00 95.81           C  
ATOM    378  O   THR A  51      19.453  10.906 -18.797  1.00 95.81           O  
ATOM    379  CG2 THR A  51      20.312  13.508 -16.422  1.00 95.81           C  
ATOM    380  OG1 THR A  51      19.891  15.203 -18.094  1.00 95.81           O  
ATOM    381  N   ASP A  52      21.641  11.008 -18.328  1.00 96.06           N  
ATOM    382  CA  ASP A  52      21.656   9.617 -17.906  1.00 96.06           C  
ATOM    383  C   ASP A  52      20.844   9.430 -16.625  1.00 96.06           C  
ATOM    384  CB  ASP A  52      23.094   9.141 -17.688  1.00 96.06           C  
ATOM    385  O   ASP A  52      21.109  10.078 -15.617  1.00 96.06           O  
ATOM    386  CG  ASP A  52      23.203   7.633 -17.516  1.00 96.06           C  
ATOM    387  OD1 ASP A  52      22.328   7.035 -16.844  1.00 96.06           O  
ATOM    388  OD2 ASP A  52      24.156   7.039 -18.047  1.00 96.06           O  
ATOM    389  N   ASP A  53      19.953   8.422 -16.609  1.00 93.94           N  
ATOM    390  CA  ASP A  53      19.047   8.297 -15.469  1.00 93.94           C  
ATOM    391  C   ASP A  53      19.219   6.941 -14.781  1.00 93.94           C  
ATOM    392  CB  ASP A  53      17.594   8.484 -15.906  1.00 93.94           C  
ATOM    393  O   ASP A  53      18.438   6.582 -13.898  1.00 93.94           O  
ATOM    394  CG  ASP A  53      17.156   7.473 -16.953  1.00 93.94           C  
ATOM    395  OD1 ASP A  53      17.812   6.418 -17.094  1.00 93.94           O  
ATOM    396  OD2 ASP A  53      16.141   7.730 -17.625  1.00 93.94           O  
ATOM    397  N   GLY A  54      20.312   6.152 -15.422  1.00 93.44           N  
ATOM    398  CA  GLY A  54      20.703   4.969 -14.680  1.00 93.44           C  
ATOM    399  C   GLY A  54      19.891   3.740 -15.031  1.00 93.44           C  
ATOM    400  O   GLY A  54      20.094   2.668 -14.453  1.00 93.44           O  
ATOM    401  N   GLY A  55      18.969   3.805 -16.047  1.00 94.81           N  
ATOM    402  CA  GLY A  55      18.188   2.660 -16.469  1.00 94.81           C  
ATOM    403  C   GLY A  55      17.500   2.879 -17.812  1.00 94.81           C  
ATOM    404  O   GLY A  55      17.703   2.123 -18.750  1.00 94.81           O  
ATOM    405  N   TYR A  56      16.688   3.990 -18.016  1.00 96.31           N  
ATOM    406  CA  TYR A  56      15.914   4.312 -19.203  1.00 96.31           C  
ATOM    407  C   TYR A  56      16.781   4.980 -20.266  1.00 96.31           C  
ATOM    408  CB  TYR A  56      14.734   5.223 -18.844  1.00 96.31           C  
ATOM    409  O   TYR A  56      16.734   4.609 -21.438  1.00 96.31           O  
ATOM    410  CG  TYR A  56      13.852   5.566 -20.016  1.00 96.31           C  
ATOM    411  CD1 TYR A  56      13.773   6.871 -20.500  1.00 96.31           C  
ATOM    412  CD2 TYR A  56      13.094   4.586 -20.641  1.00 96.31           C  
ATOM    413  CE1 TYR A  56      12.953   7.191 -21.578  1.00 96.31           C  
ATOM    414  CE2 TYR A  56      12.281   4.895 -21.734  1.00 96.31           C  
ATOM    415  OH  TYR A  56      11.406   6.508 -23.250  1.00 96.31           O  
ATOM    416  CZ  TYR A  56      12.219   6.195 -22.188  1.00 96.31           C  
ATOM    417  N   ILE A  57      17.594   5.945 -19.875  1.00 97.56           N  
ATOM    418  CA  ILE A  57      18.531   6.645 -20.750  1.00 97.56           C  
ATOM    419  C   ILE A  57      19.969   6.336 -20.328  1.00 97.56           C  
ATOM    420  CB  ILE A  57      18.281   8.172 -20.750  1.00 97.56           C  
ATOM    421  O   ILE A  57      20.328   6.535 -19.172  1.00 97.56           O  
ATOM    422  CG1 ILE A  57      16.875   8.484 -21.250  1.00 97.56           C  
ATOM    423  CG2 ILE A  57      19.344   8.891 -21.594  1.00 97.56           C  
ATOM    424  CD1 ILE A  57      16.656   8.180 -22.719  1.00 97.56           C  
ATOM    425  N   ALA A  58      20.734   5.809 -21.266  1.00 97.62           N  
ATOM    426  CA  ALA A  58      22.172   5.707 -21.125  1.00 97.62           C  
ATOM    427  C   ALA A  58      22.891   6.758 -21.969  1.00 97.62           C  
ATOM    428  CB  ALA A  58      22.656   4.309 -21.516  1.00 97.62           C  
ATOM    429  O   ALA A  58      22.891   6.680 -23.203  1.00 97.62           O  
ATOM    430  N   ALA A  59      23.469   7.742 -21.281  1.00 97.62           N  
ATOM    431  CA  ALA A  59      23.984   8.883 -22.047  1.00 97.62           C  
ATOM    432  C   ALA A  59      25.516   8.867 -22.109  1.00 97.62           C  
ATOM    433  CB  ALA A  59      23.500  10.195 -21.422  1.00 97.62           C  
ATOM    434  O   ALA A  59      26.172   8.609 -21.094  1.00 97.62           O  
ATOM    435  N   GLY A  60      26.109   9.008 -23.250  1.00 96.25           N  
ATOM    436  CA  GLY A  60      27.516   9.289 -23.531  1.00 96.25           C  
ATOM    437  C   GLY A  60      27.750  10.688 -24.062  1.00 96.25           C  
ATOM    438  O   GLY A  60      26.797  11.445 -24.266  1.00 96.25           O  
ATOM    439  N   PRO A  61      29.031  11.164 -24.344  1.00 95.00           N  
ATOM    440  CA  PRO A  61      29.297  12.508 -24.875  1.00 95.00           C  
ATOM    441  C   PRO A  61      28.766  12.688 -26.297  1.00 95.00           C  
ATOM    442  CB  PRO A  61      30.828  12.602 -24.844  1.00 95.00           C  
ATOM    443  O   PRO A  61      29.344  12.164 -27.250  1.00 95.00           O  
ATOM    444  CG  PRO A  61      31.297  11.188 -24.922  1.00 95.00           C  
ATOM    445  CD  PRO A  61      30.266  10.305 -24.297  1.00 95.00           C  
ATOM    446  N   GLY A  62      27.547  13.406 -26.438  1.00 96.44           N  
ATOM    447  CA  GLY A  62      27.016  13.766 -27.750  1.00 96.44           C  
ATOM    448  C   GLY A  62      26.062  12.727 -28.312  1.00 96.44           C  
ATOM    449  O   GLY A  62      25.688  12.781 -29.484  1.00 96.44           O  
ATOM    450  N   TYR A  63      25.688  11.641 -27.500  1.00 97.81           N  
ATOM    451  CA  TYR A  63      24.719  10.602 -27.875  1.00 97.81           C  
ATOM    452  C   TYR A  63      24.031  10.039 -26.625  1.00 97.81           C  
ATOM    453  CB  TYR A  63      25.422   9.477 -28.641  1.00 97.81           C  
ATOM    454  O   TYR A  63      24.516  10.219 -25.516  1.00 97.81           O  
ATOM    455  CG  TYR A  63      26.469   8.750 -27.844  1.00 97.81           C  
ATOM    456  CD1 TYR A  63      27.797   9.172 -27.844  1.00 97.81           C  
ATOM    457  CD2 TYR A  63      26.141   7.641 -27.062  1.00 97.81           C  
ATOM    458  CE1 TYR A  63      28.766   8.500 -27.109  1.00 97.81           C  
ATOM    459  CE2 TYR A  63      27.094   6.965 -26.328  1.00 97.81           C  
ATOM    460  OH  TYR A  63      29.359   6.734 -25.625  1.00 97.81           O  
ATOM    461  CZ  TYR A  63      28.406   7.398 -26.359  1.00 97.81           C  
ATOM    462  N   TYR A  64      22.922   9.328 -26.844  1.00 98.38           N  
ATOM    463  CA  TYR A  64      22.281   8.602 -25.766  1.00 98.38           C  
ATOM    464  C   TYR A  64      21.453   7.434 -26.297  1.00 98.38           C  
ATOM    465  CB  TYR A  64      21.391   9.539 -24.938  1.00 98.38           C  
ATOM    466  O   TYR A  64      21.062   7.430 -27.453  1.00 98.38           O  
ATOM    467  CG  TYR A  64      20.250  10.141 -25.734  1.00 98.38           C  
ATOM    468  CD1 TYR A  64      20.438  11.312 -26.469  1.00 98.38           C  
ATOM    469  CD2 TYR A  64      19.000   9.547 -25.750  1.00 98.38           C  
ATOM    470  CE1 TYR A  64      19.391  11.875 -27.203  1.00 98.38           C  
ATOM    471  CE2 TYR A  64      17.953  10.102 -26.484  1.00 98.38           C  
ATOM    472  OH  TYR A  64      17.125  11.812 -27.922  1.00 98.38           O  
ATOM    473  CZ  TYR A  64      18.156  11.258 -27.203  1.00 98.38           C  
ATOM    474  N   TRP A  65      21.375   6.398 -25.469  1.00 98.44           N  
ATOM    475  CA  TRP A  65      20.531   5.246 -25.734  1.00 98.44           C  
ATOM    476  C   TRP A  65      19.250   5.297 -24.891  1.00 98.44           C  
ATOM    477  CB  TRP A  65      21.281   3.943 -25.469  1.00 98.44           C  
ATOM    478  O   TRP A  65      19.312   5.621 -23.703  1.00 98.44           O  
ATOM    479  CG  TRP A  65      22.484   3.742 -26.344  1.00 98.44           C  
ATOM    480  CD1 TRP A  65      23.766   4.141 -26.094  1.00 98.44           C  
ATOM    481  CD2 TRP A  65      22.500   3.098 -27.625  1.00 98.44           C  
ATOM    482  CE2 TRP A  65      23.844   3.141 -28.078  1.00 98.44           C  
ATOM    483  CE3 TRP A  65      21.531   2.488 -28.422  1.00 98.44           C  
ATOM    484  NE1 TRP A  65      24.594   3.781 -27.125  1.00 98.44           N  
ATOM    485  CH2 TRP A  65      23.250   2.004 -30.078  1.00 98.44           C  
ATOM    486  CZ2 TRP A  65      24.234   2.596 -29.312  1.00 98.44           C  
ATOM    487  CZ3 TRP A  65      21.922   1.945 -29.641  1.00 98.44           C  
ATOM    488  N   THR A  66      18.172   5.004 -25.594  1.00 97.81           N  
ATOM    489  CA  THR A  66      16.891   4.965 -24.906  1.00 97.81           C  
ATOM    490  C   THR A  66      16.328   3.543 -24.875  1.00 97.81           C  
ATOM    491  CB  THR A  66      15.867   5.898 -25.578  1.00 97.81           C  
ATOM    492  O   THR A  66      16.328   2.852 -25.891  1.00 97.81           O  
ATOM    493  CG2 THR A  66      14.555   5.941 -24.797  1.00 97.81           C  
ATOM    494  OG1 THR A  66      16.406   7.223 -25.656  1.00 97.81           O  
ATOM    495  N   ARG A  67      15.953   3.146 -23.734  1.00 97.50           N  
ATOM    496  CA  ARG A  67      15.352   1.824 -23.594  1.00 97.50           C  
ATOM    497  C   ARG A  67      14.047   1.738 -24.375  1.00 97.50           C  
ATOM    498  CB  ARG A  67      15.109   1.490 -22.125  1.00 97.50           C  
ATOM    499  O   ARG A  67      13.219   2.652 -24.312  1.00 97.50           O  
ATOM    500  CG  ARG A  67      14.578   0.083 -21.891  1.00 97.50           C  
ATOM    501  CD  ARG A  67      14.398  -0.211 -20.406  1.00 97.50           C  
ATOM    502  NE  ARG A  67      15.672  -0.358 -19.719  1.00 97.50           N  
ATOM    503  NH1 ARG A  67      15.992  -2.557 -20.359  1.00 97.50           N  
ATOM    504  NH2 ARG A  67      17.562  -1.494 -19.047  1.00 97.50           N  
ATOM    505  CZ  ARG A  67      16.406  -1.470 -19.703  1.00 97.50           C  
ATOM    506  N   VAL A  68      13.875   0.676 -25.078  1.00 96.12           N  
ATOM    507  CA  VAL A  68      12.594   0.386 -25.719  1.00 96.12           C  
ATOM    508  C   VAL A  68      11.641  -0.252 -24.703  1.00 96.12           C  
ATOM    509  CB  VAL A  68      12.766  -0.540 -26.938  1.00 96.12           C  
ATOM    510  O   VAL A  68      11.922  -1.331 -24.188  1.00 96.12           O  
ATOM    511  CG1 VAL A  68      11.414  -0.862 -27.578  1.00 96.12           C  
ATOM    512  CG2 VAL A  68      13.695   0.103 -27.969  1.00 96.12           C  
ATOM    513  N   VAL A  69      10.570   0.417 -24.344  1.00 92.50           N  
ATOM    514  CA  VAL A  69       9.664   0.013 -23.266  1.00 92.50           C  
ATOM    515  C   VAL A  69       8.398  -0.588 -23.859  1.00 92.50           C  
ATOM    516  CB  VAL A  69       9.312   1.201 -22.344  1.00 92.50           C  
ATOM    517  O   VAL A  69       7.801  -0.017 -24.781  1.00 92.50           O  
ATOM    518  CG1 VAL A  69       8.312   0.773 -21.266  1.00 92.50           C  
ATOM    519  CG2 VAL A  69      10.578   1.775 -21.703  1.00 92.50           C  
ATOM    520  N   ASN A  70       8.078  -1.804 -23.312  1.00 85.56           N  
ATOM    521  CA  ASN A  70       6.828  -2.473 -23.688  1.00 85.56           C  
ATOM    522  C   ASN A  70       5.770  -2.314 -22.594  1.00 85.56           C  
ATOM    523  CB  ASN A  70       7.078  -3.953 -23.969  1.00 85.56           C  
ATOM    524  O   ASN A  70       6.078  -2.412 -21.406  1.00 85.56           O  
ATOM    525  CG  ASN A  70       8.008  -4.172 -25.141  1.00 85.56           C  
ATOM    526  ND2 ASN A  70       8.883  -5.168 -25.031  1.00 85.56           N  
ATOM    527  OD1 ASN A  70       7.945  -3.453 -26.141  1.00 85.56           O  
ATOM    528  N   ASN A  71       4.574  -1.802 -22.953  1.00 87.69           N  
ATOM    529  CA  ASN A  71       3.414  -1.779 -22.062  1.00 87.69           C  
ATOM    530  C   ASN A  71       3.559  -0.724 -20.969  1.00 87.69           C  
ATOM    531  CB  ASN A  71       3.186  -3.158 -21.453  1.00 87.69           C  
ATOM    532  O   ASN A  71       3.082  -0.914 -19.859  1.00 87.69           O  
ATOM    533  CG  ASN A  71       2.771  -4.199 -22.469  1.00 87.69           C  
ATOM    534  ND2 ASN A  71       3.062  -5.461 -22.172  1.00 87.69           N  
ATOM    535  OD1 ASN A  71       2.197  -3.871 -23.516  1.00 87.69           O  
ATOM    536  N   ASN A  72       4.426   0.289 -21.281  1.00 93.19           N  
ATOM    537  CA  ASN A  72       4.598   1.409 -20.375  1.00 93.19           C  
ATOM    538  C   ASN A  72       4.945   0.933 -18.969  1.00 93.19           C  
ATOM    539  CB  ASN A  72       3.336   2.277 -20.344  1.00 93.19           C  
ATOM    540  O   ASN A  72       4.414   1.453 -17.984  1.00 93.19           O  
ATOM    541  CG  ASN A  72       3.094   2.996 -21.656  1.00 93.19           C  
ATOM    542  ND2 ASN A  72       1.887   3.523 -21.828  1.00 93.19           N  
ATOM    543  OD1 ASN A  72       3.982   3.076 -22.500  1.00 93.19           O  
ATOM    544  N   SER A  73       5.812  -0.113 -18.891  1.00 93.12           N  
ATOM    545  CA  SER A  73       6.223  -0.680 -17.609  1.00 93.12           C  
ATOM    546  C   SER A  73       7.734  -0.869 -17.547  1.00 93.12           C  
ATOM    547  CB  SER A  73       5.523  -2.018 -17.375  1.00 93.12           C  
ATOM    548  O   SER A  73       8.375  -1.163 -18.562  1.00 93.12           O  
ATOM    549  OG  SER A  73       6.000  -3.006 -18.266  1.00 93.12           O  
ATOM    550  N   PHE A  74       8.219  -0.656 -16.297  1.00 93.62           N  
ATOM    551  CA  PHE A  74       9.625  -0.916 -15.984  1.00 93.62           C  
ATOM    552  C   PHE A  74       9.750  -1.955 -14.883  1.00 93.62           C  
ATOM    553  CB  PHE A  74      10.336   0.378 -15.578  1.00 93.62           C  
ATOM    554  O   PHE A  74       8.836  -2.125 -14.070  1.00 93.62           O  
ATOM    555  CG  PHE A  74      10.359   1.425 -16.656  1.00 93.62           C  
ATOM    556  CD1 PHE A  74      11.094   1.227 -17.812  1.00 93.62           C  
ATOM    557  CD2 PHE A  74       9.648   2.607 -16.516  1.00 93.62           C  
ATOM    558  CE1 PHE A  74      11.125   2.193 -18.828  1.00 93.62           C  
ATOM    559  CE2 PHE A  74       9.664   3.580 -17.516  1.00 93.62           C  
ATOM    560  CZ  PHE A  74      10.406   3.371 -18.656  1.00 93.62           C  
ATOM    561  N   THR A  75      10.883  -2.562 -14.961  1.00 94.44           N  
ATOM    562  CA  THR A  75      11.234  -3.371 -13.805  1.00 94.44           C  
ATOM    563  C   THR A  75      12.336  -2.697 -12.984  1.00 94.44           C  
ATOM    564  CB  THR A  75      11.695  -4.781 -14.219  1.00 94.44           C  
ATOM    565  O   THR A  75      13.117  -1.908 -13.523  1.00 94.44           O  
ATOM    566  CG2 THR A  75      10.656  -5.457 -15.102  1.00 94.44           C  
ATOM    567  OG1 THR A  75      12.930  -4.676 -14.945  1.00 94.44           O  
ATOM    568  N   ALA A  76      12.344  -2.932 -11.680  1.00 94.69           N  
ATOM    569  CA  ALA A  76      13.398  -2.396 -10.820  1.00 94.69           C  
ATOM    570  C   ALA A  76      14.773  -2.793 -11.344  1.00 94.69           C  
ATOM    571  CB  ALA A  76      13.211  -2.879  -9.383  1.00 94.69           C  
ATOM    572  O   ALA A  76      15.734  -2.021 -11.234  1.00 94.69           O  
ATOM    573  N   GLU A  77      14.961  -3.943 -11.961  1.00 94.31           N  
ATOM    574  CA  GLU A  77      16.219  -4.480 -12.469  1.00 94.31           C  
ATOM    575  C   GLU A  77      16.719  -3.668 -13.656  1.00 94.31           C  
ATOM    576  CB  GLU A  77      16.047  -5.949 -12.867  1.00 94.31           C  
ATOM    577  O   GLU A  77      17.922  -3.660 -13.945  1.00 94.31           O  
ATOM    578  CG  GLU A  77      15.867  -6.891 -11.688  1.00 94.31           C  
ATOM    579  CD  GLU A  77      14.438  -6.934 -11.180  1.00 94.31           C  
ATOM    580  OE1 GLU A  77      14.164  -7.656 -10.195  1.00 94.31           O  
ATOM    581  OE2 GLU A  77      13.578  -6.242 -11.773  1.00 94.31           O  
ATOM    582  N   ASP A  78      15.719  -2.984 -14.359  1.00 95.50           N  
ATOM    583  CA  ASP A  78      16.125  -2.098 -15.445  1.00 95.50           C  
ATOM    584  C   ASP A  78      17.031  -0.980 -14.930  1.00 95.50           C  
ATOM    585  CB  ASP A  78      14.898  -1.506 -16.141  1.00 95.50           C  
ATOM    586  O   ASP A  78      17.781  -0.385 -15.703  1.00 95.50           O  
ATOM    587  CG  ASP A  78      14.141  -2.521 -16.969  1.00 95.50           C  
ATOM    588  OD1 ASP A  78      14.727  -3.557 -17.359  1.00 95.50           O  
ATOM    589  OD2 ASP A  78      12.945  -2.285 -17.250  1.00 95.50           O  
ATOM    590  N   PHE A  79      16.969  -0.753 -13.656  1.00 96.06           N  
ATOM    591  CA  PHE A  79      17.719   0.338 -13.039  1.00 96.06           C  
ATOM    592  C   PHE A  79      18.859  -0.201 -12.195  1.00 96.06           C  
ATOM    593  CB  PHE A  79      16.797   1.204 -12.180  1.00 96.06           C  
ATOM    594  O   PHE A  79      19.594   0.568 -11.555  1.00 96.06           O  
ATOM    595  CG  PHE A  79      15.805   2.010 -12.977  1.00 96.06           C  
ATOM    596  CD1 PHE A  79      16.047   3.344 -13.273  1.00 96.06           C  
ATOM    597  CD2 PHE A  79      14.617   1.433 -13.422  1.00 96.06           C  
ATOM    598  CE1 PHE A  79      15.133   4.090 -14.016  1.00 96.06           C  
ATOM    599  CE2 PHE A  79      13.703   2.174 -14.164  1.00 96.06           C  
ATOM    600  CZ  PHE A  79      13.961   3.504 -14.453  1.00 96.06           C  
ATOM    601  N   GLY A  80      18.969  -1.570 -12.250  1.00 94.19           N  
ATOM    602  CA  GLY A  80      20.141  -2.133 -11.617  1.00 94.19           C  
ATOM    603  C   GLY A  80      19.859  -2.721 -10.250  1.00 94.19           C  
ATOM    604  O   GLY A  80      20.797  -3.051  -9.508  1.00 94.19           O  
ATOM    605  N   CYS A  81      18.531  -2.754  -9.836  1.00 93.00           N  
ATOM    606  CA  CYS A  81      18.172  -3.387  -8.570  1.00 93.00           C  
ATOM    607  C   CYS A  81      18.422  -4.891  -8.625  1.00 93.00           C  
ATOM    608  CB  CYS A  81      16.703  -3.123  -8.242  1.00 93.00           C  
ATOM    609  O   CYS A  81      18.219  -5.527  -9.656  1.00 93.00           O  
ATOM    610  SG  CYS A  81      16.344  -1.404  -7.809  1.00 93.00           S  
ATOM    611  N   LYS A  82      18.891  -5.414  -7.426  1.00 90.25           N  
ATOM    612  CA  LYS A  82      19.125  -6.844  -7.277  1.00 90.25           C  
ATOM    613  C   LYS A  82      18.359  -7.410  -6.082  1.00 90.25           C  
ATOM    614  CB  LYS A  82      20.625  -7.125  -7.121  1.00 90.25           C  
ATOM    615  O   LYS A  82      18.312  -6.789  -5.020  1.00 90.25           O  
ATOM    616  CG  LYS A  82      21.438  -6.871  -8.383  1.00 90.25           C  
ATOM    617  CD  LYS A  82      22.906  -7.227  -8.188  1.00 90.25           C  
ATOM    618  CE  LYS A  82      23.688  -7.062  -9.477  1.00 90.25           C  
ATOM    619  NZ  LYS A  82      25.125  -7.438  -9.289  1.00 90.25           N  
ATOM    620  N   THR A  83      17.781  -8.531  -6.383  1.00 85.81           N  
ATOM    621  CA  THR A  83      17.109  -9.211  -5.281  1.00 85.81           C  
ATOM    622  C   THR A  83      17.906 -10.414  -4.812  1.00 85.81           C  
ATOM    623  CB  THR A  83      15.688  -9.656  -5.688  1.00 85.81           C  
ATOM    624  O   THR A  83      18.750 -10.930  -5.551  1.00 85.81           O  
ATOM    625  CG2 THR A  83      14.875  -8.492  -6.234  1.00 85.81           C  
ATOM    626  OG1 THR A  83      15.789 -10.672  -6.691  1.00 85.81           O  
ATOM    627  N   THR A  84      17.672 -10.875  -3.627  1.00 78.94           N  
ATOM    628  CA  THR A  84      18.141 -12.164  -3.117  1.00 78.94           C  
ATOM    629  C   THR A  84      16.969 -13.117  -2.916  1.00 78.94           C  
ATOM    630  CB  THR A  84      18.906 -11.992  -1.789  1.00 78.94           C  
ATOM    631  O   THR A  84      15.820 -12.688  -2.805  1.00 78.94           O  
ATOM    632  CG2 THR A  84      20.031 -10.977  -1.925  1.00 78.94           C  
ATOM    633  OG1 THR A  84      17.984 -11.555  -0.774  1.00 78.94           O  
ATOM    634  N   ALA A  85      17.031 -14.391  -3.191  1.00 66.44           N  
ATOM    635  CA  ALA A  85      16.062 -15.484  -3.250  1.00 66.44           C  
ATOM    636  C   ALA A  85      15.469 -15.766  -1.875  1.00 66.44           C  
ATOM    637  CB  ALA A  85      16.734 -16.750  -3.801  1.00 66.44           C  
ATOM    638  O   ALA A  85      14.336 -16.250  -1.771  1.00 66.44           O  
ATOM    639  N   THR A  86      15.789 -15.117  -0.701  1.00 61.00           N  
ATOM    640  CA  THR A  86      15.148 -15.422   0.575  1.00 61.00           C  
ATOM    641  C   THR A  86      15.227 -14.227   1.521  1.00 61.00           C  
ATOM    642  CB  THR A  86      15.797 -16.656   1.240  1.00 61.00           C  
ATOM    643  O   THR A  86      16.281 -13.594   1.643  1.00 61.00           O  
ATOM    644  CG2 THR A  86      14.875 -17.250   2.293  1.00 61.00           C  
ATOM    645  OG1 THR A  86      16.078 -17.641   0.240  1.00 61.00           O  
ATOM    646  N   PRO A  87      13.969 -13.742   1.988  1.00 55.56           N  
ATOM    647  CA  PRO A  87      14.023 -12.836   3.141  1.00 55.56           C  
ATOM    648  C   PRO A  87      14.852 -13.398   4.293  1.00 55.56           C  
ATOM    649  CB  PRO A  87      12.555 -12.695   3.545  1.00 55.56           C  
ATOM    650  O   PRO A  87      14.922 -14.617   4.473  1.00 55.56           O  
ATOM    651  CG  PRO A  87      11.797 -13.453   2.502  1.00 55.56           C  
ATOM    652  CD  PRO A  87      12.773 -14.227   1.667  1.00 55.56           C  
ATOM    653  N   PRO A  88      15.969 -12.789   4.789  1.00 53.44           N  
ATOM    654  CA  PRO A  88      16.781 -13.414   5.836  1.00 53.44           C  
ATOM    655  C   PRO A  88      15.930 -14.109   6.902  1.00 53.44           C  
ATOM    656  CB  PRO A  88      17.562 -12.242   6.434  1.00 53.44           C  
ATOM    657  O   PRO A  88      14.836 -13.633   7.230  1.00 53.44           O  
ATOM    658  CG  PRO A  88      16.969 -11.031   5.781  1.00 53.44           C  
ATOM    659  CD  PRO A  88      15.969 -11.477   4.758  1.00 53.44           C  
ATOM    660  N   PRO A  89      15.953 -15.508   7.035  1.00 46.25           N  
ATOM    661  CA  PRO A  89      15.234 -16.375   7.977  1.00 46.25           C  
ATOM    662  C   PRO A  89      15.438 -15.961   9.430  1.00 46.25           C  
ATOM    663  CB  PRO A  89      15.844 -17.750   7.711  1.00 46.25           C  
ATOM    664  O   PRO A  89      14.562 -16.203  10.273  1.00 46.25           O  
ATOM    665  CG  PRO A  89      17.078 -17.484   6.922  1.00 46.25           C  
ATOM    666  CD  PRO A  89      17.078 -16.047   6.512  1.00 46.25           C  
ATOM    667  N   ASN A  90      15.922 -14.664   9.695  1.00 51.88           N  
ATOM    668  CA  ASN A  90      16.141 -14.094  11.016  1.00 51.88           C  
ATOM    669  C   ASN A  90      16.578 -12.633  10.938  1.00 51.88           C  
ATOM    670  CB  ASN A  90      17.172 -14.914  11.797  1.00 51.88           C  
ATOM    671  O   ASN A  90      17.531 -12.312  10.227  1.00 51.88           O  
ATOM    672  CG  ASN A  90      18.547 -14.836  11.188  1.00 51.88           C  
ATOM    673  ND2 ASN A  90      19.516 -15.469  11.844  1.00 51.88           N  
ATOM    674  OD1 ASN A  90      18.750 -14.219  10.141  1.00 51.88           O  
ATOM    675  N   PHE A  91      15.586 -11.672  10.945  1.00 52.88           N  
ATOM    676  CA  PHE A  91      15.727 -10.227  10.992  1.00 52.88           C  
ATOM    677  C   PHE A  91      17.031  -9.828  11.672  1.00 52.88           C  
ATOM    678  CB  PHE A  91      14.539  -9.586  11.711  1.00 52.88           C  
ATOM    679  O   PHE A  91      17.469  -8.680  11.578  1.00 52.88           O  
ATOM    680  CG  PHE A  91      13.250  -9.648  10.938  1.00 52.88           C  
ATOM    681  CD1 PHE A  91      13.008  -8.766   9.891  1.00 52.88           C  
ATOM    682  CD2 PHE A  91      12.281 -10.586  11.258  1.00 52.88           C  
ATOM    683  CE1 PHE A  91      11.820  -8.820   9.172  1.00 52.88           C  
ATOM    684  CE2 PHE A  91      11.086 -10.648  10.539  1.00 52.88           C  
ATOM    685  CZ  PHE A  91      10.859  -9.766   9.500  1.00 52.88           C  
ATOM    686  N   ASN A  92      18.016 -10.852  12.125  1.00 50.66           N  
ATOM    687  CA  ASN A  92      19.234 -10.586  12.891  1.00 50.66           C  
ATOM    688  C   ASN A  92      20.453 -11.195  12.227  1.00 50.66           C  
ATOM    689  CB  ASN A  92      19.078 -11.117  14.320  1.00 50.66           C  
ATOM    690  O   ASN A  92      21.594 -10.914  12.633  1.00 50.66           O  
ATOM    691  CG  ASN A  92      18.141 -10.273  15.164  1.00 50.66           C  
ATOM    692  ND2 ASN A  92      17.672 -10.836  16.266  1.00 50.66           N  
ATOM    693  OD1 ASN A  92      17.859  -9.117  14.828  1.00 50.66           O  
ATOM    694  N   VAL A  93      20.250 -11.891  10.969  1.00 51.88           N  
ATOM    695  CA  VAL A  93      21.406 -12.453  10.258  1.00 51.88           C  
ATOM    696  C   VAL A  93      21.359 -12.039   8.789  1.00 51.88           C  
ATOM    697  CB  VAL A  93      21.453 -13.992  10.383  1.00 51.88           C  
ATOM    698  O   VAL A  93      20.422 -12.383   8.070  1.00 51.88           O  
ATOM    699  CG1 VAL A  93      22.688 -14.547   9.688  1.00 51.88           C  
ATOM    700  CG2 VAL A  93      21.422 -14.414  11.852  1.00 51.88           C  
ATOM    701  N   LEU A  94      22.094 -10.969   8.352  1.00 58.62           N  
ATOM    702  CA  LEU A  94      22.172 -10.414   7.008  1.00 58.62           C  
ATOM    703  C   LEU A  94      23.031 -11.289   6.102  1.00 58.62           C  
ATOM    704  CB  LEU A  94      22.734  -8.992   7.047  1.00 58.62           C  
ATOM    705  O   LEU A  94      24.062 -11.812   6.535  1.00 58.62           O  
ATOM    706  CG  LEU A  94      21.859  -7.938   7.734  1.00 58.62           C  
ATOM    707  CD1 LEU A  94      22.656  -6.656   7.961  1.00 58.62           C  
ATOM    708  CD2 LEU A  94      20.609  -7.656   6.910  1.00 58.62           C  
ATOM    709  N   PRO A  95      22.594 -11.734   4.953  1.00 56.16           N  
ATOM    710  CA  PRO A  95      23.516 -12.422   4.047  1.00 56.16           C  
ATOM    711  C   PRO A  95      24.766 -11.602   3.750  1.00 56.16           C  
ATOM    712  CB  PRO A  95      22.672 -12.617   2.779  1.00 56.16           C  
ATOM    713  O   PRO A  95      24.766 -10.383   3.924  1.00 56.16           O  
ATOM    714  CG  PRO A  95      21.281 -12.250   3.176  1.00 56.16           C  
ATOM    715  CD  PRO A  95      21.344 -11.477   4.465  1.00 56.16           C  
ATOM    716  N   ALA A  96      26.000 -12.117   3.705  1.00 55.38           N  
ATOM    717  CA  ALA A  96      27.375 -11.664   3.477  1.00 55.38           C  
ATOM    718  C   ALA A  96      27.453 -10.773   2.236  1.00 55.38           C  
ATOM    719  CB  ALA A  96      28.312 -12.852   3.340  1.00 55.38           C  
ATOM    720  O   ALA A  96      28.219  -9.805   2.207  1.00 55.38           O  
ATOM    721  N   GLU A  97      26.359 -10.742   1.277  1.00 59.66           N  
ATOM    722  CA  GLU A  97      26.469  -9.844   0.131  1.00 59.66           C  
ATOM    723  C   GLU A  97      25.156  -9.086  -0.090  1.00 59.66           C  
ATOM    724  CB  GLU A  97      26.844 -10.625  -1.132  1.00 59.66           C  
ATOM    725  O   GLU A  97      24.188  -9.641  -0.622  1.00 59.66           O  
ATOM    726  CG  GLU A  97      28.219 -11.266  -1.071  1.00 59.66           C  
ATOM    727  CD  GLU A  97      28.625 -11.953  -2.371  1.00 59.66           C  
ATOM    728  OE1 GLU A  97      29.766 -12.461  -2.461  1.00 59.66           O  
ATOM    729  OE2 GLU A  97      27.797 -11.977  -3.305  1.00 59.66           O  
ATOM    730  N   LEU A  98      24.828  -8.203   0.839  1.00 69.50           N  
ATOM    731  CA  LEU A  98      23.641  -7.359   0.730  1.00 69.50           C  
ATOM    732  C   LEU A  98      23.875  -6.215  -0.251  1.00 69.50           C  
ATOM    733  CB  LEU A  98      23.250  -6.797   2.102  1.00 69.50           C  
ATOM    734  O   LEU A  98      24.922  -5.559  -0.209  1.00 69.50           O  
ATOM    735  CG  LEU A  98      22.859  -7.824   3.166  1.00 69.50           C  
ATOM    736  CD1 LEU A  98      22.672  -7.141   4.516  1.00 69.50           C  
ATOM    737  CD2 LEU A  98      21.594  -8.562   2.758  1.00 69.50           C  
ATOM    738  N   PHE A  99      23.172  -6.219  -1.334  1.00 81.81           N  
ATOM    739  CA  PHE A  99      23.219  -5.188  -2.365  1.00 81.81           C  
ATOM    740  C   PHE A  99      22.250  -4.055  -2.041  1.00 81.81           C  
ATOM    741  CB  PHE A  99      22.875  -5.785  -3.736  1.00 81.81           C  
ATOM    742  O   PHE A  99      21.047  -4.277  -1.927  1.00 81.81           O  
ATOM    743  CG  PHE A  99      23.109  -4.836  -4.883  1.00 81.81           C  
ATOM    744  CD1 PHE A  99      22.047  -4.113  -5.422  1.00 81.81           C  
ATOM    745  CD2 PHE A  99      24.375  -4.668  -5.422  1.00 81.81           C  
ATOM    746  CE1 PHE A  99      22.250  -3.232  -6.480  1.00 81.81           C  
ATOM    747  CE2 PHE A  99      24.594  -3.793  -6.480  1.00 81.81           C  
ATOM    748  CZ  PHE A  99      23.531  -3.076  -7.012  1.00 81.81           C  
ATOM    749  N   ASP A 100      22.797  -2.928  -1.661  1.00 86.25           N  
ATOM    750  CA  ASP A 100      21.969  -1.779  -1.336  1.00 86.25           C  
ATOM    751  C   ASP A 100      21.250  -1.252  -2.578  1.00 86.25           C  
ATOM    752  CB  ASP A 100      22.797  -0.667  -0.696  1.00 86.25           C  
ATOM    753  O   ASP A 100      21.875  -0.683  -3.471  1.00 86.25           O  
ATOM    754  CG  ASP A 100      21.953   0.516  -0.243  1.00 86.25           C  
ATOM    755  OD1 ASP A 100      20.719   0.404  -0.207  1.00 86.25           O  
ATOM    756  OD2 ASP A 100      22.547   1.570   0.078  1.00 86.25           O  
ATOM    757  N   ASN A 101      19.891  -1.315  -2.561  1.00 90.75           N  
ATOM    758  CA  ASN A 101      19.078  -0.955  -3.719  1.00 90.75           C  
ATOM    759  C   ASN A 101      18.547   0.469  -3.605  1.00 90.75           C  
ATOM    760  CB  ASN A 101      17.922  -1.945  -3.898  1.00 90.75           C  
ATOM    761  O   ASN A 101      17.812   0.930  -4.480  1.00 90.75           O  
ATOM    762  CG  ASN A 101      18.391  -3.283  -4.445  1.00 90.75           C  
ATOM    763  ND2 ASN A 101      18.500  -4.277  -3.570  1.00 90.75           N  
ATOM    764  OD1 ASN A 101      18.641  -3.422  -5.645  1.00 90.75           O  
ATOM    765  N   THR A 102      18.984   1.203  -2.672  1.00 88.31           N  
ATOM    766  CA  THR A 102      18.375   2.475  -2.303  1.00 88.31           C  
ATOM    767  C   THR A 102      18.406   3.455  -3.471  1.00 88.31           C  
ATOM    768  CB  THR A 102      19.078   3.098  -1.081  1.00 88.31           C  
ATOM    769  O   THR A 102      17.375   4.016  -3.852  1.00 88.31           O  
ATOM    770  CG2 THR A 102      18.391   4.398  -0.663  1.00 88.31           C  
ATOM    771  OG1 THR A 102      19.031   2.174   0.013  1.00 88.31           O  
ATOM    772  N   ALA A 103      19.562   3.750  -4.047  1.00 90.06           N  
ATOM    773  CA  ALA A 103      19.734   4.730  -5.113  1.00 90.06           C  
ATOM    774  C   ALA A 103      19.031   4.277  -6.391  1.00 90.06           C  
ATOM    775  CB  ALA A 103      21.219   4.973  -5.379  1.00 90.06           C  
ATOM    776  O   ALA A 103      18.375   5.074  -7.059  1.00 90.06           O  
ATOM    777  N   MET A 104      19.109   3.031  -6.719  1.00 93.38           N  
ATOM    778  CA  MET A 104      18.547   2.475  -7.945  1.00 93.38           C  
ATOM    779  C   MET A 104      17.016   2.453  -7.883  1.00 93.38           C  
ATOM    780  CB  MET A 104      19.078   1.062  -8.188  1.00 93.38           C  
ATOM    781  O   MET A 104      16.344   2.764  -8.867  1.00 93.38           O  
ATOM    782  CG  MET A 104      20.594   0.988  -8.289  1.00 93.38           C  
ATOM    783  SD  MET A 104      21.375   2.646  -8.328  1.00 93.38           S  
ATOM    784  CE  MET A 104      23.125   2.172  -8.438  1.00 93.38           C  
ATOM    785  N   MET A 105      16.547   2.023  -6.734  1.00 94.44           N  
ATOM    786  CA  MET A 105      15.094   1.986  -6.559  1.00 94.44           C  
ATOM    787  C   MET A 105      14.500   3.391  -6.617  1.00 94.44           C  
ATOM    788  CB  MET A 105      14.727   1.317  -5.234  1.00 94.44           C  
ATOM    789  O   MET A 105      13.438   3.596  -7.199  1.00 94.44           O  
ATOM    790  CG  MET A 105      13.234   1.163  -5.016  1.00 94.44           C  
ATOM    791  SD  MET A 105      12.461   0.013  -6.223  1.00 94.44           S  
ATOM    792  CE  MET A 105      13.125  -1.567  -5.625  1.00 94.44           C  
ATOM    793  N   GLN A 106      15.195   4.324  -5.961  1.00 93.19           N  
ATOM    794  CA  GLN A 106      14.719   5.699  -6.035  1.00 93.19           C  
ATOM    795  C   GLN A 106      14.680   6.191  -7.480  1.00 93.19           C  
ATOM    796  CB  GLN A 106      15.602   6.621  -5.188  1.00 93.19           C  
ATOM    797  O   GLN A 106      13.742   6.887  -7.883  1.00 93.19           O  
ATOM    798  CG  GLN A 106      15.055   8.039  -5.059  1.00 93.19           C  
ATOM    799  CD  GLN A 106      13.695   8.086  -4.398  1.00 93.19           C  
ATOM    800  NE2 GLN A 106      12.695   8.570  -5.133  1.00 93.19           N  
ATOM    801  OE1 GLN A 106      13.531   7.691  -3.240  1.00 93.19           O  
ATOM    802  N   ALA A 107      15.672   5.895  -8.234  1.00 94.06           N  
ATOM    803  CA  ALA A 107      15.727   6.254  -9.648  1.00 94.06           C  
ATOM    804  C   ALA A 107      14.562   5.633 -10.422  1.00 94.06           C  
ATOM    805  CB  ALA A 107      17.062   5.820 -10.258  1.00 94.06           C  
ATOM    806  O   ALA A 107      13.977   6.277 -11.297  1.00 94.06           O  
ATOM    807  N   ALA A 108      14.242   4.418 -10.078  1.00 95.38           N  
ATOM    808  CA  ALA A 108      13.102   3.742 -10.695  1.00 95.38           C  
ATOM    809  C   ALA A 108      11.797   4.445 -10.352  1.00 95.38           C  
ATOM    810  CB  ALA A 108      13.047   2.281 -10.250  1.00 95.38           C  
ATOM    811  O   ALA A 108      10.953   4.656 -11.227  1.00 95.38           O  
ATOM    812  N   PHE A 109      11.617   4.828  -9.094  1.00 94.06           N  
ATOM    813  CA  PHE A 109      10.445   5.590  -8.680  1.00 94.06           C  
ATOM    814  C   PHE A 109      10.336   6.887  -9.469  1.00 94.06           C  
ATOM    815  CB  PHE A 109      10.508   5.895  -7.180  1.00 94.06           C  
ATOM    816  O   PHE A 109       9.266   7.219  -9.984  1.00 94.06           O  
ATOM    817  CG  PHE A 109      10.234   4.699  -6.309  1.00 94.06           C  
ATOM    818  CD1 PHE A 109       9.680   3.541  -6.844  1.00 94.06           C  
ATOM    819  CD2 PHE A 109      10.523   4.734  -4.949  1.00 94.06           C  
ATOM    820  CE1 PHE A 109       9.422   2.436  -6.035  1.00 94.06           C  
ATOM    821  CE2 PHE A 109      10.273   3.633  -4.137  1.00 94.06           C  
ATOM    822  CZ  PHE A 109       9.719   2.484  -4.684  1.00 94.06           C  
ATOM    823  N   ASN A 110      11.438   7.641  -9.516  1.00 93.75           N  
ATOM    824  CA  ASN A 110      11.453   8.938 -10.180  1.00 93.75           C  
ATOM    825  C   ASN A 110      11.039   8.836 -11.641  1.00 93.75           C  
ATOM    826  CB  ASN A 110      12.836   9.578 -10.062  1.00 93.75           C  
ATOM    827  O   ASN A 110      10.250   9.641 -12.125  1.00 93.75           O  
ATOM    828  CG  ASN A 110      13.164  10.016  -8.648  1.00 93.75           C  
ATOM    829  ND2 ASN A 110      14.445  10.258  -8.383  1.00 93.75           N  
ATOM    830  OD1 ASN A 110      12.281  10.133  -7.801  1.00 93.75           O  
ATOM    831  N   LEU A 111      11.523   7.809 -12.250  1.00 94.56           N  
ATOM    832  CA  LEU A 111      11.227   7.664 -13.672  1.00 94.56           C  
ATOM    833  C   LEU A 111       9.781   7.227 -13.883  1.00 94.56           C  
ATOM    834  CB  LEU A 111      12.180   6.652 -14.320  1.00 94.56           C  
ATOM    835  O   LEU A 111       9.102   7.723 -14.781  1.00 94.56           O  
ATOM    836  CG  LEU A 111      12.180   6.609 -15.852  1.00 94.56           C  
ATOM    837  CD1 LEU A 111      12.805   7.883 -16.406  1.00 94.56           C  
ATOM    838  CD2 LEU A 111      12.922   5.375 -16.344  1.00 94.56           C  
ATOM    839  N   ALA A 112       9.375   6.199 -13.102  1.00 94.19           N  
ATOM    840  CA  ALA A 112       7.996   5.723 -13.195  1.00 94.19           C  
ATOM    841  C   ALA A 112       7.004   6.867 -13.000  1.00 94.19           C  
ATOM    842  CB  ALA A 112       7.742   4.621 -12.172  1.00 94.19           C  
ATOM    843  O   ALA A 112       5.988   6.945 -13.695  1.00 94.19           O  
ATOM    844  N   ILE A 113       7.344   7.707 -12.148  1.00 92.19           N  
ATOM    845  CA  ILE A 113       6.508   8.867 -11.852  1.00 92.19           C  
ATOM    846  C   ILE A 113       6.535   9.836 -13.039  1.00 92.19           C  
ATOM    847  CB  ILE A 113       6.957   9.578 -10.562  1.00 92.19           C  
ATOM    848  O   ILE A 113       5.488  10.297 -13.492  1.00 92.19           O  
ATOM    849  CG1 ILE A 113       6.645   8.719  -9.336  1.00 92.19           C  
ATOM    850  CG2 ILE A 113       6.297  10.961 -10.445  1.00 92.19           C  
ATOM    851  CD1 ILE A 113       7.344   9.180  -8.062  1.00 92.19           C  
ATOM    852  N   SER A 114       7.668  10.188 -13.500  1.00 93.12           N  
ATOM    853  CA  SER A 114       7.840  11.156 -14.578  1.00 93.12           C  
ATOM    854  C   SER A 114       7.176  10.672 -15.859  1.00 93.12           C  
ATOM    855  CB  SER A 114       9.328  11.422 -14.828  1.00 93.12           C  
ATOM    856  O   SER A 114       6.609  11.477 -16.609  1.00 93.12           O  
ATOM    857  OG  SER A 114       9.906  10.359 -15.570  1.00 93.12           O  
ATOM    858  N   LYS A 115       7.160   9.320 -16.094  1.00 92.88           N  
ATOM    859  CA  LYS A 115       6.664   8.773 -17.359  1.00 92.88           C  
ATOM    860  C   LYS A 115       5.254   8.219 -17.203  1.00 92.88           C  
ATOM    861  CB  LYS A 115       7.602   7.684 -17.875  1.00 92.88           C  
ATOM    862  O   LYS A 115       4.602   7.875 -18.188  1.00 92.88           O  
ATOM    863  CG  LYS A 115       8.977   8.195 -18.281  1.00 92.88           C  
ATOM    864  CD  LYS A 115       8.914   9.070 -19.531  1.00 92.88           C  
ATOM    865  CE  LYS A 115      10.297   9.461 -20.016  1.00 92.88           C  
ATOM    866  NZ  LYS A 115      10.234  10.320 -21.234  1.00 92.88           N  
ATOM    867  N   SER A 116       4.859   8.164 -15.891  1.00 91.31           N  
ATOM    868  CA  SER A 116       3.564   7.570 -15.570  1.00 91.31           C  
ATOM    869  C   SER A 116       3.518   6.102 -15.977  1.00 91.31           C  
ATOM    870  CB  SER A 116       2.436   8.336 -16.250  1.00 91.31           C  
ATOM    871  O   SER A 116       2.520   5.637 -16.531  1.00 91.31           O  
ATOM    872  OG  SER A 116       2.377   9.672 -15.789  1.00 91.31           O  
ATOM    873  N   PHE A 117       4.602   5.469 -15.922  1.00 94.00           N  
ATOM    874  CA  PHE A 117       4.727   4.043 -16.203  1.00 94.00           C  
ATOM    875  C   PHE A 117       4.520   3.227 -14.930  1.00 94.00           C  
ATOM    876  CB  PHE A 117       6.098   3.730 -16.812  1.00 94.00           C  
ATOM    877  O   PHE A 117       4.785   3.707 -13.828  1.00 94.00           O  
ATOM    878  CG  PHE A 117       6.234   4.160 -18.250  1.00 94.00           C  
ATOM    879  CD1 PHE A 117       5.172   4.754 -18.906  1.00 94.00           C  
ATOM    880  CD2 PHE A 117       7.430   3.973 -18.922  1.00 94.00           C  
ATOM    881  CE1 PHE A 117       5.297   5.156 -20.234  1.00 94.00           C  
ATOM    882  CE2 PHE A 117       7.562   4.371 -20.250  1.00 94.00           C  
ATOM    883  CZ  PHE A 117       6.496   4.961 -20.906  1.00 94.00           C  
ATOM    884  N   LYS A 118       4.156   1.997 -15.172  1.00 94.44           N  
ATOM    885  CA  LYS A 118       4.066   1.020 -14.094  1.00 94.44           C  
ATOM    886  C   LYS A 118       5.445   0.480 -13.727  1.00 94.44           C  
ATOM    887  CB  LYS A 118       3.141  -0.133 -14.492  1.00 94.44           C  
ATOM    888  O   LYS A 118       6.273   0.231 -14.602  1.00 94.44           O  
ATOM    889  CG  LYS A 118       2.990  -1.202 -13.414  1.00 94.44           C  
ATOM    890  CD  LYS A 118       2.072  -2.328 -13.875  1.00 94.44           C  
ATOM    891  CE  LYS A 118       2.057  -3.479 -12.875  1.00 94.44           C  
ATOM    892  NZ  LYS A 118       1.167  -4.590 -13.328  1.00 94.44           N  
ATOM    893  N   LEU A 119       5.695   0.388 -12.344  1.00 95.88           N  
ATOM    894  CA  LEU A 119       6.926  -0.244 -11.883  1.00 95.88           C  
ATOM    895  C   LEU A 119       6.652  -1.656 -11.375  1.00 95.88           C  
ATOM    896  CB  LEU A 119       7.574   0.592 -10.773  1.00 95.88           C  
ATOM    897  O   LEU A 119       5.934  -1.838 -10.391  1.00 95.88           O  
ATOM    898  CG  LEU A 119       8.891   0.063 -10.211  1.00 95.88           C  
ATOM    899  CD1 LEU A 119       9.984   0.103 -11.281  1.00 95.88           C  
ATOM    900  CD2 LEU A 119       9.312   0.867  -8.984  1.00 95.88           C  
ATOM    901  N   ASN A 120       7.254  -2.629 -12.055  1.00 94.81           N  
ATOM    902  CA  ASN A 120       7.102  -4.035 -11.688  1.00 94.81           C  
ATOM    903  C   ASN A 120       8.273  -4.520 -10.836  1.00 94.81           C  
ATOM    904  CB  ASN A 120       6.957  -4.902 -12.945  1.00 94.81           C  
ATOM    905  O   ASN A 120       9.430  -4.332 -11.203  1.00 94.81           O  
ATOM    906  CG  ASN A 120       5.680  -4.617 -13.711  1.00 94.81           C  
ATOM    907  ND2 ASN A 120       5.797  -4.488 -15.023  1.00 94.81           N  
ATOM    908  OD1 ASN A 120       4.602  -4.516 -13.117  1.00 94.81           O  
ATOM    909  N   LEU A 121       7.949  -5.098  -9.750  1.00 94.25           N  
ATOM    910  CA  LEU A 121       8.977  -5.656  -8.875  1.00 94.25           C  
ATOM    911  C   LEU A 121       9.016  -7.176  -8.984  1.00 94.25           C  
ATOM    912  CB  LEU A 121       8.727  -5.246  -7.422  1.00 94.25           C  
ATOM    913  O   LEU A 121       7.973  -7.828  -9.062  1.00 94.25           O  
ATOM    914  CG  LEU A 121       8.633  -3.744  -7.148  1.00 94.25           C  
ATOM    915  CD1 LEU A 121       8.242  -3.494  -5.695  1.00 94.25           C  
ATOM    916  CD2 LEU A 121       9.961  -3.061  -7.473  1.00 94.25           C  
ATOM    917  N   SER A 122      10.242  -7.676  -9.062  1.00 90.81           N  
ATOM    918  CA  SER A 122      10.414  -9.125  -9.156  1.00 90.81           C  
ATOM    919  C   SER A 122      10.289  -9.781  -7.785  1.00 90.81           C  
ATOM    920  CB  SER A 122      11.773  -9.461  -9.766  1.00 90.81           C  
ATOM    921  O   SER A 122      10.430  -9.125  -6.754  1.00 90.81           O  
ATOM    922  OG  SER A 122      11.891  -8.922 -11.070  1.00 90.81           O  
ATOM    923  N   THR A 123      10.023 -11.078  -7.777  1.00 87.56           N  
ATOM    924  CA  THR A 123      10.023 -11.844  -6.535  1.00 87.56           C  
ATOM    925  C   THR A 123      11.414 -11.836  -5.898  1.00 87.56           C  
ATOM    926  CB  THR A 123       9.578 -13.297  -6.773  1.00 87.56           C  
ATOM    927  O   THR A 123      12.422 -11.797  -6.602  1.00 87.56           O  
ATOM    928  CG2 THR A 123      10.570 -14.047  -7.660  1.00 87.56           C  
ATOM    929  OG1 THR A 123       9.477 -13.977  -5.516  1.00 87.56           O  
ATOM    930  N   GLY A 124      11.500 -11.742  -4.605  1.00 85.75           N  
ATOM    931  CA  GLY A 124      12.758 -11.719  -3.879  1.00 85.75           C  
ATOM    932  C   GLY A 124      12.867 -10.562  -2.902  1.00 85.75           C  
ATOM    933  O   GLY A 124      11.891  -9.844  -2.676  1.00 85.75           O  
ATOM    934  N   THR A 125      14.086 -10.461  -2.279  1.00 87.25           N  
ATOM    935  CA  THR A 125      14.281  -9.438  -1.263  1.00 87.25           C  
ATOM    936  C   THR A 125      15.180  -8.320  -1.787  1.00 87.25           C  
ATOM    937  CB  THR A 125      14.891 -10.023   0.021  1.00 87.25           C  
ATOM    938  O   THR A 125      16.312  -8.570  -2.203  1.00 87.25           O  
ATOM    939  CG2 THR A 125      15.055  -8.961   1.097  1.00 87.25           C  
ATOM    940  OG1 THR A 125      14.031 -11.062   0.517  1.00 87.25           O  
ATOM    941  N   TYR A 126      14.562  -7.086  -1.799  1.00 89.56           N  
ATOM    942  CA  TYR A 126      15.352  -5.887  -2.037  1.00 89.56           C  
ATOM    943  C   TYR A 126      15.891  -5.316  -0.729  1.00 89.56           C  
ATOM    944  CB  TYR A 126      14.516  -4.828  -2.766  1.00 89.56           C  
ATOM    945  O   TYR A 126      15.117  -4.961   0.162  1.00 89.56           O  
ATOM    946  CG  TYR A 126      14.070  -5.250  -4.141  1.00 89.56           C  
ATOM    947  CD1 TYR A 126      14.859  -5.008  -5.262  1.00 89.56           C  
ATOM    948  CD2 TYR A 126      12.844  -5.887  -4.328  1.00 89.56           C  
ATOM    949  CE1 TYR A 126      14.445  -5.395  -6.531  1.00 89.56           C  
ATOM    950  CE2 TYR A 126      12.422  -6.277  -5.594  1.00 89.56           C  
ATOM    951  OH  TYR A 126      12.812  -6.414  -7.941  1.00 89.56           O  
ATOM    952  CZ  TYR A 126      13.227  -6.027  -6.688  1.00 89.56           C  
ATOM    953  N   TYR A 127      17.203  -5.266  -0.659  1.00 86.31           N  
ATOM    954  CA  TYR A 127      17.828  -4.777   0.562  1.00 86.31           C  
ATOM    955  C   TYR A 127      18.094  -3.279   0.477  1.00 86.31           C  
ATOM    956  CB  TYR A 127      19.141  -5.527   0.828  1.00 86.31           C  
ATOM    957  O   TYR A 127      18.578  -2.787  -0.544  1.00 86.31           O  
ATOM    958  CG  TYR A 127      18.938  -6.953   1.283  1.00 86.31           C  
ATOM    959  CD1 TYR A 127      18.625  -7.242   2.607  1.00 86.31           C  
ATOM    960  CD2 TYR A 127      19.062  -8.008   0.391  1.00 86.31           C  
ATOM    961  CE1 TYR A 127      18.438  -8.555   3.033  1.00 86.31           C  
ATOM    962  CE2 TYR A 127      18.891  -9.328   0.804  1.00 86.31           C  
ATOM    963  OH  TYR A 127      18.391 -10.891   2.539  1.00 86.31           O  
ATOM    964  CZ  TYR A 127      18.578  -9.586   2.125  1.00 86.31           C  
ATOM    965  N   PHE A 128      17.812  -2.512   1.608  1.00 84.62           N  
ATOM    966  CA  PHE A 128      18.016  -1.071   1.674  1.00 84.62           C  
ATOM    967  C   PHE A 128      18.828  -0.696   2.906  1.00 84.62           C  
ATOM    968  CB  PHE A 128      16.672  -0.332   1.685  1.00 84.62           C  
ATOM    969  O   PHE A 128      18.453  -1.051   4.031  1.00 84.62           O  
ATOM    970  CG  PHE A 128      15.773  -0.689   0.532  1.00 84.62           C  
ATOM    971  CD1 PHE A 128      15.852   0.004  -0.669  1.00 84.62           C  
ATOM    972  CD2 PHE A 128      14.852  -1.719   0.650  1.00 84.62           C  
ATOM    973  CE1 PHE A 128      15.023  -0.324  -1.738  1.00 84.62           C  
ATOM    974  CE2 PHE A 128      14.016  -2.053  -0.413  1.00 84.62           C  
ATOM    975  CZ  PHE A 128      14.102  -1.354  -1.606  1.00 84.62           C  
ATOM    976  N   GLU A 129      20.031  -0.141   2.840  1.00 74.06           N  
ATOM    977  CA  GLU A 129      21.016   0.141   3.891  1.00 74.06           C  
ATOM    978  C   GLU A 129      21.031   1.627   4.238  1.00 74.06           C  
ATOM    979  CB  GLU A 129      22.406  -0.322   3.467  1.00 74.06           C  
ATOM    980  O   GLU A 129      21.328   2.000   5.375  1.00 74.06           O  
ATOM    981  CG  GLU A 129      22.594  -1.832   3.492  1.00 74.06           C  
ATOM    982  CD  GLU A 129      24.047  -2.266   3.365  1.00 74.06           C  
ATOM    983  OE1 GLU A 129      24.328  -3.477   3.502  1.00 74.06           O  
ATOM    984  OE2 GLU A 129      24.891  -1.385   3.129  1.00 74.06           O  
ATOM    985  N   SER A 130      20.609   2.518   3.291  1.00 64.19           N  
ATOM    986  CA  SER A 130      20.750   3.961   3.438  1.00 64.19           C  
ATOM    987  C   SER A 130      19.516   4.578   4.090  1.00 64.19           C  
ATOM    988  CB  SER A 130      21.000   4.617   2.078  1.00 64.19           C  
ATOM    989  O   SER A 130      18.422   4.016   4.020  1.00 64.19           O  
ATOM    990  OG  SER A 130      19.844   4.543   1.266  1.00 64.19           O  
ATOM    991  N   SER A 131      19.703   5.457   5.199  1.00 53.50           N  
ATOM    992  CA  SER A 131      18.797   6.305   5.965  1.00 53.50           C  
ATOM    993  C   SER A 131      17.953   7.184   5.047  1.00 53.50           C  
ATOM    994  CB  SER A 131      19.578   7.180   6.945  1.00 53.50           C  
ATOM    995  O   SER A 131      17.109   7.953   5.516  1.00 53.50           O  
ATOM    996  OG  SER A 131      20.484   8.016   6.254  1.00 53.50           O  
ATOM    997  N   ASP A 132      18.234   7.082   3.600  1.00 56.31           N  
ATOM    998  CA  ASP A 132      17.453   7.906   2.688  1.00 56.31           C  
ATOM    999  C   ASP A 132      16.094   7.258   2.393  1.00 56.31           C  
ATOM   1000  CB  ASP A 132      18.219   8.148   1.386  1.00 56.31           C  
ATOM   1001  O   ASP A 132      16.031   6.066   2.086  1.00 56.31           O  
ATOM   1002  CG  ASP A 132      19.391   9.094   1.556  1.00 56.31           C  
ATOM   1003  OD1 ASP A 132      19.375   9.922   2.490  1.00 56.31           O  
ATOM   1004  OD2 ASP A 132      20.344   9.000   0.748  1.00 56.31           O  
ATOM   1005  N   THR A 133      15.242   7.621   3.068  1.00 70.50           N  
ATOM   1006  CA  THR A 133      13.836   7.270   2.936  1.00 70.50           C  
ATOM   1007  C   THR A 133      13.430   7.195   1.465  1.00 70.50           C  
ATOM   1008  CB  THR A 133      12.938   8.281   3.664  1.00 70.50           C  
ATOM   1009  O   THR A 133      13.891   8.000   0.649  1.00 70.50           O  
ATOM   1010  CG2 THR A 133      12.578   7.793   5.066  1.00 70.50           C  
ATOM   1011  OG1 THR A 133      13.617   9.539   3.768  1.00 70.50           O  
ATOM   1012  N   LEU A 134      13.117   5.922   0.905  1.00 87.06           N  
ATOM   1013  CA  LEU A 134      12.430   5.879  -0.382  1.00 87.06           C  
ATOM   1014  C   LEU A 134      11.320   6.926  -0.439  1.00 87.06           C  
ATOM   1015  CB  LEU A 134      11.852   4.488  -0.636  1.00 87.06           C  
ATOM   1016  O   LEU A 134      10.492   7.008   0.469  1.00 87.06           O  
ATOM   1017  CG  LEU A 134      12.859   3.342  -0.753  1.00 87.06           C  
ATOM   1018  CD1 LEU A 134      12.133   2.004  -0.833  1.00 87.06           C  
ATOM   1019  CD2 LEU A 134      13.758   3.543  -1.969  1.00 87.06           C  
ATOM   1020  N   ARG A 135      11.414   7.711  -1.499  1.00 87.31           N  
ATOM   1021  CA  ARG A 135      10.453   8.805  -1.613  1.00 87.31           C  
ATOM   1022  C   ARG A 135       9.594   8.648  -2.861  1.00 87.31           C  
ATOM   1023  CB  ARG A 135      11.172  10.156  -1.640  1.00 87.31           C  
ATOM   1024  O   ARG A 135      10.117   8.492  -3.969  1.00 87.31           O  
ATOM   1025  CG  ARG A 135      11.914  10.477  -0.354  1.00 87.31           C  
ATOM   1026  CD  ARG A 135      12.516  11.883  -0.387  1.00 87.31           C  
ATOM   1027  NE  ARG A 135      12.898  12.336   0.947  1.00 87.31           N  
ATOM   1028  NH1 ARG A 135      14.977  11.320   0.918  1.00 87.31           N  
ATOM   1029  NH2 ARG A 135      14.305  12.523   2.752  1.00 87.31           N  
ATOM   1030  CZ  ARG A 135      14.055  12.055   1.536  1.00 87.31           C  
ATOM   1031  N   ILE A 136       8.391   8.641  -2.604  1.00 87.38           N  
ATOM   1032  CA  ILE A 136       7.402   8.703  -3.674  1.00 87.38           C  
ATOM   1033  C   ILE A 136       6.715  10.070  -3.664  1.00 87.38           C  
ATOM   1034  CB  ILE A 136       6.352   7.578  -3.543  1.00 87.38           C  
ATOM   1035  O   ILE A 136       6.000  10.406  -2.719  1.00 87.38           O  
ATOM   1036  CG1 ILE A 136       7.031   6.207  -3.627  1.00 87.38           C  
ATOM   1037  CG2 ILE A 136       5.270   7.719  -4.617  1.00 87.38           C  
ATOM   1038  CD1 ILE A 136       6.098   5.035  -3.354  1.00 87.38           C  
ATOM   1039  N   THR A 137       6.941  10.906  -4.766  1.00 85.56           N  
ATOM   1040  CA  THR A 137       6.578  12.320  -4.719  1.00 85.56           C  
ATOM   1041  C   THR A 137       5.496  12.633  -5.746  1.00 85.56           C  
ATOM   1042  CB  THR A 137       7.801  13.219  -4.969  1.00 85.56           C  
ATOM   1043  O   THR A 137       5.137  13.797  -5.945  1.00 85.56           O  
ATOM   1044  CG2 THR A 137       8.844  13.055  -3.865  1.00 85.56           C  
ATOM   1045  OG1 THR A 137       8.398  12.867  -6.227  1.00 85.56           O  
ATOM   1046  N   GLY A 138       4.930  11.633  -6.371  1.00 82.62           N  
ATOM   1047  CA  GLY A 138       3.891  11.789  -7.375  1.00 82.62           C  
ATOM   1048  C   GLY A 138       3.096  10.523  -7.617  1.00 82.62           C  
ATOM   1049  O   GLY A 138       3.350   9.492  -6.984  1.00 82.62           O  
ATOM   1050  N   PRO A 139       2.039  10.523  -8.523  1.00 84.12           N  
ATOM   1051  CA  PRO A 139       1.280   9.312  -8.852  1.00 84.12           C  
ATOM   1052  C   PRO A 139       2.168   8.180  -9.352  1.00 84.12           C  
ATOM   1053  CB  PRO A 139       0.320   9.781  -9.945  1.00 84.12           C  
ATOM   1054  O   PRO A 139       3.010   8.391 -10.227  1.00 84.12           O  
ATOM   1055  CG  PRO A 139       0.224  11.266  -9.758  1.00 84.12           C  
ATOM   1056  CD  PRO A 139       1.542  11.766  -9.242  1.00 84.12           C  
ATOM   1057  N   ILE A 140       1.870   7.004  -8.695  1.00 88.31           N  
ATOM   1058  CA  ILE A 140       2.703   5.871  -9.086  1.00 88.31           C  
ATOM   1059  C   ILE A 140       1.887   4.582  -9.023  1.00 88.31           C  
ATOM   1060  CB  ILE A 140       3.957   5.754  -8.195  1.00 88.31           C  
ATOM   1061  O   ILE A 140       1.003   4.441  -8.180  1.00 88.31           O  
ATOM   1062  CG1 ILE A 140       4.910   4.691  -8.750  1.00 88.31           C  
ATOM   1063  CG2 ILE A 140       3.562   5.438  -6.750  1.00 88.31           C  
ATOM   1064  CD1 ILE A 140       6.293   4.703  -8.102  1.00 88.31           C  
ATOM   1065  N   HIS A 141       2.162   3.633  -9.953  1.00 92.44           N  
ATOM   1066  CA  HIS A 141       1.661   2.264  -9.945  1.00 92.44           C  
ATOM   1067  C   HIS A 141       2.797   1.264  -9.758  1.00 92.44           C  
ATOM   1068  CB  HIS A 141       0.901   1.958 -11.234  1.00 92.44           C  
ATOM   1069  O   HIS A 141       3.641   1.104 -10.641  1.00 92.44           O  
ATOM   1070  CG  HIS A 141       0.206   0.634 -11.227  1.00 92.44           C  
ATOM   1071  CD2 HIS A 141       0.241  -0.381 -10.328  1.00 92.44           C  
ATOM   1072  ND1 HIS A 141      -0.646   0.232 -12.227  1.00 92.44           N  
ATOM   1073  CE1 HIS A 141      -1.107  -0.976 -11.953  1.00 92.44           C  
ATOM   1074  NE2 HIS A 141      -0.584  -1.370 -10.805  1.00 92.44           N  
ATOM   1075  N   ILE A 142       2.824   0.683  -8.492  1.00 94.19           N  
ATOM   1076  CA  ILE A 142       3.820  -0.331  -8.164  1.00 94.19           C  
ATOM   1077  C   ILE A 142       3.143  -1.690  -8.008  1.00 94.19           C  
ATOM   1078  CB  ILE A 142       4.594   0.033  -6.879  1.00 94.19           C  
ATOM   1079  O   ILE A 142       2.156  -1.819  -7.281  1.00 94.19           O  
ATOM   1080  CG1 ILE A 142       5.262   1.404  -7.027  1.00 94.19           C  
ATOM   1081  CG2 ILE A 142       5.625  -1.048  -6.543  1.00 94.19           C  
ATOM   1082  CD1 ILE A 142       5.871   1.938  -5.738  1.00 94.19           C  
ATOM   1083  N   GLU A 143       3.701  -2.637  -8.695  1.00 94.69           N  
ATOM   1084  CA  GLU A 143       3.184  -3.994  -8.562  1.00 94.69           C  
ATOM   1085  C   GLU A 143       4.305  -4.988  -8.266  1.00 94.69           C  
ATOM   1086  CB  GLU A 143       2.441  -4.410  -9.836  1.00 94.69           C  
ATOM   1087  O   GLU A 143       5.199  -5.188  -9.086  1.00 94.69           O  
ATOM   1088  CG  GLU A 143       1.692  -5.730  -9.711  1.00 94.69           C  
ATOM   1089  CD  GLU A 143       0.894  -6.090 -10.953  1.00 94.69           C  
ATOM   1090  OE1 GLU A 143       0.244  -7.160 -10.969  1.00 94.69           O  
ATOM   1091  OE2 GLU A 143       0.919  -5.293 -11.922  1.00 94.69           O  
ATOM   1092  N   GLY A 144       4.199  -5.516  -7.016  1.00 92.56           N  
ATOM   1093  CA  GLY A 144       5.105  -6.605  -6.691  1.00 92.56           C  
ATOM   1094  C   GLY A 144       4.566  -7.969  -7.086  1.00 92.56           C  
ATOM   1095  O   GLY A 144       3.359  -8.133  -7.277  1.00 92.56           O  
ATOM   1096  N   ARG A 145       5.410  -8.945  -7.281  1.00 88.69           N  
ATOM   1097  CA  ARG A 145       5.023 -10.352  -7.410  1.00 88.69           C  
ATOM   1098  C   ARG A 145       4.949 -11.023  -6.047  1.00 88.69           C  
ATOM   1099  CB  ARG A 145       6.012 -11.094  -8.312  1.00 88.69           C  
ATOM   1100  O   ARG A 145       5.570 -10.570  -5.086  1.00 88.69           O  
ATOM   1101  CG  ARG A 145       5.992 -10.633  -9.758  1.00 88.69           C  
ATOM   1102  CD  ARG A 145       6.805 -11.555 -10.656  1.00 88.69           C  
ATOM   1103  NE  ARG A 145       6.742 -11.141 -12.055  1.00 88.69           N  
ATOM   1104  NH1 ARG A 145       7.836 -13.008 -12.875  1.00 88.69           N  
ATOM   1105  NH2 ARG A 145       7.121 -11.367 -14.312  1.00 88.69           N  
ATOM   1106  CZ  ARG A 145       7.234 -11.836 -13.078  1.00 88.69           C  
ATOM   1107  N   PRO A 146       4.055 -11.961  -5.859  1.00 81.81           N  
ATOM   1108  CA  PRO A 146       4.016 -12.664  -4.570  1.00 81.81           C  
ATOM   1109  C   PRO A 146       5.402 -13.023  -4.051  1.00 81.81           C  
ATOM   1110  CB  PRO A 146       3.203 -13.922  -4.883  1.00 81.81           C  
ATOM   1111  O   PRO A 146       6.223 -13.570  -4.789  1.00 81.81           O  
ATOM   1112  CG  PRO A 146       2.338 -13.547  -6.039  1.00 81.81           C  
ATOM   1113  CD  PRO A 146       3.109 -12.609  -6.926  1.00 81.81           C  
ATOM   1114  N   GLY A 147       5.758 -12.523  -2.844  1.00 81.75           N  
ATOM   1115  CA  GLY A 147       7.043 -12.867  -2.256  1.00 81.75           C  
ATOM   1116  C   GLY A 147       8.062 -11.750  -2.361  1.00 81.75           C  
ATOM   1117  O   GLY A 147       9.227 -11.922  -1.979  1.00 81.75           O  
ATOM   1118  N   THR A 148       7.586 -10.594  -2.980  1.00 89.88           N  
ATOM   1119  CA  THR A 148       8.414  -9.398  -3.041  1.00 89.88           C  
ATOM   1120  C   THR A 148       8.594  -8.789  -1.653  1.00 89.88           C  
ATOM   1121  CB  THR A 148       7.816  -8.352  -3.994  1.00 89.88           C  
ATOM   1122  O   THR A 148       7.605  -8.461  -0.987  1.00 89.88           O  
ATOM   1123  CG2 THR A 148       8.695  -7.109  -4.074  1.00 89.88           C  
ATOM   1124  OG1 THR A 148       7.695  -8.914  -5.305  1.00 89.88           O  
ATOM   1125  N   VAL A 149       9.938  -8.609  -1.281  1.00 88.88           N  
ATOM   1126  CA  VAL A 149      10.219  -8.102   0.056  1.00 88.88           C  
ATOM   1127  C   VAL A 149      11.133  -6.879  -0.040  1.00 88.88           C  
ATOM   1128  CB  VAL A 149      10.867  -9.180   0.948  1.00 88.88           C  
ATOM   1129  O   VAL A 149      12.141  -6.902  -0.755  1.00 88.88           O  
ATOM   1130  CG1 VAL A 149      11.266  -8.602   2.303  1.00 88.88           C  
ATOM   1131  CG2 VAL A 149       9.922 -10.367   1.129  1.00 88.88           C  
ATOM   1132  N   PHE A 150      10.648  -5.816   0.617  1.00 90.06           N  
ATOM   1133  CA  PHE A 150      11.547  -4.707   0.919  1.00 90.06           C  
ATOM   1134  C   PHE A 150      12.125  -4.852   2.320  1.00 90.06           C  
ATOM   1135  CB  PHE A 150      10.812  -3.371   0.791  1.00 90.06           C  
ATOM   1136  O   PHE A 150      11.391  -4.844   3.309  1.00 90.06           O  
ATOM   1137  CG  PHE A 150      10.570  -2.941  -0.632  1.00 90.06           C  
ATOM   1138  CD1 PHE A 150      10.867  -3.795  -1.688  1.00 90.06           C  
ATOM   1139  CD2 PHE A 150      10.055  -1.684  -0.914  1.00 90.06           C  
ATOM   1140  CE1 PHE A 150      10.648  -3.400  -3.006  1.00 90.06           C  
ATOM   1141  CE2 PHE A 150       9.836  -1.282  -2.229  1.00 90.06           C  
ATOM   1142  CZ  PHE A 150      10.141  -2.143  -3.273  1.00 90.06           C  
ATOM   1143  N   TYR A 151      13.422  -5.020   2.391  1.00 84.75           N  
ATOM   1144  CA  TYR A 151      14.078  -5.195   3.682  1.00 84.75           C  
ATOM   1145  C   TYR A 151      14.969  -4.000   4.008  1.00 84.75           C  
ATOM   1146  CB  TYR A 151      14.914  -6.480   3.689  1.00 84.75           C  
ATOM   1147  O   TYR A 151      15.938  -3.729   3.303  1.00 84.75           O  
ATOM   1148  CG  TYR A 151      15.516  -6.805   5.035  1.00 84.75           C  
ATOM   1149  CD1 TYR A 151      16.828  -6.438   5.340  1.00 84.75           C  
ATOM   1150  CD2 TYR A 151      14.781  -7.480   6.000  1.00 84.75           C  
ATOM   1151  CE1 TYR A 151      17.391  -6.738   6.578  1.00 84.75           C  
ATOM   1152  CE2 TYR A 151      15.328  -7.785   7.242  1.00 84.75           C  
ATOM   1153  OH  TYR A 151      17.172  -7.707   8.750  1.00 84.75           O  
ATOM   1154  CZ  TYR A 151      16.625  -7.410   7.523  1.00 84.75           C  
ATOM   1155  N   HIS A 152      14.539  -3.307   5.023  1.00 79.38           N  
ATOM   1156  CA  HIS A 152      15.234  -2.098   5.449  1.00 79.38           C  
ATOM   1157  C   HIS A 152      16.203  -2.393   6.586  1.00 79.38           C  
ATOM   1158  CB  HIS A 152      14.234  -1.024   5.879  1.00 79.38           C  
ATOM   1159  O   HIS A 152      15.812  -2.939   7.621  1.00 79.38           O  
ATOM   1160  CG  HIS A 152      14.867   0.287   6.215  1.00 79.38           C  
ATOM   1161  CD2 HIS A 152      15.922   0.938   5.660  1.00 79.38           C  
ATOM   1162  ND1 HIS A 152      14.422   1.086   7.246  1.00 79.38           N  
ATOM   1163  CE1 HIS A 152      15.172   2.174   7.309  1.00 79.38           C  
ATOM   1164  NE2 HIS A 152      16.094   2.107   6.355  1.00 79.38           N  
ATOM   1165  N   ASN A 153      17.484  -2.217   6.504  1.00 73.38           N  
ATOM   1166  CA  ASN A 153      18.531  -2.396   7.508  1.00 73.38           C  
ATOM   1167  C   ASN A 153      19.312  -1.112   7.730  1.00 73.38           C  
ATOM   1168  CB  ASN A 153      19.469  -3.537   7.105  1.00 73.38           C  
ATOM   1169  O   ASN A 153      20.391  -0.929   7.152  1.00 73.38           O  
ATOM   1170  CG  ASN A 153      20.422  -3.930   8.219  1.00 73.38           C  
ATOM   1171  ND2 ASN A 153      21.438  -4.695   7.875  1.00 73.38           N  
ATOM   1172  OD1 ASN A 153      20.219  -3.551   9.375  1.00 73.38           O  
ATOM   1173  N   PRO A 154      18.609  -0.070   8.406  1.00 67.69           N  
ATOM   1174  CA  PRO A 154      19.250   1.238   8.492  1.00 67.69           C  
ATOM   1175  C   PRO A 154      20.516   1.213   9.367  1.00 67.69           C  
ATOM   1176  CB  PRO A 154      18.172   2.129   9.117  1.00 67.69           C  
ATOM   1177  O   PRO A 154      20.609   0.410  10.297  1.00 67.69           O  
ATOM   1178  CG  PRO A 154      17.281   1.187   9.852  1.00 67.69           C  
ATOM   1179  CD  PRO A 154      17.375  -0.166   9.211  1.00 67.69           C  
ATOM   1180  N   SER A 155      21.781   1.450   8.938  1.00 57.88           N  
ATOM   1181  CA  SER A 155      23.078   1.613   9.609  1.00 57.88           C  
ATOM   1182  C   SER A 155      23.016   2.713  10.664  1.00 57.88           C  
ATOM   1183  CB  SER A 155      24.172   1.932   8.594  1.00 57.88           C  
ATOM   1184  O   SER A 155      23.750   2.678  11.648  1.00 57.88           O  
ATOM   1185  OG  SER A 155      23.828   3.074   7.824  1.00 57.88           O  
ATOM   1186  N   ASN A 156      21.812   3.586  10.906  1.00 51.88           N  
ATOM   1187  CA  ASN A 156      21.703   4.742  11.789  1.00 51.88           C  
ATOM   1188  C   ASN A 156      20.359   4.789  12.492  1.00 51.88           C  
ATOM   1189  CB  ASN A 156      21.953   6.039  11.016  1.00 51.88           C  
ATOM   1190  O   ASN A 156      19.312   4.523  11.875  1.00 51.88           O  
ATOM   1191  CG  ASN A 156      23.422   6.387  10.906  1.00 51.88           C  
ATOM   1192  ND2 ASN A 156      23.734   7.406  10.117  1.00 51.88           N  
ATOM   1193  OD1 ASN A 156      24.266   5.746  11.531  1.00 51.88           O  
ATOM   1194  N   LYS A 157      20.234   4.262  13.719  1.00 50.91           N  
ATOM   1195  CA  LYS A 157      19.188   4.254  14.734  1.00 50.91           C  
ATOM   1196  C   LYS A 157      18.234   5.426  14.547  1.00 50.91           C  
ATOM   1197  CB  LYS A 157      19.797   4.293  16.141  1.00 50.91           C  
ATOM   1198  O   LYS A 157      18.609   6.582  14.742  1.00 50.91           O  
ATOM   1199  CG  LYS A 157      20.609   3.059  16.484  1.00 50.91           C  
ATOM   1200  CD  LYS A 157      20.703   2.867  18.000  1.00 50.91           C  
ATOM   1201  CE  LYS A 157      21.594   1.691  18.359  1.00 50.91           C  
ATOM   1202  NZ  LYS A 157      21.484   1.329  19.797  1.00 50.91           N  
ATOM   1203  N   ALA A 158      17.438   5.660  13.367  1.00 50.22           N  
ATOM   1204  CA  ALA A 158      16.312   6.516  12.969  1.00 50.22           C  
ATOM   1205  C   ALA A 158      15.641   7.137  14.188  1.00 50.22           C  
ATOM   1206  CB  ALA A 158      15.305   5.719  12.148  1.00 50.22           C  
ATOM   1207  O   ALA A 158      15.617   6.539  15.266  1.00 50.22           O  
ATOM   1208  N   ASN A 159      15.758   8.531  14.352  1.00 54.72           N  
ATOM   1209  CA  ASN A 159      14.727   9.211  15.133  1.00 54.72           C  
ATOM   1210  C   ASN A 159      13.359   8.578  14.930  1.00 54.72           C  
ATOM   1211  CB  ASN A 159      14.688  10.695  14.789  1.00 54.72           C  
ATOM   1212  O   ASN A 159      12.812   8.609  13.820  1.00 54.72           O  
ATOM   1213  CG  ASN A 159      13.852  11.500  15.766  1.00 54.72           C  
ATOM   1214  ND2 ASN A 159      14.008  12.820  15.734  1.00 54.72           N  
ATOM   1215  OD1 ASN A 159      13.070  10.938  16.547  1.00 54.72           O  
ATOM   1216  N   PRO A 160      12.883   7.844  15.805  1.00 51.75           N  
ATOM   1217  CA  PRO A 160      11.641   7.062  15.820  1.00 51.75           C  
ATOM   1218  C   PRO A 160      10.414   7.902  15.477  1.00 51.75           C  
ATOM   1219  CB  PRO A 160      11.562   6.555  17.266  1.00 51.75           C  
ATOM   1220  O   PRO A 160       9.422   7.371  14.969  1.00 51.75           O  
ATOM   1221  CG  PRO A 160      12.656   7.281  17.984  1.00 51.75           C  
ATOM   1222  CD  PRO A 160      13.492   8.008  16.969  1.00 51.75           C  
ATOM   1223  N   LYS A 161      10.469   9.312  15.391  1.00 48.75           N  
ATOM   1224  CA  LYS A 161       9.328  10.195  15.203  1.00 48.75           C  
ATOM   1225  C   LYS A 161       9.352  10.852  13.828  1.00 48.75           C  
ATOM   1226  CB  LYS A 161       9.297  11.266  16.297  1.00 48.75           C  
ATOM   1227  O   LYS A 161       8.297  11.141  13.258  1.00 48.75           O  
ATOM   1228  CG  LYS A 161       8.750  10.781  17.625  1.00 48.75           C  
ATOM   1229  CD  LYS A 161       8.477  11.938  18.578  1.00 48.75           C  
ATOM   1230  CE  LYS A 161       7.984  11.445  19.938  1.00 48.75           C  
ATOM   1231  NZ  LYS A 161       7.562  12.578  20.812  1.00 48.75           N  
ATOM   1232  N   THR A 162      10.547  10.836  12.969  1.00 55.84           N  
ATOM   1233  CA  THR A 162      10.594  11.633  11.750  1.00 55.84           C  
ATOM   1234  C   THR A 162      11.133  10.812  10.586  1.00 55.84           C  
ATOM   1235  CB  THR A 162      11.469  12.891  11.938  1.00 55.84           C  
ATOM   1236  O   THR A 162      10.898  11.141   9.422  1.00 55.84           O  
ATOM   1237  CG2 THR A 162      10.844  13.852  12.938  1.00 55.84           C  
ATOM   1238  OG1 THR A 162      12.758  12.492  12.414  1.00 55.84           O  
ATOM   1239  N   ASP A 163      11.594   9.508  10.922  1.00 67.06           N  
ATOM   1240  CA  ASP A 163      12.242   8.750   9.859  1.00 67.06           C  
ATOM   1241  C   ASP A 163      11.344   7.609   9.367  1.00 67.06           C  
ATOM   1242  CB  ASP A 163      13.586   8.188  10.328  1.00 67.06           C  
ATOM   1243  O   ASP A 163      10.750   6.895  10.180  1.00 67.06           O  
ATOM   1244  CG  ASP A 163      14.641   9.266  10.516  1.00 67.06           C  
ATOM   1245  OD1 ASP A 163      14.492  10.375   9.945  1.00 67.06           O  
ATOM   1246  OD2 ASP A 163      15.633   9.008  11.227  1.00 67.06           O  
ATOM   1247  N   ALA A 164      10.930   7.723   8.078  1.00 74.50           N  
ATOM   1248  CA  ALA A 164      10.109   6.715   7.422  1.00 74.50           C  
ATOM   1249  C   ALA A 164      10.922   5.898   6.422  1.00 74.50           C  
ATOM   1250  CB  ALA A 164       8.922   7.371   6.723  1.00 74.50           C  
ATOM   1251  O   ALA A 164      11.836   6.430   5.781  1.00 74.50           O  
ATOM   1252  N   PHE A 165      10.711   4.488   6.488  1.00 80.25           N  
ATOM   1253  CA  PHE A 165      11.297   3.633   5.465  1.00 80.25           C  
ATOM   1254  C   PHE A 165      10.859   4.078   4.074  1.00 80.25           C  
ATOM   1255  CB  PHE A 165      10.906   2.170   5.695  1.00 80.25           C  
ATOM   1256  O   PHE A 165      11.695   4.238   3.178  1.00 80.25           O  
ATOM   1257  CG  PHE A 165      11.312   1.250   4.578  1.00 80.25           C  
ATOM   1258  CD1 PHE A 165      10.422   0.320   4.062  1.00 80.25           C  
ATOM   1259  CD2 PHE A 165      12.594   1.314   4.039  1.00 80.25           C  
ATOM   1260  CE1 PHE A 165      10.797  -0.534   3.027  1.00 80.25           C  
ATOM   1261  CE2 PHE A 165      12.977   0.465   3.004  1.00 80.25           C  
ATOM   1262  CZ  PHE A 165      12.070  -0.459   2.500  1.00 80.25           C  
ATOM   1263  N   MET A 166       9.625   4.316   3.869  1.00 84.88           N  
ATOM   1264  CA  MET A 166       9.062   4.832   2.627  1.00 84.88           C  
ATOM   1265  C   MET A 166       8.148   6.020   2.900  1.00 84.88           C  
ATOM   1266  CB  MET A 166       8.289   3.734   1.893  1.00 84.88           C  
ATOM   1267  O   MET A 166       7.219   5.926   3.707  1.00 84.88           O  
ATOM   1268  CG  MET A 166       7.797   4.148   0.515  1.00 84.88           C  
ATOM   1269  SD  MET A 166       6.980   2.773  -0.382  1.00 84.88           S  
ATOM   1270  CE  MET A 166       8.414   1.720  -0.733  1.00 84.88           C  
ATOM   1271  N   ASN A 167       8.516   7.086   2.221  1.00 83.69           N  
ATOM   1272  CA  ASN A 167       7.719   8.305   2.334  1.00 83.69           C  
ATOM   1273  C   ASN A 167       6.914   8.570   1.064  1.00 83.69           C  
ATOM   1274  CB  ASN A 167       8.617   9.508   2.652  1.00 83.69           C  
ATOM   1275  O   ASN A 167       7.484   8.711  -0.019  1.00 83.69           O  
ATOM   1276  CG  ASN A 167       7.855  10.664   3.254  1.00 83.69           C  
ATOM   1277  ND2 ASN A 167       8.469  11.344   4.215  1.00 83.69           N  
ATOM   1278  OD1 ASN A 167       6.719  10.953   2.857  1.00 83.69           O  
ATOM   1279  N   ILE A 168       5.691   8.633   1.270  1.00 81.94           N  
ATOM   1280  CA  ILE A 168       4.812   8.953   0.151  1.00 81.94           C  
ATOM   1281  C   ILE A 168       4.234  10.352   0.332  1.00 81.94           C  
ATOM   1282  CB  ILE A 168       3.672   7.914   0.018  1.00 81.94           C  
ATOM   1283  O   ILE A 168       3.486  10.602   1.280  1.00 81.94           O  
ATOM   1284  CG1 ILE A 168       4.250   6.504  -0.143  1.00 81.94           C  
ATOM   1285  CG2 ILE A 168       2.754   8.266  -1.156  1.00 81.94           C  
ATOM   1286  CD1 ILE A 168       3.197   5.402  -0.163  1.00 81.94           C  
ATOM   1287  N   SER A 169       4.793  11.203  -0.595  1.00 75.69           N  
ATOM   1288  CA  SER A 169       4.379  12.602  -0.542  1.00 75.69           C  
ATOM   1289  C   SER A 169       3.885  13.086  -1.901  1.00 75.69           C  
ATOM   1290  CB  SER A 169       5.527  13.492  -0.063  1.00 75.69           C  
ATOM   1291  O   SER A 169       4.395  12.656  -2.939  1.00 75.69           O  
ATOM   1292  OG  SER A 169       6.621  13.422  -0.961  1.00 75.69           O  
ATOM   1293  N   GLY A 170       2.750  13.961  -1.913  1.00 65.44           N  
ATOM   1294  CA  GLY A 170       2.373  14.570  -3.178  1.00 65.44           C  
ATOM   1295  C   GLY A 170       1.785  13.586  -4.168  1.00 65.44           C  
ATOM   1296  O   GLY A 170       1.788  13.828  -5.375  1.00 65.44           O  
ATOM   1297  N   CYS A 171       1.419  12.305  -3.615  1.00 63.28           N  
ATOM   1298  CA  CYS A 171       0.815  11.258  -4.426  1.00 63.28           C  
ATOM   1299  C   CYS A 171      -0.697  11.227  -4.238  1.00 63.28           C  
ATOM   1300  CB  CYS A 171       1.411   9.891  -4.066  1.00 63.28           C  
ATOM   1301  O   CYS A 171      -1.185  10.977  -3.133  1.00 63.28           O  
ATOM   1302  SG  CYS A 171       0.822   8.539  -5.109  1.00 63.28           S  
ATOM   1303  N   SER A 172      -1.457  11.727  -5.223  1.00 58.25           N  
ATOM   1304  CA  SER A 172      -2.906  11.867  -5.117  1.00 58.25           C  
ATOM   1305  C   SER A 172      -3.625  10.852  -6.000  1.00 58.25           C  
ATOM   1306  CB  SER A 172      -3.338  13.281  -5.504  1.00 58.25           C  
ATOM   1307  O   SER A 172      -4.852  10.750  -5.961  1.00 58.25           O  
ATOM   1308  OG  SER A 172      -2.914  13.602  -6.816  1.00 58.25           O  
ATOM   1309  N   MET A 173      -2.809   9.844  -6.625  1.00 70.50           N  
ATOM   1310  CA  MET A 173      -3.229   8.758  -7.504  1.00 70.50           C  
ATOM   1311  C   MET A 173      -2.133   7.707  -7.633  1.00 70.50           C  
ATOM   1312  CB  MET A 173      -3.600   9.297  -8.883  1.00 70.50           C  
ATOM   1313  O   MET A 173      -0.980   8.039  -7.918  1.00 70.50           O  
ATOM   1314  CG  MET A 173      -4.180   8.250  -9.820  1.00 70.50           C  
ATOM   1315  SD  MET A 173      -4.680   8.945 -11.438  1.00 70.50           S  
ATOM   1316  CE  MET A 173      -3.066   9.477 -12.078  1.00 70.50           C  
ATOM   1317  N   GLY A 174      -2.541   6.531  -7.168  1.00 77.56           N  
ATOM   1318  CA  GLY A 174      -1.551   5.477  -7.332  1.00 77.56           C  
ATOM   1319  C   GLY A 174      -1.938   4.184  -6.645  1.00 77.56           C  
ATOM   1320  O   GLY A 174      -2.938   4.129  -5.926  1.00 77.56           O  
ATOM   1321  N   ARG A 175      -1.444   3.180  -7.086  1.00 88.69           N  
ATOM   1322  CA  ARG A 175      -1.671   1.834  -6.566  1.00 88.69           C  
ATOM   1323  C   ARG A 175      -0.353   1.157  -6.207  1.00 88.69           C  
ATOM   1324  CB  ARG A 175      -2.434   0.985  -7.586  1.00 88.69           C  
ATOM   1325  O   ARG A 175       0.583   1.143  -7.008  1.00 88.69           O  
ATOM   1326  CG  ARG A 175      -2.854  -0.379  -7.062  1.00 88.69           C  
ATOM   1327  CD  ARG A 175      -3.689  -1.142  -8.078  1.00 88.69           C  
ATOM   1328  NE  ARG A 175      -4.090  -2.451  -7.574  1.00 88.69           N  
ATOM   1329  NH1 ARG A 175      -5.422  -2.973  -9.391  1.00 88.69           N  
ATOM   1330  NH2 ARG A 175      -5.203  -4.457  -7.660  1.00 88.69           N  
ATOM   1331  CZ  ARG A 175      -4.906  -3.291  -8.211  1.00 88.69           C  
ATOM   1332  N   ILE A 176      -0.277   0.751  -4.957  1.00 90.75           N  
ATOM   1333  CA  ILE A 176       0.838  -0.066  -4.492  1.00 90.75           C  
ATOM   1334  C   ILE A 176       0.326  -1.436  -4.055  1.00 90.75           C  
ATOM   1335  CB  ILE A 176       1.597   0.620  -3.332  1.00 90.75           C  
ATOM   1336  O   ILE A 176      -0.544  -1.531  -3.184  1.00 90.75           O  
ATOM   1337  CG1 ILE A 176       2.113   1.995  -3.771  1.00 90.75           C  
ATOM   1338  CG2 ILE A 176       2.746  -0.266  -2.842  1.00 90.75           C  
ATOM   1339  CD1 ILE A 176       2.721   2.816  -2.645  1.00 90.75           C  
ATOM   1340  N   SER A 177       0.888  -2.439  -4.711  1.00 92.75           N  
ATOM   1341  CA  SER A 177       0.322  -3.756  -4.438  1.00 92.75           C  
ATOM   1342  C   SER A 177       1.417  -4.805  -4.270  1.00 92.75           C  
ATOM   1343  CB  SER A 177      -0.632  -4.176  -5.555  1.00 92.75           C  
ATOM   1344  O   SER A 177       2.488  -4.691  -4.867  1.00 92.75           O  
ATOM   1345  OG  SER A 177       0.051  -4.258  -6.793  1.00 92.75           O  
ATOM   1346  N   SER A 178       1.168  -5.770  -3.324  1.00 89.44           N  
ATOM   1347  CA  SER A 178       1.896  -7.027  -3.170  1.00 89.44           C  
ATOM   1348  C   SER A 178       3.348  -6.777  -2.771  1.00 89.44           C  
ATOM   1349  CB  SER A 178       1.847  -7.840  -4.465  1.00 89.44           C  
ATOM   1350  O   SER A 178       4.262  -7.383  -3.334  1.00 89.44           O  
ATOM   1351  OG  SER A 178       0.510  -8.164  -4.801  1.00 89.44           O  
ATOM   1352  N   ILE A 179       3.621  -5.906  -1.831  1.00 89.31           N  
ATOM   1353  CA  ILE A 179       4.945  -5.645  -1.271  1.00 89.31           C  
ATOM   1354  C   ILE A 179       4.926  -5.902   0.234  1.00 89.31           C  
ATOM   1355  CB  ILE A 179       5.406  -4.199  -1.562  1.00 89.31           C  
ATOM   1356  O   ILE A 179       3.992  -5.496   0.929  1.00 89.31           O  
ATOM   1357  CG1 ILE A 179       5.461  -3.951  -3.074  1.00 89.31           C  
ATOM   1358  CG2 ILE A 179       6.762  -3.926  -0.913  1.00 89.31           C  
ATOM   1359  CD1 ILE A 179       5.566  -2.482  -3.457  1.00 89.31           C  
ATOM   1360  N   ASN A 180       5.953  -6.598   0.673  1.00 88.62           N  
ATOM   1361  CA  ASN A 180       6.184  -6.797   2.100  1.00 88.62           C  
ATOM   1362  C   ASN A 180       7.355  -5.957   2.600  1.00 88.62           C  
ATOM   1363  CB  ASN A 180       6.422  -8.273   2.404  1.00 88.62           C  
ATOM   1364  O   ASN A 180       8.477  -6.098   2.109  1.00 88.62           O  
ATOM   1365  CG  ASN A 180       5.262  -9.156   1.975  1.00 88.62           C  
ATOM   1366  ND2 ASN A 180       5.574 -10.328   1.439  1.00 88.62           N  
ATOM   1367  OD1 ASN A 180       4.094  -8.781   2.123  1.00 88.62           O  
ATOM   1368  N   CYS A 181       7.066  -5.090   3.529  1.00 86.62           N  
ATOM   1369  CA  CYS A 181       8.117  -4.223   4.047  1.00 86.62           C  
ATOM   1370  C   CYS A 181       8.547  -4.656   5.445  1.00 86.62           C  
ATOM   1371  CB  CYS A 181       7.648  -2.768   4.082  1.00 86.62           C  
ATOM   1372  O   CYS A 181       7.723  -4.727   6.359  1.00 86.62           O  
ATOM   1373  SG  CYS A 181       7.172  -2.121   2.463  1.00 86.62           S  
ATOM   1374  N   PHE A 182       9.898  -4.887   5.594  1.00 81.56           N  
ATOM   1375  CA  PHE A 182      10.461  -5.324   6.867  1.00 81.56           C  
ATOM   1376  C   PHE A 182      11.648  -4.453   7.258  1.00 81.56           C  
ATOM   1377  CB  PHE A 182      10.883  -6.793   6.797  1.00 81.56           C  
ATOM   1378  O   PHE A 182      12.344  -3.914   6.395  1.00 81.56           O  
ATOM   1379  CG  PHE A 182       9.750  -7.738   6.500  1.00 81.56           C  
ATOM   1380  CD1 PHE A 182       8.961  -8.250   7.523  1.00 81.56           C  
ATOM   1381  CD2 PHE A 182       9.469  -8.117   5.191  1.00 81.56           C  
ATOM   1382  CE1 PHE A 182       7.914  -9.125   7.254  1.00 81.56           C  
ATOM   1383  CE2 PHE A 182       8.422  -8.992   4.914  1.00 81.56           C  
ATOM   1384  CZ  PHE A 182       7.648  -9.492   5.945  1.00 81.56           C  
ATOM   1385  N   SER A 183      11.789  -4.320   8.555  1.00 76.19           N  
ATOM   1386  CA  SER A 183      12.953  -3.562   9.000  1.00 76.19           C  
ATOM   1387  C   SER A 183      13.672  -4.277  10.141  1.00 76.19           C  
ATOM   1388  CB  SER A 183      12.539  -2.160   9.445  1.00 76.19           C  
ATOM   1389  O   SER A 183      13.039  -4.961  10.945  1.00 76.19           O  
ATOM   1390  OG  SER A 183      13.656  -1.437   9.938  1.00 76.19           O  
ATOM   1391  N   ASN A 184      15.055  -4.137  10.203  1.00 69.50           N  
ATOM   1392  CA  ASN A 184      15.891  -4.633  11.289  1.00 69.50           C  
ATOM   1393  C   ASN A 184      16.062  -3.586  12.383  1.00 69.50           C  
ATOM   1394  CB  ASN A 184      17.250  -5.078  10.758  1.00 69.50           C  
ATOM   1395  O   ASN A 184      16.688  -3.854  13.406  1.00 69.50           O  
ATOM   1396  CG  ASN A 184      18.016  -5.934  11.750  1.00 69.50           C  
ATOM   1397  ND2 ASN A 184      19.312  -6.082  11.523  1.00 69.50           N  
ATOM   1398  OD1 ASN A 184      17.438  -6.461  12.703  1.00 69.50           O  
ATOM   1399  N   SER A 185      15.508  -2.283  12.219  1.00 65.44           N  
ATOM   1400  CA  SER A 185      15.523  -1.155  13.141  1.00 65.44           C  
ATOM   1401  C   SER A 185      14.133  -0.873  13.703  1.00 65.44           C  
ATOM   1402  CB  SER A 185      16.078   0.096  12.453  1.00 65.44           C  
ATOM   1403  O   SER A 185      13.133  -1.021  13.000  1.00 65.44           O  
ATOM   1404  OG  SER A 185      15.141   0.598  11.516  1.00 65.44           O  
ATOM   1405  N   TYR A 186      13.836  -1.622  14.703  1.00 66.12           N  
ATOM   1406  CA  TYR A 186      12.547  -1.539  15.391  1.00 66.12           C  
ATOM   1407  C   TYR A 186      12.141  -0.087  15.625  1.00 66.12           C  
ATOM   1408  CB  TYR A 186      12.602  -2.283  16.734  1.00 66.12           C  
ATOM   1409  O   TYR A 186      11.242   0.195  16.406  1.00 66.12           O  
ATOM   1410  CG  TYR A 186      12.992  -3.736  16.594  1.00 66.12           C  
ATOM   1411  CD1 TYR A 186      12.062  -4.695  16.203  1.00 66.12           C  
ATOM   1412  CD2 TYR A 186      14.289  -4.152  16.875  1.00 66.12           C  
ATOM   1413  CE1 TYR A 186      12.414  -6.035  16.094  1.00 66.12           C  
ATOM   1414  CE2 TYR A 186      14.656  -5.488  16.766  1.00 66.12           C  
ATOM   1415  OH  TYR A 186      14.070  -7.746  16.250  1.00 66.12           O  
ATOM   1416  CZ  TYR A 186      13.711  -6.422  16.359  1.00 66.12           C  
ATOM   1417  N   LEU A 187      12.914   0.886  14.930  1.00 66.88           N  
ATOM   1418  CA  LEU A 187      12.688   2.316  15.102  1.00 66.88           C  
ATOM   1419  C   LEU A 187      12.125   2.936  13.828  1.00 66.88           C  
ATOM   1420  CB  LEU A 187      13.992   3.020  15.492  1.00 66.88           C  
ATOM   1421  O   LEU A 187      12.141   2.301  12.766  1.00 66.88           O  
ATOM   1422  CG  LEU A 187      14.656   2.545  16.781  1.00 66.88           C  
ATOM   1423  CD1 LEU A 187      16.016   3.215  16.969  1.00 66.88           C  
ATOM   1424  CD2 LEU A 187      13.758   2.828  17.984  1.00 66.88           C  
ATOM   1425  N   GLY A 188      11.297   4.059  13.852  1.00 71.75           N  
ATOM   1426  CA  GLY A 188      10.859   4.828  12.703  1.00 71.75           C  
ATOM   1427  C   GLY A 188       9.523   4.363  12.141  1.00 71.75           C  
ATOM   1428  O   GLY A 188       8.906   3.447  12.688  1.00 71.75           O  
ATOM   1429  N   LYS A 189       9.047   4.961  11.016  1.00 78.12           N  
ATOM   1430  CA  LYS A 189       7.793   4.691  10.312  1.00 78.12           C  
ATOM   1431  C   LYS A 189       8.016   3.762   9.125  1.00 78.12           C  
ATOM   1432  CB  LYS A 189       7.148   5.996   9.844  1.00 78.12           C  
ATOM   1433  O   LYS A 189       9.008   3.902   8.398  1.00 78.12           O  
ATOM   1434  CG  LYS A 189       6.867   6.984  10.969  1.00 78.12           C  
ATOM   1435  CD  LYS A 189       6.480   8.352  10.422  1.00 78.12           C  
ATOM   1436  CE  LYS A 189       6.414   9.398  11.523  1.00 78.12           C  
ATOM   1437  NZ  LYS A 189       6.156  10.766  10.984  1.00 78.12           N  
ATOM   1438  N   GLY A 190       7.219   2.586   9.070  1.00 79.56           N  
ATOM   1439  CA  GLY A 190       7.266   1.771   7.863  1.00 79.56           C  
ATOM   1440  C   GLY A 190       6.918   2.547   6.605  1.00 79.56           C  
ATOM   1441  O   GLY A 190       7.793   2.846   5.793  1.00 79.56           O  
ATOM   1442  N   ILE A 191       5.715   2.889   6.371  1.00 84.19           N  
ATOM   1443  CA  ILE A 191       5.254   3.711   5.258  1.00 84.19           C  
ATOM   1444  C   ILE A 191       4.582   4.973   5.793  1.00 84.19           C  
ATOM   1445  CB  ILE A 191       4.281   2.934   4.344  1.00 84.19           C  
ATOM   1446  O   ILE A 191       3.594   4.895   6.527  1.00 84.19           O  
ATOM   1447  CG1 ILE A 191       4.969   1.690   3.768  1.00 84.19           C  
ATOM   1448  CG2 ILE A 191       3.752   3.836   3.225  1.00 84.19           C  
ATOM   1449  CD1 ILE A 191       4.059   0.820   2.912  1.00 84.19           C  
ATOM   1450  N   ASN A 192       5.215   6.020   5.414  1.00 81.19           N  
ATOM   1451  CA  ASN A 192       4.754   7.324   5.875  1.00 81.19           C  
ATOM   1452  C   ASN A 192       4.055   8.094   4.762  1.00 81.19           C  
ATOM   1453  CB  ASN A 192       5.926   8.141   6.434  1.00 81.19           C  
ATOM   1454  O   ASN A 192       4.586   8.219   3.658  1.00 81.19           O  
ATOM   1455  CG  ASN A 192       5.496   9.500   6.949  1.00 81.19           C  
ATOM   1456  ND2 ASN A 192       6.297  10.516   6.664  1.00 81.19           N  
ATOM   1457  OD1 ASN A 192       4.453   9.633   7.594  1.00 81.19           O  
ATOM   1458  N   PHE A 193       2.938   8.594   5.078  1.00 77.75           N  
ATOM   1459  CA  PHE A 193       2.188   9.438   4.156  1.00 77.75           C  
ATOM   1460  C   PHE A 193       2.242  10.898   4.594  1.00 77.75           C  
ATOM   1461  CB  PHE A 193       0.731   8.969   4.062  1.00 77.75           C  
ATOM   1462  O   PHE A 193       1.660  11.266   5.617  1.00 77.75           O  
ATOM   1463  CG  PHE A 193       0.581   7.523   3.676  1.00 77.75           C  
ATOM   1464  CD1 PHE A 193       0.467   7.152   2.342  1.00 77.75           C  
ATOM   1465  CD2 PHE A 193       0.553   6.535   4.648  1.00 77.75           C  
ATOM   1466  CE1 PHE A 193       0.327   5.812   1.983  1.00 77.75           C  
ATOM   1467  CE2 PHE A 193       0.414   5.195   4.301  1.00 77.75           C  
ATOM   1468  CZ  PHE A 193       0.300   4.836   2.965  1.00 77.75           C  
ATOM   1469  N   ASP A 194       3.219  11.750   3.918  1.00 69.50           N  
ATOM   1470  CA  ASP A 194       3.514  13.133   4.289  1.00 69.50           C  
ATOM   1471  C   ASP A 194       2.980  14.109   3.240  1.00 69.50           C  
ATOM   1472  CB  ASP A 194       5.020  13.328   4.469  1.00 69.50           C  
ATOM   1473  O   ASP A 194       3.131  13.883   2.039  1.00 69.50           O  
ATOM   1474  CG  ASP A 194       5.367  14.625   5.188  1.00 69.50           C  
ATOM   1475  OD1 ASP A 194       4.445  15.328   5.648  1.00 69.50           O  
ATOM   1476  OD2 ASP A 194       6.574  14.938   5.289  1.00 69.50           O  
ATOM   1477  N   ARG A 195       2.033  15.406   3.521  1.00 59.16           N  
ATOM   1478  CA  ARG A 195       1.773  16.609   2.734  1.00 59.16           C  
ATOM   1479  C   ARG A 195       1.331  16.250   1.320  1.00 59.16           C  
ATOM   1480  CB  ARG A 195       3.016  17.500   2.686  1.00 59.16           C  
ATOM   1481  O   ARG A 195       2.014  15.500   0.623  1.00 59.16           O  
ATOM   1482  CG  ARG A 195       3.209  18.359   3.928  1.00 59.16           C  
ATOM   1483  CD  ARG A 195       4.180  19.500   3.678  1.00 59.16           C  
ATOM   1484  NE  ARG A 195       5.570  19.047   3.705  1.00 59.16           N  
ATOM   1485  NH1 ARG A 195       6.465  21.141   4.094  1.00 59.16           N  
ATOM   1486  NH2 ARG A 195       7.840  19.312   3.906  1.00 59.16           N  
ATOM   1487  CZ  ARG A 195       6.621  19.828   3.900  1.00 59.16           C  
ATOM   1488  N   SER A 196      -0.094  16.281   0.889  1.00 52.88           N  
ATOM   1489  CA  SER A 196      -0.807  16.641  -0.332  1.00 52.88           C  
ATOM   1490  C   SER A 196      -1.218  15.398  -1.119  1.00 52.88           C  
ATOM   1491  CB  SER A 196       0.055  17.547  -1.209  1.00 52.88           C  
ATOM   1492  O   SER A 196      -0.363  14.641  -1.586  1.00 52.88           O  
ATOM   1493  OG  SER A 196       1.033  16.797  -1.904  1.00 52.88           O  
ATOM   1494  N   VAL A 197      -2.467  14.633  -0.940  1.00 50.16           N  
ATOM   1495  CA  VAL A 197      -3.273  14.016  -1.988  1.00 50.16           C  
ATOM   1496  C   VAL A 197      -4.262  15.031  -2.547  1.00 50.16           C  
ATOM   1497  CB  VAL A 197      -4.027  12.773  -1.467  1.00 50.16           C  
ATOM   1498  O   VAL A 197      -5.168  15.484  -1.839  1.00 50.16           O  
ATOM   1499  CG1 VAL A 197      -4.434  11.859  -2.625  1.00 50.16           C  
ATOM   1500  CG2 VAL A 197      -3.168  12.008  -0.461  1.00 50.16           C  
ATOM   1501  N   GLY A 198      -3.951  16.219  -2.904  1.00 45.72           N  
ATOM   1502  CA  GLY A 198      -4.660  17.344  -3.500  1.00 45.72           C  
ATOM   1503  C   GLY A 198      -5.141  17.062  -4.910  1.00 45.72           C  
ATOM   1504  O   GLY A 198      -4.359  16.656  -5.770  1.00 45.72           O  
ATOM   1505  N   ASP A 199      -6.289  16.172  -5.020  1.00 49.00           N  
ATOM   1506  CA  ASP A 199      -7.285  16.203  -6.086  1.00 49.00           C  
ATOM   1507  C   ASP A 199      -8.117  14.914  -6.090  1.00 49.00           C  
ATOM   1508  CB  ASP A 199      -6.613  16.391  -7.445  1.00 49.00           C  
ATOM   1509  O   ASP A 199      -7.645  13.867  -5.641  1.00 49.00           O  
ATOM   1510  CG  ASP A 199      -6.125  17.812  -7.664  1.00 49.00           C  
ATOM   1511  OD1 ASP A 199      -6.555  18.734  -6.934  1.00 49.00           O  
ATOM   1512  OD2 ASP A 199      -5.297  18.016  -8.578  1.00 49.00           O  
ATOM   1513  N   ASN A 200      -9.438  14.711  -5.602  1.00 50.44           N  
ATOM   1514  CA  ASN A 200     -10.477  13.711  -5.809  1.00 50.44           C  
ATOM   1515  C   ASN A 200      -9.898  12.398  -6.336  1.00 50.44           C  
ATOM   1516  CB  ASN A 200     -11.547  14.234  -6.762  1.00 50.44           C  
ATOM   1517  O   ASN A 200     -10.625  11.562  -6.875  1.00 50.44           O  
ATOM   1518  CG  ASN A 200     -12.477  15.234  -6.098  1.00 50.44           C  
ATOM   1519  ND2 ASN A 200     -13.172  16.031  -6.906  1.00 50.44           N  
ATOM   1520  OD1 ASN A 200     -12.570  15.297  -4.867  1.00 50.44           O  
ATOM   1521  N   ARG A 201      -8.586  12.062  -6.234  1.00 57.91           N  
ATOM   1522  CA  ARG A 201      -7.918  10.867  -6.734  1.00 57.91           C  
ATOM   1523  C   ARG A 201      -7.352  10.039  -5.586  1.00 57.91           C  
ATOM   1524  CB  ARG A 201      -6.805  11.234  -7.715  1.00 57.91           C  
ATOM   1525  O   ARG A 201      -6.938  10.586  -4.562  1.00 57.91           O  
ATOM   1526  CG  ARG A 201      -7.301  11.875  -9.000  1.00 57.91           C  
ATOM   1527  CD  ARG A 201      -6.176  12.070 -10.008  1.00 57.91           C  
ATOM   1528  NE  ARG A 201      -6.586  12.922 -11.117  1.00 57.91           N  
ATOM   1529  NH1 ARG A 201      -4.484  13.062 -12.062  1.00 57.91           N  
ATOM   1530  NH2 ARG A 201      -6.254  14.141 -13.039  1.00 57.91           N  
ATOM   1531  CZ  ARG A 201      -5.773  13.375 -12.070  1.00 57.91           C  
ATOM   1532  N   LYS A 202      -7.496   8.531  -5.645  1.00 69.75           N  
ATOM   1533  CA  LYS A 202      -7.398   7.516  -4.605  1.00 69.75           C  
ATOM   1534  C   LYS A 202      -6.043   6.812  -4.648  1.00 69.75           C  
ATOM   1535  CB  LYS A 202      -8.523   6.488  -4.750  1.00 69.75           C  
ATOM   1536  O   LYS A 202      -5.543   6.477  -5.723  1.00 69.75           O  
ATOM   1537  CG  LYS A 202      -9.914   7.059  -4.516  1.00 69.75           C  
ATOM   1538  CD  LYS A 202     -10.984   5.988  -4.656  1.00 69.75           C  
ATOM   1539  CE  LYS A 202     -12.383   6.570  -4.496  1.00 69.75           C  
ATOM   1540  NZ  LYS A 202     -13.445   5.527  -4.668  1.00 69.75           N  
ATOM   1541  N   LEU A 203      -5.297   6.820  -3.566  1.00 77.81           N  
ATOM   1542  CA  LEU A 203      -4.164   5.922  -3.363  1.00 77.81           C  
ATOM   1543  C   LEU A 203      -4.617   4.605  -2.740  1.00 77.81           C  
ATOM   1544  CB  LEU A 203      -3.109   6.586  -2.475  1.00 77.81           C  
ATOM   1545  O   LEU A 203      -5.242   4.602  -1.678  1.00 77.81           O  
ATOM   1546  CG  LEU A 203      -1.885   5.738  -2.127  1.00 77.81           C  
ATOM   1547  CD1 LEU A 203      -1.074   5.438  -3.385  1.00 77.81           C  
ATOM   1548  CD2 LEU A 203      -1.023   6.445  -1.086  1.00 77.81           C  
ATOM   1549  N   VAL A 204      -4.371   3.574  -3.465  1.00 84.88           N  
ATOM   1550  CA  VAL A 204      -4.828   2.254  -3.039  1.00 84.88           C  
ATOM   1551  C   VAL A 204      -3.623   1.379  -2.697  1.00 84.88           C  
ATOM   1552  CB  VAL A 204      -5.691   1.574  -4.121  1.00 84.88           C  
ATOM   1553  O   VAL A 204      -2.703   1.233  -3.508  1.00 84.88           O  
ATOM   1554  CG1 VAL A 204      -6.164   0.199  -3.652  1.00 84.88           C  
ATOM   1555  CG2 VAL A 204      -6.883   2.457  -4.484  1.00 84.88           C  
ATOM   1556  N   LEU A 205      -3.654   0.967  -1.500  1.00 88.00           N  
ATOM   1557  CA  LEU A 205      -2.729  -0.097  -1.125  1.00 88.00           C  
ATOM   1558  C   LEU A 205      -3.438  -1.447  -1.095  1.00 88.00           C  
ATOM   1559  CB  LEU A 205      -2.102   0.194   0.241  1.00 88.00           C  
ATOM   1560  O   LEU A 205      -4.473  -1.596  -0.443  1.00 88.00           O  
ATOM   1561  CG  LEU A 205      -1.042   1.296   0.280  1.00 88.00           C  
ATOM   1562  CD1 LEU A 205      -1.706   2.670   0.292  1.00 88.00           C  
ATOM   1563  CD2 LEU A 205      -0.135   1.124   1.493  1.00 88.00           C  
ATOM   1564  N   GLU A 206      -2.848  -2.510  -1.834  1.00 90.62           N  
ATOM   1565  CA  GLU A 206      -3.428  -3.846  -1.919  1.00 90.62           C  
ATOM   1566  C   GLU A 206      -2.391  -4.918  -1.607  1.00 90.62           C  
ATOM   1567  CB  GLU A 206      -4.031  -4.086  -3.307  1.00 90.62           C  
ATOM   1568  O   GLU A 206      -1.315  -4.945  -2.211  1.00 90.62           O  
ATOM   1569  CG  GLU A 206      -5.188  -3.156  -3.641  1.00 90.62           C  
ATOM   1570  CD  GLU A 206      -5.770  -3.395  -5.027  1.00 90.62           C  
ATOM   1571  OE1 GLU A 206      -6.863  -2.869  -5.324  1.00 90.62           O  
ATOM   1572  OE2 GLU A 206      -5.121  -4.113  -5.820  1.00 90.62           O  
ATOM   1573  N   HIS A 207      -2.666  -5.695  -0.499  1.00 87.62           N  
ATOM   1574  CA  HIS A 207      -1.775  -6.797  -0.144  1.00 87.62           C  
ATOM   1575  C   HIS A 207      -0.391  -6.285   0.237  1.00 87.62           C  
ATOM   1576  CB  HIS A 207      -1.667  -7.793  -1.300  1.00 87.62           C  
ATOM   1577  O   HIS A 207       0.621  -6.809  -0.235  1.00 87.62           O  
ATOM   1578  CG  HIS A 207      -2.969  -8.430  -1.665  1.00 87.62           C  
ATOM   1579  CD2 HIS A 207      -3.623  -9.484  -1.124  1.00 87.62           C  
ATOM   1580  ND1 HIS A 207      -3.748  -7.988  -2.711  1.00 87.62           N  
ATOM   1581  CE1 HIS A 207      -4.832  -8.742  -2.795  1.00 87.62           C  
ATOM   1582  NE2 HIS A 207      -4.781  -9.656  -1.844  1.00 87.62           N  
ATOM   1583  N   VAL A 208      -0.380  -5.219   0.974  1.00 89.44           N  
ATOM   1584  CA  VAL A 208       0.842  -4.625   1.503  1.00 89.44           C  
ATOM   1585  C   VAL A 208       1.000  -4.992   2.977  1.00 89.44           C  
ATOM   1586  CB  VAL A 208       0.844  -3.088   1.335  1.00 89.44           C  
ATOM   1587  O   VAL A 208       0.072  -4.816   3.770  1.00 89.44           O  
ATOM   1588  CG1 VAL A 208       2.078  -2.475   1.994  1.00 89.44           C  
ATOM   1589  CG2 VAL A 208       0.784  -2.715  -0.145  1.00 89.44           C  
ATOM   1590  N   TYR A 209       2.184  -5.516   3.201  1.00 86.81           N  
ATOM   1591  CA  TYR A 209       2.480  -5.961   4.559  1.00 86.81           C  
ATOM   1592  C   TYR A 209       3.656  -5.188   5.145  1.00 86.81           C  
ATOM   1593  CB  TYR A 209       2.783  -7.461   4.578  1.00 86.81           C  
ATOM   1594  O   TYR A 209       4.719  -5.098   4.523  1.00 86.81           O  
ATOM   1595  CG  TYR A 209       1.643  -8.320   4.086  1.00 86.81           C  
ATOM   1596  CD1 TYR A 209       0.954  -9.164   4.957  1.00 86.81           C  
ATOM   1597  CD2 TYR A 209       1.251  -8.289   2.752  1.00 86.81           C  
ATOM   1598  CE1 TYR A 209      -0.097  -9.953   4.504  1.00 86.81           C  
ATOM   1599  CE2 TYR A 209       0.202  -9.078   2.291  1.00 86.81           C  
ATOM   1600  OH  TYR A 209      -1.506 -10.688   2.725  1.00 86.81           O  
ATOM   1601  CZ  TYR A 209      -0.466  -9.906   3.174  1.00 86.81           C  
ATOM   1602  N   VAL A 210       3.424  -4.527   6.301  1.00 83.25           N  
ATOM   1603  CA  VAL A 210       4.488  -3.809   6.996  1.00 83.25           C  
ATOM   1604  C   VAL A 210       4.723  -4.434   8.367  1.00 83.25           C  
ATOM   1605  CB  VAL A 210       4.152  -2.307   7.141  1.00 83.25           C  
ATOM   1606  O   VAL A 210       3.785  -4.605   9.148  1.00 83.25           O  
ATOM   1607  CG1 VAL A 210       5.273  -1.572   7.875  1.00 83.25           C  
ATOM   1608  CG2 VAL A 210       3.902  -1.680   5.773  1.00 83.25           C  
ATOM   1609  N   ASP A 211       5.992  -4.766   8.562  1.00 78.56           N  
ATOM   1610  CA  ASP A 211       6.305  -5.469   9.797  1.00 78.56           C  
ATOM   1611  C   ASP A 211       7.629  -4.984  10.383  1.00 78.56           C  
ATOM   1612  CB  ASP A 211       6.359  -6.980   9.555  1.00 78.56           C  
ATOM   1613  O   ASP A 211       8.539  -4.602   9.648  1.00 78.56           O  
ATOM   1614  CG  ASP A 211       6.395  -7.785  10.844  1.00 78.56           C  
ATOM   1615  OD1 ASP A 211       6.531  -7.188  11.938  1.00 78.56           O  
ATOM   1616  OD2 ASP A 211       6.285  -9.031  10.766  1.00 78.56           O  
ATOM   1617  N   THR A 212       7.754  -4.961  11.828  1.00 72.69           N  
ATOM   1618  CA  THR A 212       9.016  -4.836  12.547  1.00 72.69           C  
ATOM   1619  C   THR A 212       9.461  -3.377  12.609  1.00 72.69           C  
ATOM   1620  CB  THR A 212      10.117  -5.684  11.891  1.00 72.69           C  
ATOM   1621  O   THR A 212      10.656  -3.090  12.719  1.00 72.69           O  
ATOM   1622  CG2 THR A 212       9.805  -7.172  12.000  1.00 72.69           C  
ATOM   1623  OG1 THR A 212      10.227  -5.332  10.508  1.00 72.69           O  
ATOM   1624  N   PHE A 213       8.461  -2.367  12.344  1.00 73.12           N  
ATOM   1625  CA  PHE A 213       8.648  -0.929  12.492  1.00 73.12           C  
ATOM   1626  C   PHE A 213       8.023  -0.436  13.789  1.00 73.12           C  
ATOM   1627  CB  PHE A 213       8.039  -0.181  11.297  1.00 73.12           C  
ATOM   1628  O   PHE A 213       7.086  -1.048  14.305  1.00 73.12           O  
ATOM   1629  CG  PHE A 213       8.672  -0.523   9.977  1.00 73.12           C  
ATOM   1630  CD1 PHE A 213       9.742   0.222   9.492  1.00 73.12           C  
ATOM   1631  CD2 PHE A 213       8.203  -1.590   9.227  1.00 73.12           C  
ATOM   1632  CE1 PHE A 213      10.328  -0.092   8.266  1.00 73.12           C  
ATOM   1633  CE2 PHE A 213       8.789  -1.910   8.000  1.00 73.12           C  
ATOM   1634  CZ  PHE A 213       9.852  -1.159   7.527  1.00 73.12           C  
ATOM   1635  N   ARG A 214       8.633   0.650  14.414  1.00 70.88           N  
ATOM   1636  CA  ARG A 214       8.000   1.316  15.547  1.00 70.88           C  
ATOM   1637  C   ARG A 214       6.586   1.767  15.203  1.00 70.88           C  
ATOM   1638  CB  ARG A 214       8.836   2.516  16.000  1.00 70.88           C  
ATOM   1639  O   ARG A 214       5.660   1.590  15.992  1.00 70.88           O  
ATOM   1640  CG  ARG A 214       8.297   3.209  17.234  1.00 70.88           C  
ATOM   1641  CD  ARG A 214       9.281   4.234  17.781  1.00 70.88           C  
ATOM   1642  NE  ARG A 214       8.750   4.922  18.953  1.00 70.88           N  
ATOM   1643  NH1 ARG A 214      10.812   5.285  19.938  1.00 70.88           N  
ATOM   1644  NH2 ARG A 214       8.898   6.012  20.969  1.00 70.88           N  
ATOM   1645  CZ  ARG A 214       9.484   5.406  19.953  1.00 70.88           C  
ATOM   1646  N   TRP A 215       6.418   2.393  14.000  1.00 70.00           N  
ATOM   1647  CA  TRP A 215       5.148   2.779  13.398  1.00 70.00           C  
ATOM   1648  C   TRP A 215       4.945   2.070  12.062  1.00 70.00           C  
ATOM   1649  CB  TRP A 215       5.086   4.297  13.195  1.00 70.00           C  
ATOM   1650  O   TRP A 215       5.836   2.068  11.211  1.00 70.00           O  
ATOM   1651  CG  TRP A 215       5.105   5.078  14.477  1.00 70.00           C  
ATOM   1652  CD1 TRP A 215       4.051   5.324  15.312  1.00 70.00           C  
ATOM   1653  CD2 TRP A 215       6.242   5.723  15.062  1.00 70.00           C  
ATOM   1654  CE2 TRP A 215       5.801   6.340  16.250  1.00 70.00           C  
ATOM   1655  CE3 TRP A 215       7.590   5.836  14.695  1.00 70.00           C  
ATOM   1656  NE1 TRP A 215       4.461   6.082  16.391  1.00 70.00           N  
ATOM   1657  CH2 TRP A 215       7.977   7.160  16.703  1.00 70.00           C  
ATOM   1658  CZ2 TRP A 215       6.660   7.062  17.078  1.00 70.00           C  
ATOM   1659  CZ3 TRP A 215       8.445   6.559  15.523  1.00 70.00           C  
ATOM   1660  N   GLY A 216       3.887   1.127  11.922  1.00 75.44           N  
ATOM   1661  CA  GLY A 216       3.598   0.511  10.633  1.00 75.44           C  
ATOM   1662  C   GLY A 216       3.250   1.518   9.555  1.00 75.44           C  
ATOM   1663  O   GLY A 216       4.113   2.279   9.109  1.00 75.44           O  
ATOM   1664  N   PHE A 217       1.928   1.812   9.320  1.00 77.69           N  
ATOM   1665  CA  PHE A 217       1.434   2.859   8.430  1.00 77.69           C  
ATOM   1666  C   PHE A 217       1.243   4.168   9.195  1.00 77.69           C  
ATOM   1667  CB  PHE A 217       0.115   2.436   7.777  1.00 77.69           C  
ATOM   1668  O   PHE A 217       0.543   4.203  10.211  1.00 77.69           O  
ATOM   1669  CG  PHE A 217       0.240   1.228   6.887  1.00 77.69           C  
ATOM   1670  CD1 PHE A 217       0.959   1.292   5.703  1.00 77.69           C  
ATOM   1671  CD2 PHE A 217      -0.364   0.027   7.238  1.00 77.69           C  
ATOM   1672  CE1 PHE A 217       1.076   0.176   4.875  1.00 77.69           C  
ATOM   1673  CE2 PHE A 217      -0.251  -1.093   6.422  1.00 77.69           C  
ATOM   1674  CZ  PHE A 217       0.468  -1.016   5.238  1.00 77.69           C  
ATOM   1675  N   TYR A 218       1.989   5.109   8.758  1.00 76.12           N  
ATOM   1676  CA  TYR A 218       1.903   6.406   9.422  1.00 76.12           C  
ATOM   1677  C   TYR A 218       1.346   7.465   8.477  1.00 76.12           C  
ATOM   1678  CB  TYR A 218       3.279   6.836   9.938  1.00 76.12           C  
ATOM   1679  O   TYR A 218       1.917   7.723   7.414  1.00 76.12           O  
ATOM   1680  CG  TYR A 218       3.246   8.094  10.773  1.00 76.12           C  
ATOM   1681  CD1 TYR A 218       3.287   9.352  10.180  1.00 76.12           C  
ATOM   1682  CD2 TYR A 218       3.174   8.016  12.164  1.00 76.12           C  
ATOM   1683  CE1 TYR A 218       3.258  10.508  10.953  1.00 76.12           C  
ATOM   1684  CE2 TYR A 218       3.145   9.172  12.945  1.00 76.12           C  
ATOM   1685  OH  TYR A 218       3.158  11.555  13.094  1.00 76.12           O  
ATOM   1686  CZ  TYR A 218       3.188  10.406  12.328  1.00 76.12           C  
ATOM   1687  N   VAL A 219       0.317   8.031   8.805  1.00 73.44           N  
ATOM   1688  CA  VAL A 219      -0.281   9.094   8.008  1.00 73.44           C  
ATOM   1689  C   VAL A 219      -0.169  10.422   8.750  1.00 73.44           C  
ATOM   1690  CB  VAL A 219      -1.759   8.789   7.672  1.00 73.44           C  
ATOM   1691  O   VAL A 219      -0.879  10.656   9.727  1.00 73.44           O  
ATOM   1692  CG1 VAL A 219      -2.342   9.875   6.770  1.00 73.44           C  
ATOM   1693  CG2 VAL A 219      -1.887   7.422   7.012  1.00 73.44           C  
ATOM   1694  N   GLY A 220       0.958  11.305   8.461  1.00 59.62           N  
ATOM   1695  CA  GLY A 220       1.372  12.516   9.164  1.00 59.62           C  
ATOM   1696  C   GLY A 220       1.027  13.789   8.414  1.00 59.62           C  
ATOM   1697  O   GLY A 220       0.928  13.781   7.184  1.00 59.62           O  
ATOM   1698  N   GLU A 221      -0.142  14.609   8.766  1.00 57.12           N  
ATOM   1699  CA  GLU A 221      -0.606  15.914   8.320  1.00 57.12           C  
ATOM   1700  C   GLU A 221      -1.627  15.781   7.191  1.00 57.12           C  
ATOM   1701  CB  GLU A 221       0.573  16.781   7.859  1.00 57.12           C  
ATOM   1702  O   GLU A 221      -1.342  15.180   6.156  1.00 57.12           O  
ATOM   1703  CG  GLU A 221       1.556  17.109   8.969  1.00 57.12           C  
ATOM   1704  CD  GLU A 221       2.617  18.125   8.547  1.00 57.12           C  
ATOM   1705  OE1 GLU A 221       3.439  18.531   9.398  1.00 57.12           O  
ATOM   1706  OE2 GLU A 221       2.625  18.500   7.359  1.00 57.12           O  
ATOM   1707  N   PRO A 222      -2.943  16.125   7.375  1.00 47.88           N  
ATOM   1708  CA  PRO A 222      -4.234  15.812   6.762  1.00 47.88           C  
ATOM   1709  C   PRO A 222      -4.469  16.562   5.453  1.00 47.88           C  
ATOM   1710  CB  PRO A 222      -5.246  16.250   7.828  1.00 47.88           C  
ATOM   1711  O   PRO A 222      -5.555  16.484   4.879  1.00 47.88           O  
ATOM   1712  CG  PRO A 222      -4.520  17.250   8.664  1.00 47.88           C  
ATOM   1713  CD  PRO A 222      -3.080  17.266   8.234  1.00 47.88           C  
ATOM   1714  N   GLU A 223      -3.393  17.250   4.828  1.00 50.50           N  
ATOM   1715  CA  GLU A 223      -3.834  17.766   3.537  1.00 50.50           C  
ATOM   1716  C   GLU A 223      -4.094  16.641   2.549  1.00 50.50           C  
ATOM   1717  CB  GLU A 223      -2.797  18.734   2.963  1.00 50.50           C  
ATOM   1718  O   GLU A 223      -4.609  16.859   1.452  1.00 50.50           O  
ATOM   1719  CG  GLU A 223      -2.699  20.047   3.723  1.00 50.50           C  
ATOM   1720  CD  GLU A 223      -1.409  20.812   3.449  1.00 50.50           C  
ATOM   1721  OE1 GLU A 223      -1.210  21.906   4.031  1.00 50.50           O  
ATOM   1722  OE2 GLU A 223      -0.590  20.312   2.648  1.00 50.50           O  
ATOM   1723  N   CYS A 224      -3.961  15.227   3.111  1.00 48.16           N  
ATOM   1724  CA  CYS A 224      -3.711  13.992   2.389  1.00 48.16           C  
ATOM   1725  C   CYS A 224      -4.852  13.000   2.594  1.00 48.16           C  
ATOM   1726  CB  CYS A 224      -2.393  13.359   2.838  1.00 48.16           C  
ATOM   1727  O   CYS A 224      -4.809  11.883   2.080  1.00 48.16           O  
ATOM   1728  SG  CYS A 224      -0.958  14.430   2.602  1.00 48.16           S  
ATOM   1729  N   ILE A 225      -6.051  13.398   3.271  1.00 49.97           N  
ATOM   1730  CA  ILE A 225      -7.012  12.391   3.707  1.00 49.97           C  
ATOM   1731  C   ILE A 225      -8.211  12.375   2.756  1.00 49.97           C  
ATOM   1732  CB  ILE A 225      -7.480  12.648   5.156  1.00 49.97           C  
ATOM   1733  O   ILE A 225      -9.328  12.047   3.162  1.00 49.97           O  
ATOM   1734  CG1 ILE A 225      -6.285  12.641   6.113  1.00 49.97           C  
ATOM   1735  CG2 ILE A 225      -8.523  11.602   5.578  1.00 49.97           C  
ATOM   1736  CD1 ILE A 225      -6.629  13.070   7.535  1.00 49.97           C  
ATOM   1737  N   ASN A 226      -7.855  12.516   1.406  1.00 49.75           N  
ATOM   1738  CA  ASN A 226      -8.984  12.484   0.482  1.00 49.75           C  
ATOM   1739  C   ASN A 226      -8.883  11.312  -0.487  1.00 49.75           C  
ATOM   1740  CB  ASN A 226      -9.078  13.805  -0.290  1.00 49.75           C  
ATOM   1741  O   ASN A 226      -9.719  11.164  -1.381  1.00 49.75           O  
ATOM   1742  CG  ASN A 226      -9.531  14.961   0.581  1.00 49.75           C  
ATOM   1743  ND2 ASN A 226      -9.219  16.172   0.158  1.00 49.75           N  
ATOM   1744  OD1 ASN A 226     -10.156  14.758   1.625  1.00 49.75           O  
ATOM   1745  N   GLN A 227      -8.477   9.766   0.045  1.00 60.25           N  
ATOM   1746  CA  GLN A 227      -8.695   8.711  -0.939  1.00 60.25           C  
ATOM   1747  C   GLN A 227      -7.672   7.594  -0.790  1.00 60.25           C  
ATOM   1748  CB  GLN A 227      -8.648   9.281  -2.357  1.00 60.25           C  
ATOM   1749  O   GLN A 227      -6.934   7.289  -1.730  1.00 60.25           O  
ATOM   1750  CG  GLN A 227      -9.828  10.188  -2.697  1.00 60.25           C  
ATOM   1751  CD  GLN A 227      -9.805  10.664  -4.137  1.00 60.25           C  
ATOM   1752  NE2 GLN A 227     -10.867  11.352  -4.551  1.00 60.25           N  
ATOM   1753  OE1 GLN A 227      -8.836  10.430  -4.867  1.00 60.25           O  
ATOM   1754  N   ILE A 228      -7.246   7.289   0.612  1.00 70.38           N  
ATOM   1755  CA  ILE A 228      -6.355   6.145   0.759  1.00 70.38           C  
ATOM   1756  C   ILE A 228      -7.164   4.906   1.144  1.00 70.38           C  
ATOM   1757  CB  ILE A 228      -5.254   6.414   1.811  1.00 70.38           C  
ATOM   1758  O   ILE A 228      -7.988   4.957   2.057  1.00 70.38           O  
ATOM   1759  CG1 ILE A 228      -4.480   7.688   1.457  1.00 70.38           C  
ATOM   1760  CG2 ILE A 228      -4.312   5.211   1.927  1.00 70.38           C  
ATOM   1761  CD1 ILE A 228      -3.531   8.156   2.553  1.00 70.38           C  
ATOM   1762  N   GLU A 229      -7.016   3.926   0.438  1.00 77.25           N  
ATOM   1763  CA  GLU A 229      -7.672   2.650   0.714  1.00 77.25           C  
ATOM   1764  C   GLU A 229      -6.648   1.549   0.972  1.00 77.25           C  
ATOM   1765  CB  GLU A 229      -8.586   2.256  -0.445  1.00 77.25           C  
ATOM   1766  O   GLU A 229      -5.680   1.405   0.222  1.00 77.25           O  
ATOM   1767  CG  GLU A 229      -9.734   3.225  -0.678  1.00 77.25           C  
ATOM   1768  CD  GLU A 229     -10.672   2.791  -1.797  1.00 77.25           C  
ATOM   1769  OE1 GLU A 229     -11.633   3.529  -2.102  1.00 77.25           O  
ATOM   1770  OE2 GLU A 229     -10.438   1.705  -2.371  1.00 77.25           O  
ATOM   1771  N   PHE A 230      -6.875   0.987   2.074  1.00 79.44           N  
ATOM   1772  CA  PHE A 230      -6.109  -0.215   2.375  1.00 79.44           C  
ATOM   1773  C   PHE A 230      -6.930  -1.467   2.088  1.00 79.44           C  
ATOM   1774  CB  PHE A 230      -5.652  -0.211   3.838  1.00 79.44           C  
ATOM   1775  O   PHE A 230      -7.996  -1.665   2.674  1.00 79.44           O  
ATOM   1776  CG  PHE A 230      -4.777   0.958   4.195  1.00 79.44           C  
ATOM   1777  CD1 PHE A 230      -3.393   0.845   4.152  1.00 79.44           C  
ATOM   1778  CD2 PHE A 230      -5.336   2.170   4.578  1.00 79.44           C  
ATOM   1779  CE1 PHE A 230      -2.576   1.926   4.484  1.00 79.44           C  
ATOM   1780  CE2 PHE A 230      -4.527   3.254   4.910  1.00 79.44           C  
ATOM   1781  CZ  PHE A 230      -3.148   3.129   4.863  1.00 79.44           C  
ATOM   1782  N   HIS A 231      -6.512  -2.312   1.122  1.00 83.25           N  
ATOM   1783  CA  HIS A 231      -7.176  -3.562   0.768  1.00 83.25           C  
ATOM   1784  C   HIS A 231      -6.293  -4.766   1.088  1.00 83.25           C  
ATOM   1785  CB  HIS A 231      -7.551  -3.566  -0.715  1.00 83.25           C  
ATOM   1786  O   HIS A 231      -5.199  -4.898   0.539  1.00 83.25           O  
ATOM   1787  CG  HIS A 231      -8.555  -2.523  -1.082  1.00 83.25           C  
ATOM   1788  CD2 HIS A 231      -8.469  -1.172  -1.110  1.00 83.25           C  
ATOM   1789  ND1 HIS A 231      -9.844  -2.832  -1.479  1.00 83.25           N  
ATOM   1790  CE1 HIS A 231     -10.500  -1.714  -1.735  1.00 83.25           C  
ATOM   1791  NE2 HIS A 231      -9.688  -0.692  -1.521  1.00 83.25           N  
ATOM   1792  N   SER A 232      -6.766  -5.574   2.135  1.00 80.94           N  
ATOM   1793  CA  SER A 232      -6.039  -6.789   2.496  1.00 80.94           C  
ATOM   1794  C   SER A 232      -4.598  -6.477   2.883  1.00 80.94           C  
ATOM   1795  CB  SER A 232      -6.062  -7.793   1.342  1.00 80.94           C  
ATOM   1796  O   SER A 232      -3.676  -7.195   2.492  1.00 80.94           O  
ATOM   1797  OG  SER A 232      -7.391  -8.156   1.018  1.00 80.94           O  
ATOM   1798  N   CYS A 233      -4.383  -5.375   3.518  1.00 82.06           N  
ATOM   1799  CA  CYS A 233      -3.086  -4.961   4.039  1.00 82.06           C  
ATOM   1800  C   CYS A 233      -2.895  -5.449   5.473  1.00 82.06           C  
ATOM   1801  CB  CYS A 233      -2.947  -3.439   3.988  1.00 82.06           C  
ATOM   1802  O   CYS A 233      -3.869  -5.723   6.176  1.00 82.06           O  
ATOM   1803  SG  CYS A 233      -2.918  -2.768   2.312  1.00 82.06           S  
ATOM   1804  N   ARG A 234      -1.626  -5.574   5.852  1.00 78.00           N  
ATOM   1805  CA  ARG A 234      -1.290  -5.973   7.215  1.00 78.00           C  
ATOM   1806  C   ARG A 234      -0.201  -5.078   7.793  1.00 78.00           C  
ATOM   1807  CB  ARG A 234      -0.842  -7.438   7.250  1.00 78.00           C  
ATOM   1808  O   ARG A 234       0.801  -4.801   7.129  1.00 78.00           O  
ATOM   1809  CG  ARG A 234      -0.510  -7.941   8.648  1.00 78.00           C  
ATOM   1810  CD  ARG A 234       0.006  -9.375   8.617  1.00 78.00           C  
ATOM   1811  NE  ARG A 234      -0.792 -10.250   9.469  1.00 78.00           N  
ATOM   1812  NH1 ARG A 234       0.905 -11.773   9.852  1.00 78.00           N  
ATOM   1813  NH2 ARG A 234      -1.159 -12.094  10.789  1.00 78.00           N  
ATOM   1814  CZ  ARG A 234      -0.347 -11.367  10.039  1.00 78.00           C  
ATOM   1815  N   ALA A 235      -0.486  -4.453   8.930  1.00 74.56           N  
ATOM   1816  CA  ALA A 235       0.532  -3.703   9.656  1.00 74.56           C  
ATOM   1817  C   ALA A 235       0.830  -4.355  11.008  1.00 74.56           C  
ATOM   1818  CB  ALA A 235       0.088  -2.258   9.859  1.00 74.56           C  
ATOM   1819  O   ALA A 235      -0.049  -4.449  11.867  1.00 74.56           O  
ATOM   1820  N   GLN A 236       1.989  -4.953  11.141  1.00 69.12           N  
ATOM   1821  CA  GLN A 236       2.441  -5.570  12.383  1.00 69.12           C  
ATOM   1822  C   GLN A 236       3.584  -4.773  13.008  1.00 69.12           C  
ATOM   1823  CB  GLN A 236       2.883  -7.012  12.133  1.00 69.12           C  
ATOM   1824  O   GLN A 236       4.570  -4.465  12.336  1.00 69.12           O  
ATOM   1825  CG  GLN A 236       3.201  -7.785  13.406  1.00 69.12           C  
ATOM   1826  CD  GLN A 236       3.496  -9.250  13.148  1.00 69.12           C  
ATOM   1827  NE2 GLN A 236       4.301  -9.859  14.016  1.00 69.12           N  
ATOM   1828  OE1 GLN A 236       3.002  -9.836  12.180  1.00 69.12           O  
ATOM   1829  N   SER A 237       3.271  -4.121  14.195  1.00 64.38           N  
ATOM   1830  CA  SER A 237       4.344  -3.422  14.898  1.00 64.38           C  
ATOM   1831  C   SER A 237       4.637  -4.074  16.250  1.00 64.38           C  
ATOM   1832  CB  SER A 237       3.979  -1.951  15.102  1.00 64.38           C  
ATOM   1833  O   SER A 237       3.719  -4.512  16.938  1.00 64.38           O  
ATOM   1834  OG  SER A 237       4.926  -1.312  15.945  1.00 64.38           O  
ATOM   1835  N   ASN A 238       5.891  -4.332  16.609  1.00 54.75           N  
ATOM   1836  CA  ASN A 238       6.332  -4.945  17.859  1.00 54.75           C  
ATOM   1837  C   ASN A 238       6.555  -3.904  18.953  1.00 54.75           C  
ATOM   1838  CB  ASN A 238       7.609  -5.762  17.625  1.00 54.75           C  
ATOM   1839  O   ASN A 238       6.621  -4.242  20.125  1.00 54.75           O  
ATOM   1840  CG  ASN A 238       7.367  -7.004  16.797  1.00 54.75           C  
ATOM   1841  ND2 ASN A 238       8.344  -7.359  15.969  1.00 54.75           N  
ATOM   1842  OD1 ASN A 238       6.312  -7.637  16.891  1.00 54.75           O  
ATOM   1843  N   TYR A 239       6.281  -2.514  18.703  1.00 56.25           N  
ATOM   1844  CA  TYR A 239       6.773  -1.569  19.703  1.00 56.25           C  
ATOM   1845  C   TYR A 239       5.781  -0.434  19.906  1.00 56.25           C  
ATOM   1846  CB  TYR A 239       8.133  -1.001  19.281  1.00 56.25           C  
ATOM   1847  O   TYR A 239       5.418  -0.125  21.047  1.00 56.25           O  
ATOM   1848  CG  TYR A 239       9.297  -1.896  19.625  1.00 56.25           C  
ATOM   1849  CD1 TYR A 239       9.883  -1.861  20.891  1.00 56.25           C  
ATOM   1850  CD2 TYR A 239       9.820  -2.777  18.672  1.00 56.25           C  
ATOM   1851  CE1 TYR A 239      10.953  -2.682  21.203  1.00 56.25           C  
ATOM   1852  CE2 TYR A 239      10.898  -3.604  18.984  1.00 56.25           C  
ATOM   1853  OH  TYR A 239      12.523  -4.363  20.562  1.00 56.25           O  
ATOM   1854  CZ  TYR A 239      11.453  -3.549  20.250  1.00 56.25           C  
ATOM   1855  N   PHE A 240       4.980   0.194  18.922  1.00 57.47           N  
ATOM   1856  CA  PHE A 240       4.145   1.340  19.250  1.00 57.47           C  
ATOM   1857  C   PHE A 240       2.850   1.324  18.453  1.00 57.47           C  
ATOM   1858  CB  PHE A 240       4.898   2.648  19.016  1.00 57.47           C  
ATOM   1859  O   PHE A 240       1.790   0.976  18.984  1.00 57.47           O  
ATOM   1860  CG  PHE A 240       4.465   3.779  19.906  1.00 57.47           C  
ATOM   1861  CD1 PHE A 240       3.654   4.797  19.422  1.00 57.47           C  
ATOM   1862  CD2 PHE A 240       4.863   3.822  21.234  1.00 57.47           C  
ATOM   1863  CE1 PHE A 240       3.248   5.844  20.234  1.00 57.47           C  
ATOM   1864  CE2 PHE A 240       4.461   4.867  22.062  1.00 57.47           C  
ATOM   1865  CZ  PHE A 240       3.656   5.875  21.562  1.00 57.47           C  
ATOM   1866  N   GLN A 241       2.799   1.646  17.094  1.00 61.03           N  
ATOM   1867  CA  GLN A 241       1.511   1.717  16.422  1.00 61.03           C  
ATOM   1868  C   GLN A 241       1.575   1.050  15.047  1.00 61.03           C  
ATOM   1869  CB  GLN A 241       1.057   3.170  16.266  1.00 61.03           C  
ATOM   1870  O   GLN A 241       2.533   1.248  14.297  1.00 61.03           O  
ATOM   1871  CG  GLN A 241       0.763   3.857  17.594  1.00 61.03           C  
ATOM   1872  CD  GLN A 241       0.589   5.359  17.453  1.00 61.03           C  
ATOM   1873  NE2 GLN A 241       0.289   6.027  18.562  1.00 61.03           N  
ATOM   1874  OE1 GLN A 241       0.724   5.910  16.359  1.00 61.03           O  
ATOM   1875  N   GLY A 242       0.776  -0.051  14.875  1.00 60.91           N  
ATOM   1876  CA  GLY A 242       0.595  -0.682  13.578  1.00 60.91           C  
ATOM   1877  C   GLY A 242       0.071   0.270  12.516  1.00 60.91           C  
ATOM   1878  O   GLY A 242       0.691   0.439  11.461  1.00 60.91           O  
ATOM   1879  N   ILE A 243      -0.888   1.070  12.781  1.00 68.56           N  
ATOM   1880  CA  ILE A 243      -1.425   2.113  11.914  1.00 68.56           C  
ATOM   1881  C   ILE A 243      -1.634   3.396  12.711  1.00 68.56           C  
ATOM   1882  CB  ILE A 243      -2.752   1.673  11.250  1.00 68.56           C  
ATOM   1883  O   ILE A 243      -2.326   3.391  13.734  1.00 68.56           O  
ATOM   1884  CG1 ILE A 243      -2.531   0.418  10.398  1.00 68.56           C  
ATOM   1885  CG2 ILE A 243      -3.340   2.811  10.414  1.00 68.56           C  
ATOM   1886  CD1 ILE A 243      -3.816  -0.200   9.867  1.00 68.56           C  
ATOM   1887  N   PHE A 244      -1.017   4.414  12.305  1.00 67.25           N  
ATOM   1888  CA  PHE A 244      -1.155   5.711  12.953  1.00 67.25           C  
ATOM   1889  C   PHE A 244      -1.653   6.762  11.977  1.00 67.25           C  
ATOM   1890  CB  PHE A 244       0.179   6.152  13.570  1.00 67.25           C  
ATOM   1891  O   PHE A 244      -1.051   6.969  10.922  1.00 67.25           O  
ATOM   1892  CG  PHE A 244       0.107   7.461  14.297  1.00 67.25           C  
ATOM   1893  CD1 PHE A 244       0.532   8.641  13.695  1.00 67.25           C  
ATOM   1894  CD2 PHE A 244      -0.387   7.520  15.594  1.00 67.25           C  
ATOM   1895  CE1 PHE A 244       0.466   9.852  14.367  1.00 67.25           C  
ATOM   1896  CE2 PHE A 244      -0.456   8.734  16.281  1.00 67.25           C  
ATOM   1897  CZ  PHE A 244      -0.028   9.898  15.664  1.00 67.25           C  
ATOM   1898  N   ILE A 245      -2.740   7.383  12.336  1.00 66.50           N  
ATOM   1899  CA  ILE A 245      -3.291   8.453  11.508  1.00 66.50           C  
ATOM   1900  C   ILE A 245      -3.434   9.727  12.344  1.00 66.50           C  
ATOM   1901  CB  ILE A 245      -4.656   8.047  10.906  1.00 66.50           C  
ATOM   1902  O   ILE A 245      -4.145   9.734  13.352  1.00 66.50           O  
ATOM   1903  CG1 ILE A 245      -4.516   6.762  10.078  1.00 66.50           C  
ATOM   1904  CG2 ILE A 245      -5.223   9.188  10.055  1.00 66.50           C  
ATOM   1905  CD1 ILE A 245      -5.844   6.180   9.617  1.00 66.50           C  
ATOM   1906  N   GLU A 246      -2.674  10.820  12.062  1.00 58.69           N  
ATOM   1907  CA  GLU A 246      -2.734  12.070  12.812  1.00 58.69           C  
ATOM   1908  C   GLU A 246      -3.520  13.141  12.047  1.00 58.69           C  
ATOM   1909  CB  GLU A 246      -1.324  12.586  13.125  1.00 58.69           C  
ATOM   1910  O   GLU A 246      -3.445  13.211  10.820  1.00 58.69           O  
ATOM   1911  CG  GLU A 246      -0.581  11.750  14.156  1.00 58.69           C  
ATOM   1912  CD  GLU A 246       0.793  12.305  14.500  1.00 58.69           C  
ATOM   1913  OE1 GLU A 246       1.479  11.719  15.367  1.00 58.69           O  
ATOM   1914  OE2 GLU A 246       1.186  13.320  13.891  1.00 58.69           O  
ATOM   1915  N   SER A 247      -4.648  13.977  12.766  1.00 52.16           N  
ATOM   1916  CA  SER A 247      -5.281  15.188  12.250  1.00 52.16           C  
ATOM   1917  C   SER A 247      -4.777  16.422  12.984  1.00 52.16           C  
ATOM   1918  CB  SER A 247      -6.801  15.094  12.375  1.00 52.16           C  
ATOM   1919  O   SER A 247      -4.434  16.359  14.164  1.00 52.16           O  
ATOM   1920  OG  SER A 247      -7.199  15.180  13.734  1.00 52.16           O  
ATOM   1921  N   PHE A 248      -4.137  17.578  12.383  1.00 49.38           N  
ATOM   1922  CA  PHE A 248      -3.389  18.766  12.766  1.00 49.38           C  
ATOM   1923  C   PHE A 248      -4.039  19.453  13.961  1.00 49.38           C  
ATOM   1924  CB  PHE A 248      -3.291  19.750  11.586  1.00 49.38           C  
ATOM   1925  O   PHE A 248      -5.238  19.297  14.195  1.00 49.38           O  
ATOM   1926  CG  PHE A 248      -2.334  19.297  10.516  1.00 49.38           C  
ATOM   1927  CD1 PHE A 248      -0.970  19.531  10.641  1.00 49.38           C  
ATOM   1928  CD2 PHE A 248      -2.797  18.656   9.375  1.00 49.38           C  
ATOM   1929  CE1 PHE A 248      -0.081  19.125   9.648  1.00 49.38           C  
ATOM   1930  CE2 PHE A 248      -1.915  18.250   8.383  1.00 49.38           C  
ATOM   1931  CZ  PHE A 248      -0.558  18.484   8.516  1.00 49.38           C  
ATOM   1932  N   LYS A 249      -3.043  20.375  14.586  1.00 37.16           N  
ATOM   1933  CA  LYS A 249      -2.668  21.375  15.594  1.00 37.16           C  
ATOM   1934  C   LYS A 249      -3.508  22.641  15.461  1.00 37.16           C  
ATOM   1935  CB  LYS A 249      -1.182  21.719  15.477  1.00 37.16           C  
ATOM   1936  O   LYS A 249      -3.855  23.047  14.352  1.00 37.16           O  
ATOM   1937  CG  LYS A 249      -0.537  22.125  16.797  1.00 37.16           C  
ATOM   1938  CD  LYS A 249       0.956  22.375  16.625  1.00 37.16           C  
ATOM   1939  CE  LYS A 249       1.591  22.844  17.938  1.00 37.16           C  
ATOM   1940  NZ  LYS A 249       3.043  23.141  17.766  1.00 37.16           N  
ATOM   1941  N   GLU A 250      -4.301  23.172  16.344  1.00 32.66           N  
ATOM   1942  CA  GLU A 250      -5.074  24.375  16.656  1.00 32.66           C  
ATOM   1943  C   GLU A 250      -4.539  25.594  15.898  1.00 32.66           C  
ATOM   1944  CB  GLU A 250      -5.070  24.641  18.156  1.00 32.66           C  
ATOM   1945  O   GLU A 250      -3.342  25.875  15.938  1.00 32.66           O  
ATOM   1946  CG  GLU A 250      -6.273  25.438  18.641  1.00 32.66           C  
ATOM   1947  CD  GLU A 250      -6.324  25.578  20.156  1.00 32.66           C  
ATOM   1948  OE1 GLU A 250      -7.285  26.188  20.672  1.00 32.66           O  
ATOM   1949  OE2 GLU A 250      -5.391  25.078  20.828  1.00 32.66           O  
ATOM   1950  N   GLY A 251      -5.395  26.141  14.797  1.00 36.69           N  
ATOM   1951  CA  GLY A 251      -5.109  27.484  14.305  1.00 36.69           C  
ATOM   1952  C   GLY A 251      -4.652  27.500  12.859  1.00 36.69           C  
ATOM   1953  O   GLY A 251      -4.406  28.562  12.297  1.00 36.69           O  
ATOM   1954  N   GLN A 252      -4.676  26.250  12.125  1.00 39.25           N  
ATOM   1955  CA  GLN A 252      -4.395  26.156  10.703  1.00 39.25           C  
ATOM   1956  C   GLN A 252      -5.574  25.547   9.945  1.00 39.25           C  
ATOM   1957  CB  GLN A 252      -3.131  25.328  10.453  1.00 39.25           C  
ATOM   1958  O   GLN A 252      -6.145  24.547  10.383  1.00 39.25           O  
ATOM   1959  CG  GLN A 252      -1.860  25.969  10.992  1.00 39.25           C  
ATOM   1960  CD  GLN A 252      -1.201  26.906   9.984  1.00 39.25           C  
ATOM   1961  NE2 GLN A 252      -0.566  27.953  10.484  1.00 39.25           N  
ATOM   1962  OE1 GLN A 252      -1.263  26.672   8.773  1.00 39.25           O  
ATOM   1963  N   GLN A 253      -6.551  26.328   9.344  1.00 36.78           N  
ATOM   1964  CA  GLN A 253      -7.727  26.031   8.539  1.00 36.78           C  
ATOM   1965  C   GLN A 253      -7.336  25.391   7.207  1.00 36.78           C  
ATOM   1966  CB  GLN A 253      -8.547  27.297   8.289  1.00 36.78           C  
ATOM   1967  O   GLN A 253      -6.734  26.047   6.355  1.00 36.78           O  
ATOM   1968  CG  GLN A 253      -9.461  27.672   9.445  1.00 36.78           C  
ATOM   1969  CD  GLN A 253     -10.352  28.859   9.125  1.00 36.78           C  
ATOM   1970  NE2 GLN A 253     -11.289  29.156  10.023  1.00 36.78           N  
ATOM   1971  OE1 GLN A 253     -10.195  29.516   8.086  1.00 36.78           O  
ATOM   1972  N   TYR A 254      -6.574  24.266   7.207  1.00 36.34           N  
ATOM   1973  CA  TYR A 254      -6.297  23.609   5.938  1.00 36.34           C  
ATOM   1974  C   TYR A 254      -7.254  22.438   5.715  1.00 36.34           C  
ATOM   1975  CB  TYR A 254      -4.848  23.109   5.898  1.00 36.34           C  
ATOM   1976  O   TYR A 254      -7.645  21.750   6.664  1.00 36.34           O  
ATOM   1977  CG  TYR A 254      -3.824  24.219   5.977  1.00 36.34           C  
ATOM   1978  CD1 TYR A 254      -3.623  25.078   4.906  1.00 36.34           C  
ATOM   1979  CD2 TYR A 254      -3.057  24.391   7.121  1.00 36.34           C  
ATOM   1980  CE1 TYR A 254      -2.680  26.094   4.973  1.00 36.34           C  
ATOM   1981  CE2 TYR A 254      -2.109  25.406   7.203  1.00 36.34           C  
ATOM   1982  OH  TYR A 254      -0.993  27.266   6.195  1.00 36.34           O  
ATOM   1983  CZ  TYR A 254      -1.929  26.250   6.125  1.00 36.34           C  
ATOM   1984  N   GLY A 255      -8.156  22.234   4.488  1.00 36.56           N  
ATOM   1985  CA  GLY A 255      -8.820  21.531   3.404  1.00 36.56           C  
ATOM   1986  C   GLY A 255      -8.969  20.047   3.658  1.00 36.56           C  
ATOM   1987  O   GLY A 255      -8.102  19.422   4.289  1.00 36.56           O  
ATOM   1988  N   HIS A 256      -9.977  19.484   4.152  1.00 38.94           N  
ATOM   1989  CA  HIS A 256     -10.930  18.391   4.047  1.00 38.94           C  
ATOM   1990  C   HIS A 256     -10.250  17.047   4.293  1.00 38.94           C  
ATOM   1991  CB  HIS A 256     -11.602  18.391   2.674  1.00 38.94           C  
ATOM   1992  O   HIS A 256      -9.203  16.750   3.711  1.00 38.94           O  
ATOM   1993  CG  HIS A 256     -12.328  19.656   2.365  1.00 38.94           C  
ATOM   1994  CD2 HIS A 256     -11.938  20.766   1.688  1.00 38.94           C  
ATOM   1995  ND1 HIS A 256     -13.625  19.891   2.773  1.00 38.94           N  
ATOM   1996  CE1 HIS A 256     -14.000  21.094   2.359  1.00 38.94           C  
ATOM   1997  NE2 HIS A 256     -12.992  21.641   1.698  1.00 38.94           N  
ATOM   1998  N   SER A 257     -10.320  16.172   5.418  1.00 42.28           N  
ATOM   1999  CA  SER A 257      -9.914  14.789   5.594  1.00 42.28           C  
ATOM   2000  C   SER A 257     -11.008  13.836   5.129  1.00 42.28           C  
ATOM   2001  CB  SER A 257      -9.570  14.508   7.055  1.00 42.28           C  
ATOM   2002  O   SER A 257     -12.172  13.977   5.512  1.00 42.28           O  
ATOM   2003  OG  SER A 257      -9.062  15.672   7.684  1.00 42.28           O  
ATOM   2004  N   ALA A 258     -11.258  13.438   3.814  1.00 44.22           N  
ATOM   2005  CA  ALA A 258     -11.992  12.289   3.287  1.00 44.22           C  
ATOM   2006  C   ALA A 258     -11.539  10.992   3.953  1.00 44.22           C  
ATOM   2007  CB  ALA A 258     -11.820  12.195   1.772  1.00 44.22           C  
ATOM   2008  O   ALA A 258     -10.453  10.938   4.531  1.00 44.22           O  
ATOM   2009  N   PRO A 259     -12.484   9.867   4.059  1.00 52.81           N  
ATOM   2010  CA  PRO A 259     -12.406   8.609   4.812  1.00 52.81           C  
ATOM   2011  C   PRO A 259     -11.172   7.785   4.453  1.00 52.81           C  
ATOM   2012  CB  PRO A 259     -13.688   7.875   4.418  1.00 52.81           C  
ATOM   2013  O   PRO A 259     -10.695   7.848   3.316  1.00 52.81           O  
ATOM   2014  CG  PRO A 259     -14.203   8.617   3.227  1.00 52.81           C  
ATOM   2015  CD  PRO A 259     -13.422   9.891   3.084  1.00 52.81           C  
ATOM   2016  N   VAL A 260     -10.227   7.523   5.312  1.00 62.47           N  
ATOM   2017  CA  VAL A 260      -9.344   6.367   5.184  1.00 62.47           C  
ATOM   2018  C   VAL A 260     -10.164   5.078   5.273  1.00 62.47           C  
ATOM   2019  CB  VAL A 260      -8.242   6.375   6.262  1.00 62.47           C  
ATOM   2020  O   VAL A 260     -10.922   4.883   6.227  1.00 62.47           O  
ATOM   2021  CG1 VAL A 260      -7.289   5.191   6.074  1.00 62.47           C  
ATOM   2022  CG2 VAL A 260      -7.469   7.695   6.227  1.00 62.47           C  
ATOM   2023  N   HIS A 261     -10.117   4.281   4.133  1.00 66.44           N  
ATOM   2024  CA  HIS A 261     -10.898   3.049   4.098  1.00 66.44           C  
ATOM   2025  C   HIS A 261     -10.008   1.829   4.305  1.00 66.44           C  
ATOM   2026  CB  HIS A 261     -11.656   2.930   2.773  1.00 66.44           C  
ATOM   2027  O   HIS A 261      -8.969   1.694   3.652  1.00 66.44           O  
ATOM   2028  CG  HIS A 261     -12.664   4.012   2.561  1.00 66.44           C  
ATOM   2029  CD2 HIS A 261     -12.680   5.305   2.961  1.00 66.44           C  
ATOM   2030  ND1 HIS A 261     -13.828   3.811   1.854  1.00 66.44           N  
ATOM   2031  CE1 HIS A 261     -14.523   4.938   1.832  1.00 66.44           C  
ATOM   2032  NE2 HIS A 261     -13.852   5.859   2.496  1.00 66.44           N  
ATOM   2033  N   PHE A 262     -10.328   1.147   5.238  1.00 68.12           N  
ATOM   2034  CA  PHE A 262      -9.664  -0.131   5.457  1.00 68.12           C  
ATOM   2035  C   PHE A 262     -10.570  -1.290   5.059  1.00 68.12           C  
ATOM   2036  CB  PHE A 262      -9.242  -0.274   6.922  1.00 68.12           C  
ATOM   2037  O   PHE A 262     -11.688  -1.415   5.566  1.00 68.12           O  
ATOM   2038  CG  PHE A 262      -8.328   0.824   7.402  1.00 68.12           C  
ATOM   2039  CD1 PHE A 262      -6.961   0.753   7.188  1.00 68.12           C  
ATOM   2040  CD2 PHE A 262      -8.844   1.927   8.070  1.00 68.12           C  
ATOM   2041  CE1 PHE A 262      -6.117   1.768   7.629  1.00 68.12           C  
ATOM   2042  CE2 PHE A 262      -8.008   2.945   8.516  1.00 68.12           C  
ATOM   2043  CZ  PHE A 262      -6.645   2.863   8.297  1.00 68.12           C  
ATOM   2044  N   PHE A 263     -10.180  -2.109   4.051  1.00 67.12           N  
ATOM   2045  CA  PHE A 263     -10.891  -3.309   3.617  1.00 67.12           C  
ATOM   2046  C   PHE A 263     -10.070  -4.559   3.912  1.00 67.12           C  
ATOM   2047  CB  PHE A 263     -11.211  -3.230   2.123  1.00 67.12           C  
ATOM   2048  O   PHE A 263      -8.969  -4.723   3.383  1.00 67.12           O  
ATOM   2049  CG  PHE A 263     -12.016  -2.018   1.736  1.00 67.12           C  
ATOM   2050  CD1 PHE A 263     -13.406  -2.062   1.722  1.00 67.12           C  
ATOM   2051  CD2 PHE A 263     -11.383  -0.833   1.387  1.00 67.12           C  
ATOM   2052  CE1 PHE A 263     -14.148  -0.941   1.365  1.00 67.12           C  
ATOM   2053  CE2 PHE A 263     -12.117   0.291   1.028  1.00 67.12           C  
ATOM   2054  CZ  PHE A 263     -13.500   0.235   1.018  1.00 67.12           C  
ATOM   2055  N   ASN A 264     -10.539  -5.438   4.832  1.00 64.25           N  
ATOM   2056  CA  ASN A 264      -9.836  -6.676   5.133  1.00 64.25           C  
ATOM   2057  C   ASN A 264      -8.391  -6.410   5.551  1.00 64.25           C  
ATOM   2058  CB  ASN A 264      -9.875  -7.621   3.930  1.00 64.25           C  
ATOM   2059  O   ASN A 264      -7.469  -7.074   5.070  1.00 64.25           O  
ATOM   2060  CG  ASN A 264     -11.266  -8.172   3.662  1.00 64.25           C  
ATOM   2061  ND2 ASN A 264     -11.398  -8.945   2.596  1.00 64.25           N  
ATOM   2062  OD1 ASN A 264     -12.203  -7.891   4.406  1.00 64.25           O  
ATOM   2063  N   THR A 265      -8.164  -5.258   6.262  1.00 66.31           N  
ATOM   2064  CA  THR A 265      -6.859  -4.820   6.750  1.00 66.31           C  
ATOM   2065  C   THR A 265      -6.629  -5.309   8.180  1.00 66.31           C  
ATOM   2066  CB  THR A 265      -6.730  -3.287   6.699  1.00 66.31           C  
ATOM   2067  O   THR A 265      -7.520  -5.211   9.023  1.00 66.31           O  
ATOM   2068  CG2 THR A 265      -5.363  -2.836   7.203  1.00 66.31           C  
ATOM   2069  OG1 THR A 265      -6.898  -2.844   5.348  1.00 66.31           O  
ATOM   2070  N   ILE A 266      -5.414  -5.930   8.312  1.00 64.81           N  
ATOM   2071  CA  ILE A 266      -5.078  -6.461   9.625  1.00 64.81           C  
ATOM   2072  C   ILE A 266      -4.047  -5.559  10.297  1.00 64.81           C  
ATOM   2073  CB  ILE A 266      -4.543  -7.910   9.531  1.00 64.81           C  
ATOM   2074  O   ILE A 266      -3.045  -5.188   9.680  1.00 64.81           O  
ATOM   2075  CG1 ILE A 266      -5.602  -8.828   8.914  1.00 64.81           C  
ATOM   2076  CG2 ILE A 266      -4.113  -8.414  10.914  1.00 64.81           C  
ATOM   2077  CD1 ILE A 266      -5.086 -10.219   8.570  1.00 64.81           C  
ATOM   2078  N   CYS A 267      -4.402  -5.113  11.469  1.00 63.75           N  
ATOM   2079  CA  CYS A 267      -3.428  -4.395  12.281  1.00 63.75           C  
ATOM   2080  C   CYS A 267      -3.111  -5.164  13.555  1.00 63.75           C  
ATOM   2081  CB  CYS A 267      -3.943  -3.000  12.633  1.00 63.75           C  
ATOM   2082  O   CYS A 267      -3.998  -5.406  14.375  1.00 63.75           O  
ATOM   2083  SG  CYS A 267      -2.771  -2.008  13.578  1.00 63.75           S  
ATOM   2084  N   ASN A 268      -1.849  -5.746  13.633  1.00 57.66           N  
ATOM   2085  CA  ASN A 268      -1.402  -6.523  14.781  1.00 57.66           C  
ATOM   2086  C   ASN A 268      -0.193  -5.883  15.461  1.00 57.66           C  
ATOM   2087  CB  ASN A 268      -1.077  -7.961  14.367  1.00 57.66           C  
ATOM   2088  O   ASN A 268       0.789  -5.547  14.797  1.00 57.66           O  
ATOM   2089  CG  ASN A 268      -2.312  -8.750  13.984  1.00 57.66           C  
ATOM   2090  ND2 ASN A 268      -2.139  -9.750  13.133  1.00 57.66           N  
ATOM   2091  OD1 ASN A 268      -3.416  -8.469  14.461  1.00 57.66           O  
ATOM   2092  N   GLY A 269      -0.375  -5.352  16.672  1.00 52.97           N  
ATOM   2093  CA  GLY A 269       0.790  -4.812  17.344  1.00 52.97           C  
ATOM   2094  C   GLY A 269       1.060  -5.484  18.688  1.00 52.97           C  
ATOM   2095  O   GLY A 269       0.161  -6.086  19.281  1.00 52.97           O  
ATOM   2096  N   ASN A 270       2.223  -6.031  18.984  1.00 49.50           N  
ATOM   2097  CA  ASN A 270       2.658  -6.531  20.281  1.00 49.50           C  
ATOM   2098  C   ASN A 270       2.982  -5.395  21.250  1.00 49.50           C  
ATOM   2099  CB  ASN A 270       3.867  -7.457  20.125  1.00 49.50           C  
ATOM   2100  O   ASN A 270       3.342  -5.633  22.406  1.00 49.50           O  
ATOM   2101  CG  ASN A 270       3.500  -8.805  19.531  1.00 49.50           C  
ATOM   2102  ND2 ASN A 270       4.469  -9.453  18.906  1.00 49.50           N  
ATOM   2103  OD1 ASN A 270       2.355  -9.250  19.641  1.00 49.50           O  
ATOM   2104  N   GLY A 271       2.711  -3.926  20.812  1.00 46.94           N  
ATOM   2105  CA  GLY A 271       2.990  -2.705  21.547  1.00 46.94           C  
ATOM   2106  C   GLY A 271       1.744  -2.047  22.109  1.00 46.94           C  
ATOM   2107  O   GLY A 271       0.660  -2.633  22.078  1.00 46.94           O  
ATOM   2108  N   PRO A 272       1.862  -0.844  23.188  1.00 40.62           N  
ATOM   2109  CA  PRO A 272       0.809  -0.188  23.969  1.00 40.62           C  
ATOM   2110  C   PRO A 272      -0.369   0.260  23.109  1.00 40.62           C  
ATOM   2111  CB  PRO A 272       1.525   1.018  24.578  1.00 40.62           C  
ATOM   2112  O   PRO A 272      -1.509   0.291  23.578  1.00 40.62           O  
ATOM   2113  CG  PRO A 272       2.781   1.164  23.781  1.00 40.62           C  
ATOM   2114  CD  PRO A 272       3.035  -0.124  23.062  1.00 40.62           C  
ATOM   2115  N   THR A 273      -0.217   0.343  21.531  1.00 46.88           N  
ATOM   2116  CA  THR A 273      -1.312   0.764  20.656  1.00 46.88           C  
ATOM   2117  C   THR A 273      -1.153   0.172  19.266  1.00 46.88           C  
ATOM   2118  CB  THR A 273      -1.391   2.299  20.562  1.00 46.88           C  
ATOM   2119  O   THR A 273      -0.078   0.259  18.672  1.00 46.88           O  
ATOM   2120  CG2 THR A 273      -1.770   2.914  21.906  1.00 46.88           C  
ATOM   2121  OG1 THR A 273      -0.116   2.812  20.156  1.00 46.88           O  
ATOM   2122  N   SER A 274      -1.833  -0.824  18.844  1.00 49.16           N  
ATOM   2123  CA  SER A 274      -1.825  -1.509  17.562  1.00 49.16           C  
ATOM   2124  C   SER A 274      -2.594  -0.716  16.500  1.00 49.16           C  
ATOM   2125  CB  SER A 274      -2.426  -2.910  17.688  1.00 49.16           C  
ATOM   2126  O   SER A 274      -2.236  -0.732  15.328  1.00 49.16           O  
ATOM   2127  OG  SER A 274      -3.736  -2.846  18.234  1.00 49.16           O  
ATOM   2128  N   PHE A 275      -3.361   0.156  16.969  1.00 52.12           N  
ATOM   2129  CA  PHE A 275      -4.176   0.990  16.094  1.00 52.12           C  
ATOM   2130  C   PHE A 275      -4.496   2.322  16.750  1.00 52.12           C  
ATOM   2131  CB  PHE A 275      -5.469   0.266  15.703  1.00 52.12           C  
ATOM   2132  O   PHE A 275      -5.207   2.365  17.766  1.00 52.12           O  
ATOM   2133  CG  PHE A 275      -6.211   0.914  14.570  1.00 52.12           C  
ATOM   2134  CD1 PHE A 275      -7.309   1.732  14.812  1.00 52.12           C  
ATOM   2135  CD2 PHE A 275      -5.816   0.704  13.258  1.00 52.12           C  
ATOM   2136  CE1 PHE A 275      -8.000   2.332  13.766  1.00 52.12           C  
ATOM   2137  CE2 PHE A 275      -6.500   1.300  12.203  1.00 52.12           C  
ATOM   2138  CZ  PHE A 275      -7.590   2.113  12.453  1.00 52.12           C  
ATOM   2139  N   ALA A 276      -3.834   3.408  16.422  1.00 46.38           N  
ATOM   2140  CA  ALA A 276      -4.047   4.738  16.984  1.00 46.38           C  
ATOM   2141  C   ALA A 276      -4.547   5.715  15.930  1.00 46.38           C  
ATOM   2142  CB  ALA A 276      -2.758   5.258  17.625  1.00 46.38           C  
ATOM   2143  O   ALA A 276      -3.906   5.891  14.891  1.00 46.38           O  
ATOM   2144  N   LEU A 277      -5.770   6.172  16.141  1.00 52.00           N  
ATOM   2145  CA  LEU A 277      -6.332   7.223  15.305  1.00 52.00           C  
ATOM   2146  C   LEU A 277      -6.508   8.516  16.094  1.00 52.00           C  
ATOM   2147  CB  LEU A 277      -7.680   6.777  14.719  1.00 52.00           C  
ATOM   2148  O   LEU A 277      -7.246   8.547  17.078  1.00 52.00           O  
ATOM   2149  CG  LEU A 277      -7.648   5.559  13.797  1.00 52.00           C  
ATOM   2150  CD1 LEU A 277      -9.062   5.062  13.531  1.00 52.00           C  
ATOM   2151  CD2 LEU A 277      -6.934   5.891  12.492  1.00 52.00           C  
ATOM   2152  N   GLY A 278      -5.727   9.453  16.078  1.00 38.94           N  
ATOM   2153  CA  GLY A 278      -5.777  10.586  17.000  1.00 38.94           C  
ATOM   2154  C   GLY A 278      -5.605  11.922  16.297  1.00 38.94           C  
ATOM   2155  O   GLY A 278      -4.953  12.000  15.258  1.00 38.94           O  
ATOM   2156  N   ALA A 279      -6.719  12.875  16.516  1.00 35.53           N  
ATOM   2157  CA  ALA A 279      -6.605  14.297  16.203  1.00 35.53           C  
ATOM   2158  C   ALA A 279      -6.207  15.094  17.453  1.00 35.53           C  
ATOM   2159  CB  ALA A 279      -7.922  14.828  15.641  1.00 35.53           C  
ATOM   2160  O   ALA A 279      -6.609  14.758  18.562  1.00 35.53           O  
ATOM   2161  N   THR A 280      -5.121  15.680  17.625  1.00 30.70           N  
ATOM   2162  CA  THR A 280      -4.664  16.578  18.688  1.00 30.70           C  
ATOM   2163  C   THR A 280      -5.625  17.734  18.859  1.00 30.70           C  
ATOM   2164  CB  THR A 280      -3.248  17.109  18.391  1.00 30.70           C  
ATOM   2165  O   THR A 280      -5.820  18.234  19.969  1.00 30.70           O  
ATOM   2166  CG2 THR A 280      -2.607  17.688  19.656  1.00 30.70           C  
ATOM   2167  OG1 THR A 280      -2.432  16.031  17.891  1.00 30.70           O  
ATOM   2168  N   TYR A 281      -6.902  17.719  17.922  1.00 31.14           N  
ATOM   2169  CA  TYR A 281      -7.781  18.859  18.109  1.00 31.14           C  
ATOM   2170  C   TYR A 281      -9.109  18.656  17.391  1.00 31.14           C  
ATOM   2171  CB  TYR A 281      -7.102  20.141  17.594  1.00 31.14           C  
ATOM   2172  O   TYR A 281      -9.180  17.922  16.406  1.00 31.14           O  
ATOM   2173  CG  TYR A 281      -5.836  20.500  18.328  1.00 31.14           C  
ATOM   2174  CD1 TYR A 281      -5.879  21.156  19.547  1.00 31.14           C  
ATOM   2175  CD2 TYR A 281      -4.590  20.156  17.812  1.00 31.14           C  
ATOM   2176  CE1 TYR A 281      -4.715  21.500  20.234  1.00 31.14           C  
ATOM   2177  CE2 TYR A 281      -3.418  20.484  18.484  1.00 31.14           C  
ATOM   2178  OH  TYR A 281      -2.332  21.469  20.375  1.00 31.14           O  
ATOM   2179  CZ  TYR A 281      -3.490  21.156  19.703  1.00 31.14           C  
ATOM   2180  N   LYS A 282     -10.438  18.984  17.969  1.00 32.03           N  
ATOM   2181  CA  LYS A 282     -11.852  19.016  17.578  1.00 32.03           C  
ATOM   2182  C   LYS A 282     -12.031  19.562  16.172  1.00 32.03           C  
ATOM   2183  CB  LYS A 282     -12.664  19.844  18.578  1.00 32.03           C  
ATOM   2184  O   LYS A 282     -11.516  20.641  15.852  1.00 32.03           O  
ATOM   2185  CG  LYS A 282     -13.383  19.000  19.641  1.00 32.03           C  
ATOM   2186  CD  LYS A 282     -14.289  19.875  20.500  1.00 32.03           C  
ATOM   2187  CE  LYS A 282     -14.969  19.047  21.594  1.00 32.03           C  
ATOM   2188  NZ  LYS A 282     -15.922  19.875  22.391  1.00 32.03           N  
ATOM   2189  N   THR A 283     -12.164  18.609  15.172  1.00 31.42           N  
ATOM   2190  CA  THR A 283     -12.492  19.109  13.836  1.00 31.42           C  
ATOM   2191  C   THR A 283     -13.992  19.375  13.711  1.00 31.42           C  
ATOM   2192  CB  THR A 283     -12.039  18.125  12.742  1.00 31.42           C  
ATOM   2193  O   THR A 283     -14.797  18.703  14.352  1.00 31.42           O  
ATOM   2194  CG2 THR A 283     -10.602  17.688  12.969  1.00 31.42           C  
ATOM   2195  OG1 THR A 283     -12.891  16.969  12.766  1.00 31.42           O  
ATOM   2196  N   THR A 284     -14.555  20.516  13.555  1.00 29.86           N  
ATOM   2197  CA  THR A 284     -15.891  21.078  13.367  1.00 29.86           C  
ATOM   2198  C   THR A 284     -16.469  20.641  12.031  1.00 29.86           C  
ATOM   2199  CB  THR A 284     -15.867  22.609  13.445  1.00 29.86           C  
ATOM   2200  O   THR A 284     -17.672  20.781  11.797  1.00 29.86           O  
ATOM   2201  CG2 THR A 284     -15.625  23.094  14.875  1.00 29.86           C  
ATOM   2202  OG1 THR A 284     -14.828  23.109  12.602  1.00 29.86           O  
ATOM   2203  N   LYS A 285     -15.883  19.625  11.297  1.00 33.50           N  
ATOM   2204  CA  LYS A 285     -16.422  19.312   9.969  1.00 33.50           C  
ATOM   2205  C   LYS A 285     -16.078  17.891   9.547  1.00 33.50           C  
ATOM   2206  CB  LYS A 285     -15.906  20.312   8.938  1.00 33.50           C  
ATOM   2207  O   LYS A 285     -15.031  17.359   9.930  1.00 33.50           O  
ATOM   2208  CG  LYS A 285     -16.656  21.625   8.906  1.00 33.50           C  
ATOM   2209  CD  LYS A 285     -16.250  22.484   7.723  1.00 33.50           C  
ATOM   2210  CE  LYS A 285     -16.938  23.844   7.746  1.00 33.50           C  
ATOM   2211  NZ  LYS A 285     -16.562  24.672   6.562  1.00 33.50           N  
ATOM   2212  N   ASN A 286     -17.203  16.688   9.117  1.00 32.22           N  
ATOM   2213  CA  ASN A 286     -17.531  15.336   8.680  1.00 32.22           C  
ATOM   2214  C   ASN A 286     -16.266  14.570   8.266  1.00 32.22           C  
ATOM   2215  CB  ASN A 286     -18.531  15.359   7.531  1.00 32.22           C  
ATOM   2216  O   ASN A 286     -15.969  14.469   7.074  1.00 32.22           O  
ATOM   2217  CG  ASN A 286     -19.938  15.680   8.000  1.00 32.22           C  
ATOM   2218  ND2 ASN A 286     -20.797  16.109   7.074  1.00 32.22           N  
ATOM   2219  OD1 ASN A 286     -20.266  15.531   9.180  1.00 32.22           O  
ATOM   2220  N   GLU A 287     -15.250  14.352   9.086  1.00 37.97           N  
ATOM   2221  CA  GLU A 287     -14.094  13.492   8.844  1.00 37.97           C  
ATOM   2222  C   GLU A 287     -14.406  12.039   9.180  1.00 37.97           C  
ATOM   2223  CB  GLU A 287     -12.891  13.969   9.656  1.00 37.97           C  
ATOM   2224  O   GLU A 287     -15.039  11.750  10.195  1.00 37.97           O  
ATOM   2225  CG  GLU A 287     -12.367  15.336   9.242  1.00 37.97           C  
ATOM   2226  CD  GLU A 287     -11.219  15.828  10.102  1.00 37.97           C  
ATOM   2227  OE1 GLU A 287     -10.484  16.750   9.664  1.00 37.97           O  
ATOM   2228  OE2 GLU A 287     -11.047  15.297  11.219  1.00 37.97           O  
ATOM   2229  N   TYR A 288     -14.492  11.039   8.062  1.00 36.72           N  
ATOM   2230  CA  TYR A 288     -14.984   9.664   8.156  1.00 36.72           C  
ATOM   2231  C   TYR A 288     -13.828   8.672   8.125  1.00 36.72           C  
ATOM   2232  CB  TYR A 288     -15.961   9.367   7.016  1.00 36.72           C  
ATOM   2233  O   TYR A 288     -12.930   8.773   7.289  1.00 36.72           O  
ATOM   2234  CG  TYR A 288     -17.219  10.203   7.059  1.00 36.72           C  
ATOM   2235  CD1 TYR A 288     -18.344   9.773   7.770  1.00 36.72           C  
ATOM   2236  CD2 TYR A 288     -17.297  11.414   6.391  1.00 36.72           C  
ATOM   2237  CE1 TYR A 288     -19.500  10.531   7.812  1.00 36.72           C  
ATOM   2238  CE2 TYR A 288     -18.453  12.188   6.426  1.00 36.72           C  
ATOM   2239  OH  TYR A 288     -20.688  12.500   7.176  1.00 36.72           O  
ATOM   2240  CZ  TYR A 288     -19.547  11.742   7.137  1.00 36.72           C  
ATOM   2241  N   ILE A 289     -13.453   8.055   9.141  1.00 48.62           N  
ATOM   2242  CA  ILE A 289     -12.641   6.848   9.062  1.00 48.62           C  
ATOM   2243  C   ILE A 289     -13.547   5.617   9.102  1.00 48.62           C  
ATOM   2244  CB  ILE A 289     -11.609   6.789  10.211  1.00 48.62           C  
ATOM   2245  O   ILE A 289     -14.359   5.465  10.016  1.00 48.62           O  
ATOM   2246  CG1 ILE A 289     -10.641   7.977  10.125  1.00 48.62           C  
ATOM   2247  CG2 ILE A 289     -10.852   5.461  10.195  1.00 48.62           C  
ATOM   2248  CD1 ILE A 289      -9.688   8.086  11.305  1.00 48.62           C  
ATOM   2249  N   LYS A 290     -13.609   4.871   7.914  1.00 41.75           N  
ATOM   2250  CA  LYS A 290     -14.375   3.629   7.820  1.00 41.75           C  
ATOM   2251  C   LYS A 290     -13.445   2.414   7.848  1.00 41.75           C  
ATOM   2252  CB  LYS A 290     -15.219   3.613   6.547  1.00 41.75           C  
ATOM   2253  O   LYS A 290     -12.531   2.307   7.035  1.00 41.75           O  
ATOM   2254  CG  LYS A 290     -16.266   2.502   6.508  1.00 41.75           C  
ATOM   2255  CD  LYS A 290     -17.172   2.631   5.293  1.00 41.75           C  
ATOM   2256  CE  LYS A 290     -18.219   1.524   5.258  1.00 41.75           C  
ATOM   2257  NZ  LYS A 290     -19.094   1.634   4.059  1.00 41.75           N  
ATOM   2258  N   VAL A 291     -13.422   1.683   8.914  1.00 47.97           N  
ATOM   2259  CA  VAL A 291     -12.680   0.432   9.023  1.00 47.97           C  
ATOM   2260  C   VAL A 291     -13.594  -0.745   8.703  1.00 47.97           C  
ATOM   2261  CB  VAL A 291     -12.062   0.260  10.430  1.00 47.97           C  
ATOM   2262  O   VAL A 291     -14.586  -0.980   9.406  1.00 47.97           O  
ATOM   2263  CG1 VAL A 291     -11.242  -1.025  10.508  1.00 47.97           C  
ATOM   2264  CG2 VAL A 291     -11.203   1.471  10.789  1.00 47.97           C  
ATOM   2265  N   MET A 292     -13.539  -1.366   7.438  1.00 32.78           N  
ATOM   2266  CA  MET A 292     -14.422  -2.416   6.941  1.00 32.78           C  
ATOM   2267  C   MET A 292     -13.719  -3.768   6.941  1.00 32.78           C  
ATOM   2268  CB  MET A 292     -14.914  -2.080   5.531  1.00 32.78           C  
ATOM   2269  O   MET A 292     -12.594  -3.889   6.441  1.00 32.78           O  
ATOM   2270  CG  MET A 292     -15.750  -0.815   5.457  1.00 32.78           C  
ATOM   2271  SD  MET A 292     -16.719  -0.699   3.900  1.00 32.78           S  
ATOM   2272  CE  MET A 292     -16.656   1.094   3.625  1.00 32.78           C  
ATOM   2273  N   ASP A 293     -14.148  -4.766   7.859  1.00 34.16           N  
ATOM   2274  CA  ASP A 293     -13.805  -6.184   7.840  1.00 34.16           C  
ATOM   2275  C   ASP A 293     -12.344  -6.398   8.227  1.00 34.16           C  
ATOM   2276  CB  ASP A 293     -14.078  -6.785   6.461  1.00 34.16           C  
ATOM   2277  O   ASP A 293     -11.516  -6.746   7.383  1.00 34.16           O  
ATOM   2278  CG  ASP A 293     -15.461  -7.402   6.348  1.00 34.16           C  
ATOM   2279  OD1 ASP A 293     -16.125  -7.602   7.383  1.00 34.16           O  
ATOM   2280  OD2 ASP A 293     -15.883  -7.699   5.207  1.00 34.16           O  
ATOM   2281  N   SER A 294     -11.852  -5.895   9.539  1.00 37.47           N  
ATOM   2282  CA  SER A 294     -10.508  -6.176  10.047  1.00 37.47           C  
ATOM   2283  C   SER A 294     -10.492  -7.453  10.883  1.00 37.47           C  
ATOM   2284  CB  SER A 294     -10.000  -5.000  10.883  1.00 37.47           C  
ATOM   2285  O   SER A 294     -11.406  -7.699  11.672  1.00 37.47           O  
ATOM   2286  OG  SER A 294     -10.430  -5.113  12.227  1.00 37.47           O  
ATOM   2287  N   VAL A 295      -9.984  -8.516  10.336  1.00 34.88           N  
ATOM   2288  CA  VAL A 295      -9.820  -9.898  10.773  1.00 34.88           C  
ATOM   2289  C   VAL A 295      -8.617 -10.008  11.703  1.00 34.88           C  
ATOM   2290  CB  VAL A 295      -9.656 -10.852   9.570  1.00 34.88           C  
ATOM   2291  O   VAL A 295      -7.566  -9.422  11.438  1.00 34.88           O  
ATOM   2292  CG1 VAL A 295      -9.914 -12.297   9.992  1.00 34.88           C  
ATOM   2293  CG2 VAL A 295     -10.602 -10.453   8.438  1.00 34.88           C  
ATOM   2294  N   ASN A 296      -8.719  -9.805  13.070  1.00 38.69           N  
ATOM   2295  CA  ASN A 296      -8.008 -10.383  14.211  1.00 38.69           C  
ATOM   2296  C   ASN A 296      -7.043  -9.375  14.836  1.00 38.69           C  
ATOM   2297  CB  ASN A 296      -7.262 -11.648  13.797  1.00 38.69           C  
ATOM   2298  O   ASN A 296      -5.984  -9.094  14.273  1.00 38.69           O  
ATOM   2299  CG  ASN A 296      -7.941 -12.914  14.281  1.00 38.69           C  
ATOM   2300  ND2 ASN A 296      -7.418 -14.062  13.867  1.00 38.69           N  
ATOM   2301  OD1 ASN A 296      -8.922 -12.859  15.023  1.00 38.69           O  
ATOM   2302  N   ASP A 297      -7.520  -8.297  15.523  1.00 43.94           N  
ATOM   2303  CA  ASP A 297      -6.691  -7.375  16.297  1.00 43.94           C  
ATOM   2304  C   ASP A 297      -6.195  -8.031  17.578  1.00 43.94           C  
ATOM   2305  CB  ASP A 297      -7.469  -6.098  16.625  1.00 43.94           C  
ATOM   2306  O   ASP A 297      -6.980  -8.273  18.500  1.00 43.94           O  
ATOM   2307  CG  ASP A 297      -7.625  -5.176  15.430  1.00 43.94           C  
ATOM   2308  OD1 ASP A 297      -6.793  -5.234  14.500  1.00 43.94           O  
ATOM   2309  OD2 ASP A 297      -8.586  -4.379  15.422  1.00 43.94           O  
ATOM   2310  N   VAL A 298      -5.320  -8.906  17.625  1.00 35.31           N  
ATOM   2311  CA  VAL A 298      -4.715  -9.594  18.750  1.00 35.31           C  
ATOM   2312  C   VAL A 298      -3.730  -8.664  19.453  1.00 35.31           C  
ATOM   2313  CB  VAL A 298      -3.998 -10.891  18.312  1.00 35.31           C  
ATOM   2314  O   VAL A 298      -2.852  -8.078  18.828  1.00 35.31           O  
ATOM   2315  CG1 VAL A 298      -3.477 -11.664  19.516  1.00 35.31           C  
ATOM   2316  CG2 VAL A 298      -4.938 -11.766  17.484  1.00 35.31           C  
ATOM   2317  N   GLY A 299      -4.090  -7.949  20.734  1.00 36.78           N  
ATOM   2318  CA  GLY A 299      -3.125  -7.219  21.547  1.00 36.78           C  
ATOM   2319  C   GLY A 299      -3.154  -5.723  21.297  1.00 36.78           C  
ATOM   2320  O   GLY A 299      -2.195  -5.016  21.609  1.00 36.78           O  
ATOM   2321  N   CYS A 300      -4.426  -5.055  20.953  1.00 41.34           N  
ATOM   2322  CA  CYS A 300      -4.367  -3.748  20.312  1.00 41.34           C  
ATOM   2323  C   CYS A 300      -5.176  -2.715  21.078  1.00 41.34           C  
ATOM   2324  CB  CYS A 300      -4.879  -3.842  18.875  1.00 41.34           C  
ATOM   2325  O   CYS A 300      -6.211  -3.041  21.672  1.00 41.34           O  
ATOM   2326  SG  CYS A 300      -3.951  -4.996  17.844  1.00 41.34           S  
ATOM   2327  N   GLN A 301      -4.570  -1.437  21.609  1.00 43.66           N  
ATOM   2328  CA  GLN A 301      -5.180  -0.173  22.000  1.00 43.66           C  
ATOM   2329  C   GLN A 301      -5.543   0.673  20.797  1.00 43.66           C  
ATOM   2330  CB  GLN A 301      -4.238   0.608  22.922  1.00 43.66           C  
ATOM   2331  O   GLN A 301      -4.734   0.836  19.875  1.00 43.66           O  
ATOM   2332  CG  GLN A 301      -4.047  -0.028  24.297  1.00 43.66           C  
ATOM   2333  CD  GLN A 301      -3.115   0.770  25.188  1.00 43.66           C  
ATOM   2334  NE2 GLN A 301      -2.918   0.294  26.406  1.00 43.66           N  
ATOM   2335  OE1 GLN A 301      -2.578   1.804  24.781  1.00 43.66           O  
ATOM   2336  N   ALA A 302      -6.945   0.655  20.328  1.00 50.25           N  
ATOM   2337  CA  ALA A 302      -7.426   1.606  19.328  1.00 50.25           C  
ATOM   2338  C   ALA A 302      -7.684   2.975  19.953  1.00 50.25           C  
ATOM   2339  CB  ALA A 302      -8.695   1.082  18.672  1.00 50.25           C  
ATOM   2340  O   ALA A 302      -8.367   3.080  20.984  1.00 50.25           O  
ATOM   2341  N   TYR A 303      -6.930   4.035  19.656  1.00 47.38           N  
ATOM   2342  CA  TYR A 303      -7.074   5.398  20.141  1.00 47.38           C  
ATOM   2343  C   TYR A 303      -7.664   6.305  19.062  1.00 47.38           C  
ATOM   2344  CB  TYR A 303      -5.723   5.953  20.609  1.00 47.38           C  
ATOM   2345  O   TYR A 303      -7.066   6.484  18.000  1.00 47.38           O  
ATOM   2346  CG  TYR A 303      -5.809   7.320  21.234  1.00 47.38           C  
ATOM   2347  CD1 TYR A 303      -5.418   8.461  20.531  1.00 47.38           C  
ATOM   2348  CD2 TYR A 303      -6.281   7.480  22.531  1.00 47.38           C  
ATOM   2349  CE1 TYR A 303      -5.496   9.719  21.109  1.00 47.38           C  
ATOM   2350  CE2 TYR A 303      -6.363   8.734  23.125  1.00 47.38           C  
ATOM   2351  OH  TYR A 303      -6.047  11.102  22.969  1.00 47.38           O  
ATOM   2352  CZ  TYR A 303      -5.969   9.852  22.406  1.00 47.38           C  
ATOM   2353  N   PHE A 304      -8.922   6.637  19.203  1.00 51.56           N  
ATOM   2354  CA  PHE A 304      -9.578   7.566  18.297  1.00 51.56           C  
ATOM   2355  C   PHE A 304      -9.742   8.938  18.938  1.00 51.56           C  
ATOM   2356  CB  PHE A 304     -10.945   7.023  17.859  1.00 51.56           C  
ATOM   2357  O   PHE A 304     -10.398   9.062  19.969  1.00 51.56           O  
ATOM   2358  CG  PHE A 304     -10.883   5.660  17.219  1.00 51.56           C  
ATOM   2359  CD1 PHE A 304     -10.453   5.508  15.906  1.00 51.56           C  
ATOM   2360  CD2 PHE A 304     -11.250   4.527  17.938  1.00 51.56           C  
ATOM   2361  CE1 PHE A 304     -10.391   4.246  15.320  1.00 51.56           C  
ATOM   2362  CE2 PHE A 304     -11.195   3.266  17.359  1.00 51.56           C  
ATOM   2363  CZ  PHE A 304     -10.766   3.127  16.047  1.00 51.56           C  
ATOM   2364  N   GLN A 305      -9.109  10.062  18.625  1.00 41.75           N  
ATOM   2365  CA  GLN A 305      -9.172  11.391  19.219  1.00 41.75           C  
ATOM   2366  C   GLN A 305      -9.383  12.469  18.156  1.00 41.75           C  
ATOM   2367  CB  GLN A 305      -7.891  11.680  20.016  1.00 41.75           C  
ATOM   2368  O   GLN A 305      -8.664  12.508  17.156  1.00 41.75           O  
ATOM   2369  CG  GLN A 305      -7.918  13.008  20.766  1.00 41.75           C  
ATOM   2370  CD  GLN A 305      -6.652  13.250  21.562  1.00 41.75           C  
ATOM   2371  NE2 GLN A 305      -6.680  14.273  22.422  1.00 41.75           N  
ATOM   2372  OE1 GLN A 305      -5.660  12.531  21.422  1.00 41.75           O  
ATOM   2373  N   GLY A 306     -10.609  13.422  18.312  1.00 39.56           N  
ATOM   2374  CA  GLY A 306     -10.648  14.609  17.484  1.00 39.56           C  
ATOM   2375  C   GLY A 306     -11.234  14.344  16.109  1.00 39.56           C  
ATOM   2376  O   GLY A 306     -10.930  15.062  15.148  1.00 39.56           O  
ATOM   2377  N   LEU A 307     -12.023  13.055  15.898  1.00 46.94           N  
ATOM   2378  CA  LEU A 307     -12.641  12.641  14.641  1.00 46.94           C  
ATOM   2379  C   LEU A 307     -14.141  12.945  14.656  1.00 46.94           C  
ATOM   2380  CB  LEU A 307     -12.414  11.148  14.391  1.00 46.94           C  
ATOM   2381  O   LEU A 307     -14.781  12.875  15.703  1.00 46.94           O  
ATOM   2382  CG  LEU A 307     -10.953  10.703  14.273  1.00 46.94           C  
ATOM   2383  CD1 LEU A 307     -10.867   9.180  14.258  1.00 46.94           C  
ATOM   2384  CD2 LEU A 307     -10.312  11.297  13.023  1.00 46.94           C  
ATOM   2385  N   SER A 308     -14.766  13.594  13.414  1.00 39.28           N  
ATOM   2386  CA  SER A 308     -16.156  13.992  13.250  1.00 39.28           C  
ATOM   2387  C   SER A 308     -17.062  12.781  13.055  1.00 39.28           C  
ATOM   2388  CB  SER A 308     -16.312  14.945  12.062  1.00 39.28           C  
ATOM   2389  O   SER A 308     -18.156  12.719  13.617  1.00 39.28           O  
ATOM   2390  OG  SER A 308     -15.203  15.836  11.992  1.00 39.28           O  
ATOM   2391  N   ASN A 309     -16.562  11.461  12.484  1.00 46.53           N  
ATOM   2392  CA  ASN A 309     -17.328  10.250  12.250  1.00 46.53           C  
ATOM   2393  C   ASN A 309     -16.438   9.031  12.102  1.00 46.53           C  
ATOM   2394  CB  ASN A 309     -18.219  10.406  11.016  1.00 46.53           C  
ATOM   2395  O   ASN A 309     -15.570   8.992  11.219  1.00 46.53           O  
ATOM   2396  CG  ASN A 309     -19.281  11.469  11.203  1.00 46.53           C  
ATOM   2397  ND2 ASN A 309     -19.547  12.234  10.148  1.00 46.53           N  
ATOM   2398  OD1 ASN A 309     -19.875  11.602  12.281  1.00 46.53           O  
ATOM   2399  N   VAL A 310     -16.391   7.984  12.992  1.00 51.81           N  
ATOM   2400  CA  VAL A 310     -15.688   6.711  12.930  1.00 51.81           C  
ATOM   2401  C   VAL A 310     -16.688   5.570  12.766  1.00 51.81           C  
ATOM   2402  CB  VAL A 310     -14.820   6.480  14.188  1.00 51.81           C  
ATOM   2403  O   VAL A 310     -17.641   5.445  13.547  1.00 51.81           O  
ATOM   2404  CG1 VAL A 310     -14.125   5.125  14.125  1.00 51.81           C  
ATOM   2405  CG2 VAL A 310     -13.805   7.605  14.352  1.00 51.81           C  
ATOM   2406  N   GLN A 311     -16.609   4.871  11.539  1.00 50.66           N  
ATOM   2407  CA  GLN A 311     -17.453   3.705  11.297  1.00 50.66           C  
ATOM   2408  C   GLN A 311     -16.609   2.432  11.219  1.00 50.66           C  
ATOM   2409  CB  GLN A 311     -18.250   3.883  10.008  1.00 50.66           C  
ATOM   2410  O   GLN A 311     -15.656   2.354  10.438  1.00 50.66           O  
ATOM   2411  CG  GLN A 311     -19.297   2.799   9.781  1.00 50.66           C  
ATOM   2412  CD  GLN A 311     -20.125   3.031   8.531  1.00 50.66           C  
ATOM   2413  NE2 GLN A 311     -21.297   2.398   8.469  1.00 50.66           N  
ATOM   2414  OE1 GLN A 311     -19.719   3.773   7.633  1.00 50.66           O  
ATOM   2415  N   TYR A 312     -16.828   1.495  12.141  1.00 52.31           N  
ATOM   2416  CA  TYR A 312     -16.188   0.184  12.188  1.00 52.31           C  
ATOM   2417  C   TYR A 312     -17.188  -0.918  11.836  1.00 52.31           C  
ATOM   2418  CB  TYR A 312     -15.594  -0.075  13.570  1.00 52.31           C  
ATOM   2419  O   TYR A 312     -18.156  -1.142  12.562  1.00 52.31           O  
ATOM   2420  CG  TYR A 312     -14.633  -1.239  13.617  1.00 52.31           C  
ATOM   2421  CD1 TYR A 312     -15.094  -2.537  13.828  1.00 52.31           C  
ATOM   2422  CD2 TYR A 312     -13.266  -1.045  13.445  1.00 52.31           C  
ATOM   2423  CE1 TYR A 312     -14.211  -3.615  13.867  1.00 52.31           C  
ATOM   2424  CE2 TYR A 312     -12.375  -2.113  13.484  1.00 52.31           C  
ATOM   2425  OH  TYR A 312     -11.984  -4.453  13.734  1.00 52.31           O  
ATOM   2426  CZ  TYR A 312     -12.859  -3.393  13.695  1.00 52.31           C  
ATOM   2427  N   ILE A 313     -17.062  -1.518  10.648  1.00 44.59           N  
ATOM   2428  CA  ILE A 313     -18.031  -2.479  10.133  1.00 44.59           C  
ATOM   2429  C   ILE A 313     -17.391  -3.855  10.016  1.00 44.59           C  
ATOM   2430  CB  ILE A 313     -18.609  -2.035   8.766  1.00 44.59           C  
ATOM   2431  O   ILE A 313     -16.391  -4.020   9.312  1.00 44.59           O  
ATOM   2432  CG1 ILE A 313     -19.219  -0.633   8.867  1.00 44.59           C  
ATOM   2433  CG2 ILE A 313     -19.641  -3.045   8.258  1.00 44.59           C  
ATOM   2434  CD1 ILE A 313     -19.594  -0.025   7.531  1.00 44.59           C  
ATOM   2435  N   GLY A 314     -17.844  -4.871  10.906  1.00 40.28           N  
ATOM   2436  CA  GLY A 314     -17.281  -6.207  10.750  1.00 40.28           C  
ATOM   2437  C   GLY A 314     -15.906  -6.363  11.367  1.00 40.28           C  
ATOM   2438  O   GLY A 314     -15.336  -5.395  11.875  1.00 40.28           O  
ATOM   2439  N   GLY A 315     -15.312  -7.695  11.664  1.00 45.00           N  
ATOM   2440  CA  GLY A 315     -14.008  -7.957  12.250  1.00 45.00           C  
ATOM   2441  C   GLY A 315     -14.039  -8.023  13.766  1.00 45.00           C  
ATOM   2442  O   GLY A 315     -15.109  -8.164  14.367  1.00 45.00           O  
ATOM   2443  N   GLN A 316     -12.883  -8.242  14.391  1.00 48.16           N  
ATOM   2444  CA  GLN A 316     -12.734  -8.328  15.844  1.00 48.16           C  
ATOM   2445  C   GLN A 316     -11.922  -7.156  16.391  1.00 48.16           C  
ATOM   2446  CB  GLN A 316     -12.078  -9.656  16.234  1.00 48.16           C  
ATOM   2447  O   GLN A 316     -10.859  -6.832  15.852  1.00 48.16           O  
ATOM   2448  CG  GLN A 316     -12.008  -9.883  17.734  1.00 48.16           C  
ATOM   2449  CD  GLN A 316     -11.398 -11.227  18.094  1.00 48.16           C  
ATOM   2450  NE2 GLN A 316     -11.000 -11.375  19.359  1.00 48.16           N  
ATOM   2451  OE1 GLN A 316     -11.289 -12.117  17.250  1.00 48.16           O  
ATOM   2452  N   LEU A 317     -12.484  -6.273  17.328  1.00 52.25           N  
ATOM   2453  CA  LEU A 317     -11.719  -5.348  18.156  1.00 52.25           C  
ATOM   2454  C   LEU A 317     -11.422  -5.965  19.516  1.00 52.25           C  
ATOM   2455  CB  LEU A 317     -12.477  -4.031  18.328  1.00 52.25           C  
ATOM   2456  O   LEU A 317     -12.320  -6.102  20.359  1.00 52.25           O  
ATOM   2457  CG  LEU A 317     -12.609  -3.152  17.094  1.00 52.25           C  
ATOM   2458  CD1 LEU A 317     -13.648  -2.062  17.312  1.00 52.25           C  
ATOM   2459  CD2 LEU A 317     -11.258  -2.543  16.719  1.00 52.25           C  
ATOM   2460  N   SER A 318     -10.375  -6.844  19.641  1.00 47.00           N  
ATOM   2461  CA  SER A 318     -10.117  -7.676  20.812  1.00 47.00           C  
ATOM   2462  C   SER A 318      -8.734  -7.398  21.406  1.00 47.00           C  
ATOM   2463  CB  SER A 318     -10.242  -9.156  20.469  1.00 47.00           C  
ATOM   2464  O   SER A 318      -7.809  -7.047  20.672  1.00 47.00           O  
ATOM   2465  OG  SER A 318      -9.789  -9.969  21.531  1.00 47.00           O  
ATOM   2466  N   GLY A 319      -8.555  -7.211  22.703  1.00 41.19           N  
ATOM   2467  CA  GLY A 319      -7.316  -7.199  23.453  1.00 41.19           C  
ATOM   2468  C   GLY A 319      -6.828  -8.586  23.828  1.00 41.19           C  
ATOM   2469  O   GLY A 319      -7.465  -9.289  24.625  1.00 41.19           O  
ATOM   2470  N   HIS A 320      -6.273  -9.492  22.969  1.00 35.53           N  
ATOM   2471  CA  HIS A 320      -5.734 -10.781  23.406  1.00 35.53           C  
ATOM   2472  C   HIS A 320      -4.230 -10.703  23.609  1.00 35.53           C  
ATOM   2473  CB  HIS A 320      -6.062 -11.867  22.375  1.00 35.53           C  
ATOM   2474  O   HIS A 320      -3.488 -10.297  22.719  1.00 35.53           O  
ATOM   2475  CG  HIS A 320      -7.375 -12.547  22.625  1.00 35.53           C  
ATOM   2476  CD2 HIS A 320      -8.578 -12.398  22.016  1.00 35.53           C  
ATOM   2477  ND1 HIS A 320      -7.551 -13.500  23.594  1.00 35.53           N  
ATOM   2478  CE1 HIS A 320      -8.805 -13.914  23.578  1.00 35.53           C  
ATOM   2479  NE2 HIS A 320      -9.453 -13.258  22.625  1.00 35.53           N  
ATOM   2480  N   GLY A 321      -3.738  -9.977  24.781  1.00 33.88           N  
ATOM   2481  CA  GLY A 321      -2.297 -10.078  24.969  1.00 33.88           C  
ATOM   2482  C   GLY A 321      -1.797  -9.367  26.203  1.00 33.88           C  
ATOM   2483  O   GLY A 321      -2.408  -8.391  26.656  1.00 33.88           O  
ATOM   2484  N   SER A 322      -1.663 -10.016  27.484  1.00 31.08           N  
ATOM   2485  CA  SER A 322      -0.906  -9.984  28.734  1.00 31.08           C  
ATOM   2486  C   SER A 322      -1.476  -8.953  29.688  1.00 31.08           C  
ATOM   2487  CB  SER A 322       0.567  -9.680  28.453  1.00 31.08           C  
ATOM   2488  O   SER A 322      -1.945  -7.895  29.281  1.00 31.08           O  
ATOM   2489  OG  SER A 322       1.285  -9.531  29.672  1.00 31.08           O  
ATOM   2490  N   PRO A 323      -2.070  -9.328  30.938  1.00 30.94           N  
ATOM   2491  CA  PRO A 323      -2.584  -8.586  32.094  1.00 30.94           C  
ATOM   2492  C   PRO A 323      -1.849  -7.266  32.312  1.00 30.94           C  
ATOM   2493  CB  PRO A 323      -2.355  -9.539  33.250  1.00 30.94           C  
ATOM   2494  O   PRO A 323      -2.381  -6.359  32.969  1.00 30.94           O  
ATOM   2495  CG  PRO A 323      -1.561 -10.672  32.688  1.00 30.94           C  
ATOM   2496  CD  PRO A 323      -1.374 -10.422  31.219  1.00 30.94           C  
ATOM   2497  N   ARG A 324      -0.775  -6.852  31.391  1.00 30.88           N  
ATOM   2498  CA  ARG A 324       0.014  -5.633  31.562  1.00 30.88           C  
ATOM   2499  C   ARG A 324      -0.234  -4.660  30.406  1.00 30.88           C  
ATOM   2500  CB  ARG A 324       1.505  -5.965  31.656  1.00 30.88           C  
ATOM   2501  O   ARG A 324       0.147  -3.490  30.484  1.00 30.88           O  
ATOM   2502  CG  ARG A 324       1.963  -6.359  33.031  1.00 30.88           C  
ATOM   2503  CD  ARG A 324       3.471  -6.219  33.188  1.00 30.88           C  
ATOM   2504  NE  ARG A 324       4.012  -7.219  34.125  1.00 30.88           N  
ATOM   2505  NH1 ARG A 324       5.543  -5.793  35.094  1.00 30.88           N  
ATOM   2506  NH2 ARG A 324       5.402  -7.973  35.781  1.00 30.88           N  
ATOM   2507  CZ  ARG A 324       4.984  -6.992  35.000  1.00 30.88           C  
ATOM   2508  N   ASN A 325      -1.229  -4.844  29.438  1.00 29.64           N  
ATOM   2509  CA  ASN A 325      -1.566  -3.953  28.344  1.00 29.64           C  
ATOM   2510  C   ASN A 325      -3.068  -3.695  28.266  1.00 29.64           C  
ATOM   2511  CB  ASN A 325      -1.060  -4.527  27.016  1.00 29.64           C  
ATOM   2512  O   ASN A 325      -3.840  -4.594  27.922  1.00 29.64           O  
ATOM   2513  CG  ASN A 325       0.419  -4.273  26.797  1.00 29.64           C  
ATOM   2514  ND2 ASN A 325       1.039  -5.082  25.938  1.00 29.64           N  
ATOM   2515  OD1 ASN A 325       1.000  -3.363  27.391  1.00 29.64           O  
ATOM   2516  N   THR A 326      -3.746  -3.160  29.359  1.00 28.25           N  
ATOM   2517  CA  THR A 326      -5.082  -2.600  29.531  1.00 28.25           C  
ATOM   2518  C   THR A 326      -5.598  -2.035  28.203  1.00 28.25           C  
ATOM   2519  CB  THR A 326      -5.098  -1.497  30.609  1.00 28.25           C  
ATOM   2520  O   THR A 326      -4.906  -1.257  27.547  1.00 28.25           O  
ATOM   2521  CG2 THR A 326      -4.871  -2.080  32.000  1.00 28.25           C  
ATOM   2522  OG1 THR A 326      -4.062  -0.547  30.312  1.00 28.25           O  
ATOM   2523  N   SER A 327      -5.961  -2.834  27.312  1.00 31.34           N  
ATOM   2524  CA  SER A 327      -6.742  -2.555  26.109  1.00 31.34           C  
ATOM   2525  C   SER A 327      -7.699  -1.390  26.344  1.00 31.34           C  
ATOM   2526  CB  SER A 327      -7.523  -3.795  25.688  1.00 31.34           C  
ATOM   2527  O   SER A 327      -8.602  -1.474  27.172  1.00 31.34           O  
ATOM   2528  OG  SER A 327      -7.188  -4.910  26.500  1.00 31.34           O  
ATOM   2529  N   LEU A 328      -7.250  -0.103  26.078  1.00 32.22           N  
ATOM   2530  CA  LEU A 328      -7.977   1.157  26.188  1.00 32.22           C  
ATOM   2531  C   LEU A 328      -8.438   1.635  24.812  1.00 32.22           C  
ATOM   2532  CB  LEU A 328      -7.102   2.229  26.844  1.00 32.22           C  
ATOM   2533  O   LEU A 328      -7.633   1.733  23.891  1.00 32.22           O  
ATOM   2534  CG  LEU A 328      -6.922   2.117  28.359  1.00 32.22           C  
ATOM   2535  CD1 LEU A 328      -5.609   2.762  28.797  1.00 32.22           C  
ATOM   2536  CD2 LEU A 328      -8.102   2.762  29.094  1.00 32.22           C  
ATOM   2537  N   ALA A 329      -9.609   1.144  24.219  1.00 39.66           N  
ATOM   2538  CA  ALA A 329     -10.141   2.021  23.172  1.00 39.66           C  
ATOM   2539  C   ALA A 329     -10.555   3.371  23.766  1.00 39.66           C  
ATOM   2540  CB  ALA A 329     -11.328   1.360  22.484  1.00 39.66           C  
ATOM   2541  O   ALA A 329     -11.336   3.430  24.719  1.00 39.66           O  
ATOM   2542  N   THR A 330      -9.719   4.418  23.703  1.00 39.47           N  
ATOM   2543  CA  THR A 330     -10.047   5.770  24.156  1.00 39.47           C  
ATOM   2544  C   THR A 330     -10.648   6.586  23.016  1.00 39.47           C  
ATOM   2545  CB  THR A 330      -8.797   6.488  24.703  1.00 39.47           C  
ATOM   2546  O   THR A 330     -10.031   6.746  21.953  1.00 39.47           O  
ATOM   2547  CG2 THR A 330      -9.172   7.836  25.312  1.00 39.47           C  
ATOM   2548  OG1 THR A 330      -8.188   5.668  25.703  1.00 39.47           O  
ATOM   2549  N   ILE A 331     -11.914   6.648  23.047  1.00 46.84           N  
ATOM   2550  CA  ILE A 331     -12.617   7.484  22.078  1.00 46.84           C  
ATOM   2551  C   ILE A 331     -12.852   8.875  22.672  1.00 46.84           C  
ATOM   2552  CB  ILE A 331     -13.953   6.848  21.641  1.00 46.84           C  
ATOM   2553  O   ILE A 331     -13.578   9.016  23.656  1.00 46.84           O  
ATOM   2554  CG1 ILE A 331     -13.719   5.438  21.094  1.00 46.84           C  
ATOM   2555  CG2 ILE A 331     -14.664   7.730  20.609  1.00 46.84           C  
ATOM   2556  CD1 ILE A 331     -14.992   4.613  20.938  1.00 46.84           C  
ATOM   2557  N   THR A 332     -12.125   9.945  22.344  1.00 37.16           N  
ATOM   2558  CA  THR A 332     -12.227  11.289  22.891  1.00 37.16           C  
ATOM   2559  C   THR A 332     -12.531  12.312  21.797  1.00 37.16           C  
ATOM   2560  CB  THR A 332     -10.938  11.688  23.625  1.00 37.16           C  
ATOM   2561  O   THR A 332     -12.047  12.188  20.672  1.00 37.16           O  
ATOM   2562  CG2 THR A 332     -10.703  10.805  24.844  1.00 37.16           C  
ATOM   2563  OG1 THR A 332      -9.820  11.547  22.734  1.00 37.16           O  
ATOM   2564  N   GLN A 333     -13.641  13.219  22.031  1.00 39.41           N  
ATOM   2565  CA  GLN A 333     -13.867  14.375  21.172  1.00 39.41           C  
ATOM   2566  C   GLN A 333     -14.336  13.938  19.781  1.00 39.41           C  
ATOM   2567  CB  GLN A 333     -12.594  15.219  21.062  1.00 39.41           C  
ATOM   2568  O   GLN A 333     -13.938  14.539  18.781  1.00 39.41           O  
ATOM   2569  CG  GLN A 333     -12.164  15.859  22.375  1.00 39.41           C  
ATOM   2570  CD  GLN A 333     -10.875  16.641  22.250  1.00 39.41           C  
ATOM   2571  NE2 GLN A 333     -10.648  17.562  23.172  1.00 39.41           N  
ATOM   2572  OE1 GLN A 333     -10.078  16.422  21.328  1.00 39.41           O  
ATOM   2573  N   CYS A 334     -15.102  12.641  19.609  1.00 41.62           N  
ATOM   2574  CA  CYS A 334     -15.703  12.133  18.391  1.00 41.62           C  
ATOM   2575  C   CYS A 334     -17.156  12.562  18.281  1.00 41.62           C  
ATOM   2576  CB  CYS A 334     -15.609  10.609  18.328  1.00 41.62           C  
ATOM   2577  O   CYS A 334     -17.891  12.586  19.281  1.00 41.62           O  
ATOM   2578  SG  CYS A 334     -13.914   9.992  18.219  1.00 41.62           S  
ATOM   2579  N   ASN A 335     -17.625  13.219  17.078  1.00 39.72           N  
ATOM   2580  CA  ASN A 335     -18.984  13.656  16.797  1.00 39.72           C  
ATOM   2581  C   ASN A 335     -19.938  12.477  16.641  1.00 39.72           C  
ATOM   2582  CB  ASN A 335     -19.031  14.547  15.562  1.00 39.72           C  
ATOM   2583  O   ASN A 335     -21.078  12.516  17.094  1.00 39.72           O  
ATOM   2584  CG  ASN A 335     -18.453  15.930  15.812  1.00 39.72           C  
ATOM   2585  ND2 ASN A 335     -18.141  16.656  14.742  1.00 39.72           N  
ATOM   2586  OD1 ASN A 335     -18.266  16.344  16.969  1.00 39.72           O  
ATOM   2587  N   SER A 336     -19.469  11.250  16.078  1.00 43.28           N  
ATOM   2588  CA  SER A 336     -20.234  10.016  15.930  1.00 43.28           C  
ATOM   2589  C   SER A 336     -19.312   8.797  15.844  1.00 43.28           C  
ATOM   2590  CB  SER A 336     -21.109  10.094  14.680  1.00 43.28           C  
ATOM   2591  O   SER A 336     -18.281   8.844  15.188  1.00 43.28           O  
ATOM   2592  OG  SER A 336     -20.312  10.133  13.508  1.00 43.28           O  
ATOM   2593  N   PHE A 337     -19.484   7.762  16.672  1.00 49.28           N  
ATOM   2594  CA  PHE A 337     -18.766   6.484  16.688  1.00 49.28           C  
ATOM   2595  C   PHE A 337     -19.734   5.324  16.500  1.00 49.28           C  
ATOM   2596  CB  PHE A 337     -17.984   6.316  17.984  1.00 49.28           C  
ATOM   2597  O   PHE A 337     -20.609   5.098  17.344  1.00 49.28           O  
ATOM   2598  CG  PHE A 337     -17.109   5.094  18.016  1.00 49.28           C  
ATOM   2599  CD1 PHE A 337     -17.438   4.012  18.828  1.00 49.28           C  
ATOM   2600  CD2 PHE A 337     -15.969   5.027  17.234  1.00 49.28           C  
ATOM   2601  CE1 PHE A 337     -16.625   2.879  18.859  1.00 49.28           C  
ATOM   2602  CE2 PHE A 337     -15.156   3.900  17.266  1.00 49.28           C  
ATOM   2603  CZ  PHE A 337     -15.484   2.826  18.078  1.00 49.28           C  
ATOM   2604  N   ILE A 338     -19.734   4.711  15.266  1.00 46.97           N  
ATOM   2605  CA  ILE A 338     -20.688   3.662  14.891  1.00 46.97           C  
ATOM   2606  C   ILE A 338     -19.953   2.332  14.742  1.00 46.97           C  
ATOM   2607  CB  ILE A 338     -21.422   4.012  13.578  1.00 46.97           C  
ATOM   2608  O   ILE A 338     -18.969   2.234  14.000  1.00 46.97           O  
ATOM   2609  CG1 ILE A 338     -22.156   5.355  13.719  1.00 46.97           C  
ATOM   2610  CG2 ILE A 338     -22.406   2.895  13.203  1.00 46.97           C  
ATOM   2611  CD1 ILE A 338     -22.703   5.898  12.406  1.00 46.97           C  
ATOM   2612  N   ILE A 339     -20.266   1.269  15.469  1.00 48.94           N  
ATOM   2613  CA  ILE A 339     -19.688  -0.068  15.383  1.00 48.94           C  
ATOM   2614  C   ILE A 339     -20.750  -1.062  14.930  1.00 48.94           C  
ATOM   2615  CB  ILE A 339     -19.078  -0.510  16.734  1.00 48.94           C  
ATOM   2616  O   ILE A 339     -21.812  -1.166  15.539  1.00 48.94           O  
ATOM   2617  CG1 ILE A 339     -18.031   0.495  17.203  1.00 48.94           C  
ATOM   2618  CG2 ILE A 339     -18.500  -1.919  16.641  1.00 48.94           C  
ATOM   2619  CD1 ILE A 339     -17.531   0.254  18.625  1.00 48.94           C  
ATOM   2620  N   TYR A 340     -20.562  -1.741  13.758  1.00 38.12           N  
ATOM   2621  CA  TYR A 340     -21.516  -2.713  13.219  1.00 38.12           C  
ATOM   2622  C   TYR A 340     -20.859  -4.074  13.047  1.00 38.12           C  
ATOM   2623  CB  TYR A 340     -22.078  -2.230  11.883  1.00 38.12           C  
ATOM   2624  O   TYR A 340     -19.797  -4.184  12.422  1.00 38.12           O  
ATOM   2625  CG  TYR A 340     -23.031  -1.069  12.008  1.00 38.12           C  
ATOM   2626  CD1 TYR A 340     -24.344  -1.263  12.461  1.00 38.12           C  
ATOM   2627  CD2 TYR A 340     -22.641   0.222  11.680  1.00 38.12           C  
ATOM   2628  CE1 TYR A 340     -25.219  -0.196  12.578  1.00 38.12           C  
ATOM   2629  CE2 TYR A 340     -23.516   1.296  11.797  1.00 38.12           C  
ATOM   2630  OH  TYR A 340     -25.672   2.137  12.359  1.00 38.12           O  
ATOM   2631  CZ  TYR A 340     -24.797   1.078  12.242  1.00 38.12           C  
ATOM   2632  N   GLY A 341     -21.453  -5.285  13.695  1.00 31.70           N  
ATOM   2633  CA  GLY A 341     -21.016  -6.609  13.297  1.00 31.70           C  
ATOM   2634  C   GLY A 341     -19.594  -6.914  13.719  1.00 31.70           C  
ATOM   2635  O   GLY A 341     -18.891  -7.684  13.055  1.00 31.70           O  
ATOM   2636  N   THR A 342     -19.047  -6.309  14.875  1.00 40.78           N  
ATOM   2637  CA  THR A 342     -17.672  -6.398  15.367  1.00 40.78           C  
ATOM   2638  C   THR A 342     -17.641  -7.125  16.703  1.00 40.78           C  
ATOM   2639  CB  THR A 342     -17.047  -5.004  15.508  1.00 40.78           C  
ATOM   2640  O   THR A 342     -18.500  -6.910  17.562  1.00 40.78           O  
ATOM   2641  CG2 THR A 342     -15.578  -5.109  15.914  1.00 40.78           C  
ATOM   2642  OG1 THR A 342     -17.141  -4.312  14.258  1.00 40.78           O  
ATOM   2643  N   ASP A 343     -16.812  -8.234  16.844  1.00 43.59           N  
ATOM   2644  CA  ASP A 343     -16.531  -8.805  18.156  1.00 43.59           C  
ATOM   2645  C   ASP A 343     -15.688  -7.863  19.000  1.00 43.59           C  
ATOM   2646  CB  ASP A 343     -15.844 -10.164  18.016  1.00 43.59           C  
ATOM   2647  O   ASP A 343     -14.586  -7.473  18.578  1.00 43.59           O  
ATOM   2648  CG  ASP A 343     -16.781 -11.273  17.594  1.00 43.59           C  
ATOM   2649  OD1 ASP A 343     -18.016 -11.094  17.688  1.00 43.59           O  
ATOM   2650  OD2 ASP A 343     -16.297 -12.344  17.172  1.00 43.59           O  
ATOM   2651  N   LEU A 344     -16.234  -7.172  20.078  1.00 48.34           N  
ATOM   2652  CA  LEU A 344     -15.484  -6.340  21.016  1.00 48.34           C  
ATOM   2653  C   LEU A 344     -15.055  -7.141  22.234  1.00 48.34           C  
ATOM   2654  CB  LEU A 344     -16.312  -5.129  21.453  1.00 48.34           C  
ATOM   2655  O   LEU A 344     -15.898  -7.629  22.984  1.00 48.34           O  
ATOM   2656  CG  LEU A 344     -16.750  -4.180  20.328  1.00 48.34           C  
ATOM   2657  CD1 LEU A 344     -17.703  -3.117  20.891  1.00 48.34           C  
ATOM   2658  CD2 LEU A 344     -15.547  -3.531  19.672  1.00 48.34           C  
ATOM   2659  N   GLU A 345     -13.883  -7.621  22.391  1.00 43.75           N  
ATOM   2660  CA  GLU A 345     -13.375  -8.453  23.484  1.00 43.75           C  
ATOM   2661  C   GLU A 345     -12.312  -7.719  24.281  1.00 43.75           C  
ATOM   2662  CB  GLU A 345     -12.812  -9.766  22.938  1.00 43.75           C  
ATOM   2663  O   GLU A 345     -11.422  -7.086  23.719  1.00 43.75           O  
ATOM   2664  CG  GLU A 345     -12.625 -10.844  23.984  1.00 43.75           C  
ATOM   2665  CD  GLU A 345     -12.078 -12.148  23.438  1.00 43.75           C  
ATOM   2666  OE1 GLU A 345     -11.828 -13.094  24.219  1.00 43.75           O  
ATOM   2667  OE2 GLU A 345     -11.891 -12.227  22.188  1.00 43.75           O  
ATOM   2668  N   ASP A 346     -12.555  -7.477  25.812  1.00 42.38           N  
ATOM   2669  CA  ASP A 346     -11.516  -6.992  26.719  1.00 42.38           C  
ATOM   2670  C   ASP A 346     -11.242  -5.508  26.500  1.00 42.38           C  
ATOM   2671  CB  ASP A 346     -10.227  -7.793  26.531  1.00 42.38           C  
ATOM   2672  O   ASP A 346     -10.086  -5.082  26.438  1.00 42.38           O  
ATOM   2673  CG  ASP A 346     -10.367  -9.258  26.922  1.00 42.38           C  
ATOM   2674  OD1 ASP A 346     -11.148  -9.562  27.844  1.00 42.38           O  
ATOM   2675  OD2 ASP A 346      -9.695 -10.102  26.297  1.00 42.38           O  
ATOM   2676  N   ILE A 347     -12.352  -4.512  26.203  1.00 46.12           N  
ATOM   2677  CA  ILE A 347     -12.266  -3.066  26.031  1.00 46.12           C  
ATOM   2678  C   ILE A 347     -12.391  -2.365  27.375  1.00 46.12           C  
ATOM   2679  CB  ILE A 347     -13.352  -2.555  25.047  1.00 46.12           C  
ATOM   2680  O   ILE A 347     -13.336  -2.619  28.125  1.00 46.12           O  
ATOM   2681  CG1 ILE A 347     -13.227  -3.252  23.688  1.00 46.12           C  
ATOM   2682  CG2 ILE A 347     -13.266  -1.033  24.891  1.00 46.12           C  
ATOM   2683  CD1 ILE A 347     -14.297  -2.857  22.688  1.00 46.12           C  
ATOM   2684  N   ASN A 348     -11.359  -1.605  27.953  1.00 36.31           N  
ATOM   2685  CA  ASN A 348     -11.359  -0.870  29.219  1.00 36.31           C  
ATOM   2686  C   ASN A 348     -11.484   0.634  28.984  1.00 36.31           C  
ATOM   2687  CB  ASN A 348     -10.094  -1.183  30.016  1.00 36.31           C  
ATOM   2688  O   ASN A 348     -10.781   1.199  28.156  1.00 36.31           O  
ATOM   2689  CG  ASN A 348     -10.141  -2.551  30.672  1.00 36.31           C  
ATOM   2690  ND2 ASN A 348      -8.969  -3.096  30.984  1.00 36.31           N  
ATOM   2691  OD1 ASN A 348     -11.219  -3.111  30.891  1.00 36.31           O  
ATOM   2692  N   GLY A 349     -12.891   1.496  29.219  1.00 38.75           N  
ATOM   2693  CA  GLY A 349     -12.992   2.926  29.469  1.00 38.75           C  
ATOM   2694  C   GLY A 349     -13.398   3.715  28.234  1.00 38.75           C  
ATOM   2695  O   GLY A 349     -12.891   3.477  27.141  1.00 38.75           O  
ATOM   2696  N   PHE A 350     -14.734   4.230  28.031  1.00 40.25           N  
ATOM   2697  CA  PHE A 350     -15.258   5.203  27.078  1.00 40.25           C  
ATOM   2698  C   PHE A 350     -15.258   6.602  27.672  1.00 40.25           C  
ATOM   2699  CB  PHE A 350     -16.672   4.816  26.625  1.00 40.25           C  
ATOM   2700  O   PHE A 350     -15.758   6.805  28.781  1.00 40.25           O  
ATOM   2701  CG  PHE A 350     -16.719   3.572  25.781  1.00 40.25           C  
ATOM   2702  CD1 PHE A 350     -16.516   3.641  24.406  1.00 40.25           C  
ATOM   2703  CD2 PHE A 350     -16.969   2.336  26.359  1.00 40.25           C  
ATOM   2704  CE1 PHE A 350     -16.562   2.492  23.625  1.00 40.25           C  
ATOM   2705  CE2 PHE A 350     -17.016   1.184  25.578  1.00 40.25           C  
ATOM   2706  CZ  PHE A 350     -16.812   1.264  24.219  1.00 40.25           C  
ATOM   2707  N   THR A 351     -14.320   7.637  27.484  1.00 33.41           N  
ATOM   2708  CA  THR A 351     -14.438   9.008  27.969  1.00 33.41           C  
ATOM   2709  C   THR A 351     -14.891   9.938  26.844  1.00 33.41           C  
ATOM   2710  CB  THR A 351     -13.109   9.508  28.562  1.00 33.41           C  
ATOM   2711  O   THR A 351     -14.406   9.836  25.719  1.00 33.41           O  
ATOM   2712  CG2 THR A 351     -12.680   8.656  29.750  1.00 33.41           C  
ATOM   2713  OG1 THR A 351     -12.094   9.445  27.547  1.00 33.41           O  
ATOM   2714  N   THR A 352     -16.234  10.367  26.734  1.00 33.75           N  
ATOM   2715  CA  THR A 352     -16.672  11.219  25.641  1.00 33.75           C  
ATOM   2716  C   THR A 352     -16.859  12.656  26.109  1.00 33.75           C  
ATOM   2717  CB  THR A 352     -18.000  10.703  25.031  1.00 33.75           C  
ATOM   2718  O   THR A 352     -17.203  12.906  27.266  1.00 33.75           O  
ATOM   2719  CG2 THR A 352     -17.859   9.266  24.547  1.00 33.75           C  
ATOM   2720  OG1 THR A 352     -19.031  10.758  26.031  1.00 33.75           O  
ATOM   2721  N   ASP A 353     -16.328  13.773  25.562  1.00 26.59           N  
ATOM   2722  CA  ASP A 353     -16.828  15.141  25.469  1.00 26.59           C  
ATOM   2723  C   ASP A 353     -17.594  15.359  24.156  1.00 26.59           C  
ATOM   2724  CB  ASP A 353     -15.672  16.141  25.578  1.00 26.59           C  
ATOM   2725  O   ASP A 353     -16.984  15.383  23.078  1.00 26.59           O  
ATOM   2726  CG  ASP A 353     -15.172  16.312  27.000  1.00 26.59           C  
ATOM   2727  OD1 ASP A 353     -15.836  15.836  27.938  1.00 26.59           O  
ATOM   2728  OD2 ASP A 353     -14.102  16.938  27.172  1.00 26.59           O  
ATOM   2729  N   GLY A 354     -18.812  14.734  23.969  1.00 25.44           N  
ATOM   2730  CA  GLY A 354     -19.781  15.352  23.078  1.00 25.44           C  
ATOM   2731  C   GLY A 354     -20.062  14.547  21.828  1.00 25.44           C  
ATOM   2732  O   GLY A 354     -19.125  14.102  21.156  1.00 25.44           O  
ATOM   2733  N   THR A 355     -21.141  13.539  21.781  1.00 27.58           N  
ATOM   2734  CA  THR A 355     -22.312  13.039  21.062  1.00 27.58           C  
ATOM   2735  C   THR A 355     -22.062  11.625  20.547  1.00 27.58           C  
ATOM   2736  CB  THR A 355     -22.672  13.953  19.875  1.00 27.58           C  
ATOM   2737  O   THR A 355     -20.938  11.273  20.188  1.00 27.58           O  
ATOM   2738  CG2 THR A 355     -23.766  14.945  20.266  1.00 27.58           C  
ATOM   2739  OG1 THR A 355     -21.500  14.688  19.484  1.00 27.58           O  
ATOM   2740  N   ALA A 356     -22.938  10.625  20.734  1.00 26.36           N  
ATOM   2741  CA  ALA A 356     -23.828   9.477  20.609  1.00 26.36           C  
ATOM   2742  C   ALA A 356     -23.078   8.227  20.172  1.00 26.36           C  
ATOM   2743  CB  ALA A 356     -24.953   9.781  19.625  1.00 26.36           C  
ATOM   2744  O   ALA A 356     -22.250   8.289  19.266  1.00 26.36           O  
ATOM   2745  N   ILE A 357     -23.000   7.109  20.969  1.00 34.34           N  
ATOM   2746  CA  ILE A 357     -22.484   5.750  20.969  1.00 34.34           C  
ATOM   2747  C   ILE A 357     -23.562   4.777  20.500  1.00 34.34           C  
ATOM   2748  CB  ILE A 357     -21.953   5.340  22.359  1.00 34.34           C  
ATOM   2749  O   ILE A 357     -24.656   4.730  21.062  1.00 34.34           O  
ATOM   2750  CG1 ILE A 357     -20.875   6.320  22.844  1.00 34.34           C  
ATOM   2751  CG2 ILE A 357     -21.422   3.906  22.344  1.00 34.34           C  
ATOM   2752  CD1 ILE A 357     -20.422   6.086  24.266  1.00 34.34           C  
ATOM   2753  N   THR A 358     -23.672   4.426  19.250  1.00 30.67           N  
ATOM   2754  CA  THR A 358     -24.547   3.346  18.797  1.00 30.67           C  
ATOM   2755  C   THR A 358     -23.750   2.061  18.578  1.00 30.67           C  
ATOM   2756  CB  THR A 358     -25.266   3.725  17.484  1.00 30.67           C  
ATOM   2757  O   THR A 358     -22.609   2.102  18.094  1.00 30.67           O  
ATOM   2758  CG2 THR A 358     -26.250   4.879  17.719  1.00 30.67           C  
ATOM   2759  OG1 THR A 358     -24.312   4.117  16.500  1.00 30.67           O  
ATOM   2760  N   THR A 359     -23.766   0.938  19.453  1.00 35.56           N  
ATOM   2761  CA  THR A 359     -23.016  -0.260  19.078  1.00 35.56           C  
ATOM   2762  C   THR A 359     -23.922  -1.488  19.094  1.00 35.56           C  
ATOM   2763  CB  THR A 359     -21.828  -0.485  20.047  1.00 35.56           C  
ATOM   2764  O   THR A 359     -24.859  -1.566  19.891  1.00 35.56           O  
ATOM   2765  CG2 THR A 359     -20.922   0.742  20.094  1.00 35.56           C  
ATOM   2766  OG1 THR A 359     -22.328  -0.753  21.359  1.00 35.56           O  
ATOM   2767  N   ASP A 360     -23.812  -2.436  18.125  1.00 24.64           N  
ATOM   2768  CA  ASP A 360     -24.156  -3.840  17.906  1.00 24.64           C  
ATOM   2769  C   ASP A 360     -22.938  -4.734  18.141  1.00 24.64           C  
ATOM   2770  CB  ASP A 360     -24.703  -4.047  16.484  1.00 24.64           C  
ATOM   2771  O   ASP A 360     -21.828  -4.422  17.688  1.00 24.64           O  
ATOM   2772  CG  ASP A 360     -26.125  -3.566  16.328  1.00 24.64           C  
ATOM   2773  OD1 ASP A 360     -26.859  -3.471  17.344  1.00 24.64           O  
ATOM   2774  OD2 ASP A 360     -26.531  -3.281  15.188  1.00 24.64           O  
ATOM   2775  N   ASN A 361     -22.703  -5.191  19.344  1.00 26.23           N  
ATOM   2776  CA  ASN A 361     -22.125  -6.457  19.797  1.00 26.23           C  
ATOM   2777  C   ASN A 361     -21.125  -6.250  20.938  1.00 26.23           C  
ATOM   2778  CB  ASN A 361     -21.453  -7.188  18.625  1.00 26.23           C  
ATOM   2779  O   ASN A 361     -19.984  -5.844  20.688  1.00 26.23           O  
ATOM   2780  CG  ASN A 361     -22.422  -8.055  17.859  1.00 26.23           C  
ATOM   2781  ND2 ASN A 361     -21.984  -8.562  16.703  1.00 26.23           N  
ATOM   2782  OD1 ASN A 361     -23.562  -8.266  18.281  1.00 26.23           O  
ATOM   2783  N   ILE A 362     -21.484  -6.055  22.234  1.00 28.80           N  
ATOM   2784  CA  ILE A 362     -20.609  -5.844  23.391  1.00 28.80           C  
ATOM   2785  C   ILE A 362     -20.609  -7.082  24.281  1.00 28.80           C  
ATOM   2786  CB  ILE A 362     -21.016  -4.594  24.203  1.00 28.80           C  
ATOM   2787  O   ILE A 362     -21.672  -7.562  24.672  1.00 28.80           O  
ATOM   2788  CG1 ILE A 362     -20.938  -3.340  23.328  1.00 28.80           C  
ATOM   2789  CG2 ILE A 362     -20.141  -4.445  25.438  1.00 28.80           C  
ATOM   2790  CD1 ILE A 362     -21.406  -2.070  24.016  1.00 28.80           C  
ATOM   2791  N   ASP A 363     -19.609  -7.887  24.469  1.00 25.67           N  
ATOM   2792  CA  ASP A 363     -19.422  -8.875  25.531  1.00 25.67           C  
ATOM   2793  C   ASP A 363     -18.562  -8.320  26.656  1.00 25.67           C  
ATOM   2794  CB  ASP A 363     -18.812 -10.156  24.969  1.00 25.67           C  
ATOM   2795  O   ASP A 363     -17.516  -7.711  26.406  1.00 25.67           O  
ATOM   2796  CG  ASP A 363     -19.859 -11.203  24.594  1.00 25.67           C  
ATOM   2797  OD1 ASP A 363     -21.016 -11.086  25.047  1.00 25.67           O  
ATOM   2798  OD2 ASP A 363     -19.516 -12.141  23.859  1.00 25.67           O  
ATOM   2799  N   THR A 364     -18.750  -7.152  27.344  1.00 27.50           N  
ATOM   2800  CA  THR A 364     -18.438  -6.914  28.750  1.00 27.50           C  
ATOM   2801  C   THR A 364     -17.516  -5.707  28.891  1.00 27.50           C  
ATOM   2802  CB  THR A 364     -17.781  -8.148  29.391  1.00 27.50           C  
ATOM   2803  O   THR A 364     -16.500  -5.605  28.219  1.00 27.50           O  
ATOM   2804  CG2 THR A 364     -18.672  -8.750  30.469  1.00 27.50           C  
ATOM   2805  OG1 THR A 364     -17.547  -9.141  28.375  1.00 27.50           O  
ATOM   2806  N   ILE A 365     -17.984  -4.297  29.281  1.00 32.16           N  
ATOM   2807  CA  ILE A 365     -17.203  -3.162  29.750  1.00 32.16           C  
ATOM   2808  C   ILE A 365     -16.891  -3.324  31.234  1.00 32.16           C  
ATOM   2809  CB  ILE A 365     -17.938  -1.825  29.500  1.00 32.16           C  
ATOM   2810  O   ILE A 365     -17.797  -3.389  32.062  1.00 32.16           O  
ATOM   2811  CG1 ILE A 365     -18.156  -1.606  28.000  1.00 32.16           C  
ATOM   2812  CG2 ILE A 365     -17.156  -0.659  30.125  1.00 32.16           C  
ATOM   2813  CD1 ILE A 365     -18.984  -0.382  27.672  1.00 32.16           C  
ATOM   2814  N   GLU A 366     -15.750  -3.990  31.703  1.00 23.36           N  
ATOM   2815  CA  GLU A 366     -15.297  -4.012  33.094  1.00 23.36           C  
ATOM   2816  C   GLU A 366     -14.234  -2.938  33.344  1.00 23.36           C  
ATOM   2817  CB  GLU A 366     -14.734  -5.391  33.469  1.00 23.36           C  
ATOM   2818  O   GLU A 366     -13.203  -2.908  32.656  1.00 23.36           O  
ATOM   2819  CG  GLU A 366     -15.812  -6.441  33.719  1.00 23.36           C  
ATOM   2820  CD  GLU A 366     -15.258  -7.750  34.250  1.00 23.36           C  
ATOM   2821  OE1 GLU A 366     -16.047  -8.680  34.500  1.00 23.36           O  
ATOM   2822  OE2 GLU A 366     -14.023  -7.848  34.406  1.00 23.36           O  
ATOM   2823  N   SER A 367     -14.633  -1.528  33.406  1.00 23.92           N  
ATOM   2824  CA  SER A 367     -13.523  -0.792  34.000  1.00 23.92           C  
ATOM   2825  C   SER A 367     -14.016   0.459  34.719  1.00 23.92           C  
ATOM   2826  CB  SER A 367     -12.500  -0.404  32.938  1.00 23.92           C  
ATOM   2827  O   SER A 367     -15.062   1.014  34.375  1.00 23.92           O  
ATOM   2828  OG  SER A 367     -12.789   0.879  32.406  1.00 23.92           O  
ATOM   2829  N   ASN A 368     -13.594   0.745  36.031  1.00 22.84           N  
ATOM   2830  CA  ASN A 368     -13.430   1.762  37.062  1.00 22.84           C  
ATOM   2831  C   ASN A 368     -13.000   3.102  36.469  1.00 22.84           C  
ATOM   2832  CB  ASN A 368     -12.414   1.301  38.125  1.00 22.84           C  
ATOM   2833  O   ASN A 368     -12.875   4.094  37.188  1.00 22.84           O  
ATOM   2834  CG  ASN A 368     -12.945   0.186  39.000  1.00 22.84           C  
ATOM   2835  ND2 ASN A 368     -12.047  -0.599  39.562  1.00 22.84           N  
ATOM   2836  OD1 ASN A 368     -14.164   0.030  39.156  1.00 22.84           O  
ATOM   2837  N   TYR A 369     -13.500   3.584  35.156  1.00 25.73           N  
ATOM   2838  CA  TYR A 369     -13.070   4.938  34.812  1.00 25.73           C  
ATOM   2839  C   TYR A 369     -13.977   5.559  33.750  1.00 25.73           C  
ATOM   2840  CB  TYR A 369     -11.617   4.926  34.312  1.00 25.73           C  
ATOM   2841  O   TYR A 369     -13.508   6.023  32.719  1.00 25.73           O  
ATOM   2842  CG  TYR A 369     -10.602   4.715  35.406  1.00 25.73           C  
ATOM   2843  CD1 TYR A 369     -10.180   5.773  36.219  1.00 25.73           C  
ATOM   2844  CD2 TYR A 369     -10.055   3.457  35.656  1.00 25.73           C  
ATOM   2845  CE1 TYR A 369      -9.242   5.586  37.219  1.00 25.73           C  
ATOM   2846  CE2 TYR A 369      -9.117   3.256  36.656  1.00 25.73           C  
ATOM   2847  OH  TYR A 369      -7.781   4.133  38.438  1.00 25.73           O  
ATOM   2848  CZ  TYR A 369      -8.711   4.324  37.438  1.00 25.73           C  
ATOM   2849  N   LEU A 370     -15.383   5.324  33.781  1.00 30.59           N  
ATOM   2850  CA  LEU A 370     -16.281   6.109  32.969  1.00 30.59           C  
ATOM   2851  C   LEU A 370     -16.562   7.469  33.594  1.00 30.59           C  
ATOM   2852  CB  LEU A 370     -17.609   5.355  32.750  1.00 30.59           C  
ATOM   2853  O   LEU A 370     -17.094   7.543  34.719  1.00 30.59           O  
ATOM   2854  CG  LEU A 370     -17.578   4.223  31.719  1.00 30.59           C  
ATOM   2855  CD1 LEU A 370     -18.734   3.256  31.969  1.00 30.59           C  
ATOM   2856  CD2 LEU A 370     -17.641   4.785  30.312  1.00 30.59           C  
ATOM   2857  N   LYS A 371     -15.609   8.508  33.656  1.00 26.77           N  
ATOM   2858  CA  LYS A 371     -15.781   9.820  34.281  1.00 26.77           C  
ATOM   2859  C   LYS A 371     -16.219  10.859  33.250  1.00 26.77           C  
ATOM   2860  CB  LYS A 371     -14.484  10.266  34.969  1.00 26.77           C  
ATOM   2861  O   LYS A 371     -15.672  10.914  32.156  1.00 26.77           O  
ATOM   2862  CG  LYS A 371     -14.562  10.297  36.469  1.00 26.77           C  
ATOM   2863  CD  LYS A 371     -13.266  10.828  37.094  1.00 26.77           C  
ATOM   2864  CE  LYS A 371     -13.328  10.820  38.625  1.00 26.77           C  
ATOM   2865  NZ  LYS A 371     -12.094  11.406  39.219  1.00 26.77           N  
ATOM   2866  N   ASP A 372     -17.625  11.359  33.188  1.00 28.31           N  
ATOM   2867  CA  ASP A 372     -18.188  12.633  32.750  1.00 28.31           C  
ATOM   2868  C   ASP A 372     -18.672  12.547  31.312  1.00 28.31           C  
ATOM   2869  CB  ASP A 372     -17.172  13.750  32.906  1.00 28.31           C  
ATOM   2870  O   ASP A 372     -17.859  12.562  30.375  1.00 28.31           O  
ATOM   2871  CG  ASP A 372     -17.000  14.227  34.344  1.00 28.31           C  
ATOM   2872  OD1 ASP A 372     -17.969  14.094  35.125  1.00 28.31           O  
ATOM   2873  OD2 ASP A 372     -15.914  14.727  34.688  1.00 28.31           O  
ATOM   2874  N   ILE A 373     -19.938  11.836  31.000  1.00 31.70           N  
ATOM   2875  CA  ILE A 373     -20.688  11.828  29.734  1.00 31.70           C  
ATOM   2876  C   ILE A 373     -21.625  13.031  29.688  1.00 31.70           C  
ATOM   2877  CB  ILE A 373     -21.484  10.516  29.562  1.00 31.70           C  
ATOM   2878  O   ILE A 373     -22.469  13.203  30.562  1.00 31.70           O  
ATOM   2879  CG1 ILE A 373     -20.547   9.305  29.672  1.00 31.70           C  
ATOM   2880  CG2 ILE A 373     -22.234  10.516  28.234  1.00 31.70           C  
ATOM   2881  CD1 ILE A 373     -21.281   7.965  29.656  1.00 31.70           C  
ATOM   2882  N   SER A 374     -21.312  14.320  29.125  1.00 25.81           N  
ATOM   2883  CA  SER A 374     -22.156  15.500  29.000  1.00 25.81           C  
ATOM   2884  C   SER A 374     -22.594  15.727  27.562  1.00 25.81           C  
ATOM   2885  CB  SER A 374     -21.422  16.734  29.516  1.00 25.81           C  
ATOM   2886  O   SER A 374     -21.797  15.617  26.641  1.00 25.81           O  
ATOM   2887  OG  SER A 374     -21.219  17.672  28.484  1.00 25.81           O  
ATOM   2888  N   GLY A 375     -24.031  15.672  27.203  1.00 24.03           N  
ATOM   2889  CA  GLY A 375     -24.516  16.047  25.891  1.00 24.03           C  
ATOM   2890  C   GLY A 375     -24.453  14.930  24.875  1.00 24.03           C  
ATOM   2891  O   GLY A 375     -24.469  15.172  23.656  1.00 24.03           O  
ATOM   2892  N   ALA A 376     -24.656  13.445  25.234  1.00 25.94           N  
ATOM   2893  CA  ALA A 376     -24.312  12.273  24.438  1.00 25.94           C  
ATOM   2894  C   ALA A 376     -25.500  11.328  24.297  1.00 25.94           C  
ATOM   2895  CB  ALA A 376     -23.125  11.539  25.078  1.00 25.94           C  
ATOM   2896  O   ALA A 376     -26.344  11.250  25.203  1.00 25.94           O  
ATOM   2897  N   ALA A 377     -25.938  10.789  23.016  1.00 29.33           N  
ATOM   2898  CA  ALA A 377     -26.812   9.641  22.750  1.00 29.33           C  
ATOM   2899  C   ALA A 377     -25.984   8.359  22.609  1.00 29.33           C  
ATOM   2900  CB  ALA A 377     -27.656   9.875  21.500  1.00 29.33           C  
ATOM   2901  O   ALA A 377     -24.938   8.359  21.969  1.00 29.33           O  
ATOM   2902  N   ILE A 378     -26.016   7.285  23.578  1.00 36.84           N  
ATOM   2903  CA  ILE A 378     -25.406   5.965  23.516  1.00 36.84           C  
ATOM   2904  C   ILE A 378     -26.359   4.988  22.828  1.00 36.84           C  
ATOM   2905  CB  ILE A 378     -25.016   5.445  24.906  1.00 36.84           C  
ATOM   2906  O   ILE A 378     -27.484   4.785  23.297  1.00 36.84           O  
ATOM   2907  CG1 ILE A 378     -24.016   6.402  25.578  1.00 36.84           C  
ATOM   2908  CG2 ILE A 378     -24.422   4.031  24.812  1.00 36.84           C  
ATOM   2909  CD1 ILE A 378     -23.734   6.078  27.047  1.00 36.84           C  
ATOM   2910  N   VAL A 379     -26.078   4.578  21.516  1.00 34.22           N  
ATOM   2911  CA  VAL A 379     -26.938   3.598  20.844  1.00 34.22           C  
ATOM   2912  C   VAL A 379     -26.172   2.285  20.672  1.00 34.22           C  
ATOM   2913  CB  VAL A 379     -27.406   4.113  19.469  1.00 34.22           C  
ATOM   2914  O   VAL A 379     -25.094   2.260  20.078  1.00 34.22           O  
ATOM   2915  CG1 VAL A 379     -28.312   3.086  18.781  1.00 34.22           C  
ATOM   2916  CG2 VAL A 379     -28.141   5.449  19.625  1.00 34.22           C  
ATOM   2917  N   VAL A 380     -26.391   1.217  21.406  1.00 35.84           N  
ATOM   2918  CA  VAL A 380     -25.812  -0.122  21.453  1.00 35.84           C  
ATOM   2919  C   VAL A 380     -26.766  -1.122  20.812  1.00 35.84           C  
ATOM   2920  CB  VAL A 380     -25.516  -0.549  22.906  1.00 35.84           C  
ATOM   2921  O   VAL A 380     -27.906  -1.272  21.234  1.00 35.84           O  
ATOM   2922  CG1 VAL A 380     -24.828  -1.915  22.938  1.00 35.84           C  
ATOM   2923  CG2 VAL A 380     -24.641   0.500  23.609  1.00 35.84           C  
ATOM   2924  N   SER A 381     -26.406  -1.548  19.500  1.00 30.58           N  
ATOM   2925  CA  SER A 381     -27.297  -2.451  18.781  1.00 30.58           C  
ATOM   2926  C   SER A 381     -26.547  -3.682  18.281  1.00 30.58           C  
ATOM   2927  CB  SER A 381     -27.969  -1.729  17.609  1.00 30.58           C  
ATOM   2928  O   SER A 381     -25.375  -3.594  17.906  1.00 30.58           O  
ATOM   2929  OG  SER A 381     -27.141  -1.767  16.469  1.00 30.58           O  
ATOM   2930  N   SER A 382     -26.906  -4.973  18.609  1.00 26.03           N  
ATOM   2931  CA  SER A 382     -26.500  -6.285  18.125  1.00 26.03           C  
ATOM   2932  C   SER A 382     -25.125  -6.680  18.688  1.00 26.03           C  
ATOM   2933  CB  SER A 382     -26.453  -6.305  16.594  1.00 26.03           C  
ATOM   2934  O   SER A 382     -24.234  -7.086  17.938  1.00 26.03           O  
ATOM   2935  OG  SER A 382     -27.391  -5.391  16.062  1.00 26.03           O  
ATOM   2936  N   CYS A 383     -24.938  -6.434  20.094  1.00 26.88           N  
ATOM   2937  CA  CYS A 383     -23.734  -6.805  20.844  1.00 26.88           C  
ATOM   2938  C   CYS A 383     -24.016  -8.008  21.750  1.00 26.88           C  
ATOM   2939  CB  CYS A 383     -23.266  -5.625  21.703  1.00 26.88           C  
ATOM   2940  O   CYS A 383     -25.156  -8.266  22.109  1.00 26.88           O  
ATOM   2941  SG  CYS A 383     -22.766  -4.184  20.734  1.00 26.88           S  
ATOM   2942  N   LEU A 384     -23.188  -9.148  21.828  1.00 24.52           N  
ATOM   2943  CA  LEU A 384     -23.250 -10.406  22.562  1.00 24.52           C  
ATOM   2944  C   LEU A 384     -23.094 -10.172  24.062  1.00 24.52           C  
ATOM   2945  CB  LEU A 384     -22.156 -11.359  22.078  1.00 24.52           C  
ATOM   2946  O   LEU A 384     -23.406 -11.047  24.875  1.00 24.52           O  
ATOM   2947  CG  LEU A 384     -22.453 -12.148  20.797  1.00 24.52           C  
ATOM   2948  CD1 LEU A 384     -21.172 -12.641  20.156  1.00 24.52           C  
ATOM   2949  CD2 LEU A 384     -23.391 -13.312  21.094  1.00 24.52           C  
ATOM   2950  N   GLY A 385     -23.453  -8.742  24.719  1.00 27.34           N  
ATOM   2951  CA  GLY A 385     -23.375  -8.383  26.125  1.00 27.34           C  
ATOM   2952  C   GLY A 385     -22.906  -6.961  26.359  1.00 27.34           C  
ATOM   2953  O   GLY A 385     -22.047  -6.461  25.625  1.00 27.34           O  
ATOM   2954  N   PHE A 386     -23.891  -6.055  26.922  1.00 32.38           N  
ATOM   2955  CA  PHE A 386     -23.562  -4.703  27.359  1.00 32.38           C  
ATOM   2956  C   PHE A 386     -23.641  -4.598  28.875  1.00 32.38           C  
ATOM   2957  CB  PHE A 386     -24.516  -3.686  26.719  1.00 32.38           C  
ATOM   2958  O   PHE A 386     -24.688  -4.855  29.469  1.00 32.38           O  
ATOM   2959  CG  PHE A 386     -24.234  -2.260  27.094  1.00 32.38           C  
ATOM   2960  CD1 PHE A 386     -25.062  -1.586  27.984  1.00 32.38           C  
ATOM   2961  CD2 PHE A 386     -23.125  -1.594  26.578  1.00 32.38           C  
ATOM   2962  CE1 PHE A 386     -24.797  -0.266  28.344  1.00 32.38           C  
ATOM   2963  CE2 PHE A 386     -22.859  -0.275  26.938  1.00 32.38           C  
ATOM   2964  CZ  PHE A 386     -23.703   0.387  27.812  1.00 32.38           C  
ATOM   2965  N   LYS A 387     -22.547  -4.844  29.656  1.00 31.66           N  
ATOM   2966  CA  LYS A 387     -22.469  -4.746  31.125  1.00 31.66           C  
ATOM   2967  C   LYS A 387     -21.625  -3.545  31.547  1.00 31.66           C  
ATOM   2968  CB  LYS A 387     -21.891  -6.027  31.719  1.00 31.66           C  
ATOM   2969  O   LYS A 387     -20.516  -3.352  31.047  1.00 31.66           O  
ATOM   2970  CG  LYS A 387     -22.047  -6.133  33.219  1.00 31.66           C  
ATOM   2971  CD  LYS A 387     -21.547  -7.469  33.750  1.00 31.66           C  
ATOM   2972  CE  LYS A 387     -21.641  -7.555  35.281  1.00 31.66           C  
ATOM   2973  NZ  LYS A 387     -21.078  -8.828  35.781  1.00 31.66           N  
ATOM   2974  N   ILE A 388     -22.281  -2.441  32.188  1.00 33.12           N  
ATOM   2975  CA  ILE A 388     -21.562  -1.387  32.875  1.00 33.12           C  
ATOM   2976  C   ILE A 388     -21.297  -1.807  34.312  1.00 33.12           C  
ATOM   2977  CB  ILE A 388     -22.328  -0.048  32.844  1.00 33.12           C  
ATOM   2978  O   ILE A 388     -22.234  -1.955  35.125  1.00 33.12           O  
ATOM   2979  CG1 ILE A 388     -22.547   0.395  31.391  1.00 33.12           C  
ATOM   2980  CG2 ILE A 388     -21.578   1.029  33.625  1.00 33.12           C  
ATOM   2981  CD1 ILE A 388     -23.422   1.638  31.250  1.00 33.12           C  
ATOM   2982  N   ASP A 389     -20.312  -2.693  34.719  1.00 26.50           N  
ATOM   2983  CA  ASP A 389     -20.031  -3.168  36.062  1.00 26.50           C  
ATOM   2984  C   ASP A 389     -19.016  -2.260  36.750  1.00 26.50           C  
ATOM   2985  CB  ASP A 389     -19.500  -4.605  36.031  1.00 26.50           C  
ATOM   2986  O   ASP A 389     -17.859  -2.162  36.344  1.00 26.50           O  
ATOM   2987  CG  ASP A 389     -20.281  -5.543  36.938  1.00 26.50           C  
ATOM   2988  OD1 ASP A 389     -21.141  -5.070  37.719  1.00 26.50           O  
ATOM   2989  OD2 ASP A 389     -20.047  -6.770  36.875  1.00 26.50           O  
ATOM   2990  N   SER A 390     -19.594  -0.984  37.312  1.00 24.81           N  
ATOM   2991  CA  SER A 390     -18.625  -0.230  38.125  1.00 24.81           C  
ATOM   2992  C   SER A 390     -18.984  -0.289  39.594  1.00 24.81           C  
ATOM   2993  CB  SER A 390     -18.578   1.228  37.656  1.00 24.81           C  
ATOM   2994  O   SER A 390     -20.156  -0.224  39.969  1.00 24.81           O  
ATOM   2995  OG  SER A 390     -17.797   2.008  38.531  1.00 24.81           O  
ATOM   2996  N   PRO A 391     -18.109  -0.820  40.625  1.00 22.06           N  
ATOM   2997  CA  PRO A 391     -18.312  -0.594  42.062  1.00 22.06           C  
ATOM   2998  C   PRO A 391     -18.312   0.887  42.406  1.00 22.06           C  
ATOM   2999  CB  PRO A 391     -17.125  -1.315  42.688  1.00 22.06           C  
ATOM   3000  O   PRO A 391     -18.594   1.240  43.562  1.00 22.06           O  
ATOM   3001  CG  PRO A 391     -16.141  -1.506  41.594  1.00 22.06           C  
ATOM   3002  CD  PRO A 391     -16.828  -1.230  40.281  1.00 22.06           C  
ATOM   3003  N   HIS A 392     -18.328   1.935  41.406  1.00 23.22           N  
ATOM   3004  CA  HIS A 392     -18.234   3.369  41.625  1.00 23.22           C  
ATOM   3005  C   HIS A 392     -19.422   4.113  41.031  1.00 23.22           C  
ATOM   3006  CB  HIS A 392     -16.922   3.916  41.062  1.00 23.22           C  
ATOM   3007  O   HIS A 392     -20.000   3.672  40.031  1.00 23.22           O  
ATOM   3008  CG  HIS A 392     -15.695   3.379  41.719  1.00 23.22           C  
ATOM   3009  CD2 HIS A 392     -14.727   2.559  41.281  1.00 23.22           C  
ATOM   3010  ND1 HIS A 392     -15.375   3.678  43.031  1.00 23.22           N  
ATOM   3011  CE1 HIS A 392     -14.242   3.062  43.344  1.00 23.22           C  
ATOM   3012  NE2 HIS A 392     -13.828   2.377  42.281  1.00 23.22           N  
ATOM   3013  N   ILE A 393     -20.219   4.945  41.875  1.00 23.27           N  
ATOM   3014  CA  ILE A 393     -21.328   5.883  41.688  1.00 23.27           C  
ATOM   3015  C   ILE A 393     -21.062   6.723  40.438  1.00 23.27           C  
ATOM   3016  CB  ILE A 393     -21.531   6.793  42.906  1.00 23.27           C  
ATOM   3017  O   ILE A 393     -19.953   7.258  40.250  1.00 23.27           O  
ATOM   3018  CG1 ILE A 393     -21.766   5.949  44.156  1.00 23.27           C  
ATOM   3019  CG2 ILE A 393     -22.688   7.770  42.656  1.00 23.27           C  
ATOM   3020  CD1 ILE A 393     -21.766   6.754  45.438  1.00 23.27           C  
ATOM   3021  N   PHE A 394     -21.797   6.527  39.219  1.00 27.81           N  
ATOM   3022  CA  PHE A 394     -21.766   7.250  37.938  1.00 27.81           C  
ATOM   3023  C   PHE A 394     -22.344   8.648  38.094  1.00 27.81           C  
ATOM   3024  CB  PHE A 394     -22.531   6.484  36.875  1.00 27.81           C  
ATOM   3025  O   PHE A 394     -23.344   8.836  38.812  1.00 27.81           O  
ATOM   3026  CG  PHE A 394     -22.000   5.102  36.594  1.00 27.81           C  
ATOM   3027  CD1 PHE A 394     -20.875   4.914  35.812  1.00 27.81           C  
ATOM   3028  CD2 PHE A 394     -22.641   3.988  37.125  1.00 27.81           C  
ATOM   3029  CE1 PHE A 394     -20.375   3.635  35.594  1.00 27.81           C  
ATOM   3030  CE2 PHE A 394     -22.156   2.705  36.906  1.00 27.81           C  
ATOM   3031  CZ  PHE A 394     -21.016   2.531  36.125  1.00 27.81           C  
ATOM   3032  N   LYS A 395     -21.672   9.844  37.844  1.00 25.77           N  
ATOM   3033  CA  LYS A 395     -22.250  11.180  37.719  1.00 25.77           C  
ATOM   3034  C   LYS A 395     -22.547  11.508  36.250  1.00 25.77           C  
ATOM   3035  CB  LYS A 395     -21.328  12.234  38.312  1.00 25.77           C  
ATOM   3036  O   LYS A 395     -21.625  11.547  35.438  1.00 25.77           O  
ATOM   3037  CG  LYS A 395     -22.031  13.219  39.250  1.00 25.77           C  
ATOM   3038  CD  LYS A 395     -21.047  14.203  39.875  1.00 25.77           C  
ATOM   3039  CE  LYS A 395     -21.734  15.172  40.812  1.00 25.77           C  
ATOM   3040  NZ  LYS A 395     -20.766  16.125  41.438  1.00 25.77           N  
ATOM   3041  N   ILE A 396     -23.766  11.172  35.656  1.00 33.28           N  
ATOM   3042  CA  ILE A 396     -24.281  11.547  34.344  1.00 33.28           C  
ATOM   3043  C   ILE A 396     -24.828  12.969  34.375  1.00 33.28           C  
ATOM   3044  CB  ILE A 396     -25.375  10.562  33.844  1.00 33.28           C  
ATOM   3045  O   ILE A 396     -25.812  13.242  35.062  1.00 33.28           O  
ATOM   3046  CG1 ILE A 396     -24.828   9.133  33.812  1.00 33.28           C  
ATOM   3047  CG2 ILE A 396     -25.891  10.977  32.469  1.00 33.28           C  
ATOM   3048  CD1 ILE A 396     -25.891   8.078  33.531  1.00 33.28           C  
ATOM   3049  N   ASN A 397     -24.109  14.094  34.094  1.00 26.44           N  
ATOM   3050  CA  ASN A 397     -24.391  15.508  34.312  1.00 26.44           C  
ATOM   3051  C   ASN A 397     -25.344  16.062  33.250  1.00 26.44           C  
ATOM   3052  CB  ASN A 397     -23.078  16.312  34.312  1.00 26.44           C  
ATOM   3053  O   ASN A 397     -26.234  16.844  33.562  1.00 26.44           O  
ATOM   3054  CG  ASN A 397     -22.297  16.141  35.625  1.00 26.44           C  
ATOM   3055  ND2 ASN A 397     -21.047  16.562  35.594  1.00 26.44           N  
ATOM   3056  OD1 ASN A 397     -22.828  15.641  36.625  1.00 26.44           O  
ATOM   3057  N   THR A 398     -25.672  15.375  32.000  1.00 25.03           N  
ATOM   3058  CA  THR A 398     -26.688  15.789  31.047  1.00 25.03           C  
ATOM   3059  C   THR A 398     -26.781  14.789  29.891  1.00 25.03           C  
ATOM   3060  CB  THR A 398     -26.375  17.188  30.484  1.00 25.03           C  
ATOM   3061  O   THR A 398     -25.797  14.586  29.156  1.00 25.03           O  
ATOM   3062  CG2 THR A 398     -26.969  18.281  31.375  1.00 25.03           C  
ATOM   3063  OG1 THR A 398     -24.969  17.375  30.406  1.00 25.03           O  
ATOM   3064  N   LEU A 399     -27.672  13.688  29.969  1.00 26.81           N  
ATOM   3065  CA  LEU A 399     -27.969  12.703  28.938  1.00 26.81           C  
ATOM   3066  C   LEU A 399     -29.297  13.016  28.250  1.00 26.81           C  
ATOM   3067  CB  LEU A 399     -28.016  11.297  29.547  1.00 26.81           C  
ATOM   3068  O   LEU A 399     -30.297  13.305  28.922  1.00 26.81           O  
ATOM   3069  CG  LEU A 399     -26.750  10.445  29.391  1.00 26.81           C  
ATOM   3070  CD1 LEU A 399     -26.359   9.844  30.734  1.00 26.81           C  
ATOM   3071  CD2 LEU A 399     -26.969   9.359  28.344  1.00 26.81           C  
ATOM   3072  N   SER A 400     -29.453  13.367  26.828  1.00 26.30           N  
ATOM   3073  CA  SER A 400     -30.719  13.625  26.125  1.00 26.30           C  
ATOM   3074  C   SER A 400     -31.453  12.320  25.828  1.00 26.30           C  
ATOM   3075  CB  SER A 400     -30.453  14.383  24.828  1.00 26.30           C  
ATOM   3076  O   SER A 400     -32.656  12.227  26.031  1.00 26.30           O  
ATOM   3077  OG  SER A 400     -29.094  14.297  24.453  1.00 26.30           O  
ATOM   3078  N   THR A 401     -30.969  10.891  25.938  1.00 29.20           N  
ATOM   3079  CA  THR A 401     -31.688   9.656  25.672  1.00 29.20           C  
ATOM   3080  C   THR A 401     -30.734   8.461  25.703  1.00 29.20           C  
ATOM   3081  CB  THR A 401     -32.438   9.711  24.328  1.00 29.20           C  
ATOM   3082  O   THR A 401     -29.609   8.547  25.203  1.00 29.20           O  
ATOM   3083  CG2 THR A 401     -33.938   9.750  24.531  1.00 29.20           C  
ATOM   3084  OG1 THR A 401     -32.031  10.883  23.609  1.00 29.20           O  
ATOM   3085  N   ILE A 402     -30.922   7.320  26.484  1.00 35.75           N  
ATOM   3086  CA  ILE A 402     -30.312   6.000  26.453  1.00 35.75           C  
ATOM   3087  C   ILE A 402     -31.250   5.004  25.781  1.00 35.75           C  
ATOM   3088  CB  ILE A 402     -29.938   5.516  27.875  1.00 35.75           C  
ATOM   3089  O   ILE A 402     -32.375   4.809  26.219  1.00 35.75           O  
ATOM   3090  CG1 ILE A 402     -28.938   6.480  28.516  1.00 35.75           C  
ATOM   3091  CG2 ILE A 402     -29.359   4.094  27.828  1.00 35.75           C  
ATOM   3092  CD1 ILE A 402     -28.656   6.184  29.984  1.00 35.75           C  
ATOM   3093  N   LYS A 403     -31.031   4.574  24.500  1.00 34.56           N  
ATOM   3094  CA  LYS A 403     -31.891   3.633  23.781  1.00 34.56           C  
ATOM   3095  C   LYS A 403     -31.188   2.287  23.594  1.00 34.56           C  
ATOM   3096  CB  LYS A 403     -32.281   4.203  22.422  1.00 34.56           C  
ATOM   3097  O   LYS A 403     -30.094   2.223  23.047  1.00 34.56           O  
ATOM   3098  CG  LYS A 403     -33.469   3.492  21.766  1.00 34.56           C  
ATOM   3099  CD  LYS A 403     -33.969   4.223  20.531  1.00 34.56           C  
ATOM   3100  CE  LYS A 403     -35.156   3.537  19.906  1.00 34.56           C  
ATOM   3101  NZ  LYS A 403     -35.656   4.258  18.688  1.00 34.56           N  
ATOM   3102  N   LEU A 404     -31.562   1.093  24.297  1.00 35.34           N  
ATOM   3103  CA  LEU A 404     -31.109  -0.294  24.359  1.00 35.34           C  
ATOM   3104  C   LEU A 404     -32.031  -1.198  23.547  1.00 35.34           C  
ATOM   3105  CB  LEU A 404     -31.031  -0.776  25.812  1.00 35.34           C  
ATOM   3106  O   LEU A 404     -33.250  -1.233  23.797  1.00 35.34           O  
ATOM   3107  CG  LEU A 404     -30.156   0.047  26.750  1.00 35.34           C  
ATOM   3108  CD1 LEU A 404     -30.375  -0.399  28.188  1.00 35.34           C  
ATOM   3109  CD2 LEU A 404     -28.688  -0.074  26.359  1.00 35.34           C  
ATOM   3110  N   MET A 405     -31.688  -1.500  22.312  1.00 27.56           N  
ATOM   3111  CA  MET A 405     -32.656  -2.260  21.562  1.00 27.56           C  
ATOM   3112  C   MET A 405     -32.188  -3.678  21.281  1.00 27.56           C  
ATOM   3113  CB  MET A 405     -33.000  -1.557  20.234  1.00 27.56           C  
ATOM   3114  O   MET A 405     -31.047  -3.871  20.828  1.00 27.56           O  
ATOM   3115  CG  MET A 405     -33.656  -0.203  20.406  1.00 27.56           C  
ATOM   3116  SD  MET A 405     -34.219   0.506  18.812  1.00 27.56           S  
ATOM   3117  CE  MET A 405     -32.688   1.248  18.219  1.00 27.56           C  
ATOM   3118  N   ASN A 406     -32.594  -4.918  21.922  1.00 27.81           N  
ATOM   3119  CA  ASN A 406     -32.688  -6.340  22.234  1.00 27.81           C  
ATOM   3120  C   ASN A 406     -32.031  -7.203  21.156  1.00 27.81           C  
ATOM   3121  CB  ASN A 406     -34.156  -6.734  22.391  1.00 27.81           C  
ATOM   3122  O   ASN A 406     -32.219  -6.965  19.969  1.00 27.81           O  
ATOM   3123  CG  ASN A 406     -34.469  -7.324  23.750  1.00 27.81           C  
ATOM   3124  ND2 ASN A 406     -35.750  -7.594  24.016  1.00 27.81           N  
ATOM   3125  OD1 ASN A 406     -33.562  -7.539  24.562  1.00 27.81           O  
ATOM   3126  N   ASN A 407     -31.234  -8.680  21.672  1.00 24.59           N  
ATOM   3127  CA  ASN A 407     -31.297  -9.977  22.328  1.00 24.59           C  
ATOM   3128  C   ASN A 407     -29.906 -10.578  22.531  1.00 24.59           C  
ATOM   3129  CB  ASN A 407     -32.188 -10.938  21.547  1.00 24.59           C  
ATOM   3130  O   ASN A 407     -29.188 -10.797  21.562  1.00 24.59           O  
ATOM   3131  CG  ASN A 407     -33.562 -11.109  22.172  1.00 24.59           C  
ATOM   3132  ND2 ASN A 407     -34.469 -11.727  21.422  1.00 24.59           N  
ATOM   3133  OD1 ASN A 407     -33.812 -10.688  23.297  1.00 24.59           O  
ATOM   3134  N   THR A 408     -29.328 -10.852  23.812  1.00 22.92           N  
ATOM   3135  CA  THR A 408     -29.297 -11.531  25.109  1.00 22.92           C  
ATOM   3136  C   THR A 408     -27.875 -11.695  25.594  1.00 22.92           C  
ATOM   3137  CB  THR A 408     -29.984 -12.914  25.016  1.00 22.92           C  
ATOM   3138  O   THR A 408     -27.016 -12.195  24.875  1.00 22.92           O  
ATOM   3139  CG2 THR A 408     -30.953 -13.117  26.188  1.00 22.92           C  
ATOM   3140  OG1 THR A 408     -30.703 -13.008  23.781  1.00 22.92           O  
ATOM   3141  N   TYR A 409     -27.469 -10.930  26.750  1.00 23.30           N  
ATOM   3142  CA  TYR A 409     -27.312 -11.320  28.141  1.00 23.30           C  
ATOM   3143  C   TYR A 409     -27.312 -10.102  29.062  1.00 23.30           C  
ATOM   3144  CB  TYR A 409     -26.016 -12.109  28.328  1.00 23.30           C  
ATOM   3145  O   TYR A 409     -26.812  -9.039  28.688  1.00 23.30           O  
ATOM   3146  CG  TYR A 409     -26.172 -13.602  28.156  1.00 23.30           C  
ATOM   3147  CD1 TYR A 409     -26.625 -14.406  29.188  1.00 23.30           C  
ATOM   3148  CD2 TYR A 409     -25.891 -14.203  26.938  1.00 23.30           C  
ATOM   3149  CE1 TYR A 409     -26.781 -15.781  29.031  1.00 23.30           C  
ATOM   3150  CE2 TYR A 409     -26.031 -15.578  26.750  1.00 23.30           C  
ATOM   3151  OH  TYR A 409     -26.625 -17.719  27.641  1.00 23.30           O  
ATOM   3152  CZ  TYR A 409     -26.469 -16.359  27.812  1.00 23.30           C  
ATOM   3153  N   ASN A 410     -28.359  -9.938  30.109  1.00 26.78           N  
ATOM   3154  CA  ASN A 410     -28.391  -9.375  31.453  1.00 26.78           C  
ATOM   3155  C   ASN A 410     -27.953  -7.910  31.453  1.00 26.78           C  
ATOM   3156  CB  ASN A 410     -27.500 -10.195  32.406  1.00 26.78           C  
ATOM   3157  O   ASN A 410     -26.797  -7.602  31.125  1.00 26.78           O  
ATOM   3158  CG  ASN A 410     -28.172 -11.477  32.844  1.00 26.78           C  
ATOM   3159  ND2 ASN A 410     -27.359 -12.461  33.219  1.00 26.78           N  
ATOM   3160  OD1 ASN A 410     -29.406 -11.578  32.844  1.00 26.78           O  
ATOM   3161  N   TYR A 411     -28.953  -7.047  31.234  1.00 29.38           N  
ATOM   3162  CA  TYR A 411     -28.625  -5.648  31.484  1.00 29.38           C  
ATOM   3163  C   TYR A 411     -28.797  -5.309  32.969  1.00 29.38           C  
ATOM   3164  CB  TYR A 411     -29.484  -4.723  30.625  1.00 29.38           C  
ATOM   3165  O   TYR A 411     -29.781  -5.691  33.594  1.00 29.38           O  
ATOM   3166  CG  TYR A 411     -29.219  -4.832  29.156  1.00 29.38           C  
ATOM   3167  CD1 TYR A 411     -28.125  -4.184  28.578  1.00 29.38           C  
ATOM   3168  CD2 TYR A 411     -30.047  -5.578  28.328  1.00 29.38           C  
ATOM   3169  CE1 TYR A 411     -27.875  -4.281  27.203  1.00 29.38           C  
ATOM   3170  CE2 TYR A 411     -29.812  -5.684  26.953  1.00 29.38           C  
ATOM   3171  OH  TYR A 411     -28.469  -5.129  25.062  1.00 29.38           O  
ATOM   3172  CZ  TYR A 411     -28.719  -5.031  26.406  1.00 29.38           C  
ATOM   3173  N   GLU A 412     -27.797  -5.316  33.969  1.00 28.66           N  
ATOM   3174  CA  GLU A 412     -27.844  -4.668  35.281  1.00 28.66           C  
ATOM   3175  C   GLU A 412     -27.281  -3.252  35.219  1.00 28.66           C  
ATOM   3176  CB  GLU A 412     -27.078  -5.492  36.312  1.00 28.66           C  
ATOM   3177  O   GLU A 412     -26.156  -3.047  34.750  1.00 28.66           O  
ATOM   3178  CG  GLU A 412     -27.938  -6.484  37.062  1.00 28.66           C  
ATOM   3179  CD  GLU A 412     -27.156  -7.293  38.094  1.00 28.66           C  
ATOM   3180  OE1 GLU A 412     -27.766  -8.133  38.812  1.00 28.66           O  
ATOM   3181  OE2 GLU A 412     -25.938  -7.082  38.219  1.00 28.66           O  
ATOM   3182  N   ILE A 413     -28.172  -2.172  34.938  1.00 31.91           N  
ATOM   3183  CA  ILE A 413     -27.719  -0.803  35.156  1.00 31.91           C  
ATOM   3184  C   ILE A 413     -27.516  -0.535  36.625  1.00 31.91           C  
ATOM   3185  CB  ILE A 413     -28.703   0.222  34.562  1.00 31.91           C  
ATOM   3186  O   ILE A 413     -28.438  -0.684  37.438  1.00 31.91           O  
ATOM   3187  CG1 ILE A 413     -28.875  -0.020  33.031  1.00 31.91           C  
ATOM   3188  CG2 ILE A 413     -28.234   1.652  34.812  1.00 31.91           C  
ATOM   3189  CD1 ILE A 413     -29.938   0.855  32.406  1.00 31.91           C  
ATOM   3190  N   GLY A 414     -26.375  -0.887  37.344  1.00 25.62           N  
ATOM   3191  CA  GLY A 414     -25.953  -0.642  38.719  1.00 25.62           C  
ATOM   3192  C   GLY A 414     -25.969   0.827  39.094  1.00 25.62           C  
ATOM   3193  O   GLY A 414     -25.656   1.689  38.250  1.00 25.62           O  
ATOM   3194  N   GLY A 415     -27.000   1.382  40.000  1.00 24.05           N  
ATOM   3195  CA  GLY A 415     -27.203   2.266  41.125  1.00 24.05           C  
ATOM   3196  C   GLY A 415     -27.281   3.730  40.750  1.00 24.05           C  
ATOM   3197  O   GLY A 415     -26.281   4.316  40.281  1.00 24.05           O  
ATOM   3198  N   PHE A 416     -28.578   4.164  40.219  1.00 29.56           N  
ATOM   3199  CA  PHE A 416     -28.844   5.590  40.094  1.00 29.56           C  
ATOM   3200  C   PHE A 416     -29.438   6.160  41.375  1.00 29.56           C  
ATOM   3201  CB  PHE A 416     -29.781   5.848  38.906  1.00 29.56           C  
ATOM   3202  O   PHE A 416     -30.109   5.449  42.125  1.00 29.56           O  
ATOM   3203  CG  PHE A 416     -29.219   5.449  37.594  1.00 29.56           C  
ATOM   3204  CD1 PHE A 416     -28.344   6.289  36.906  1.00 29.56           C  
ATOM   3205  CD2 PHE A 416     -29.562   4.238  37.000  1.00 29.56           C  
ATOM   3206  CE1 PHE A 416     -27.812   5.926  35.656  1.00 29.56           C  
ATOM   3207  CE2 PHE A 416     -29.031   3.867  35.750  1.00 29.56           C  
ATOM   3208  CZ  PHE A 416     -28.156   4.715  35.094  1.00 29.56           C  
ATOM   3209  N   THR A 417     -28.828   7.152  42.156  1.00 27.53           N  
ATOM   3210  CA  THR A 417     -29.453   7.785  43.281  1.00 27.53           C  
ATOM   3211  C   THR A 417     -30.906   8.148  43.000  1.00 27.53           C  
ATOM   3212  CB  THR A 417     -28.688   9.047  43.719  1.00 27.53           C  
ATOM   3213  O   THR A 417     -31.234   8.516  41.844  1.00 27.53           O  
ATOM   3214  CG2 THR A 417     -27.359   8.688  44.375  1.00 27.53           C  
ATOM   3215  OG1 THR A 417     -28.453   9.875  42.594  1.00 27.53           O  
ATOM   3216  N   PRO A 418     -31.953   7.664  43.781  1.00 28.41           N  
ATOM   3217  CA  PRO A 418     -33.406   7.805  43.750  1.00 28.41           C  
ATOM   3218  C   PRO A 418     -33.844   9.258  43.562  1.00 28.41           C  
ATOM   3219  CB  PRO A 418     -33.844   7.258  45.094  1.00 28.41           C  
ATOM   3220  O   PRO A 418     -34.906   9.516  42.969  1.00 28.41           O  
ATOM   3221  CG  PRO A 418     -32.594   6.766  45.750  1.00 28.41           C  
ATOM   3222  CD  PRO A 418     -31.438   7.199  44.906  1.00 28.41           C  
ATOM   3223  N   ASP A 419     -32.844  10.328  43.469  1.00 28.12           N  
ATOM   3224  CA  ASP A 419     -33.281  11.719  43.344  1.00 28.12           C  
ATOM   3225  C   ASP A 419     -32.844  12.305  42.000  1.00 28.12           C  
ATOM   3226  CB  ASP A 419     -32.719  12.555  44.500  1.00 28.12           C  
ATOM   3227  O   ASP A 419     -33.469  13.211  41.469  1.00 28.12           O  
ATOM   3228  CG  ASP A 419     -33.625  12.617  45.688  1.00 28.12           C  
ATOM   3229  OD1 ASP A 419     -34.812  12.219  45.594  1.00 28.12           O  
ATOM   3230  OD2 ASP A 419     -33.156  13.062  46.781  1.00 28.12           O  
ATOM   3231  N   GLU A 420     -32.281  11.492  40.938  1.00 28.28           N  
ATOM   3232  CA  GLU A 420     -31.797  11.891  39.625  1.00 28.28           C  
ATOM   3233  C   GLU A 420     -32.188  10.867  38.562  1.00 28.28           C  
ATOM   3234  CB  GLU A 420     -30.281  12.086  39.656  1.00 28.28           C  
ATOM   3235  O   GLU A 420     -31.953  11.094  37.375  1.00 28.28           O  
ATOM   3236  CG  GLU A 420     -29.828  13.320  40.438  1.00 28.28           C  
ATOM   3237  CD  GLU A 420     -28.312  13.508  40.438  1.00 28.28           C  
ATOM   3238  OE1 GLU A 420     -27.844  14.602  40.812  1.00 28.28           O  
ATOM   3239  OE2 GLU A 420     -27.609  12.547  40.062  1.00 28.28           O  
ATOM   3240  N   ALA A 421     -33.000   9.727  38.906  1.00 26.67           N  
ATOM   3241  CA  ALA A 421     -33.562   8.656  38.094  1.00 26.67           C  
ATOM   3242  C   ALA A 421     -34.906   9.070  37.531  1.00 26.67           C  
ATOM   3243  CB  ALA A 421     -33.719   7.383  38.938  1.00 26.67           C  
ATOM   3244  O   ALA A 421     -35.344   8.555  36.500  1.00 26.67           O  
ATOM   3245  N   LEU A 422     -35.438  10.320  37.906  1.00 25.02           N  
ATOM   3246  CA  LEU A 422     -36.719  10.875  37.469  1.00 25.02           C  
ATOM   3247  C   LEU A 422     -36.531  11.812  36.281  1.00 25.02           C  
ATOM   3248  CB  LEU A 422     -37.406  11.617  38.625  1.00 25.02           C  
ATOM   3249  O   LEU A 422     -37.500  12.109  35.562  1.00 25.02           O  
ATOM   3250  CG  LEU A 422     -38.156  10.750  39.625  1.00 25.02           C  
ATOM   3251  CD1 LEU A 422     -38.219  11.438  41.000  1.00 25.02           C  
ATOM   3252  CD2 LEU A 422     -39.562  10.445  39.125  1.00 25.02           C  
ATOM   3253  N   LYS A 423     -35.312  11.891  35.594  1.00 26.91           N  
ATOM   3254  CA  LYS A 423     -35.094  12.797  34.469  1.00 26.91           C  
ATOM   3255  C   LYS A 423     -34.594  12.047  33.250  1.00 26.91           C  
ATOM   3256  CB  LYS A 423     -34.062  13.891  34.844  1.00 26.91           C  
ATOM   3257  O   LYS A 423     -34.531  12.602  32.156  1.00 26.91           O  
ATOM   3258  CG  LYS A 423     -34.688  15.031  35.656  1.00 26.91           C  
ATOM   3259  CD  LYS A 423     -33.688  16.156  35.875  1.00 26.91           C  
ATOM   3260  CE  LYS A 423     -34.250  17.266  36.750  1.00 26.91           C  
ATOM   3261  NZ  LYS A 423     -33.312  18.406  36.875  1.00 26.91           N  
ATOM   3262  N   TYR A 424     -34.750  10.570  33.219  1.00 27.86           N  
ATOM   3263  CA  TYR A 424     -34.188   9.953  32.031  1.00 27.86           C  
ATOM   3264  C   TYR A 424     -35.031   8.773  31.578  1.00 27.86           C  
ATOM   3265  CB  TYR A 424     -32.750   9.484  32.312  1.00 27.86           C  
ATOM   3266  O   TYR A 424     -35.562   8.023  32.406  1.00 27.86           O  
ATOM   3267  CG  TYR A 424     -31.797  10.609  32.656  1.00 27.86           C  
ATOM   3268  CD1 TYR A 424     -31.250  11.414  31.641  1.00 27.86           C  
ATOM   3269  CD2 TYR A 424     -31.453  10.867  33.969  1.00 27.86           C  
ATOM   3270  CE1 TYR A 424     -30.375  12.445  31.953  1.00 27.86           C  
ATOM   3271  CE2 TYR A 424     -30.578  11.898  34.281  1.00 27.86           C  
ATOM   3272  OH  TYR A 424     -29.188  13.703  33.594  1.00 27.86           O  
ATOM   3273  CZ  TYR A 424     -30.047  12.688  33.281  1.00 27.86           C  
ATOM   3274  N   ASN A 425     -35.750   8.820  30.391  1.00 31.59           N  
ATOM   3275  CA  ASN A 425     -36.531   7.824  29.688  1.00 31.59           C  
ATOM   3276  C   ASN A 425     -35.688   6.652  29.203  1.00 31.59           C  
ATOM   3277  CB  ASN A 425     -37.281   8.469  28.516  1.00 31.59           C  
ATOM   3278  O   ASN A 425     -34.719   6.848  28.500  1.00 31.59           O  
ATOM   3279  CG  ASN A 425     -38.469   9.328  28.969  1.00 31.59           C  
ATOM   3280  ND2 ASN A 425     -38.781  10.352  28.172  1.00 31.59           N  
ATOM   3281  OD1 ASN A 425     -39.062   9.078  30.000  1.00 31.59           O  
ATOM   3282  N   VAL A 426     -35.531   5.492  29.891  1.00 31.73           N  
ATOM   3283  CA  VAL A 426     -34.938   4.199  29.562  1.00 31.73           C  
ATOM   3284  C   VAL A 426     -35.938   3.363  28.766  1.00 31.73           C  
ATOM   3285  CB  VAL A 426     -34.531   3.438  30.844  1.00 31.73           C  
ATOM   3286  O   VAL A 426     -37.094   3.160  29.188  1.00 31.73           O  
ATOM   3287  CG1 VAL A 426     -33.844   2.123  30.469  1.00 31.73           C  
ATOM   3288  CG2 VAL A 426     -33.594   4.309  31.703  1.00 31.73           C  
ATOM   3289  N   TRP A 427     -35.812   3.197  27.422  1.00 29.52           N  
ATOM   3290  CA  TRP A 427     -36.719   2.502  26.531  1.00 29.52           C  
ATOM   3291  C   TRP A 427     -36.250   1.092  26.234  1.00 29.52           C  
ATOM   3292  CB  TRP A 427     -36.906   3.283  25.219  1.00 29.52           C  
ATOM   3293  O   TRP A 427     -35.031   0.870  26.078  1.00 29.52           O  
ATOM   3294  CG  TRP A 427     -37.688   4.559  25.375  1.00 29.52           C  
ATOM   3295  CD1 TRP A 427     -37.688   5.395  26.469  1.00 29.52           C  
ATOM   3296  CD2 TRP A 427     -38.562   5.145  24.422  1.00 29.52           C  
ATOM   3297  CE2 TRP A 427     -39.062   6.336  24.984  1.00 29.52           C  
ATOM   3298  CE3 TRP A 427     -38.969   4.777  23.125  1.00 29.52           C  
ATOM   3299  NE1 TRP A 427     -38.531   6.465  26.234  1.00 29.52           N  
ATOM   3300  CH2 TRP A 427     -40.344   6.777  23.047  1.00 29.52           C  
ATOM   3301  CZ2 TRP A 427     -39.969   7.160  24.312  1.00 29.52           C  
ATOM   3302  CZ3 TRP A 427     -39.875   5.602  22.453  1.00 29.52           C  
ATOM   3303  N   ASP A 428     -36.906  -0.019  26.672  1.00 29.50           N  
ATOM   3304  CA  ASP A 428     -36.625  -1.410  26.328  1.00 29.50           C  
ATOM   3305  C   ASP A 428     -37.125  -1.712  24.906  1.00 29.50           C  
ATOM   3306  CB  ASP A 428     -37.312  -2.354  27.312  1.00 29.50           C  
ATOM   3307  O   ASP A 428     -37.688  -0.841  24.234  1.00 29.50           O  
ATOM   3308  CG  ASP A 428     -38.812  -2.426  27.141  1.00 29.50           C  
ATOM   3309  OD1 ASP A 428     -39.344  -1.942  26.094  1.00 29.50           O  
ATOM   3310  OD2 ASP A 428     -39.500  -2.969  28.031  1.00 29.50           O  
ATOM   3311  N   ALA A 429     -36.594  -2.689  24.094  1.00 26.03           N  
ATOM   3312  CA  ALA A 429     -36.656  -3.148  22.703  1.00 26.03           C  
ATOM   3313  C   ALA A 429     -38.094  -3.229  22.234  1.00 26.03           C  
ATOM   3314  CB  ALA A 429     -35.969  -4.504  22.562  1.00 26.03           C  
ATOM   3315  O   ALA A 429     -38.375  -3.275  21.031  1.00 26.03           O  
ATOM   3316  N   ASN A 430     -39.094  -2.762  23.062  1.00 26.55           N  
ATOM   3317  CA  ASN A 430     -40.531  -2.701  22.797  1.00 26.55           C  
ATOM   3318  C   ASN A 430     -41.094  -1.304  23.047  1.00 26.55           C  
ATOM   3319  CB  ASN A 430     -41.281  -3.730  23.656  1.00 26.55           C  
ATOM   3320  O   ASN A 430     -42.281  -1.081  22.922  1.00 26.55           O  
ATOM   3321  CG  ASN A 430     -40.938  -5.160  23.281  1.00 26.55           C  
ATOM   3322  ND2 ASN A 430     -41.000  -6.066  24.234  1.00 26.55           N  
ATOM   3323  OD1 ASN A 430     -40.594  -5.445  22.125  1.00 26.55           O  
ATOM   3324  N   GLY A 431     -40.219  -0.268  22.922  1.00 26.41           N  
ATOM   3325  CA  GLY A 431     -40.812   1.039  23.172  1.00 26.41           C  
ATOM   3326  C   GLY A 431     -41.625   1.092  24.438  1.00 26.41           C  
ATOM   3327  O   GLY A 431     -42.375   2.047  24.656  1.00 26.41           O  
ATOM   3328  N   LEU A 432     -41.469   0.242  25.438  1.00 25.75           N  
ATOM   3329  CA  LEU A 432     -42.125   0.309  26.734  1.00 25.75           C  
ATOM   3330  C   LEU A 432     -41.156   0.724  27.828  1.00 25.75           C  
ATOM   3331  CB  LEU A 432     -42.750  -1.042  27.078  1.00 25.75           C  
ATOM   3332  O   LEU A 432     -40.031   0.248  27.875  1.00 25.75           O  
ATOM   3333  CG  LEU A 432     -44.031  -1.407  26.312  1.00 25.75           C  
ATOM   3334  CD1 LEU A 432     -44.281  -2.908  26.391  1.00 25.75           C  
ATOM   3335  CD2 LEU A 432     -45.219  -0.630  26.859  1.00 25.75           C  
ATOM   3336  N   ALA A 433     -41.156   2.141  28.266  1.00 28.17           N  
ATOM   3337  CA  ALA A 433     -40.625   2.635  29.547  1.00 28.17           C  
ATOM   3338  C   ALA A 433     -40.656   1.534  30.609  1.00 28.17           C  
ATOM   3339  CB  ALA A 433     -41.469   3.832  30.016  1.00 28.17           C  
ATOM   3340  O   ALA A 433     -41.625   0.780  30.719  1.00 28.17           O  
ATOM   3341  N   THR A 434     -39.594   0.604  30.688  1.00 28.08           N  
ATOM   3342  CA  THR A 434     -39.500  -0.338  31.797  1.00 28.08           C  
ATOM   3343  C   THR A 434     -39.969   0.310  33.094  1.00 28.08           C  
ATOM   3344  CB  THR A 434     -38.062  -0.860  31.969  1.00 28.08           C  
ATOM   3345  O   THR A 434     -39.656   1.475  33.344  1.00 28.08           O  
ATOM   3346  CG2 THR A 434     -37.562  -1.551  30.688  1.00 28.08           C  
ATOM   3347  OG1 THR A 434     -37.188   0.240  32.250  1.00 28.08           O  
ATOM   3348  N   ASN A 435     -41.219   0.290  33.312  1.00 25.88           N  
ATOM   3349  CA  ASN A 435     -41.594   0.357  34.719  1.00 25.88           C  
ATOM   3350  C   ASN A 435     -41.062  -0.833  35.531  1.00 25.88           C  
ATOM   3351  CB  ASN A 435     -43.125   0.437  34.844  1.00 25.88           C  
ATOM   3352  O   ASN A 435     -41.562  -1.956  35.375  1.00 25.88           O  
ATOM   3353  CG  ASN A 435     -43.656   1.837  34.625  1.00 25.88           C  
ATOM   3354  ND2 ASN A 435     -44.938   1.937  34.281  1.00 25.88           N  
ATOM   3355  OD1 ASN A 435     -42.906   2.820  34.719  1.00 25.88           O  
ATOM   3356  N   ARG A 436     -39.844  -0.845  35.969  1.00 24.52           N  
ATOM   3357  CA  ARG A 436     -39.625  -0.656  37.406  1.00 24.52           C  
ATOM   3358  C   ARG A 436     -39.375   0.814  37.719  1.00 24.52           C  
ATOM   3359  CB  ARG A 436     -38.438  -1.504  37.875  1.00 24.52           C  
ATOM   3360  O   ARG A 436     -38.250   1.223  37.938  1.00 24.52           O  
ATOM   3361  CG  ARG A 436     -38.844  -2.867  38.406  1.00 24.52           C  
ATOM   3362  CD  ARG A 436     -37.719  -3.535  39.188  1.00 24.52           C  
ATOM   3363  NE  ARG A 436     -37.938  -4.969  39.344  1.00 24.52           N  
ATOM   3364  NH1 ARG A 436     -37.125  -5.070  41.500  1.00 24.52           N  
ATOM   3365  NH2 ARG A 436     -37.906  -6.965  40.469  1.00 24.52           N  
ATOM   3366  CZ  ARG A 436     -37.656  -5.664  40.438  1.00 24.52           C  
ATOM   3367  N   ILE A 437     -40.250   1.849  37.188  1.00 24.61           N  
ATOM   3368  CA  ILE A 437     -40.406   3.000  38.094  1.00 24.61           C  
ATOM   3369  C   ILE A 437     -41.812   3.527  38.000  1.00 24.61           C  
ATOM   3370  CB  ILE A 437     -39.406   4.117  37.719  1.00 24.61           C  
ATOM   3371  O   ILE A 437     -42.344   3.756  36.906  1.00 24.61           O  
ATOM   3372  CG1 ILE A 437     -37.969   3.576  37.750  1.00 24.61           C  
ATOM   3373  CG2 ILE A 437     -39.562   5.305  38.688  1.00 24.61           C  
ATOM   3374  CD1 ILE A 437     -36.906   4.594  37.344  1.00 24.61           C  
ATOM   3375  N   SER A 438     -42.875   2.719  38.531  1.00 22.70           N  
ATOM   3376  CA  SER A 438     -44.156   3.188  39.031  1.00 22.70           C  
ATOM   3377  C   SER A 438     -44.375   4.668  38.719  1.00 22.70           C  
ATOM   3378  CB  SER A 438     -44.250   2.947  40.531  1.00 22.70           C  
ATOM   3379  O   SER A 438     -43.500   5.492  39.000  1.00 22.70           O  
ATOM   3380  OG  SER A 438     -45.594   3.004  40.969  1.00 22.70           O  
ATOM   3381  N   GLY A 439     -44.938   5.109  37.531  1.00 21.06           N  
ATOM   3382  CA  GLY A 439     -45.938   6.156  37.656  1.00 21.06           C  
ATOM   3383  C   GLY A 439     -46.062   7.027  36.438  1.00 21.06           C  
ATOM   3384  O   GLY A 439     -45.062   7.305  35.750  1.00 21.06           O  
ATOM   3385  N   VAL A 440     -47.031   6.852  35.438  1.00 22.22           N  
ATOM   3386  CA  VAL A 440     -48.031   7.609  34.688  1.00 22.22           C  
ATOM   3387  C   VAL A 440     -47.312   8.633  33.781  1.00 22.22           C  
ATOM   3388  CB  VAL A 440     -49.031   8.320  35.625  1.00 22.22           C  
ATOM   3389  O   VAL A 440     -46.438   9.375  34.250  1.00 22.22           O  
ATOM   3390  CG1 VAL A 440     -50.094   9.062  34.844  1.00 22.22           C  
ATOM   3391  CG2 VAL A 440     -49.656   7.312  36.594  1.00 22.22           C  
ATOM   3392  N   ILE A 441     -47.344   8.492  32.406  1.00 22.80           N  
ATOM   3393  CA  ILE A 441     -47.656   9.758  31.734  1.00 22.80           C  
ATOM   3394  C   ILE A 441     -47.844   9.523  30.234  1.00 22.80           C  
ATOM   3395  CB  ILE A 441     -46.562  10.812  31.984  1.00 22.80           C  
ATOM   3396  O   ILE A 441     -46.969   8.953  29.578  1.00 22.80           O  
ATOM   3397  CG1 ILE A 441     -46.375  11.047  33.500  1.00 22.80           C  
ATOM   3398  CG2 ILE A 441     -46.906  12.117  31.266  1.00 22.80           C  
ATOM   3399  CD1 ILE A 441     -45.250  12.008  33.812  1.00 22.80           C  
ATOM   3400  N   HIS A 442     -49.062   9.766  29.625  1.00 21.52           N  
ATOM   3401  CA  HIS A 442     -50.031  10.688  29.047  1.00 21.52           C  
ATOM   3402  C   HIS A 442     -49.906  10.734  27.516  1.00 21.52           C  
ATOM   3403  CB  HIS A 442     -49.844  12.094  29.625  1.00 21.52           C  
ATOM   3404  O   HIS A 442     -48.781  10.828  26.984  1.00 21.52           O  
ATOM   3405  CG  HIS A 442     -51.125  12.852  29.766  1.00 21.52           C  
ATOM   3406  CD2 HIS A 442     -51.938  13.023  30.828  1.00 21.52           C  
ATOM   3407  ND1 HIS A 442     -51.688  13.555  28.719  1.00 21.52           N  
ATOM   3408  CE1 HIS A 442     -52.812  14.125  29.141  1.00 21.52           C  
ATOM   3409  NE2 HIS A 442     -52.969  13.820  30.422  1.00 21.52           N  
ATOM   3410  N   PRO A 443     -51.156  10.602  26.766  1.00 22.58           N  
ATOM   3411  CA  PRO A 443     -51.531  10.617  25.344  1.00 22.58           C  
ATOM   3412  C   PRO A 443     -51.562  12.031  24.766  1.00 22.58           C  
ATOM   3413  CB  PRO A 443     -52.938   9.992  25.359  1.00 22.58           C  
ATOM   3414  O   PRO A 443     -52.000  12.969  25.422  1.00 22.58           O  
ATOM   3415  CG  PRO A 443     -53.500  10.383  26.672  1.00 22.58           C  
ATOM   3416  CD  PRO A 443     -52.469  11.133  27.453  1.00 22.58           C  
ATOM   3417  N   ARG A 444     -50.469  12.555  24.250  1.00 20.67           N  
ATOM   3418  CA  ARG A 444     -50.594  13.742  23.422  1.00 20.67           C  
ATOM   3419  C   ARG A 444     -49.469  13.812  22.391  1.00 20.67           C  
ATOM   3420  CB  ARG A 444     -50.594  15.008  24.281  1.00 20.67           C  
ATOM   3421  O   ARG A 444     -48.281  13.773  22.750  1.00 20.67           O  
ATOM   3422  CG  ARG A 444     -51.812  15.875  24.109  1.00 20.67           C  
ATOM   3423  CD  ARG A 444     -51.750  17.125  24.984  1.00 20.67           C  
ATOM   3424  NE  ARG A 444     -52.594  18.188  24.453  1.00 20.67           N  
ATOM   3425  NH1 ARG A 444     -52.594  19.453  26.391  1.00 20.67           N  
ATOM   3426  NH2 ARG A 444     -53.750  20.188  24.547  1.00 20.67           N  
ATOM   3427  CZ  ARG A 444     -52.969  19.266  25.125  1.00 20.67           C  
ATOM   3428  N   LEU A 445     -49.781  13.219  21.203  1.00 22.20           N  
ATOM   3429  CA  LEU A 445     -49.844  14.031  20.000  1.00 22.20           C  
ATOM   3430  C   LEU A 445     -49.594  13.180  18.750  1.00 22.20           C  
ATOM   3431  CB  LEU A 445     -48.812  15.156  20.062  1.00 22.20           C  
ATOM   3432  O   LEU A 445     -48.500  12.672  18.547  1.00 22.20           O  
ATOM   3433  CG  LEU A 445     -49.156  16.359  20.922  1.00 22.20           C  
ATOM   3434  CD1 LEU A 445     -47.906  17.141  21.297  1.00 22.20           C  
ATOM   3435  CD2 LEU A 445     -50.156  17.266  20.203  1.00 22.20           C  
ATOM   3436  N   VAL A 446     -50.688  12.406  18.328  1.00 20.89           N  
ATOM   3437  CA  VAL A 446     -51.625  12.453  17.203  1.00 20.89           C  
ATOM   3438  C   VAL A 446     -51.219  13.586  16.266  1.00 20.89           C  
ATOM   3439  CB  VAL A 446     -53.094  12.641  17.672  1.00 20.89           C  
ATOM   3440  O   VAL A 446     -51.062  14.734  16.688  1.00 20.89           O  
ATOM   3441  CG1 VAL A 446     -54.062  12.344  16.531  1.00 20.89           C  
ATOM   3442  CG2 VAL A 446     -53.375  11.742  18.875  1.00 20.89           C  
ATOM   3443  N   ASN A 447     -50.406  13.227  15.180  1.00 20.66           N  
ATOM   3444  CA  ASN A 447     -50.719  13.711  13.844  1.00 20.66           C  
ATOM   3445  C   ASN A 447     -49.469  14.141  13.086  1.00 20.66           C  
ATOM   3446  CB  ASN A 447     -51.719  14.859  13.922  1.00 20.66           C  
ATOM   3447  O   ASN A 447     -48.781  15.078  13.500  1.00 20.66           O  
ATOM   3448  CG  ASN A 447     -53.094  14.477  13.414  1.00 20.66           C  
ATOM   3449  ND2 ASN A 447     -54.031  15.422  13.453  1.00 20.66           N  
ATOM   3450  OD1 ASN A 447     -53.312  13.344  12.984  1.00 20.66           O  
ATOM   3451  N   SER A 448     -48.844  13.211  12.305  1.00 21.69           N  
ATOM   3452  CA  SER A 448     -48.469  13.641  10.961  1.00 21.69           C  
ATOM   3453  C   SER A 448     -47.938  12.469  10.141  1.00 21.69           C  
ATOM   3454  CB  SER A 448     -47.406  14.742  11.039  1.00 21.69           C  
ATOM   3455  O   SER A 448     -47.188  11.625  10.664  1.00 21.69           O  
ATOM   3456  OG  SER A 448     -46.188  14.242  11.594  1.00 21.69           O  
ATOM   3457  N   GLN A 449     -48.844  11.609   9.492  1.00 20.20           N  
ATOM   3458  CA  GLN A 449     -49.062  11.273   8.086  1.00 20.20           C  
ATOM   3459  C   GLN A 449     -47.719  11.164   7.348  1.00 20.20           C  
ATOM   3460  CB  GLN A 449     -49.938  12.312   7.406  1.00 20.20           C  
ATOM   3461  O   GLN A 449     -47.031  12.172   7.152  1.00 20.20           O  
ATOM   3462  CG  GLN A 449     -51.438  12.047   7.574  1.00 20.20           C  
ATOM   3463  CD  GLN A 449     -52.312  13.039   6.820  1.00 20.20           C  
ATOM   3464  NE2 GLN A 449     -53.625  12.805   6.809  1.00 20.20           N  
ATOM   3465  OE1 GLN A 449     -51.812  14.016   6.246  1.00 20.20           O  
ATOM   3466  N   LEU A 450     -46.812  10.125   7.750  1.00 21.31           N  
ATOM   3467  CA  LEU A 450     -45.875   9.625   6.742  1.00 21.31           C  
ATOM   3468  C   LEU A 450     -45.094   8.414   7.266  1.00 21.31           C  
ATOM   3469  CB  LEU A 450     -44.875  10.727   6.328  1.00 21.31           C  
ATOM   3470  O   LEU A 450     -44.531   8.461   8.352  1.00 21.31           O  
ATOM   3471  CG  LEU A 450     -45.438  11.836   5.441  1.00 21.31           C  
ATOM   3472  CD1 LEU A 450     -44.500  13.031   5.418  1.00 21.31           C  
ATOM   3473  CD2 LEU A 450     -45.719  11.320   4.027  1.00 21.31           C  
ATOM   3474  N   GLY A 451     -45.594   7.031   7.168  1.00 20.31           N  
ATOM   3475  CA  GLY A 451     -45.250   5.699   6.688  1.00 20.31           C  
ATOM   3476  C   GLY A 451     -43.938   5.188   7.219  1.00 20.31           C  
ATOM   3477  O   GLY A 451     -42.938   5.906   7.199  1.00 20.31           O  
ATOM   3478  N   ILE A 452     -43.906   4.098   8.211  1.00 22.34           N  
ATOM   3479  CA  ILE A 452     -42.781   3.162   8.352  1.00 22.34           C  
ATOM   3480  C   ILE A 452     -43.281   1.863   8.984  1.00 22.34           C  
ATOM   3481  CB  ILE A 452     -41.656   3.764   9.195  1.00 22.34           C  
ATOM   3482  O   ILE A 452     -43.969   1.886  10.016  1.00 22.34           O  
ATOM   3483  CG1 ILE A 452     -41.188   5.090   8.586  1.00 22.34           C  
ATOM   3484  CG2 ILE A 452     -40.500   2.771   9.320  1.00 22.34           C  
ATOM   3485  CD1 ILE A 452     -40.094   5.789   9.391  1.00 22.34           C  
ATOM   3486  N   ASN A 453     -43.094   0.598   8.258  1.00 20.66           N  
ATOM   3487  CA  ASN A 453     -42.656  -0.770   7.988  1.00 20.66           C  
ATOM   3488  C   ASN A 453     -41.969  -1.381   9.195  1.00 20.66           C  
ATOM   3489  CB  ASN A 453     -41.750  -0.815   6.758  1.00 20.66           C  
ATOM   3490  O   ASN A 453     -40.969  -0.834   9.680  1.00 20.66           O  
ATOM   3491  CG  ASN A 453     -42.500  -0.606   5.461  1.00 20.66           C  
ATOM   3492  ND2 ASN A 453     -41.844   0.021   4.488  1.00 20.66           N  
ATOM   3493  OD1 ASN A 453     -43.656  -1.004   5.336  1.00 20.66           O  
ATOM   3494  N   SER A 454     -42.594  -2.496   9.914  1.00 20.98           N  
ATOM   3495  CA  SER A 454     -42.125  -3.600  10.734  1.00 20.98           C  
ATOM   3496  C   SER A 454     -42.125  -4.914   9.961  1.00 20.98           C  
ATOM   3497  CB  SER A 454     -42.969  -3.732  12.000  1.00 20.98           C  
ATOM   3498  O   SER A 454     -43.062  -5.180   9.203  1.00 20.98           O  
ATOM   3499  OG  SER A 454     -44.344  -3.553  11.719  1.00 20.98           O  
ATOM   3500  N   VAL A 455     -40.875  -5.648   9.719  1.00 22.16           N  
ATOM   3501  CA  VAL A 455     -40.375  -6.730  10.539  1.00 22.16           C  
ATOM   3502  C   VAL A 455     -39.812  -7.844   9.656  1.00 22.16           C  
ATOM   3503  CB  VAL A 455     -41.438  -7.289  11.492  1.00 22.16           C  
ATOM   3504  O   VAL A 455     -40.531  -8.336   8.766  1.00 22.16           O  
ATOM   3505  CG1 VAL A 455     -40.906  -8.453  12.312  1.00 22.16           C  
ATOM   3506  CG2 VAL A 455     -41.969  -6.188  12.414  1.00 22.16           C  
ATOM   3507  N   ALA A 456     -38.375  -7.848   9.266  1.00 21.31           N  
ATOM   3508  CA  ALA A 456     -37.750  -9.156   9.266  1.00 21.31           C  
ATOM   3509  C   ALA A 456     -36.250  -9.039   8.914  1.00 21.31           C  
ATOM   3510  CB  ALA A 456     -38.438 -10.094   8.281  1.00 21.31           C  
ATOM   3511  O   ALA A 456     -35.875  -8.234   8.055  1.00 21.31           O  
ATOM   3512  N   PHE A 457     -35.344  -9.258   9.727  1.00 22.34           N  
ATOM   3513  CA  PHE A 457     -34.156 -10.094   9.812  1.00 22.34           C  
ATOM   3514  C   PHE A 457     -33.125  -9.664   8.781  1.00 22.34           C  
ATOM   3515  CB  PHE A 457     -34.500 -11.570   9.617  1.00 22.34           C  
ATOM   3516  O   PHE A 457     -33.438  -9.477   7.605  1.00 22.34           O  
ATOM   3517  CG  PHE A 457     -35.219 -12.188  10.797  1.00 22.34           C  
ATOM   3518  CD1 PHE A 457     -34.469 -12.664  11.875  1.00 22.34           C  
ATOM   3519  CD2 PHE A 457     -36.594 -12.289  10.820  1.00 22.34           C  
ATOM   3520  CE1 PHE A 457     -35.125 -13.242  12.969  1.00 22.34           C  
ATOM   3521  CE2 PHE A 457     -37.250 -12.867  11.906  1.00 22.34           C  
ATOM   3522  CZ  PHE A 457     -36.500 -13.344  12.984  1.00 22.34           C  
ATOM   3523  N   ASP A 458     -32.469  -8.375   8.969  1.00 21.06           N  
ATOM   3524  CA  ASP A 458     -31.219  -7.684   8.727  1.00 21.06           C  
ATOM   3525  C   ASP A 458     -31.297  -6.824   7.465  1.00 21.06           C  
ATOM   3526  CB  ASP A 458     -30.062  -8.688   8.602  1.00 21.06           C  
ATOM   3527  O   ASP A 458     -31.609  -7.320   6.383  1.00 21.06           O  
ATOM   3528  CG  ASP A 458     -28.719  -8.094   8.953  1.00 21.06           C  
ATOM   3529  OD1 ASP A 458     -28.656  -6.906   9.336  1.00 21.06           O  
ATOM   3530  OD2 ASP A 458     -27.703  -8.820   8.859  1.00 21.06           O  
ATOM   3531  N   ASN A 459     -31.781  -5.508   7.504  1.00 21.92           N  
ATOM   3532  CA  ASN A 459     -31.438  -4.598   6.418  1.00 21.92           C  
ATOM   3533  C   ASN A 459     -32.031  -3.213   6.633  1.00 21.92           C  
ATOM   3534  CB  ASN A 459     -31.891  -5.172   5.074  1.00 21.92           C  
ATOM   3535  O   ASN A 459     -33.250  -3.076   6.758  1.00 21.92           O  
ATOM   3536  CG  ASN A 459     -30.812  -5.055   4.004  1.00 21.92           C  
ATOM   3537  ND2 ASN A 459     -31.109  -5.562   2.812  1.00 21.92           N  
ATOM   3538  OD1 ASN A 459     -29.734  -4.520   4.246  1.00 21.92           O  
ATOM   3539  N   MET A 460     -31.234  -1.968   6.930  1.00 21.31           N  
ATOM   3540  CA  MET A 460     -30.422  -0.997   6.195  1.00 21.31           C  
ATOM   3541  C   MET A 460     -31.266   0.224   5.816  1.00 21.31           C  
ATOM   3542  CB  MET A 460     -29.828  -1.634   4.941  1.00 21.31           C  
ATOM   3543  O   MET A 460     -32.438   0.101   5.516  1.00 21.31           O  
ATOM   3544  CG  MET A 460     -28.781  -2.701   5.234  1.00 21.31           C  
ATOM   3545  SD  MET A 460     -27.328  -2.590   4.117  1.00 21.31           S  
ATOM   3546  CE  MET A 460     -28.062  -3.234   2.584  1.00 21.31           C  
ATOM   3547  N   SER A 461     -31.078   1.562   6.316  1.00 20.95           N  
ATOM   3548  CA  SER A 461     -30.922   2.848   5.645  1.00 20.95           C  
ATOM   3549  C   SER A 461     -31.469   2.791   4.219  1.00 20.95           C  
ATOM   3550  CB  SER A 461     -29.453   3.273   5.621  1.00 20.95           C  
ATOM   3551  O   SER A 461     -31.188   1.850   3.479  1.00 20.95           O  
ATOM   3552  OG  SER A 461     -28.641   2.211   5.172  1.00 20.95           O  
ATOM   3553  N   ASN A 462     -32.688   3.105   4.035  1.00 21.39           N  
ATOM   3554  CA  ASN A 462     -33.344   4.000   3.072  1.00 21.39           C  
ATOM   3555  C   ASN A 462     -34.781   3.633   2.852  1.00 21.39           C  
ATOM   3556  CB  ASN A 462     -32.562   3.986   1.743  1.00 21.39           C  
ATOM   3557  O   ASN A 462     -35.125   2.451   2.760  1.00 21.39           O  
ATOM   3558  CG  ASN A 462     -31.391   4.938   1.733  1.00 21.39           C  
ATOM   3559  ND2 ASN A 462     -30.516   4.797   0.741  1.00 21.39           N  
ATOM   3560  OD1 ASN A 462     -31.266   5.797   2.611  1.00 21.39           O  
ATOM   3561  N   LYS A 463     -35.844   4.262   3.432  1.00 21.97           N  
ATOM   3562  CA  LYS A 463     -37.125   4.871   3.104  1.00 21.97           C  
ATOM   3563  C   LYS A 463     -38.094   3.822   2.596  1.00 21.97           C  
ATOM   3564  CB  LYS A 463     -36.938   5.973   2.059  1.00 21.97           C  
ATOM   3565  O   LYS A 463     -37.844   3.154   1.594  1.00 21.97           O  
ATOM   3566  CG  LYS A 463     -37.344   7.355   2.543  1.00 21.97           C  
ATOM   3567  CD  LYS A 463     -37.250   8.391   1.427  1.00 21.97           C  
ATOM   3568  CE  LYS A 463     -37.656   9.773   1.913  1.00 21.97           C  
ATOM   3569  NZ  LYS A 463     -37.625  10.781   0.809  1.00 21.97           N  
ATOM   3570  N   LEU A 464     -38.906   3.023   3.469  1.00 22.30           N  
ATOM   3571  CA  LEU A 464     -40.188   2.521   2.998  1.00 22.30           C  
ATOM   3572  C   LEU A 464     -41.312   3.516   3.299  1.00 22.30           C  
ATOM   3573  CB  LEU A 464     -40.500   1.169   3.643  1.00 22.30           C  
ATOM   3574  O   LEU A 464     -41.500   3.900   4.453  1.00 22.30           O  
ATOM   3575  CG  LEU A 464     -40.688  -0.011   2.688  1.00 22.30           C  
ATOM   3576  CD1 LEU A 464     -39.625  -1.064   2.932  1.00 22.30           C  
ATOM   3577  CD2 LEU A 464     -42.094  -0.614   2.844  1.00 22.30           C  
ATOM   3578  N   ASP A 465     -41.531   4.609   2.514  1.00 21.45           N  
ATOM   3579  CA  ASP A 465     -42.625   5.391   1.931  1.00 21.45           C  
ATOM   3580  C   ASP A 465     -43.906   4.578   1.876  1.00 21.45           C  
ATOM   3581  CB  ASP A 465     -42.219   5.871   0.529  1.00 21.45           C  
ATOM   3582  O   ASP A 465     -43.875   3.406   1.489  1.00 21.45           O  
ATOM   3583  CG  ASP A 465     -42.438   7.363   0.336  1.00 21.45           C  
ATOM   3584  OD1 ASP A 465     -43.062   8.008   1.218  1.00 21.45           O  
ATOM   3585  OD2 ASP A 465     -42.031   7.895  -0.708  1.00 21.45           O  
ATOM   3586  N   VAL A 466     -44.938   4.695   2.672  1.00 21.38           N  
ATOM   3587  CA  VAL A 466     -46.406   4.785   2.789  1.00 21.38           C  
ATOM   3588  C   VAL A 466     -47.062   3.787   1.844  1.00 21.38           C  
ATOM   3589  CB  VAL A 466     -46.906   6.219   2.492  1.00 21.38           C  
ATOM   3590  O   VAL A 466     -46.719   3.732   0.657  1.00 21.38           O  
ATOM   3591  CG1 VAL A 466     -48.031   6.598   3.439  1.00 21.38           C  
ATOM   3592  CG2 VAL A 466     -45.750   7.219   2.598  1.00 21.38           C  
ATOM   3593  N   SER A 467     -47.438   2.596   2.418  1.00 20.91           N  
ATOM   3594  CA  SER A 467     -48.656   1.844   2.170  1.00 20.91           C  
ATOM   3595  C   SER A 467     -48.344   0.363   1.957  1.00 20.91           C  
ATOM   3596  CB  SER A 467     -49.375   2.404   0.952  1.00 20.91           C  
ATOM   3597  O   SER A 467     -47.594  -0.002   1.052  1.00 20.91           O  
ATOM   3598  OG  SER A 467     -48.562   2.365  -0.199  1.00 20.91           O  
ATOM   3599  N   SER A 468     -48.031  -0.636   2.963  1.00 20.70           N  
ATOM   3600  CA  SER A 468     -48.656  -1.928   2.693  1.00 20.70           C  
ATOM   3601  C   SER A 468     -48.375  -2.928   3.809  1.00 20.70           C  
ATOM   3602  CB  SER A 468     -48.188  -2.488   1.355  1.00 20.70           C  
ATOM   3603  O   SER A 468     -47.250  -2.994   4.309  1.00 20.70           O  
ATOM   3604  OG  SER A 468     -46.781  -2.707   1.376  1.00 20.70           O  
ATOM   3605  N   LEU A 469     -49.312  -3.201   4.742  1.00 22.03           N  
ATOM   3606  CA  LEU A 469     -50.094  -4.309   5.246  1.00 22.03           C  
ATOM   3607  C   LEU A 469     -49.375  -5.633   5.082  1.00 22.03           C  
ATOM   3608  CB  LEU A 469     -51.469  -4.371   4.527  1.00 22.03           C  
ATOM   3609  O   LEU A 469     -48.781  -5.895   4.031  1.00 22.03           O  
ATOM   3610  CG  LEU A 469     -52.656  -3.746   5.258  1.00 22.03           C  
ATOM   3611  CD1 LEU A 469     -53.344  -2.719   4.367  1.00 22.03           C  
ATOM   3612  CD2 LEU A 469     -53.625  -4.824   5.703  1.00 22.03           C  
ATOM   3613  N   ILE A 470     -48.750  -6.160   6.125  1.00 22.28           N  
ATOM   3614  CA  ILE A 470     -48.656  -7.605   6.328  1.00 22.28           C  
ATOM   3615  C   ILE A 470     -49.875  -8.273   5.727  1.00 22.28           C  
ATOM   3616  CB  ILE A 470     -48.531  -7.957   7.828  1.00 22.28           C  
ATOM   3617  O   ILE A 470     -51.031  -7.922   6.059  1.00 22.28           O  
ATOM   3618  CG1 ILE A 470     -47.312  -7.270   8.438  1.00 22.28           C  
ATOM   3619  CG2 ILE A 470     -48.469  -9.477   8.023  1.00 22.28           C  
ATOM   3620  CD1 ILE A 470     -47.156  -7.473   9.938  1.00 22.28           C  
ATOM   3621  N   HIS A 471     -49.906  -8.445   4.461  1.00 22.03           N  
ATOM   3622  CA  HIS A 471     -50.844  -9.430   3.912  1.00 22.03           C  
ATOM   3623  C   HIS A 471     -50.625 -10.789   4.574  1.00 22.03           C  
ATOM   3624  CB  HIS A 471     -50.656  -9.555   2.398  1.00 22.03           C  
ATOM   3625  O   HIS A 471     -49.531 -11.352   4.531  1.00 22.03           O  
ATOM   3626  CG  HIS A 471     -51.906  -9.312   1.623  1.00 22.03           C  
ATOM   3627  CD2 HIS A 471     -53.188  -9.094   2.035  1.00 22.03           C  
ATOM   3628  ND1 HIS A 471     -51.938  -9.289   0.246  1.00 22.03           N  
ATOM   3629  CE1 HIS A 471     -53.188  -9.062  -0.157  1.00 22.03           C  
ATOM   3630  NE2 HIS A 471     -53.938  -8.945   0.909  1.00 22.03           N  
ATOM   3631  N   ASN A 472     -51.281 -11.062   5.684  1.00 23.83           N  
ATOM   3632  CA  ASN A 472     -51.844 -12.305   6.219  1.00 23.83           C  
ATOM   3633  C   ASN A 472     -52.969 -12.828   5.355  1.00 23.83           C  
ATOM   3634  CB  ASN A 472     -52.281 -12.109   7.660  1.00 23.83           C  
ATOM   3635  O   ASN A 472     -54.000 -12.148   5.180  1.00 23.83           O  
ATOM   3636  CG  ASN A 472     -52.156 -13.375   8.492  1.00 23.83           C  
ATOM   3637  ND2 ASN A 472     -52.156 -13.219   9.812  1.00 23.83           N  
ATOM   3638  OD1 ASN A 472     -52.062 -14.477   7.957  1.00 23.83           O  
ATOM   3639  N   GLU A 473     -52.688 -13.461   4.215  1.00 22.14           N  
ATOM   3640  CA  GLU A 473     -53.781 -14.062   3.430  1.00 22.14           C  
ATOM   3641  C   GLU A 473     -54.375 -15.266   4.145  1.00 22.14           C  
ATOM   3642  CB  GLU A 473     -53.250 -14.469   2.045  1.00 22.14           C  
ATOM   3643  O   GLU A 473     -53.656 -16.188   4.523  1.00 22.14           O  
ATOM   3644  CG  GLU A 473     -52.906 -13.289   1.152  1.00 22.14           C  
ATOM   3645  CD  GLU A 473     -52.656 -13.688  -0.297  1.00 22.14           C  
ATOM   3646  OE1 GLU A 473     -52.406 -12.789  -1.137  1.00 22.14           O  
ATOM   3647  OE2 GLU A 473     -52.750 -14.898  -0.596  1.00 22.14           O  
ATOM   3648  N   THR A 474     -54.719 -15.141   5.562  1.00 20.80           N  
ATOM   3649  CA  THR A 474     -55.875 -15.891   6.035  1.00 20.80           C  
ATOM   3650  C   THR A 474     -55.906 -15.922   7.562  1.00 20.80           C  
ATOM   3651  CB  THR A 474     -55.875 -17.328   5.492  1.00 20.80           C  
ATOM   3652  O   THR A 474     -55.000 -16.438   8.203  1.00 20.80           O  
ATOM   3653  CG2 THR A 474     -56.281 -17.359   4.023  1.00 20.80           C  
ATOM   3654  OG1 THR A 474     -54.531 -17.875   5.621  1.00 20.80           O  
ATOM   3655  N   SER A 475     -56.281 -14.883   8.367  1.00 23.80           N  
ATOM   3656  CA  SER A 475     -57.094 -15.297   9.508  1.00 23.80           C  
ATOM   3657  C   SER A 475     -57.688 -14.094  10.242  1.00 23.80           C  
ATOM   3658  CB  SER A 475     -56.281 -16.141  10.477  1.00 23.80           C  
ATOM   3659  O   SER A 475     -56.969 -13.148  10.562  1.00 23.80           O  
ATOM   3660  OG  SER A 475     -55.281 -16.891   9.773  1.00 23.80           O  
ATOM   3661  N   GLN A 476     -58.812 -13.562   9.883  1.00 21.30           N  
ATOM   3662  CA  GLN A 476     -59.906 -13.008  10.641  1.00 21.30           C  
ATOM   3663  C   GLN A 476     -60.125 -13.766  11.953  1.00 21.30           C  
ATOM   3664  CB  GLN A 476     -61.188 -13.023   9.812  1.00 21.30           C  
ATOM   3665  O   GLN A 476     -60.188 -14.992  11.961  1.00 21.30           O  
ATOM   3666  CG  GLN A 476     -61.375 -11.805   8.922  1.00 21.30           C  
ATOM   3667  CD  GLN A 476     -62.750 -11.734   8.289  1.00 21.30           C  
ATOM   3668  NE2 GLN A 476     -63.094 -10.570   7.746  1.00 21.30           N  
ATOM   3669  OE1 GLN A 476     -63.500 -12.719   8.289  1.00 21.30           O  
ATOM   3670  N   ILE A 477     -59.594 -13.305  13.172  1.00 22.81           N  
ATOM   3671  CA  ILE A 477     -60.406 -13.945  14.219  1.00 22.81           C  
ATOM   3672  C   ILE A 477     -60.844 -12.898  15.234  1.00 22.81           C  
ATOM   3673  CB  ILE A 477     -59.594 -15.062  14.922  1.00 22.81           C  
ATOM   3674  O   ILE A 477     -60.031 -12.148  15.773  1.00 22.81           O  
ATOM   3675  CG1 ILE A 477     -59.219 -16.156  13.914  1.00 22.81           C  
ATOM   3676  CG2 ILE A 477     -60.406 -15.648  16.094  1.00 22.81           C  
ATOM   3677  CD1 ILE A 477     -58.375 -17.281  14.516  1.00 22.81           C  
ATOM   3678  N   ILE A 478     -62.062 -12.430  15.172  1.00 22.14           N  
ATOM   3679  CA  ILE A 478     -63.344 -12.336  15.844  1.00 22.14           C  
ATOM   3680  C   ILE A 478     -63.188 -12.719  17.312  1.00 22.14           C  
ATOM   3681  CB  ILE A 478     -64.438 -13.242  15.172  1.00 22.14           C  
ATOM   3682  O   ILE A 478     -62.656 -13.781  17.641  1.00 22.14           O  
ATOM   3683  CG1 ILE A 478     -64.562 -12.859  13.695  1.00 22.14           C  
ATOM   3684  CG2 ILE A 478     -65.750 -13.148  15.906  1.00 22.14           C  
ATOM   3685  CD1 ILE A 478     -65.500 -13.789  12.914  1.00 22.14           C  
ATOM   3686  N   GLY A 479     -63.156 -11.734  18.344  1.00 22.09           N  
ATOM   3687  CA  GLY A 479     -63.844 -11.422  19.562  1.00 22.09           C  
ATOM   3688  C   GLY A 479     -64.312 -12.656  20.328  1.00 22.09           C  
ATOM   3689  O   GLY A 479     -64.875 -13.570  19.750  1.00 22.09           O  
ATOM   3690  N   LEU A 480     -63.562 -13.109  21.500  1.00 22.08           N  
ATOM   3691  CA  LEU A 480     -64.438 -13.523  22.578  1.00 22.08           C  
ATOM   3692  C   LEU A 480     -63.656 -13.805  23.859  1.00 22.08           C  
ATOM   3693  CB  LEU A 480     -65.250 -14.766  22.188  1.00 22.08           C  
ATOM   3694  O   LEU A 480     -62.594 -14.477  23.797  1.00 22.08           O  
ATOM   3695  CG  LEU A 480     -66.375 -14.539  21.219  1.00 22.08           C  
ATOM   3696  CD1 LEU A 480     -66.812 -15.852  20.531  1.00 22.08           C  
ATOM   3697  CD2 LEU A 480     -67.625 -13.945  21.953  1.00 22.08           C  
ATOM   3698  N   ILE A 481     -63.781 -13.070  25.062  1.00 22.27           N  
ATOM   3699  CA  ILE A 481     -63.938 -12.672  26.469  1.00 22.27           C  
ATOM   3700  C   ILE A 481     -63.344 -13.750  27.359  1.00 22.27           C  
ATOM   3701  CB  ILE A 481     -65.375 -12.414  26.828  1.00 22.27           C  
ATOM   3702  O   ILE A 481     -63.688 -14.930  27.250  1.00 22.27           O  
ATOM   3703  CG1 ILE A 481     -66.062 -11.422  25.844  1.00 22.27           C  
ATOM   3704  CG2 ILE A 481     -65.500 -11.914  28.266  1.00 22.27           C  
ATOM   3705  CD1 ILE A 481     -67.562 -11.266  26.000  1.00 22.27           C  
ATOM   3706  N   PRO A 482     -62.500 -13.484  28.484  1.00 24.61           N  
ATOM   3707  CA  PRO A 482     -61.719 -14.367  29.359  1.00 24.61           C  
ATOM   3708  C   PRO A 482     -62.500 -14.766  30.609  1.00 24.61           C  
ATOM   3709  CB  PRO A 482     -60.500 -13.516  29.719  1.00 24.61           C  
ATOM   3710  O   PRO A 482     -63.375 -14.031  31.062  1.00 24.61           O  
ATOM   3711  CG  PRO A 482     -60.969 -12.102  29.625  1.00 24.61           C  
ATOM   3712  CD  PRO A 482     -62.406 -12.109  29.188  1.00 24.61           C  
ATOM   3713  N   SER A 483     -62.719 -16.078  31.000  1.00 24.84           N  
ATOM   3714  CA  SER A 483     -63.219 -16.406  32.344  1.00 24.84           C  
ATOM   3715  C   SER A 483     -62.281 -17.391  33.062  1.00 24.84           C  
ATOM   3716  CB  SER A 483     -64.625 -17.016  32.250  1.00 24.84           C  
ATOM   3717  O   SER A 483     -61.750 -18.312  32.438  1.00 24.84           O  
ATOM   3718  OG  SER A 483     -64.562 -18.328  31.719  1.00 24.84           O  
ATOM   3719  N   THR A 484     -61.781 -17.031  34.281  1.00 26.11           N  
ATOM   3720  CA  THR A 484     -61.469 -17.125  35.688  1.00 26.11           C  
ATOM   3721  C   THR A 484     -61.562 -18.578  36.156  1.00 26.11           C  
ATOM   3722  CB  THR A 484     -62.438 -16.266  36.531  1.00 26.11           C  
ATOM   3723  O   THR A 484     -62.531 -19.281  35.875  1.00 26.11           O  
ATOM   3724  CG2 THR A 484     -62.219 -14.773  36.281  1.00 26.11           C  
ATOM   3725  OG1 THR A 484     -63.781 -16.594  36.219  1.00 26.11           O  
ATOM   3726  N   GLY A 485     -60.438 -19.312  36.688  1.00 24.56           N  
ATOM   3727  CA  GLY A 485     -60.312 -20.000  37.938  1.00 24.56           C  
ATOM   3728  C   GLY A 485     -59.594 -21.344  37.812  1.00 24.56           C  
ATOM   3729  O   GLY A 485     -59.875 -22.109  36.906  1.00 24.56           O  
ATOM   3730  N   SER A 486     -58.406 -21.594  38.375  1.00 23.89           N  
ATOM   3731  CA  SER A 486     -57.656 -22.250  39.438  1.00 23.89           C  
ATOM   3732  C   SER A 486     -57.219 -23.641  39.000  1.00 23.89           C  
ATOM   3733  CB  SER A 486     -58.500 -22.344  40.719  1.00 23.89           C  
ATOM   3734  O   SER A 486     -58.000 -24.391  38.406  1.00 23.89           O  
ATOM   3735  OG  SER A 486     -58.781 -23.688  41.031  1.00 23.89           O  
ATOM   3736  N   ASN A 487     -55.875 -23.969  38.938  1.00 25.28           N  
ATOM   3737  CA  ASN A 487     -54.812 -24.688  39.656  1.00 25.28           C  
ATOM   3738  C   ASN A 487     -54.406 -25.953  38.875  1.00 25.28           C  
ATOM   3739  CB  ASN A 487     -55.281 -25.047  41.062  1.00 25.28           C  
ATOM   3740  O   ASN A 487     -55.219 -26.828  38.625  1.00 25.28           O  
ATOM   3741  CG  ASN A 487     -55.062 -23.922  42.031  1.00 25.28           C  
ATOM   3742  ND2 ASN A 487     -55.625 -24.062  43.250  1.00 25.28           N  
ATOM   3743  OD1 ASN A 487     -54.438 -22.922  41.719  1.00 25.28           O  
ATOM   3744  N   VAL A 488     -53.344 -26.047  38.156  1.00 23.36           N  
ATOM   3745  CA  VAL A 488     -52.000 -26.625  37.938  1.00 23.36           C  
ATOM   3746  C   VAL A 488     -51.969 -27.375  36.594  1.00 23.36           C  
ATOM   3747  CB  VAL A 488     -51.594 -27.547  39.094  1.00 23.36           C  
ATOM   3748  O   VAL A 488     -52.906 -28.141  36.281  1.00 23.36           O  
ATOM   3749  CG1 VAL A 488     -50.125 -27.875  39.031  1.00 23.36           C  
ATOM   3750  CG2 VAL A 488     -51.938 -26.922  40.438  1.00 23.36           C  
ATOM   3751  N   PRO A 489     -50.750 -27.391  35.750  1.00 25.42           N  
ATOM   3752  CA  PRO A 489     -49.500 -27.031  35.062  1.00 25.42           C  
ATOM   3753  C   PRO A 489     -49.438 -27.609  33.656  1.00 25.42           C  
ATOM   3754  CB  PRO A 489     -48.406 -27.609  35.938  1.00 25.42           C  
ATOM   3755  O   PRO A 489     -50.188 -28.531  33.312  1.00 25.42           O  
ATOM   3756  CG  PRO A 489     -49.000 -28.859  36.500  1.00 25.42           C  
ATOM   3757  CD  PRO A 489     -50.438 -28.938  36.094  1.00 25.42           C  
ATOM   3758  N   HIS A 490     -49.688 -26.875  32.625  1.00 21.14           N  
ATOM   3759  CA  HIS A 490     -49.375 -27.078  31.219  1.00 21.14           C  
ATOM   3760  C   HIS A 490     -50.375 -26.375  30.328  1.00 21.14           C  
ATOM   3761  CB  HIS A 490     -49.344 -28.578  30.891  1.00 21.14           C  
ATOM   3762  O   HIS A 490     -51.594 -26.391  30.594  1.00 21.14           O  
ATOM   3763  CG  HIS A 490     -48.188 -29.297  31.500  1.00 21.14           C  
ATOM   3764  CD2 HIS A 490     -47.250 -28.891  32.406  1.00 21.14           C  
ATOM   3765  ND1 HIS A 490     -47.875 -30.609  31.172  1.00 21.14           N  
ATOM   3766  CE1 HIS A 490     -46.812 -30.969  31.859  1.00 21.14           C  
ATOM   3767  NE2 HIS A 490     -46.406 -29.953  32.594  1.00 21.14           N  
ATOM   3768  N   THR A 491     -50.031 -25.172  29.875  1.00 22.73           N  
ATOM   3769  CA  THR A 491     -50.312 -24.594  28.562  1.00 22.73           C  
ATOM   3770  C   THR A 491     -51.594 -23.766  28.594  1.00 22.73           C  
ATOM   3771  CB  THR A 491     -50.438 -25.688  27.500  1.00 22.73           C  
ATOM   3772  O   THR A 491     -52.625 -24.203  29.109  1.00 22.73           O  
ATOM   3773  CG2 THR A 491     -49.094 -26.375  27.234  1.00 22.73           C  
ATOM   3774  OG1 THR A 491     -51.375 -26.688  27.938  1.00 22.73           O  
ATOM   3775  N   ARG A 492     -51.438 -22.375  28.766  1.00 21.17           N  
ATOM   3776  CA  ARG A 492     -52.656 -21.688  28.297  1.00 21.17           C  
ATOM   3777  C   ARG A 492     -52.438 -20.203  28.156  1.00 21.17           C  
ATOM   3778  CB  ARG A 492     -53.812 -21.953  29.266  1.00 21.17           C  
ATOM   3779  O   ARG A 492     -52.000 -19.531  29.094  1.00 21.17           O  
ATOM   3780  CG  ARG A 492     -55.000 -22.641  28.641  1.00 21.17           C  
ATOM   3781  CD  ARG A 492     -56.250 -22.609  29.547  1.00 21.17           C  
ATOM   3782  NE  ARG A 492     -56.094 -23.516  30.672  1.00 21.17           N  
ATOM   3783  NH1 ARG A 492     -57.625 -25.062  29.875  1.00 21.17           N  
ATOM   3784  NH2 ARG A 492     -56.562 -25.422  31.875  1.00 21.17           N  
ATOM   3785  CZ  ARG A 492     -56.750 -24.672  30.797  1.00 21.17           C  
ATOM   3786  N   ILE A 493     -52.094 -19.578  26.812  1.00 22.70           N  
ATOM   3787  CA  ILE A 493     -53.094 -18.828  26.047  1.00 22.70           C  
ATOM   3788  C   ILE A 493     -52.406 -18.000  24.969  1.00 22.70           C  
ATOM   3789  CB  ILE A 493     -53.938 -17.891  26.969  1.00 22.70           C  
ATOM   3790  O   ILE A 493     -51.562 -17.156  25.266  1.00 22.70           O  
ATOM   3791  CG1 ILE A 493     -54.656 -18.719  28.047  1.00 22.70           C  
ATOM   3792  CG2 ILE A 493     -54.938 -17.078  26.156  1.00 22.70           C  
ATOM   3793  CD1 ILE A 493     -55.406 -17.875  29.047  1.00 22.70           C  
ATOM   3794  N   MET A 494     -52.281 -18.516  23.703  1.00 21.38           N  
ATOM   3795  CA  MET A 494     -52.781 -18.609  22.328  1.00 21.38           C  
ATOM   3796  C   MET A 494     -53.094 -17.219  21.766  1.00 21.38           C  
ATOM   3797  CB  MET A 494     -54.031 -19.484  22.281  1.00 21.38           C  
ATOM   3798  O   MET A 494     -53.875 -16.469  22.359  1.00 21.38           O  
ATOM   3799  CG  MET A 494     -53.750 -20.969  22.281  1.00 21.38           C  
ATOM   3800  SD  MET A 494     -55.188 -21.984  21.750  1.00 21.38           S  
ATOM   3801  CE  MET A 494     -54.406 -23.609  21.641  1.00 21.38           C  
ATOM   3802  N   TRP A 495     -52.031 -16.531  21.016  1.00 22.12           N  
ATOM   3803  CA  TRP A 495     -51.625 -16.172  19.656  1.00 22.12           C  
ATOM   3804  C   TRP A 495     -51.844 -14.688  19.406  1.00 22.12           C  
ATOM   3805  CB  TRP A 495     -52.406 -17.000  18.625  1.00 22.12           C  
ATOM   3806  O   TRP A 495     -52.938 -14.180  19.516  1.00 22.12           O  
ATOM   3807  CG  TRP A 495     -51.875 -18.375  18.391  1.00 22.12           C  
ATOM   3808  CD1 TRP A 495     -51.344 -19.219  19.328  1.00 22.12           C  
ATOM   3809  CD2 TRP A 495     -51.781 -19.047  17.141  1.00 22.12           C  
ATOM   3810  CE2 TRP A 495     -51.188 -20.312  17.391  1.00 22.12           C  
ATOM   3811  CE3 TRP A 495     -52.156 -18.719  15.828  1.00 22.12           C  
ATOM   3812  NE1 TRP A 495     -50.938 -20.391  18.719  1.00 22.12           N  
ATOM   3813  CH2 TRP A 495     -51.344 -20.891  15.094  1.00 22.12           C  
ATOM   3814  CZ2 TRP A 495     -50.969 -21.250  16.375  1.00 22.12           C  
ATOM   3815  CZ3 TRP A 495     -51.938 -19.656  14.812  1.00 22.12           C  
ATOM   3816  N   SER A 496     -50.719 -13.805  19.750  1.00 21.84           N  
ATOM   3817  CA  SER A 496     -50.438 -12.484  19.188  1.00 21.84           C  
ATOM   3818  C   SER A 496     -48.969 -12.328  18.891  1.00 21.84           C  
ATOM   3819  CB  SER A 496     -50.906 -11.391  20.156  1.00 21.84           C  
ATOM   3820  O   SER A 496     -48.094 -12.656  19.719  1.00 21.84           O  
ATOM   3821  OG  SER A 496     -50.062 -11.336  21.297  1.00 21.84           O  
ATOM   3822  N   ASN A 497     -48.500 -13.062  17.734  1.00 22.47           N  
ATOM   3823  CA  ASN A 497     -47.562 -12.789  16.672  1.00 22.47           C  
ATOM   3824  C   ASN A 497     -46.156 -13.281  17.031  1.00 22.47           C  
ATOM   3825  CB  ASN A 497     -47.531 -11.289  16.344  1.00 22.47           C  
ATOM   3826  O   ASN A 497     -45.500 -12.711  17.906  1.00 22.47           O  
ATOM   3827  CG  ASN A 497     -48.594 -10.875  15.375  1.00 22.47           C  
ATOM   3828  ND2 ASN A 497     -48.781  -9.570  15.219  1.00 22.47           N  
ATOM   3829  OD1 ASN A 497     -49.250 -11.727  14.766  1.00 22.47           O  
ATOM   3830  N   GLY A 498     -46.031 -14.742  17.141  1.00 22.19           N  
ATOM   3831  CA  GLY A 498     -45.156 -15.898  16.969  1.00 22.19           C  
ATOM   3832  C   GLY A 498     -43.750 -15.664  17.500  1.00 22.19           C  
ATOM   3833  O   GLY A 498     -43.000 -14.875  16.922  1.00 22.19           O  
ATOM   3834  N   ALA A 499     -43.500 -15.703  18.859  1.00 23.75           N  
ATOM   3835  CA  ALA A 499     -42.406 -15.742  19.797  1.00 23.75           C  
ATOM   3836  C   ALA A 499     -41.812 -17.141  19.906  1.00 23.75           C  
ATOM   3837  CB  ALA A 499     -42.844 -15.242  21.172  1.00 23.75           C  
ATOM   3838  O   ALA A 499     -42.562 -18.125  19.969  1.00 23.75           O  
ATOM   3839  N   MET A 500     -40.500 -17.578  19.344  1.00 23.95           N  
ATOM   3840  CA  MET A 500     -39.438 -18.531  19.578  1.00 23.95           C  
ATOM   3841  C   MET A 500     -39.062 -18.594  21.062  1.00 23.95           C  
ATOM   3842  CB  MET A 500     -38.188 -18.141  18.766  1.00 23.95           C  
ATOM   3843  O   MET A 500     -38.875 -17.562  21.703  1.00 23.95           O  
ATOM   3844  CG  MET A 500     -38.344 -18.359  17.266  1.00 23.95           C  
ATOM   3845  SD  MET A 500     -36.812 -18.000  16.328  1.00 23.95           S  
ATOM   3846  CE  MET A 500     -35.812 -19.438  16.812  1.00 23.95           C  
ATOM   3847  N   TYR A 501     -39.688 -19.562  22.000  1.00 24.19           N  
ATOM   3848  CA  TYR A 501     -39.406 -19.828  23.391  1.00 24.19           C  
ATOM   3849  C   TYR A 501     -38.062 -20.531  23.531  1.00 24.19           C  
ATOM   3850  CB  TYR A 501     -40.500 -20.688  24.031  1.00 24.19           C  
ATOM   3851  O   TYR A 501     -37.719 -21.438  22.766  1.00 24.19           O  
ATOM   3852  CG  TYR A 501     -41.656 -19.875  24.578  1.00 24.19           C  
ATOM   3853  CD1 TYR A 501     -41.594 -19.359  25.875  1.00 24.19           C  
ATOM   3854  CD2 TYR A 501     -42.781 -19.641  23.828  1.00 24.19           C  
ATOM   3855  CE1 TYR A 501     -42.656 -18.609  26.391  1.00 24.19           C  
ATOM   3856  CE2 TYR A 501     -43.844 -18.891  24.328  1.00 24.19           C  
ATOM   3857  OH  TYR A 501     -44.812 -17.641  26.109  1.00 24.19           O  
ATOM   3858  CZ  TYR A 501     -43.781 -18.391  25.609  1.00 24.19           C  
ATOM   3859  N   SER A 502     -36.906 -20.156  24.172  1.00 24.41           N  
ATOM   3860  CA  SER A 502     -35.719 -20.781  24.766  1.00 24.41           C  
ATOM   3861  C   SER A 502     -36.031 -21.281  26.172  1.00 24.41           C  
ATOM   3862  CB  SER A 502     -34.562 -19.797  24.812  1.00 24.41           C  
ATOM   3863  O   SER A 502     -36.688 -20.609  26.953  1.00 24.41           O  
ATOM   3864  OG  SER A 502     -34.500 -19.141  26.078  1.00 24.41           O  
ATOM   3865  N   SER A 503     -36.344 -22.594  26.453  1.00 24.77           N  
ATOM   3866  CA  SER A 503     -36.281 -23.406  27.656  1.00 24.77           C  
ATOM   3867  C   SER A 503     -34.938 -23.266  28.359  1.00 24.77           C  
ATOM   3868  CB  SER A 503     -36.562 -24.875  27.328  1.00 24.77           C  
ATOM   3869  O   SER A 503     -33.906 -23.109  27.703  1.00 24.77           O  
ATOM   3870  OG  SER A 503     -35.344 -25.625  27.344  1.00 24.77           O  
ATOM   3871  N   THR A 504     -34.875 -22.688  29.562  1.00 24.31           N  
ATOM   3872  CA  THR A 504     -33.938 -22.469  30.656  1.00 24.31           C  
ATOM   3873  C   THR A 504     -33.094 -23.703  30.906  1.00 24.31           C  
ATOM   3874  CB  THR A 504     -34.688 -22.062  31.953  1.00 24.31           C  
ATOM   3875  O   THR A 504     -32.219 -23.703  31.797  1.00 24.31           O  
ATOM   3876  CG2 THR A 504     -35.281 -20.672  31.828  1.00 24.31           C  
ATOM   3877  OG1 THR A 504     -35.719 -23.016  32.188  1.00 24.31           O  
ATOM   3878  N   ASP A 505     -32.594 -24.453  29.953  1.00 24.28           N  
ATOM   3879  CA  ASP A 505     -31.578 -25.422  30.344  1.00 24.28           C  
ATOM   3880  C   ASP A 505     -30.312 -25.250  29.500  1.00 24.28           C  
ATOM   3881  CB  ASP A 505     -32.094 -26.844  30.203  1.00 24.28           C  
ATOM   3882  O   ASP A 505     -30.391 -25.109  28.281  1.00 24.28           O  
ATOM   3883  CG  ASP A 505     -32.656 -27.391  31.500  1.00 24.28           C  
ATOM   3884  OD1 ASP A 505     -32.438 -26.797  32.562  1.00 24.28           O  
ATOM   3885  OD2 ASP A 505     -33.344 -28.438  31.453  1.00 24.28           O  
ATOM   3886  N   LEU A 506     -29.391 -24.406  29.891  1.00 25.00           N  
ATOM   3887  CA  LEU A 506     -27.969 -24.141  29.844  1.00 25.00           C  
ATOM   3888  C   LEU A 506     -27.203 -25.312  29.234  1.00 25.00           C  
ATOM   3889  CB  LEU A 506     -27.422 -23.844  31.250  1.00 25.00           C  
ATOM   3890  O   LEU A 506     -27.219 -26.422  29.781  1.00 25.00           O  
ATOM   3891  CG  LEU A 506     -27.781 -22.469  31.828  1.00 25.00           C  
ATOM   3892  CD1 LEU A 506     -27.672 -22.500  33.344  1.00 25.00           C  
ATOM   3893  CD2 LEU A 506     -26.859 -21.391  31.250  1.00 25.00           C  
ATOM   3894  N   ASN A 507     -27.719 -25.812  28.062  1.00 23.16           N  
ATOM   3895  CA  ASN A 507     -26.906 -26.703  27.219  1.00 23.16           C  
ATOM   3896  C   ASN A 507     -27.656 -27.141  25.969  1.00 23.16           C  
ATOM   3897  CB  ASN A 507     -26.438 -27.922  28.016  1.00 23.16           C  
ATOM   3898  O   ASN A 507     -27.109 -27.844  25.125  1.00 23.16           O  
ATOM   3899  CG  ASN A 507     -25.219 -27.641  28.859  1.00 23.16           C  
ATOM   3900  ND2 ASN A 507     -24.953 -28.516  29.828  1.00 23.16           N  
ATOM   3901  OD1 ASN A 507     -24.516 -26.656  28.656  1.00 23.16           O  
ATOM   3902  N   ASN A 508     -28.453 -26.266  25.125  1.00 22.44           N  
ATOM   3903  CA  ASN A 508     -28.969 -26.828  23.891  1.00 22.44           C  
ATOM   3904  C   ASN A 508     -29.578 -25.750  22.984  1.00 22.44           C  
ATOM   3905  CB  ASN A 508     -30.000 -27.922  24.188  1.00 22.44           C  
ATOM   3906  O   ASN A 508     -30.359 -24.922  23.453  1.00 22.44           O  
ATOM   3907  CG  ASN A 508     -29.359 -29.266  24.453  1.00 22.44           C  
ATOM   3908  ND2 ASN A 508     -30.156 -30.219  24.953  1.00 22.44           N  
ATOM   3909  OD1 ASN A 508     -28.156 -29.453  24.234  1.00 22.44           O  
ATOM   3910  N   GLY A 509     -28.922 -25.016  21.875  1.00 22.38           N  
ATOM   3911  CA  GLY A 509     -29.203 -24.406  20.578  1.00 22.38           C  
ATOM   3912  C   GLY A 509     -30.656 -23.984  20.422  1.00 22.38           C  
ATOM   3913  O   GLY A 509     -31.484 -24.297  21.281  1.00 22.38           O  
ATOM   3914  N   PHE A 510     -30.938 -22.656  19.688  1.00 26.22           N  
ATOM   3915  CA  PHE A 510     -32.188 -22.062  19.188  1.00 26.22           C  
ATOM   3916  C   PHE A 510     -33.188 -23.141  18.797  1.00 26.22           C  
ATOM   3917  CB  PHE A 510     -31.891 -21.141  18.000  1.00 26.22           C  
ATOM   3918  O   PHE A 510     -32.812 -24.078  18.062  1.00 26.22           O  
ATOM   3919  CG  PHE A 510     -31.609 -19.719  18.391  1.00 26.22           C  
ATOM   3920  CD1 PHE A 510     -32.625 -18.797  18.547  1.00 26.22           C  
ATOM   3921  CD2 PHE A 510     -30.297 -19.281  18.594  1.00 26.22           C  
ATOM   3922  CE1 PHE A 510     -32.375 -17.484  18.906  1.00 26.22           C  
ATOM   3923  CE2 PHE A 510     -30.031 -17.969  18.953  1.00 26.22           C  
ATOM   3924  CZ  PHE A 510     -31.062 -17.062  19.109  1.00 26.22           C  
ATOM   3925  N   ARG A 511     -34.250 -23.344  19.688  1.00 25.67           N  
ATOM   3926  CA  ARG A 511     -35.344 -24.281  19.438  1.00 25.67           C  
ATOM   3927  C   ARG A 511     -36.531 -23.547  18.828  1.00 25.67           C  
ATOM   3928  CB  ARG A 511     -35.750 -25.000  20.719  1.00 25.67           C  
ATOM   3929  O   ARG A 511     -36.938 -22.484  19.328  1.00 25.67           O  
ATOM   3930  CG  ARG A 511     -34.750 -26.047  21.188  1.00 25.67           C  
ATOM   3931  CD  ARG A 511     -35.344 -26.938  22.266  1.00 25.67           C  
ATOM   3932  NE  ARG A 511     -34.312 -27.547  23.094  1.00 25.67           N  
ATOM   3933  NH1 ARG A 511     -35.781 -28.844  24.344  1.00 25.67           N  
ATOM   3934  NH2 ARG A 511     -33.500 -28.922  24.750  1.00 25.67           N  
ATOM   3935  CZ  ARG A 511     -34.531 -28.438  24.062  1.00 25.67           C  
ATOM   3936  N   LEU A 512     -36.844 -23.594  17.438  1.00 28.97           N  
ATOM   3937  CA  LEU A 512     -38.156 -23.188  16.922  1.00 28.97           C  
ATOM   3938  C   LEU A 512     -39.219 -24.219  17.281  1.00 28.97           C  
ATOM   3939  CB  LEU A 512     -38.094 -23.016  15.398  1.00 28.97           C  
ATOM   3940  O   LEU A 512     -39.125 -25.391  16.875  1.00 28.97           O  
ATOM   3941  CG  LEU A 512     -38.062 -21.562  14.891  1.00 28.97           C  
ATOM   3942  CD1 LEU A 512     -36.844 -21.344  14.008  1.00 28.97           C  
ATOM   3943  CD2 LEU A 512     -39.344 -21.250  14.125  1.00 28.97           C  
ATOM   3944  N   ASN A 513     -39.906 -24.141  18.609  1.00 26.86           N  
ATOM   3945  CA  ASN A 513     -40.969 -25.047  19.062  1.00 26.86           C  
ATOM   3946  C   ASN A 513     -42.344 -24.609  18.547  1.00 26.86           C  
ATOM   3947  CB  ASN A 513     -40.969 -25.125  20.594  1.00 26.86           C  
ATOM   3948  O   ASN A 513     -42.688 -23.422  18.625  1.00 26.86           O  
ATOM   3949  CG  ASN A 513     -39.875 -26.031  21.125  1.00 26.86           C  
ATOM   3950  ND2 ASN A 513     -39.438 -25.750  22.359  1.00 26.86           N  
ATOM   3951  OD1 ASN A 513     -39.438 -26.953  20.453  1.00 26.86           O  
ATOM   3952  N   TYR A 514     -42.969 -25.359  17.516  1.00 28.30           N  
ATOM   3953  CA  TYR A 514     -44.344 -25.250  17.047  1.00 28.30           C  
ATOM   3954  C   TYR A 514     -45.312 -25.953  17.969  1.00 28.30           C  
ATOM   3955  CB  TYR A 514     -44.469 -25.812  15.625  1.00 28.30           C  
ATOM   3956  O   TYR A 514     -45.094 -27.109  18.344  1.00 28.30           O  
ATOM   3957  CG  TYR A 514     -44.750 -24.750  14.570  1.00 28.30           C  
ATOM   3958  CD1 TYR A 514     -46.031 -24.422  14.195  1.00 28.30           C  
ATOM   3959  CD2 TYR A 514     -43.688 -24.109  13.945  1.00 28.30           C  
ATOM   3960  CE1 TYR A 514     -46.281 -23.453  13.227  1.00 28.30           C  
ATOM   3961  CE2 TYR A 514     -43.906 -23.141  12.977  1.00 28.30           C  
ATOM   3962  OH  TYR A 514     -45.438 -21.859  11.664  1.00 28.30           O  
ATOM   3963  CZ  TYR A 514     -45.188 -22.812  12.625  1.00 28.30           C  
ATOM   3964  N   LEU A 515     -46.062 -25.250  18.906  1.00 23.88           N  
ATOM   3965  CA  LEU A 515     -47.062 -26.000  19.656  1.00 23.88           C  
ATOM   3966  C   LEU A 515     -48.406 -25.969  18.969  1.00 23.88           C  
ATOM   3967  CB  LEU A 515     -47.188 -25.453  21.078  1.00 23.88           C  
ATOM   3968  O   LEU A 515     -48.938 -24.875  18.688  1.00 23.88           O  
ATOM   3969  CG  LEU A 515     -46.188 -25.984  22.109  1.00 23.88           C  
ATOM   3970  CD1 LEU A 515     -45.750 -24.875  23.062  1.00 23.88           C  
ATOM   3971  CD2 LEU A 515     -46.750 -27.172  22.859  1.00 23.88           C  
ATOM   3972  N   SER A 516     -48.750 -26.922  17.984  1.00 26.22           N  
ATOM   3973  CA  SER A 516     -50.125 -27.078  17.438  1.00 26.22           C  
ATOM   3974  C   SER A 516     -51.062 -27.703  18.469  1.00 26.22           C  
ATOM   3975  CB  SER A 516     -50.094 -27.938  16.172  1.00 26.22           C  
ATOM   3976  O   SER A 516     -50.656 -28.625  19.188  1.00 26.22           O  
ATOM   3977  OG  SER A 516     -50.812 -29.141  16.375  1.00 26.22           O  
ATOM   3978  N   ASN A 517     -51.969 -26.859  19.141  1.00 23.44           N  
ATOM   3979  CA  ASN A 517     -53.156 -27.359  19.797  1.00 23.44           C  
ATOM   3980  C   ASN A 517     -54.031 -28.172  18.844  1.00 23.44           C  
ATOM   3981  CB  ASN A 517     -53.969 -26.203  20.406  1.00 23.44           C  
ATOM   3982  O   ASN A 517     -54.250 -27.766  17.703  1.00 23.44           O  
ATOM   3983  CG  ASN A 517     -53.812 -26.109  21.906  1.00 23.44           C  
ATOM   3984  ND2 ASN A 517     -54.469 -25.125  22.500  1.00 23.44           N  
ATOM   3985  OD1 ASN A 517     -53.094 -26.906  22.516  1.00 23.44           O  
ATOM   3986  N   HIS A 518     -54.000 -29.484  18.766  1.00 23.61           N  
ATOM   3987  CA  HIS A 518     -54.750 -30.719  18.594  1.00 23.61           C  
ATOM   3988  C   HIS A 518     -56.188 -30.422  18.219  1.00 23.61           C  
ATOM   3989  CB  HIS A 518     -54.688 -31.562  19.859  1.00 23.61           C  
ATOM   3990  O   HIS A 518     -56.812 -29.531  18.797  1.00 23.61           O  
ATOM   3991  CG  HIS A 518     -53.469 -32.406  19.984  1.00 23.61           C  
ATOM   3992  CD2 HIS A 518     -52.375 -32.250  20.766  1.00 23.61           C  
ATOM   3993  ND1 HIS A 518     -53.250 -33.531  19.219  1.00 23.61           N  
ATOM   3994  CE1 HIS A 518     -52.062 -34.031  19.531  1.00 23.61           C  
ATOM   3995  NE2 HIS A 518     -51.500 -33.281  20.469  1.00 23.61           N  
ATOM   3996  N   ASN A 519     -56.375 -30.156  16.891  1.00 26.28           N  
ATOM   3997  CA  ASN A 519     -57.562 -30.531  16.109  1.00 26.28           C  
ATOM   3998  C   ASN A 519     -57.906 -29.484  15.062  1.00 26.28           C  
ATOM   3999  CB  ASN A 519     -58.750 -30.781  17.016  1.00 26.28           C  
ATOM   4000  O   ASN A 519     -58.938 -29.562  14.406  1.00 26.28           O  
ATOM   4001  CG  ASN A 519     -58.781 -32.188  17.578  1.00 26.28           C  
ATOM   4002  ND2 ASN A 519     -59.719 -32.469  18.484  1.00 26.28           N  
ATOM   4003  OD1 ASN A 519     -57.969 -33.031  17.188  1.00 26.28           O  
ATOM   4004  N   GLU A 520     -56.750 -28.703  14.398  1.00 25.83           N  
ATOM   4005  CA  GLU A 520     -57.031 -27.875  13.234  1.00 25.83           C  
ATOM   4006  C   GLU A 520     -55.875 -27.906  12.234  1.00 25.83           C  
ATOM   4007  CB  GLU A 520     -57.344 -26.438  13.656  1.00 25.83           C  
ATOM   4008  O   GLU A 520     -54.719 -27.984  12.625  1.00 25.83           O  
ATOM   4009  CG  GLU A 520     -58.594 -26.297  14.484  1.00 25.83           C  
ATOM   4010  CD  GLU A 520     -59.500 -25.141  14.031  1.00 25.83           C  
ATOM   4011  OE1 GLU A 520     -60.625 -25.031  14.508  1.00 25.83           O  
ATOM   4012  OE2 GLU A 520     -59.031 -24.344  13.188  1.00 25.83           O  
ATOM   4013  N   PRO A 521     -56.156 -28.172  10.836  1.00 27.78           N  
ATOM   4014  CA  PRO A 521     -55.125 -28.078   9.797  1.00 27.78           C  
ATOM   4015  C   PRO A 521     -54.312 -26.781   9.875  1.00 27.78           C  
ATOM   4016  CB  PRO A 521     -55.906 -28.156   8.492  1.00 27.78           C  
ATOM   4017  O   PRO A 521     -54.875 -25.719  10.180  1.00 27.78           O  
ATOM   4018  CG  PRO A 521     -57.344 -28.062   8.922  1.00 27.78           C  
ATOM   4019  CD  PRO A 521     -57.406 -28.031  10.422  1.00 27.78           C  
ATOM   4020  N   LEU A 522     -53.031 -26.781  10.266  1.00 28.45           N  
ATOM   4021  CA  LEU A 522     -52.000 -25.734  10.383  1.00 28.45           C  
ATOM   4022  C   LEU A 522     -51.906 -24.938   9.086  1.00 28.45           C  
ATOM   4023  CB  LEU A 522     -50.656 -26.328  10.750  1.00 28.45           C  
ATOM   4024  O   LEU A 522     -51.906 -25.516   8.000  1.00 28.45           O  
ATOM   4025  CG  LEU A 522     -50.531 -26.922  12.148  1.00 28.45           C  
ATOM   4026  CD1 LEU A 522     -49.281 -27.797  12.242  1.00 28.45           C  
ATOM   4027  CD2 LEU A 522     -50.500 -25.828  13.203  1.00 28.45           C  
ATOM   4028  N   THR A 523     -52.406 -23.656   9.047  1.00 28.91           N  
ATOM   4029  CA  THR A 523     -52.188 -22.656   8.008  1.00 28.91           C  
ATOM   4030  C   THR A 523     -50.719 -22.297   7.910  1.00 28.91           C  
ATOM   4031  CB  THR A 523     -53.031 -21.391   8.266  1.00 28.91           C  
ATOM   4032  O   THR A 523     -50.031 -22.234   8.922  1.00 28.91           O  
ATOM   4033  CG2 THR A 523     -54.500 -21.641   8.047  1.00 28.91           C  
ATOM   4034  OG1 THR A 523     -52.812 -20.953   9.617  1.00 28.91           O  
ATOM   4035  N   PRO A 524     -50.000 -22.422   6.695  1.00 27.88           N  
ATOM   4036  CA  PRO A 524     -48.594 -22.094   6.430  1.00 27.88           C  
ATOM   4037  C   PRO A 524     -48.188 -20.703   6.918  1.00 27.88           C  
ATOM   4038  CB  PRO A 524     -48.500 -22.188   4.902  1.00 27.88           C  
ATOM   4039  O   PRO A 524     -48.969 -19.750   6.777  1.00 27.88           O  
ATOM   4040  CG  PRO A 524     -49.875 -22.594   4.453  1.00 27.88           C  
ATOM   4041  CD  PRO A 524     -50.781 -22.578   5.645  1.00 27.88           C  
ATOM   4042  N   MET A 525     -47.375 -20.547   8.109  1.00 30.62           N  
ATOM   4043  CA  MET A 525     -46.750 -19.266   8.422  1.00 30.62           C  
ATOM   4044  C   MET A 525     -45.469 -19.078   7.621  1.00 30.62           C  
ATOM   4045  CB  MET A 525     -46.438 -19.172   9.922  1.00 30.62           C  
ATOM   4046  O   MET A 525     -44.625 -19.984   7.574  1.00 30.62           O  
ATOM   4047  CG  MET A 525     -46.719 -17.797  10.508  1.00 30.62           C  
ATOM   4048  SD  MET A 525     -46.156 -17.641  12.242  1.00 30.62           S  
ATOM   4049  CE  MET A 525     -45.750 -19.375  12.602  1.00 30.62           C  
ATOM   4050  N   HIS A 526     -45.438 -17.906   6.609  1.00 34.66           N  
ATOM   4051  CA  HIS A 526     -44.406 -17.531   5.645  1.00 34.66           C  
ATOM   4052  C   HIS A 526     -43.562 -16.375   6.164  1.00 34.66           C  
ATOM   4053  CB  HIS A 526     -45.062 -17.156   4.301  1.00 34.66           C  
ATOM   4054  O   HIS A 526     -44.094 -15.352   6.594  1.00 34.66           O  
ATOM   4055  CG  HIS A 526     -45.750 -18.297   3.633  1.00 34.66           C  
ATOM   4056  CD2 HIS A 526     -46.344 -19.391   4.148  1.00 34.66           C  
ATOM   4057  ND1 HIS A 526     -45.906 -18.375   2.266  1.00 34.66           N  
ATOM   4058  CE1 HIS A 526     -46.562 -19.484   1.966  1.00 34.66           C  
ATOM   4059  NE2 HIS A 526     -46.844 -20.125   3.090  1.00 34.66           N  
ATOM   4060  N   LEU A 527     -42.344 -16.641   6.824  1.00 37.44           N  
ATOM   4061  CA  LEU A 527     -41.406 -15.523   7.039  1.00 37.44           C  
ATOM   4062  C   LEU A 527     -40.625 -15.211   5.770  1.00 37.44           C  
ATOM   4063  CB  LEU A 527     -40.438 -15.836   8.188  1.00 37.44           C  
ATOM   4064  O   LEU A 527     -39.844 -16.031   5.301  1.00 37.44           O  
ATOM   4065  CG  LEU A 527     -40.969 -15.594   9.602  1.00 37.44           C  
ATOM   4066  CD1 LEU A 527     -40.594 -16.734  10.523  1.00 37.44           C  
ATOM   4067  CD2 LEU A 527     -40.469 -14.258  10.141  1.00 37.44           C  
ATOM   4068  N   TYR A 528     -41.156 -14.164   5.043  1.00 35.16           N  
ATOM   4069  CA  TYR A 528     -40.438 -13.906   3.795  1.00 35.16           C  
ATOM   4070  C   TYR A 528     -39.969 -12.461   3.729  1.00 35.16           C  
ATOM   4071  CB  TYR A 528     -41.344 -14.211   2.592  1.00 35.16           C  
ATOM   4072  O   TYR A 528     -40.500 -11.586   4.418  1.00 35.16           O  
ATOM   4073  CG  TYR A 528     -41.906 -15.617   2.592  1.00 35.16           C  
ATOM   4074  CD1 TYR A 528     -41.125 -16.688   2.131  1.00 35.16           C  
ATOM   4075  CD2 TYR A 528     -43.188 -15.867   3.051  1.00 35.16           C  
ATOM   4076  CE1 TYR A 528     -41.656 -17.984   2.127  1.00 35.16           C  
ATOM   4077  CE2 TYR A 528     -43.688 -17.156   3.053  1.00 35.16           C  
ATOM   4078  OH  TYR A 528     -43.438 -19.484   2.588  1.00 35.16           O  
ATOM   4079  CZ  TYR A 528     -42.938 -18.203   2.590  1.00 35.16           C  
ATOM   4080  N   ASN A 529     -38.812 -12.234   3.201  1.00 41.62           N  
ATOM   4081  CA  ASN A 529     -38.312 -10.938   2.752  1.00 41.62           C  
ATOM   4082  C   ASN A 529     -38.500 -10.766   1.247  1.00 41.62           C  
ATOM   4083  CB  ASN A 529     -36.844 -10.758   3.139  1.00 41.62           C  
ATOM   4084  O   ASN A 529     -38.531 -11.742   0.504  1.00 41.62           O  
ATOM   4085  CG  ASN A 529     -36.656 -10.602   4.633  1.00 41.62           C  
ATOM   4086  ND2 ASN A 529     -35.625 -11.242   5.168  1.00 41.62           N  
ATOM   4087  OD1 ASN A 529     -37.406  -9.906   5.301  1.00 41.62           O  
ATOM   4088  N   GLU A 530     -38.844  -9.477   0.845  1.00 45.94           N  
ATOM   4089  CA  GLU A 530     -39.000  -9.234  -0.584  1.00 45.94           C  
ATOM   4090  C   GLU A 530     -38.094  -8.102  -1.057  1.00 45.94           C  
ATOM   4091  CB  GLU A 530     -40.438  -8.906  -0.908  1.00 45.94           C  
ATOM   4092  O   GLU A 530     -37.875  -7.117  -0.340  1.00 45.94           O  
ATOM   4093  CG  GLU A 530     -41.406 -10.062  -0.688  1.00 45.94           C  
ATOM   4094  CD  GLU A 530     -42.844  -9.727  -1.022  1.00 45.94           C  
ATOM   4095  OE1 GLU A 530     -43.719 -10.625  -0.947  1.00 45.94           O  
ATOM   4096  OE2 GLU A 530     -43.125  -8.555  -1.362  1.00 45.94           O  
ATOM   4097  N   PHE A 531     -37.312  -8.242  -2.221  1.00 45.41           N  
ATOM   4098  CA  PHE A 531     -36.656  -7.082  -2.803  1.00 45.41           C  
ATOM   4099  C   PHE A 531     -37.000  -6.957  -4.285  1.00 45.41           C  
ATOM   4100  CB  PHE A 531     -35.156  -7.180  -2.615  1.00 45.41           C  
ATOM   4101  O   PHE A 531     -37.312  -7.945  -4.938  1.00 45.41           O  
ATOM   4102  CG  PHE A 531     -34.500  -8.289  -3.400  1.00 45.41           C  
ATOM   4103  CD1 PHE A 531     -34.344  -9.555  -2.844  1.00 45.41           C  
ATOM   4104  CD2 PHE A 531     -34.062  -8.070  -4.695  1.00 45.41           C  
ATOM   4105  CE1 PHE A 531     -33.750 -10.586  -3.570  1.00 45.41           C  
ATOM   4106  CE2 PHE A 531     -33.469  -9.102  -5.430  1.00 45.41           C  
ATOM   4107  CZ  PHE A 531     -33.312 -10.352  -4.863  1.00 45.41           C  
ATOM   4108  N   SER A 532     -37.156  -5.570  -4.688  1.00 48.19           N  
ATOM   4109  CA  SER A 532     -37.469  -5.262  -6.078  1.00 48.19           C  
ATOM   4110  C   SER A 532     -36.312  -5.555  -7.000  1.00 48.19           C  
ATOM   4111  CB  SER A 532     -37.906  -3.799  -6.219  1.00 48.19           C  
ATOM   4112  O   SER A 532     -35.156  -5.273  -6.656  1.00 48.19           O  
ATOM   4113  OG  SER A 532     -39.094  -3.545  -5.492  1.00 48.19           O  
ATOM   4114  N   VAL A 533     -36.562  -6.250  -8.180  1.00 47.34           N  
ATOM   4115  CA  VAL A 533     -35.562  -6.625  -9.164  1.00 47.34           C  
ATOM   4116  C   VAL A 533     -35.375  -5.484 -10.156  1.00 47.34           C  
ATOM   4117  CB  VAL A 533     -35.969  -7.918  -9.914  1.00 47.34           C  
ATOM   4118  O   VAL A 533     -34.281  -5.316 -10.703  1.00 47.34           O  
ATOM   4119  CG1 VAL A 533     -34.844  -8.383 -10.828  1.00 47.34           C  
ATOM   4120  CG2 VAL A 533     -36.344  -9.016  -8.922  1.00 47.34           C  
ATOM   4121  N   SER A 534     -36.281  -4.219 -10.109  1.00 39.38           N  
ATOM   4122  CA  SER A 534     -36.250  -3.061 -11.000  1.00 39.38           C  
ATOM   4123  C   SER A 534     -36.125  -1.761 -10.211  1.00 39.38           C  
ATOM   4124  CB  SER A 534     -37.531  -3.023 -11.859  1.00 39.38           C  
ATOM   4125  O   SER A 534     -36.000  -0.686 -10.797  1.00 39.38           O  
ATOM   4126  OG  SER A 534     -38.688  -2.926 -11.047  1.00 39.38           O  
ATOM   4127  N   GLU A 535     -34.906  -1.475  -9.688  1.00 36.47           N  
ATOM   4128  CA  GLU A 535     -34.500  -0.174  -9.164  1.00 36.47           C  
ATOM   4129  C   GLU A 535     -33.031  -0.173  -8.758  1.00 36.47           C  
ATOM   4130  CB  GLU A 535     -35.375   0.219  -7.965  1.00 36.47           C  
ATOM   4131  O   GLU A 535     -32.656  -0.708  -7.707  1.00 36.47           O  
ATOM   4132  CG  GLU A 535     -36.750   0.786  -8.352  1.00 36.47           C  
ATOM   4133  CD  GLU A 535     -37.562   1.221  -7.160  1.00 36.47           C  
ATOM   4134  OE1 GLU A 535     -38.688   1.721  -7.359  1.00 36.47           O  
ATOM   4135  OE2 GLU A 535     -37.094   1.061  -6.016  1.00 36.47           O  
ATOM   4136  N   PHE A 536     -32.125  -0.596  -9.742  1.00 31.11           N  
ATOM   4137  CA  PHE A 536     -30.781  -0.031  -9.609  1.00 31.11           C  
ATOM   4138  C   PHE A 536     -30.562   1.077 -10.633  1.00 31.11           C  
ATOM   4139  CB  PHE A 536     -29.719  -1.120  -9.781  1.00 31.11           C  
ATOM   4140  O   PHE A 536     -29.469   1.628 -10.734  1.00 31.11           O  
ATOM   4141  CG  PHE A 536     -29.438  -1.883  -8.516  1.00 31.11           C  
ATOM   4142  CD1 PHE A 536     -28.562  -1.366  -7.559  1.00 31.11           C  
ATOM   4143  CD2 PHE A 536     -30.016  -3.117  -8.281  1.00 31.11           C  
ATOM   4144  CE1 PHE A 536     -28.297  -2.070  -6.391  1.00 31.11           C  
ATOM   4145  CE2 PHE A 536     -29.750  -3.826  -7.113  1.00 31.11           C  
ATOM   4146  CZ  PHE A 536     -28.891  -3.301  -6.168  1.00 31.11           C  
ATOM   4147  N   GLY A 537     -31.531   2.041 -10.820  1.00 25.20           N  
ATOM   4148  CA  GLY A 537     -31.359   3.049 -11.859  1.00 25.20           C  
ATOM   4149  C   GLY A 537     -32.188   4.301 -11.609  1.00 25.20           C  
ATOM   4150  O   GLY A 537     -33.406   4.258 -11.633  1.00 25.20           O  
ATOM   4151  N   GLY A 538     -31.797   5.121 -10.602  1.00 22.44           N  
ATOM   4152  CA  GLY A 538     -31.984   6.559 -10.703  1.00 22.44           C  
ATOM   4153  C   GLY A 538     -30.703   7.312 -10.961  1.00 22.44           C  
ATOM   4154  O   GLY A 538     -29.672   7.027 -10.344  1.00 22.44           O  
ATOM   4155  N   SER A 539     -30.312   7.418 -12.297  1.00 23.30           N  
ATOM   4156  CA  SER A 539     -30.062   8.430 -13.320  1.00 23.30           C  
ATOM   4157  C   SER A 539     -28.891   8.023 -14.203  1.00 23.30           C  
ATOM   4158  CB  SER A 539     -29.781   9.789 -12.672  1.00 23.30           C  
ATOM   4159  O   SER A 539     -27.750   7.973 -13.742  1.00 23.30           O  
ATOM   4160  OG  SER A 539     -28.406   9.922 -12.352  1.00 23.30           O  
ATOM   4161  N   VAL A 540     -28.891   6.945 -15.102  1.00 25.59           N  
ATOM   4162  CA  VAL A 540     -27.859   6.984 -16.141  1.00 25.59           C  
ATOM   4163  C   VAL A 540     -28.516   7.055 -17.516  1.00 25.59           C  
ATOM   4164  CB  VAL A 540     -26.922   5.758 -16.062  1.00 25.59           C  
ATOM   4165  O   VAL A 540     -29.406   6.258 -17.828  1.00 25.59           O  
ATOM   4166  CG1 VAL A 540     -25.703   5.957 -16.938  1.00 25.59           C  
ATOM   4167  CG2 VAL A 540     -26.500   5.504 -14.609  1.00 25.59           C  
ATOM   4168  N   THR A 541     -28.953   8.258 -17.922  1.00 24.62           N  
ATOM   4169  CA  THR A 541     -29.109   8.703 -19.297  1.00 24.62           C  
ATOM   4170  C   THR A 541     -27.891   8.305 -20.125  1.00 24.62           C  
ATOM   4171  CB  THR A 541     -29.297  10.227 -19.375  1.00 24.62           C  
ATOM   4172  O   THR A 541     -26.750   8.570 -19.750  1.00 24.62           O  
ATOM   4173  CG2 THR A 541     -30.766  10.609 -19.156  1.00 24.62           C  
ATOM   4174  OG1 THR A 541     -28.500  10.859 -18.359  1.00 24.62           O  
ATOM   4175  N   GLU A 542     -27.766   7.051 -20.672  1.00 24.30           N  
ATOM   4176  CA  GLU A 542     -27.406   6.809 -22.062  1.00 24.30           C  
ATOM   4177  C   GLU A 542     -27.094   5.336 -22.297  1.00 24.30           C  
ATOM   4178  CB  GLU A 542     -26.203   7.672 -22.469  1.00 24.30           C  
ATOM   4179  O   GLU A 542     -26.359   4.715 -21.516  1.00 24.30           O  
ATOM   4180  CG  GLU A 542     -26.531   9.156 -22.562  1.00 24.30           C  
ATOM   4181  CD  GLU A 542     -25.516   9.938 -23.375  1.00 24.30           C  
ATOM   4182  OE1 GLU A 542     -25.703  11.156 -23.594  1.00 24.30           O  
ATOM   4183  OE2 GLU A 542     -24.516   9.328 -23.812  1.00 24.30           O  
ATOM   4184  N   SER A 543     -28.125   4.473 -22.672  1.00 25.06           N  
ATOM   4185  CA  SER A 543     -28.297   3.574 -23.797  1.00 25.06           C  
ATOM   4186  C   SER A 543     -27.453   2.316 -23.656  1.00 25.06           C  
ATOM   4187  CB  SER A 543     -27.953   4.285 -25.109  1.00 25.06           C  
ATOM   4188  O   SER A 543     -26.219   2.391 -23.609  1.00 25.06           O  
ATOM   4189  OG  SER A 543     -26.578   4.109 -25.438  1.00 25.06           O  
ATOM   4190  N   ASN A 544     -27.844   1.305 -22.703  1.00 26.47           N  
ATOM   4191  CA  ASN A 544     -27.641  -0.088 -23.094  1.00 26.47           C  
ATOM   4192  C   ASN A 544     -28.219  -1.048 -22.062  1.00 26.47           C  
ATOM   4193  CB  ASN A 544     -26.141  -0.367 -23.297  1.00 26.47           C  
ATOM   4194  O   ASN A 544     -27.938  -0.918 -20.859  1.00 26.47           O  
ATOM   4195  CG  ASN A 544     -25.625   0.192 -24.609  1.00 26.47           C  
ATOM   4196  ND2 ASN A 544     -24.297   0.179 -24.766  1.00 26.47           N  
ATOM   4197  OD1 ASN A 544     -26.391   0.634 -25.453  1.00 26.47           O  
ATOM   4198  N   ALA A 545     -29.609  -1.317 -21.938  1.00 28.70           N  
ATOM   4199  CA  ALA A 545     -30.438  -2.475 -21.641  1.00 28.70           C  
ATOM   4200  C   ALA A 545     -30.250  -2.938 -20.203  1.00 28.70           C  
ATOM   4201  CB  ALA A 545     -30.141  -3.615 -22.609  1.00 28.70           C  
ATOM   4202  O   ALA A 545     -29.109  -3.176 -19.766  1.00 28.70           O  
ATOM   4203  N   LEU A 546     -30.828  -2.342 -19.141  1.00 34.53           N  
ATOM   4204  CA  LEU A 546     -31.125  -2.625 -17.734  1.00 34.53           C  
ATOM   4205  C   LEU A 546     -30.812  -4.078 -17.391  1.00 34.53           C  
ATOM   4206  CB  LEU A 546     -32.594  -2.318 -17.422  1.00 34.53           C  
ATOM   4207  O   LEU A 546     -31.266  -4.992 -18.078  1.00 34.53           O  
ATOM   4208  CG  LEU A 546     -32.969  -0.841 -17.359  1.00 34.53           C  
ATOM   4209  CD1 LEU A 546     -34.500  -0.683 -17.484  1.00 34.53           C  
ATOM   4210  CD2 LEU A 546     -32.469  -0.207 -16.062  1.00 34.53           C  
ATOM   4211  N   ASP A 547     -29.578  -4.484 -17.016  1.00 42.47           N  
ATOM   4212  CA  ASP A 547     -29.000  -5.742 -16.531  1.00 42.47           C  
ATOM   4213  C   ASP A 547     -29.984  -6.477 -15.625  1.00 42.47           C  
ATOM   4214  CB  ASP A 547     -27.688  -5.488 -15.797  1.00 42.47           C  
ATOM   4215  O   ASP A 547     -30.422  -5.934 -14.609  1.00 42.47           O  
ATOM   4216  CG  ASP A 547     -26.578  -5.012 -16.719  1.00 42.47           C  
ATOM   4217  OD1 ASP A 547     -26.609  -5.312 -17.922  1.00 42.47           O  
ATOM   4218  OD2 ASP A 547     -25.656  -4.328 -16.219  1.00 42.47           O  
ATOM   4219  N   GLU A 548     -30.984  -7.293 -16.250  1.00 51.25           N  
ATOM   4220  CA  GLU A 548     -31.875  -8.234 -15.570  1.00 51.25           C  
ATOM   4221  C   GLU A 548     -31.078  -9.227 -14.727  1.00 51.25           C  
ATOM   4222  CB  GLU A 548     -32.750  -8.977 -16.594  1.00 51.25           C  
ATOM   4223  O   GLU A 548     -30.031  -9.711 -15.148  1.00 51.25           O  
ATOM   4224  CG  GLU A 548     -33.906  -8.156 -17.125  1.00 51.25           C  
ATOM   4225  CD  GLU A 548     -34.781  -8.922 -18.109  1.00 51.25           C  
ATOM   4226  OE1 GLU A 548     -35.781  -8.359 -18.578  1.00 51.25           O  
ATOM   4227  OE2 GLU A 548     -34.469 -10.094 -18.391  1.00 51.25           O  
ATOM   4228  N   ILE A 549     -31.250  -9.250 -13.281  1.00 53.94           N  
ATOM   4229  CA  ILE A 549     -30.719 -10.305 -12.422  1.00 53.94           C  
ATOM   4230  C   ILE A 549     -31.000 -11.664 -13.047  1.00 53.94           C  
ATOM   4231  CB  ILE A 549     -31.297 -10.219 -11.000  1.00 53.94           C  
ATOM   4232  O   ILE A 549     -32.156 -12.016 -13.273  1.00 53.94           O  
ATOM   4233  CG1 ILE A 549     -30.969  -8.875 -10.352  1.00 53.94           C  
ATOM   4234  CG2 ILE A 549     -30.797 -11.383 -10.141  1.00 53.94           C  
ATOM   4235  CD1 ILE A 549     -31.641  -8.641  -9.008  1.00 53.94           C  
ATOM   4236  N   LYS A 550     -29.922 -12.422 -13.398  1.00 57.94           N  
ATOM   4237  CA  LYS A 550     -30.047 -13.719 -14.062  1.00 57.94           C  
ATOM   4238  C   LYS A 550     -29.984 -14.867 -13.055  1.00 57.94           C  
ATOM   4239  CB  LYS A 550     -28.969 -13.891 -15.125  1.00 57.94           C  
ATOM   4240  O   LYS A 550     -30.734 -15.836 -13.164  1.00 57.94           O  
ATOM   4241  CG  LYS A 550     -29.203 -13.070 -16.391  1.00 57.94           C  
ATOM   4242  CD  LYS A 550     -28.938 -13.883 -17.641  1.00 57.94           C  
ATOM   4243  CE  LYS A 550     -29.203 -13.078 -18.906  1.00 57.94           C  
ATOM   4244  NZ  LYS A 550     -28.969 -13.883 -20.141  1.00 57.94           N  
ATOM   4245  N   TYR A 551     -29.125 -14.672 -11.953  1.00 61.53           N  
ATOM   4246  CA  TYR A 551     -28.969 -15.688 -10.914  1.00 61.53           C  
ATOM   4247  C   TYR A 551     -28.906 -15.047  -9.531  1.00 61.53           C  
ATOM   4248  CB  TYR A 551     -27.703 -16.516 -11.172  1.00 61.53           C  
ATOM   4249  O   TYR A 551     -28.375 -13.945  -9.375  1.00 61.53           O  
ATOM   4250  CG  TYR A 551     -27.531 -16.906 -12.617  1.00 61.53           C  
ATOM   4251  CD1 TYR A 551     -28.312 -17.906 -13.188  1.00 61.53           C  
ATOM   4252  CD2 TYR A 551     -26.562 -16.297 -13.406  1.00 61.53           C  
ATOM   4253  CE1 TYR A 551     -28.156 -18.281 -14.523  1.00 61.53           C  
ATOM   4254  CE2 TYR A 551     -26.391 -16.656 -14.734  1.00 61.53           C  
ATOM   4255  OH  TYR A 551     -27.016 -18.016 -16.594  1.00 61.53           O  
ATOM   4256  CZ  TYR A 551     -27.188 -17.656 -15.281  1.00 61.53           C  
ATOM   4257  N   ILE A 552     -29.422 -15.758  -8.547  1.00 60.97           N  
ATOM   4258  CA  ILE A 552     -29.250 -15.445  -7.137  1.00 60.97           C  
ATOM   4259  C   ILE A 552     -28.562 -16.609  -6.426  1.00 60.97           C  
ATOM   4260  CB  ILE A 552     -30.594 -15.125  -6.465  1.00 60.97           C  
ATOM   4261  O   ILE A 552     -29.000 -17.750  -6.527  1.00 60.97           O  
ATOM   4262  CG1 ILE A 552     -31.234 -13.883  -7.105  1.00 60.97           C  
ATOM   4263  CG2 ILE A 552     -30.422 -14.930  -4.957  1.00 60.97           C  
ATOM   4264  CD1 ILE A 552     -32.625 -13.578  -6.594  1.00 60.97           C  
ATOM   4265  N   PHE A 553     -27.297 -16.234  -5.812  1.00 60.41           N  
ATOM   4266  CA  PHE A 553     -26.609 -17.250  -5.031  1.00 60.41           C  
ATOM   4267  C   PHE A 553     -26.891 -17.062  -3.545  1.00 60.41           C  
ATOM   4268  CB  PHE A 553     -25.109 -17.203  -5.293  1.00 60.41           C  
ATOM   4269  O   PHE A 553     -26.812 -15.953  -3.023  1.00 60.41           O  
ATOM   4270  CG  PHE A 553     -24.703 -17.719  -6.645  1.00 60.41           C  
ATOM   4271  CD1 PHE A 553     -24.484 -19.078  -6.844  1.00 60.41           C  
ATOM   4272  CD2 PHE A 553     -24.547 -16.859  -7.723  1.00 60.41           C  
ATOM   4273  CE1 PHE A 553     -24.125 -19.562  -8.094  1.00 60.41           C  
ATOM   4274  CE2 PHE A 553     -24.172 -17.344  -8.977  1.00 60.41           C  
ATOM   4275  CZ  PHE A 553     -23.953 -18.688  -9.156  1.00 60.41           C  
ATOM   4276  N   ILE A 554     -27.203 -18.172  -2.896  1.00 59.12           N  
ATOM   4277  CA  ILE A 554     -27.500 -18.172  -1.466  1.00 59.12           C  
ATOM   4278  C   ILE A 554     -26.469 -19.031  -0.730  1.00 59.12           C  
ATOM   4279  CB  ILE A 554     -28.922 -18.672  -1.178  1.00 59.12           C  
ATOM   4280  O   ILE A 554     -26.297 -20.203  -1.055  1.00 59.12           O  
ATOM   4281  CG1 ILE A 554     -29.938 -17.891  -2.010  1.00 59.12           C  
ATOM   4282  CG2 ILE A 554     -29.250 -18.562   0.317  1.00 59.12           C  
ATOM   4283  CD1 ILE A 554     -31.281 -18.578  -2.164  1.00 59.12           C  
ATOM   4284  N   GLN A 555     -25.734 -18.312   0.133  1.00 55.22           N  
ATOM   4285  CA  GLN A 555     -24.703 -18.984   0.917  1.00 55.22           C  
ATOM   4286  C   GLN A 555     -25.062 -19.016   2.398  1.00 55.22           C  
ATOM   4287  CB  GLN A 555     -23.344 -18.297   0.726  1.00 55.22           C  
ATOM   4288  O   GLN A 555     -25.562 -18.031   2.941  1.00 55.22           O  
ATOM   4289  CG  GLN A 555     -22.188 -19.031   1.395  1.00 55.22           C  
ATOM   4290  CD  GLN A 555     -20.844 -18.344   1.152  1.00 55.22           C  
ATOM   4291  NE2 GLN A 555     -19.781 -18.969   1.642  1.00 55.22           N  
ATOM   4292  OE1 GLN A 555     -20.781 -17.281   0.531  1.00 55.22           O  
ATOM   4293  N   THR A 556     -24.875 -20.188   2.994  1.00 53.66           N  
ATOM   4294  CA  THR A 556     -25.109 -20.250   4.434  1.00 53.66           C  
ATOM   4295  C   THR A 556     -23.859 -20.750   5.160  1.00 53.66           C  
ATOM   4296  CB  THR A 556     -26.297 -21.172   4.758  1.00 53.66           C  
ATOM   4297  O   THR A 556     -23.000 -21.406   4.559  1.00 53.66           O  
ATOM   4298  CG2 THR A 556     -27.406 -21.016   3.727  1.00 53.66           C  
ATOM   4299  OG1 THR A 556     -25.859 -22.531   4.762  1.00 53.66           O  
ATOM   4300  N   THR A 557     -23.453 -20.312   6.371  1.00 44.75           N  
ATOM   4301  CA  THR A 557     -22.297 -20.609   7.199  1.00 44.75           C  
ATOM   4302  C   THR A 557     -22.516 -21.891   8.008  1.00 44.75           C  
ATOM   4303  CB  THR A 557     -21.969 -19.453   8.156  1.00 44.75           C  
ATOM   4304  O   THR A 557     -21.562 -22.516   8.477  1.00 44.75           O  
ATOM   4305  CG2 THR A 557     -21.297 -18.297   7.414  1.00 44.75           C  
ATOM   4306  OG1 THR A 557     -23.188 -18.984   8.750  1.00 44.75           O  
ATOM   4307  N   TYR A 558     -23.562 -22.938   7.531  1.00 42.75           N  
ATOM   4308  CA  TYR A 558     -23.562 -24.234   8.195  1.00 42.75           C  
ATOM   4309  C   TYR A 558     -24.984 -24.781   8.359  1.00 42.75           C  
ATOM   4310  CB  TYR A 558     -22.875 -24.141   9.562  1.00 42.75           C  
ATOM   4311  O   TYR A 558     -25.828 -24.125   8.984  1.00 42.75           O  
ATOM   4312  CG  TYR A 558     -21.859 -25.219   9.820  1.00 42.75           C  
ATOM   4313  CD1 TYR A 558     -22.203 -26.375  10.539  1.00 42.75           C  
ATOM   4314  CD2 TYR A 558     -20.562 -25.109   9.344  1.00 42.75           C  
ATOM   4315  CE1 TYR A 558     -21.281 -27.375  10.773  1.00 42.75           C  
ATOM   4316  CE2 TYR A 558     -19.625 -26.109   9.578  1.00 42.75           C  
ATOM   4317  OH  TYR A 558     -19.062 -28.234  10.523  1.00 42.75           O  
ATOM   4318  CZ  TYR A 558     -19.984 -27.234  10.289  1.00 42.75           C  
ATOM   4319  N   ALA A 559     -25.578 -25.719   7.398  1.00 44.16           N  
ATOM   4320  CA  ALA A 559     -26.906 -26.266   7.695  1.00 44.16           C  
ATOM   4321  C   ALA A 559     -26.844 -27.781   7.832  1.00 44.16           C  
ATOM   4322  CB  ALA A 559     -27.906 -25.875   6.613  1.00 44.16           C  
ATOM   4323  O   ALA A 559     -26.422 -28.484   6.906  1.00 44.16           O  
ATOM   4324  N   ASN A 560     -26.312 -28.453   8.898  1.00 38.66           N  
ATOM   4325  CA  ASN A 560     -26.094 -29.875   9.062  1.00 38.66           C  
ATOM   4326  C   ASN A 560     -27.281 -30.547   9.773  1.00 38.66           C  
ATOM   4327  CB  ASN A 560     -24.797 -30.156   9.828  1.00 38.66           C  
ATOM   4328  O   ASN A 560     -27.344 -31.766   9.867  1.00 38.66           O  
ATOM   4329  CG  ASN A 560     -23.594 -30.172   8.922  1.00 38.66           C  
ATOM   4330  ND2 ASN A 560     -22.406 -30.266   9.516  1.00 38.66           N  
ATOM   4331  OD1 ASN A 560     -23.703 -30.109   7.691  1.00 38.66           O  
ATOM   4332  N   SER A 561     -28.656 -30.062   9.453  1.00 40.97           N  
ATOM   4333  CA  SER A 561     -29.703 -31.000   9.828  1.00 40.97           C  
ATOM   4334  C   SER A 561     -30.938 -30.281  10.367  1.00 40.97           C  
ATOM   4335  CB  SER A 561     -29.188 -31.984  10.883  1.00 40.97           C  
ATOM   4336  O   SER A 561     -30.812 -29.281  11.078  1.00 40.97           O  
ATOM   4337  OG  SER A 561     -28.797 -31.312  12.062  1.00 40.97           O  
ATOM   4338  N   GLY A 562     -32.125 -30.141   9.531  1.00 42.69           N  
ATOM   4339  CA  GLY A 562     -33.438 -29.656   9.930  1.00 42.69           C  
ATOM   4340  C   GLY A 562     -34.438 -29.641   8.789  1.00 42.69           C  
ATOM   4341  O   GLY A 562     -34.094 -29.938   7.645  1.00 42.69           O  
ATOM   4342  N   ASP A 563     -35.844 -29.750   9.125  1.00 40.81           N  
ATOM   4343  CA  ASP A 563     -37.000 -29.938   8.242  1.00 40.81           C  
ATOM   4344  C   ASP A 563     -37.531 -28.594   7.746  1.00 40.81           C  
ATOM   4345  CB  ASP A 563     -38.094 -30.703   8.953  1.00 40.81           C  
ATOM   4346  O   ASP A 563     -38.562 -28.531   7.062  1.00 40.81           O  
ATOM   4347  CG  ASP A 563     -37.750 -32.156   9.195  1.00 40.81           C  
ATOM   4348  OD1 ASP A 563     -36.875 -32.688   8.492  1.00 40.81           O  
ATOM   4349  OD2 ASP A 563     -38.344 -32.781  10.102  1.00 40.81           O  
ATOM   4350  N   GLY A 564     -36.688 -27.375   8.023  1.00 46.75           N  
ATOM   4351  CA  GLY A 564     -37.031 -26.047   7.559  1.00 46.75           C  
ATOM   4352  C   GLY A 564     -36.594 -25.781   6.129  1.00 46.75           C  
ATOM   4353  O   GLY A 564     -35.562 -26.266   5.684  1.00 46.75           O  
ATOM   4354  N   ARG A 565     -37.750 -25.469   5.223  1.00 56.84           N  
ATOM   4355  CA  ARG A 565     -37.500 -25.266   3.797  1.00 56.84           C  
ATOM   4356  C   ARG A 565     -37.312 -23.781   3.475  1.00 56.84           C  
ATOM   4357  CB  ARG A 565     -38.656 -25.844   2.975  1.00 56.84           C  
ATOM   4358  O   ARG A 565     -38.031 -22.938   4.016  1.00 56.84           O  
ATOM   4359  CG  ARG A 565     -38.812 -27.359   3.096  1.00 56.84           C  
ATOM   4360  CD  ARG A 565     -39.750 -27.922   2.039  1.00 56.84           C  
ATOM   4361  NE  ARG A 565     -40.281 -29.219   2.436  1.00 56.84           N  
ATOM   4362  NH1 ARG A 565     -40.969 -29.812   0.310  1.00 56.84           N  
ATOM   4363  NH2 ARG A 565     -41.312 -31.234   2.072  1.00 56.84           N  
ATOM   4364  CZ  ARG A 565     -40.844 -30.094   1.605  1.00 56.84           C  
ATOM   4365  N   PHE A 566     -36.000 -23.344   3.000  1.00 60.88           N  
ATOM   4366  CA  PHE A 566     -35.781 -22.016   2.457  1.00 60.88           C  
ATOM   4367  C   PHE A 566     -36.438 -21.875   1.082  1.00 60.88           C  
ATOM   4368  CB  PHE A 566     -34.281 -21.719   2.365  1.00 60.88           C  
ATOM   4369  O   PHE A 566     -36.156 -22.672   0.185  1.00 60.88           O  
ATOM   4370  CG  PHE A 566     -33.969 -20.328   1.904  1.00 60.88           C  
ATOM   4371  CD1 PHE A 566     -33.656 -20.062   0.573  1.00 60.88           C  
ATOM   4372  CD2 PHE A 566     -33.969 -19.266   2.803  1.00 60.88           C  
ATOM   4373  CE1 PHE A 566     -33.344 -18.781   0.142  1.00 60.88           C  
ATOM   4374  CE2 PHE A 566     -33.656 -17.969   2.381  1.00 60.88           C  
ATOM   4375  CZ  PHE A 566     -33.375 -17.734   1.050  1.00 60.88           C  
ATOM   4376  N   ILE A 567     -37.406 -20.875   1.024  1.00 62.53           N  
ATOM   4377  CA  ILE A 567     -38.094 -20.656  -0.235  1.00 62.53           C  
ATOM   4378  C   ILE A 567     -37.625 -19.359  -0.874  1.00 62.53           C  
ATOM   4379  CB  ILE A 567     -39.625 -20.609  -0.029  1.00 62.53           C  
ATOM   4380  O   ILE A 567     -37.344 -18.375  -0.176  1.00 62.53           O  
ATOM   4381  CG1 ILE A 567     -40.344 -20.531  -1.381  1.00 62.53           C  
ATOM   4382  CG2 ILE A 567     -40.031 -19.422   0.870  1.00 62.53           C  
ATOM   4383  CD1 ILE A 567     -41.844 -20.812  -1.308  1.00 62.53           C  
ATOM   4384  N   ILE A 568     -37.344 -19.297  -2.062  1.00 65.25           N  
ATOM   4385  CA  ILE A 568     -37.062 -18.109  -2.855  1.00 65.25           C  
ATOM   4386  C   ILE A 568     -37.969 -18.078  -4.090  1.00 65.25           C  
ATOM   4387  CB  ILE A 568     -35.562 -18.047  -3.275  1.00 65.25           C  
ATOM   4388  O   ILE A 568     -38.125 -19.094  -4.758  1.00 65.25           O  
ATOM   4389  CG1 ILE A 568     -35.250 -16.703  -3.934  1.00 65.25           C  
ATOM   4390  CG2 ILE A 568     -35.219 -19.219  -4.211  1.00 65.25           C  
ATOM   4391  CD1 ILE A 568     -33.781 -16.391  -4.004  1.00 65.25           C  
ATOM   4392  N   GLN A 569     -38.656 -16.891  -4.328  1.00 76.81           N  
ATOM   4393  CA  GLN A 569     -39.594 -16.734  -5.430  1.00 76.81           C  
ATOM   4394  C   GLN A 569     -39.281 -15.500  -6.258  1.00 76.81           C  
ATOM   4395  CB  GLN A 569     -41.031 -16.672  -4.902  1.00 76.81           C  
ATOM   4396  O   GLN A 569     -38.906 -14.461  -5.711  1.00 76.81           O  
ATOM   4397  CG  GLN A 569     -41.469 -17.922  -4.172  1.00 76.81           C  
ATOM   4398  CD  GLN A 569     -42.875 -17.781  -3.555  1.00 76.81           C  
ATOM   4399  NE2 GLN A 569     -43.688 -18.797  -3.719  1.00 76.81           N  
ATOM   4400  OE1 GLN A 569     -43.188 -16.766  -2.934  1.00 76.81           O  
ATOM   4401  N   ALA A 570     -39.375 -15.578  -7.500  1.00 75.31           N  
ATOM   4402  CA  ALA A 570     -39.375 -14.438  -8.414  1.00 75.31           C  
ATOM   4403  C   ALA A 570     -40.781 -14.039  -8.805  1.00 75.31           C  
ATOM   4404  CB  ALA A 570     -38.562 -14.766  -9.656  1.00 75.31           C  
ATOM   4405  O   ALA A 570     -41.562 -14.867  -9.273  1.00 75.31           O  
ATOM   4406  N   LEU A 571     -41.125 -12.758  -8.547  1.00 72.62           N  
ATOM   4407  CA  LEU A 571     -42.469 -12.289  -8.805  1.00 72.62           C  
ATOM   4408  C   LEU A 571     -42.500 -11.266  -9.930  1.00 72.62           C  
ATOM   4409  CB  LEU A 571     -43.094 -11.680  -7.535  1.00 72.62           C  
ATOM   4410  O   LEU A 571     -41.531 -10.508 -10.102  1.00 72.62           O  
ATOM   4411  CG  LEU A 571     -43.156 -12.594  -6.309  1.00 72.62           C  
ATOM   4412  CD1 LEU A 571     -42.031 -12.273  -5.344  1.00 72.62           C  
ATOM   4413  CD2 LEU A 571     -44.500 -12.445  -5.613  1.00 72.62           C  
ATOM   4414  N   ASP A 572     -43.531 -11.242 -10.789  1.00 76.50           N  
ATOM   4415  CA  ASP A 572     -43.688 -10.195 -11.797  1.00 76.50           C  
ATOM   4416  C   ASP A 572     -44.250  -8.922 -11.164  1.00 76.50           C  
ATOM   4417  CB  ASP A 572     -44.594 -10.672 -12.922  1.00 76.50           C  
ATOM   4418  O   ASP A 572     -44.438  -8.852  -9.945  1.00 76.50           O  
ATOM   4419  CG  ASP A 572     -46.031 -10.914 -12.469  1.00 76.50           C  
ATOM   4420  OD1 ASP A 572     -46.438 -10.414 -11.391  1.00 76.50           O  
ATOM   4421  OD2 ASP A 572     -46.781 -11.602 -13.203  1.00 76.50           O  
ATOM   4422  N   ALA A 573     -44.438  -7.816 -11.828  1.00 67.62           N  
ATOM   4423  CA  ALA A 573     -44.844  -6.480 -11.422  1.00 67.62           C  
ATOM   4424  C   ALA A 573     -46.219  -6.520 -10.719  1.00 67.62           C  
ATOM   4425  CB  ALA A 573     -44.906  -5.547 -12.625  1.00 67.62           C  
ATOM   4426  O   ALA A 573     -46.500  -5.660  -9.891  1.00 67.62           O  
ATOM   4427  N   SER A 574     -47.094  -7.562 -10.914  1.00 70.38           N  
ATOM   4428  CA  SER A 574     -48.438  -7.707 -10.359  1.00 70.38           C  
ATOM   4429  C   SER A 574     -48.406  -8.555  -9.094  1.00 70.38           C  
ATOM   4430  CB  SER A 574     -49.375  -8.328 -11.391  1.00 70.38           C  
ATOM   4431  O   SER A 574     -49.438  -8.711  -8.430  1.00 70.38           O  
ATOM   4432  OG  SER A 574     -49.031  -9.672 -11.648  1.00 70.38           O  
ATOM   4433  N   GLY A 575     -47.094  -9.109  -8.695  1.00 59.66           N  
ATOM   4434  CA  GLY A 575     -46.969  -9.898  -7.480  1.00 59.66           C  
ATOM   4435  C   GLY A 575     -47.250 -11.375  -7.699  1.00 59.66           C  
ATOM   4436  O   GLY A 575     -47.281 -12.148  -6.746  1.00 59.66           O  
ATOM   4437  N   SER A 576     -47.406 -11.789  -9.031  1.00 74.31           N  
ATOM   4438  CA  SER A 576     -47.562 -13.180  -9.430  1.00 74.31           C  
ATOM   4439  C   SER A 576     -46.219 -13.891  -9.477  1.00 74.31           C  
ATOM   4440  CB  SER A 576     -48.250 -13.281 -10.789  1.00 74.31           C  
ATOM   4441  O   SER A 576     -45.250 -13.336  -9.969  1.00 74.31           O  
ATOM   4442  OG  SER A 576     -49.625 -12.852 -10.703  1.00 74.31           O  
ATOM   4443  N   VAL A 577     -46.125 -15.109  -8.898  1.00 77.62           N  
ATOM   4444  CA  VAL A 577     -44.875 -15.883  -8.828  1.00 77.62           C  
ATOM   4445  C   VAL A 577     -44.500 -16.375 -10.219  1.00 77.62           C  
ATOM   4446  CB  VAL A 577     -45.000 -17.078  -7.855  1.00 77.62           C  
ATOM   4447  O   VAL A 577     -45.281 -17.078 -10.867  1.00 77.62           O  
ATOM   4448  CG1 VAL A 577     -43.719 -17.906  -7.844  1.00 77.62           C  
ATOM   4449  CG2 VAL A 577     -45.344 -16.578  -6.449  1.00 77.62           C  
ATOM   4450  N   LEU A 578     -43.375 -15.938 -10.844  1.00 75.69           N  
ATOM   4451  CA  LEU A 578     -42.844 -16.359 -12.141  1.00 75.69           C  
ATOM   4452  C   LEU A 578     -42.000 -17.625 -12.000  1.00 75.69           C  
ATOM   4453  CB  LEU A 578     -42.000 -15.242 -12.766  1.00 75.69           C  
ATOM   4454  O   LEU A 578     -42.000 -18.484 -12.891  1.00 75.69           O  
ATOM   4455  CG  LEU A 578     -42.719 -13.945 -13.102  1.00 75.69           C  
ATOM   4456  CD1 LEU A 578     -41.750 -12.883 -13.562  1.00 75.69           C  
ATOM   4457  CD2 LEU A 578     -43.781 -14.195 -14.164  1.00 75.69           C  
ATOM   4458  N   SER A 579     -41.312 -17.766 -10.867  1.00 83.38           N  
ATOM   4459  CA  SER A 579     -40.500 -18.922 -10.539  1.00 83.38           C  
ATOM   4460  C   SER A 579     -40.250 -19.031  -9.031  1.00 83.38           C  
ATOM   4461  CB  SER A 579     -39.125 -18.859 -11.258  1.00 83.38           C  
ATOM   4462  O   SER A 579     -40.156 -18.016  -8.344  1.00 83.38           O  
ATOM   4463  OG  SER A 579     -38.312 -19.953 -10.883  1.00 83.38           O  
ATOM   4464  N   SER A 580     -40.188 -20.297  -8.492  1.00 79.56           N  
ATOM   4465  CA  SER A 580     -40.000 -20.562  -7.074  1.00 79.56           C  
ATOM   4466  C   SER A 580     -39.156 -21.812  -6.859  1.00 79.56           C  
ATOM   4467  CB  SER A 580     -41.344 -20.734  -6.367  1.00 79.56           C  
ATOM   4468  O   SER A 580     -39.188 -22.734  -7.680  1.00 79.56           O  
ATOM   4469  OG  SER A 580     -41.969 -21.953  -6.727  1.00 79.56           O  
ATOM   4470  N   ASN A 581     -38.250 -21.734  -5.941  1.00 73.44           N  
ATOM   4471  CA  ASN A 581     -37.500 -22.922  -5.547  1.00 73.44           C  
ATOM   4472  C   ASN A 581     -37.438 -23.078  -4.031  1.00 73.44           C  
ATOM   4473  CB  ASN A 581     -36.062 -22.844  -6.109  1.00 73.44           C  
ATOM   4474  O   ASN A 581     -37.594 -22.094  -3.295  1.00 73.44           O  
ATOM   4475  CG  ASN A 581     -35.500 -24.203  -6.488  1.00 73.44           C  
ATOM   4476  ND2 ASN A 581     -34.406 -24.203  -7.199  1.00 73.44           N  
ATOM   4477  OD1 ASN A 581     -36.094 -25.234  -6.145  1.00 73.44           O  
ATOM   4478  N   TRP A 582     -37.312 -24.406  -3.629  1.00 71.75           N  
ATOM   4479  CA  TRP A 582     -37.188 -24.734  -2.215  1.00 71.75           C  
ATOM   4480  C   TRP A 582     -35.844 -25.391  -1.928  1.00 71.75           C  
ATOM   4481  CB  TRP A 582     -38.344 -25.672  -1.782  1.00 71.75           C  
ATOM   4482  O   TRP A 582     -35.406 -26.250  -2.680  1.00 71.75           O  
ATOM   4483  CG  TRP A 582     -39.719 -25.125  -2.037  1.00 71.75           C  
ATOM   4484  CD1 TRP A 582     -40.406 -25.172  -3.213  1.00 71.75           C  
ATOM   4485  CD2 TRP A 582     -40.531 -24.453  -1.096  1.00 71.75           C  
ATOM   4486  CE2 TRP A 582     -41.750 -24.109  -1.770  1.00 71.75           C  
ATOM   4487  CE3 TRP A 582     -40.406 -24.094   0.253  1.00 71.75           C  
ATOM   4488  NE1 TRP A 582     -41.625 -24.562  -3.057  1.00 71.75           N  
ATOM   4489  CH2 TRP A 582     -42.625 -23.109   0.182  1.00 71.75           C  
ATOM   4490  CZ2 TRP A 582     -42.781 -23.438  -1.138  1.00 71.75           C  
ATOM   4491  CZ3 TRP A 582     -41.438 -23.422   0.880  1.00 71.75           C  
ATOM   4492  N   TYR A 583     -35.156 -24.891  -0.890  1.00 61.75           N  
ATOM   4493  CA  TYR A 583     -33.875 -25.516  -0.542  1.00 61.75           C  
ATOM   4494  C   TYR A 583     -33.906 -26.094   0.864  1.00 61.75           C  
ATOM   4495  CB  TYR A 583     -32.719 -24.500  -0.650  1.00 61.75           C  
ATOM   4496  O   TYR A 583     -34.312 -25.422   1.814  1.00 61.75           O  
ATOM   4497  CG  TYR A 583     -32.594 -23.891  -2.023  1.00 61.75           C  
ATOM   4498  CD1 TYR A 583     -32.000 -24.609  -3.064  1.00 61.75           C  
ATOM   4499  CD2 TYR A 583     -33.031 -22.609  -2.285  1.00 61.75           C  
ATOM   4500  CE1 TYR A 583     -31.859 -24.047  -4.332  1.00 61.75           C  
ATOM   4501  CE2 TYR A 583     -32.906 -22.047  -3.549  1.00 61.75           C  
ATOM   4502  OH  TYR A 583     -32.188 -22.219  -5.816  1.00 61.75           O  
ATOM   4503  CZ  TYR A 583     -32.312 -22.766  -4.566  1.00 61.75           C  
ATOM   4504  N   SER A 584     -33.625 -27.453   0.891  1.00 60.66           N  
ATOM   4505  CA  SER A 584     -33.469 -28.062   2.203  1.00 60.66           C  
ATOM   4506  C   SER A 584     -32.094 -27.734   2.793  1.00 60.66           C  
ATOM   4507  CB  SER A 584     -33.625 -29.578   2.111  1.00 60.66           C  
ATOM   4508  O   SER A 584     -31.141 -27.438   2.057  1.00 60.66           O  
ATOM   4509  OG  SER A 584     -32.500 -30.172   1.470  1.00 60.66           O  
ATOM   4510  N   PRO A 585     -32.062 -27.500   4.090  1.00 52.78           N  
ATOM   4511  CA  PRO A 585     -30.797 -27.219   4.789  1.00 52.78           C  
ATOM   4512  C   PRO A 585     -29.672 -28.172   4.379  1.00 52.78           C  
ATOM   4513  CB  PRO A 585     -31.156 -27.422   6.262  1.00 52.78           C  
ATOM   4514  O   PRO A 585     -28.500 -27.766   4.355  1.00 52.78           O  
ATOM   4515  CG  PRO A 585     -32.625 -27.172   6.324  1.00 52.78           C  
ATOM   4516  CD  PRO A 585     -33.250 -27.609   5.023  1.00 52.78           C  
ATOM   4517  N   GLN A 586     -29.906 -29.312   3.826  1.00 55.03           N  
ATOM   4518  CA  GLN A 586     -28.953 -30.297   3.312  1.00 55.03           C  
ATOM   4519  C   GLN A 586     -28.453 -29.906   1.928  1.00 55.03           C  
ATOM   4520  CB  GLN A 586     -29.594 -31.688   3.258  1.00 55.03           C  
ATOM   4521  O   GLN A 586     -27.406 -30.375   1.486  1.00 55.03           O  
ATOM   4522  CG  GLN A 586     -29.781 -32.344   4.625  1.00 55.03           C  
ATOM   4523  CD  GLN A 586     -30.297 -33.750   4.539  1.00 55.03           C  
ATOM   4524  NE2 GLN A 586     -30.547 -34.375   5.691  1.00 55.03           N  
ATOM   4525  OE1 GLN A 586     -30.453 -34.312   3.445  1.00 55.03           O  
ATOM   4526  N   SER A 587     -29.219 -29.047   1.290  1.00 57.88           N  
ATOM   4527  CA  SER A 587     -28.922 -28.531  -0.042  1.00 57.88           C  
ATOM   4528  C   SER A 587     -27.750 -27.562  -0.009  1.00 57.88           C  
ATOM   4529  CB  SER A 587     -30.156 -27.828  -0.631  1.00 57.88           C  
ATOM   4530  O   SER A 587     -27.109 -27.312  -1.036  1.00 57.88           O  
ATOM   4531  OG  SER A 587     -31.234 -28.734  -0.757  1.00 57.88           O  
ATOM   4532  N   PHE A 588     -27.281 -27.156   1.143  1.00 55.94           N  
ATOM   4533  CA  PHE A 588     -26.203 -26.203   1.394  1.00 55.94           C  
ATOM   4534  C   PHE A 588     -24.953 -26.938   1.884  1.00 55.94           C  
ATOM   4535  CB  PHE A 588     -26.641 -25.156   2.418  1.00 55.94           C  
ATOM   4536  O   PHE A 588     -23.938 -26.297   2.193  1.00 55.94           O  
ATOM   4537  CG  PHE A 588     -27.734 -24.250   1.935  1.00 55.94           C  
ATOM   4538  CD1 PHE A 588     -27.453 -23.141   1.166  1.00 55.94           C  
ATOM   4539  CD2 PHE A 588     -29.062 -24.531   2.250  1.00 55.94           C  
ATOM   4540  CE1 PHE A 588     -28.484 -22.297   0.717  1.00 55.94           C  
ATOM   4541  CE2 PHE A 588     -30.094 -23.703   1.805  1.00 55.94           C  
ATOM   4542  CZ  PHE A 588     -29.797 -22.594   1.039  1.00 55.94           C  
ATOM   4543  N   ASN A 589     -24.859 -28.422   1.837  1.00 51.84           N  
ATOM   4544  CA  ASN A 589     -23.781 -29.281   2.309  1.00 51.84           C  
ATOM   4545  C   ASN A 589     -22.719 -29.484   1.233  1.00 51.84           C  
ATOM   4546  CB  ASN A 589     -24.328 -30.625   2.777  1.00 51.84           C  
ATOM   4547  O   ASN A 589     -23.031 -29.844   0.097  1.00 51.84           O  
ATOM   4548  CG  ASN A 589     -23.359 -31.375   3.678  1.00 51.84           C  
ATOM   4549  ND2 ASN A 589     -23.844 -32.438   4.297  1.00 51.84           N  
ATOM   4550  OD1 ASN A 589     -22.203 -30.984   3.816  1.00 51.84           O  
ATOM   4551  N   SER A 590     -21.375 -28.750   1.392  1.00 43.25           N  
ATOM   4552  CA  SER A 590     -20.188 -29.188   0.682  1.00 43.25           C  
ATOM   4553  C   SER A 590     -19.141 -29.750   1.646  1.00 43.25           C  
ATOM   4554  CB  SER A 590     -19.578 -28.016  -0.109  1.00 43.25           C  
ATOM   4555  O   SER A 590     -19.141 -29.406   2.830  1.00 43.25           O  
ATOM   4556  OG  SER A 590     -18.859 -27.156   0.747  1.00 43.25           O  
ATOM   4557  N   THR A 591     -18.797 -31.188   1.658  1.00 36.47           N  
ATOM   4558  CA  THR A 591     -17.781 -31.984   2.322  1.00 36.47           C  
ATOM   4559  C   THR A 591     -16.516 -31.156   2.545  1.00 36.47           C  
ATOM   4560  CB  THR A 591     -17.438 -33.250   1.508  1.00 36.47           C  
ATOM   4561  O   THR A 591     -15.602 -31.594   3.252  1.00 36.47           O  
ATOM   4562  CG2 THR A 591     -17.422 -34.500   2.393  1.00 36.47           C  
ATOM   4563  OG1 THR A 591     -18.406 -33.406   0.472  1.00 36.47           O  
ATOM   4564  N   PHE A 592     -16.438 -29.797   2.996  1.00 29.17           N  
ATOM   4565  CA  PHE A 592     -15.227 -29.125   3.439  1.00 29.17           C  
ATOM   4566  C   PHE A 592     -15.562 -27.859   4.219  1.00 29.17           C  
ATOM   4567  CB  PHE A 592     -14.328 -28.797   2.244  1.00 29.17           C  
ATOM   4568  O   PHE A 592     -16.562 -27.203   3.941  1.00 29.17           O  
ATOM   4569  CG  PHE A 592     -13.375 -29.891   1.871  1.00 29.17           C  
ATOM   4570  CD1 PHE A 592     -12.148 -30.016   2.514  1.00 29.17           C  
ATOM   4571  CD2 PHE A 592     -13.703 -30.797   0.877  1.00 29.17           C  
ATOM   4572  CE1 PHE A 592     -11.258 -31.031   2.170  1.00 29.17           C  
ATOM   4573  CE2 PHE A 592     -12.820 -31.828   0.529  1.00 29.17           C  
ATOM   4574  CZ  PHE A 592     -11.602 -31.938   1.177  1.00 29.17           C  
ATOM   4575  N   PRO A 593     -14.898 -27.422   5.438  1.00 34.62           N  
ATOM   4576  CA  PRO A 593     -15.219 -26.328   6.367  1.00 34.62           C  
ATOM   4577  C   PRO A 593     -15.125 -24.953   5.723  1.00 34.62           C  
ATOM   4578  CB  PRO A 593     -14.172 -26.500   7.473  1.00 34.62           C  
ATOM   4579  O   PRO A 593     -15.227 -23.938   6.410  1.00 34.62           O  
ATOM   4580  CG  PRO A 593     -12.961 -27.016   6.777  1.00 34.62           C  
ATOM   4581  CD  PRO A 593     -13.305 -27.266   5.336  1.00 34.62           C  
ATOM   4582  N   ILE A 594     -15.766 -24.688   4.414  1.00 33.88           N  
ATOM   4583  CA  ILE A 594     -15.992 -23.359   3.826  1.00 33.88           C  
ATOM   4584  C   ILE A 594     -17.281 -23.391   2.992  1.00 33.88           C  
ATOM   4585  CB  ILE A 594     -14.797 -22.922   2.961  1.00 33.88           C  
ATOM   4586  O   ILE A 594     -17.516 -24.328   2.234  1.00 33.88           O  
ATOM   4587  CG1 ILE A 594     -13.617 -23.891   3.137  1.00 33.88           C  
ATOM   4588  CG2 ILE A 594     -14.383 -21.484   3.307  1.00 33.88           C  
ATOM   4589  CD1 ILE A 594     -12.500 -23.688   2.125  1.00 33.88           C  
ATOM   4590  N   SER A 595     -18.734 -23.234   3.363  1.00 46.44           N  
ATOM   4591  CA  SER A 595     -19.938 -22.531   2.908  1.00 46.44           C  
ATOM   4592  C   SER A 595     -20.516 -23.172   1.652  1.00 46.44           C  
ATOM   4593  CB  SER A 595     -19.609 -21.062   2.635  1.00 46.44           C  
ATOM   4594  O   SER A 595     -19.812 -23.344   0.657  1.00 46.44           O  
ATOM   4595  OG  SER A 595     -18.203 -20.859   2.535  1.00 46.44           O  
ATOM   4596  N   GLY A 596     -21.641 -24.141   1.712  1.00 51.69           N  
ATOM   4597  CA  GLY A 596     -22.453 -24.609   0.589  1.00 51.69           C  
ATOM   4598  C   GLY A 596     -23.344 -23.531   0.007  1.00 51.69           C  
ATOM   4599  O   GLY A 596     -23.688 -22.562   0.690  1.00 51.69           O  
ATOM   4600  N   PHE A 597     -23.297 -23.219  -1.369  1.00 58.12           N  
ATOM   4601  CA  PHE A 597     -24.125 -22.203  -2.021  1.00 58.12           C  
ATOM   4602  C   PHE A 597     -25.203 -22.859  -2.875  1.00 58.12           C  
ATOM   4603  CB  PHE A 597     -23.250 -21.281  -2.887  1.00 58.12           C  
ATOM   4604  O   PHE A 597     -25.047 -24.000  -3.332  1.00 58.12           O  
ATOM   4605  CG  PHE A 597     -22.484 -22.000  -3.955  1.00 58.12           C  
ATOM   4606  CD1 PHE A 597     -21.219 -22.516  -3.689  1.00 58.12           C  
ATOM   4607  CD2 PHE A 597     -23.016 -22.172  -5.227  1.00 58.12           C  
ATOM   4608  CE1 PHE A 597     -20.500 -23.188  -4.676  1.00 58.12           C  
ATOM   4609  CE2 PHE A 597     -22.297 -22.828  -6.219  1.00 58.12           C  
ATOM   4610  CZ  PHE A 597     -21.047 -23.344  -5.941  1.00 58.12           C  
ATOM   4611  N   VAL A 598     -26.469 -22.344  -2.896  1.00 61.34           N  
ATOM   4612  CA  VAL A 598     -27.547 -22.734  -3.811  1.00 61.34           C  
ATOM   4613  C   VAL A 598     -27.844 -21.594  -4.781  1.00 61.34           C  
ATOM   4614  CB  VAL A 598     -28.828 -23.125  -3.047  1.00 61.34           C  
ATOM   4615  O   VAL A 598     -27.625 -20.422  -4.453  1.00 61.34           O  
ATOM   4616  CG1 VAL A 598     -28.609 -24.391  -2.232  1.00 61.34           C  
ATOM   4617  CG2 VAL A 598     -29.281 -21.984  -2.141  1.00 61.34           C  
ATOM   4618  N   ARG A 599     -28.016 -21.906  -5.973  1.00 71.75           N  
ATOM   4619  CA  ARG A 599     -28.266 -20.953  -7.059  1.00 71.75           C  
ATOM   4620  C   ARG A 599     -29.750 -20.922  -7.426  1.00 71.75           C  
ATOM   4621  CB  ARG A 599     -27.438 -21.312  -8.289  1.00 71.75           C  
ATOM   4622  O   ARG A 599     -30.391 -21.969  -7.520  1.00 71.75           O  
ATOM   4623  CG  ARG A 599     -27.719 -20.453  -9.500  1.00 71.75           C  
ATOM   4624  CD  ARG A 599     -27.000 -20.953 -10.742  1.00 71.75           C  
ATOM   4625  NE  ARG A 599     -27.484 -20.312 -11.953  1.00 71.75           N  
ATOM   4626  NH1 ARG A 599     -26.109 -21.500 -13.383  1.00 71.75           N  
ATOM   4627  NH2 ARG A 599     -27.578 -19.938 -14.219  1.00 71.75           N  
ATOM   4628  CZ  ARG A 599     -27.047 -20.594 -13.188  1.00 71.75           C  
ATOM   4629  N   PHE A 600     -30.438 -19.719  -7.508  1.00 70.75           N  
ATOM   4630  CA  PHE A 600     -31.797 -19.484  -7.984  1.00 70.75           C  
ATOM   4631  C   PHE A 600     -31.781 -18.703  -9.305  1.00 70.75           C  
ATOM   4632  CB  PHE A 600     -32.625 -18.719  -6.938  1.00 70.75           C  
ATOM   4633  O   PHE A 600     -31.234 -17.609  -9.375  1.00 70.75           O  
ATOM   4634  CG  PHE A 600     -34.031 -18.469  -7.348  1.00 70.75           C  
ATOM   4635  CD1 PHE A 600     -34.469 -17.203  -7.723  1.00 70.75           C  
ATOM   4636  CD2 PHE A 600     -34.969 -19.500  -7.355  1.00 70.75           C  
ATOM   4637  CE1 PHE A 600     -35.781 -16.969  -8.102  1.00 70.75           C  
ATOM   4638  CE2 PHE A 600     -36.281 -19.281  -7.730  1.00 70.75           C  
ATOM   4639  CZ  PHE A 600     -36.688 -18.000  -8.102  1.00 70.75           C  
ATOM   4640  N   ASP A 601     -32.219 -19.297 -10.359  1.00 80.81           N  
ATOM   4641  CA  ASP A 601     -32.344 -18.656 -11.672  1.00 80.81           C  
ATOM   4642  C   ASP A 601     -33.531 -17.719 -11.727  1.00 80.81           C  
ATOM   4643  CB  ASP A 601     -32.438 -19.719 -12.773  1.00 80.81           C  
ATOM   4644  O   ASP A 601     -34.656 -18.125 -11.477  1.00 80.81           O  
ATOM   4645  CG  ASP A 601     -31.188 -20.562 -12.914  1.00 80.81           C  
ATOM   4646  OD1 ASP A 601     -30.078 -20.047 -12.711  1.00 80.81           O  
ATOM   4647  OD2 ASP A 601     -31.328 -21.766 -13.219  1.00 80.81           O  
ATOM   4648  N   VAL A 602     -33.250 -16.422 -11.969  1.00 73.19           N  
ATOM   4649  CA  VAL A 602     -34.312 -15.422 -12.000  1.00 73.19           C  
ATOM   4650  C   VAL A 602     -34.875 -15.312 -13.414  1.00 73.19           C  
ATOM   4651  CB  VAL A 602     -33.781 -14.039 -11.523  1.00 73.19           C  
ATOM   4652  O   VAL A 602     -34.156 -14.977 -14.359  1.00 73.19           O  
ATOM   4653  CG1 VAL A 602     -34.938 -13.016 -11.523  1.00 73.19           C  
ATOM   4654  CG2 VAL A 602     -33.156 -14.148 -10.141  1.00 73.19           C  
ATOM   4655  N   PRO A 603     -36.219 -15.727 -13.609  1.00 80.44           N  
ATOM   4656  CA  PRO A 603     -36.812 -15.688 -14.938  1.00 80.44           C  
ATOM   4657  C   PRO A 603     -36.938 -14.266 -15.492  1.00 80.44           C  
ATOM   4658  CB  PRO A 603     -38.219 -16.297 -14.703  1.00 80.44           C  
ATOM   4659  O   PRO A 603     -37.031 -13.305 -14.719  1.00 80.44           O  
ATOM   4660  CG  PRO A 603     -38.375 -16.328 -13.219  1.00 80.44           C  
ATOM   4661  CD  PRO A 603     -37.031 -16.031 -12.586  1.00 80.44           C  
ATOM   4662  N   THR A 604     -36.844 -14.148 -16.859  1.00 74.06           N  
ATOM   4663  CA  THR A 604     -37.062 -12.883 -17.547  1.00 74.06           C  
ATOM   4664  C   THR A 604     -38.438 -12.305 -17.188  1.00 74.06           C  
ATOM   4665  CB  THR A 604     -36.969 -13.055 -19.078  1.00 74.06           C  
ATOM   4666  O   THR A 604     -39.438 -13.031 -17.125  1.00 74.06           O  
ATOM   4667  CG2 THR A 604     -37.031 -11.711 -19.797  1.00 74.06           C  
ATOM   4668  OG1 THR A 604     -35.750 -13.711 -19.406  1.00 74.06           O  
ATOM   4669  N   GLY A 605     -38.500 -10.992 -16.719  1.00 68.75           N  
ATOM   4670  CA  GLY A 605     -39.781 -10.406 -16.391  1.00 68.75           C  
ATOM   4671  C   GLY A 605     -40.062 -10.320 -14.891  1.00 68.75           C  
ATOM   4672  O   GLY A 605     -41.094  -9.820 -14.461  1.00 68.75           O  
ATOM   4673  N   ALA A 606     -39.062 -10.953 -14.086  1.00 72.44           N  
ATOM   4674  CA  ALA A 606     -39.125 -10.852 -12.625  1.00 72.44           C  
ATOM   4675  C   ALA A 606     -38.875  -9.422 -12.164  1.00 72.44           C  
ATOM   4676  CB  ALA A 606     -38.125 -11.812 -11.984  1.00 72.44           C  
ATOM   4677  O   ALA A 606     -37.906  -8.797 -12.594  1.00 72.44           O  
ATOM   4678  N   LYS A 607     -39.812  -8.930 -11.328  1.00 62.22           N  
ATOM   4679  CA  LYS A 607     -39.750  -7.547 -10.867  1.00 62.22           C  
ATOM   4680  C   LYS A 607     -39.500  -7.488  -9.359  1.00 62.22           C  
ATOM   4681  CB  LYS A 607     -41.000  -6.777 -11.227  1.00 62.22           C  
ATOM   4682  O   LYS A 607     -38.969  -6.492  -8.844  1.00 62.22           O  
ATOM   4683  CG  LYS A 607     -41.250  -6.648 -12.719  1.00 62.22           C  
ATOM   4684  CD  LYS A 607     -40.156  -5.820 -13.391  1.00 62.22           C  
ATOM   4685  CE  LYS A 607     -40.438  -5.633 -14.875  1.00 62.22           C  
ATOM   4686  NZ  LYS A 607     -39.344  -4.898 -15.562  1.00 62.22           N  
ATOM   4687  N   LYS A 608     -39.750  -8.750  -8.711  1.00 60.78           N  
ATOM   4688  CA  LYS A 608     -39.562  -8.859  -7.266  1.00 60.78           C  
ATOM   4689  C   LYS A 608     -39.062 -10.242  -6.883  1.00 60.78           C  
ATOM   4690  CB  LYS A 608     -40.875  -8.570  -6.535  1.00 60.78           C  
ATOM   4691  O   LYS A 608     -39.375 -11.234  -7.535  1.00 60.78           O  
ATOM   4692  CG  LYS A 608     -41.375  -7.129  -6.652  1.00 60.78           C  
ATOM   4693  CD  LYS A 608     -42.656  -6.902  -5.891  1.00 60.78           C  
ATOM   4694  CE  LYS A 608     -43.250  -5.527  -6.180  1.00 60.78           C  
ATOM   4695  NZ  LYS A 608     -44.562  -5.336  -5.516  1.00 60.78           N  
ATOM   4696  N   ILE A 609     -38.094 -10.328  -5.938  1.00 59.69           N  
ATOM   4697  CA  ILE A 609     -37.656 -11.586  -5.355  1.00 59.69           C  
ATOM   4698  C   ILE A 609     -38.156 -11.695  -3.920  1.00 59.69           C  
ATOM   4699  CB  ILE A 609     -36.125 -11.711  -5.387  1.00 59.69           C  
ATOM   4700  O   ILE A 609     -38.000 -10.773  -3.119  1.00 59.69           O  
ATOM   4701  CG1 ILE A 609     -35.594 -11.617  -6.828  1.00 59.69           C  
ATOM   4702  CG2 ILE A 609     -35.656 -13.016  -4.730  1.00 59.69           C  
ATOM   4703  CD1 ILE A 609     -36.062 -12.750  -7.730  1.00 59.69           C  
ATOM   4704  N   ARG A 610     -38.906 -12.844  -3.691  1.00 58.97           N  
ATOM   4705  CA  ARG A 610     -39.406 -13.195  -2.361  1.00 58.97           C  
ATOM   4706  C   ARG A 610     -38.656 -14.414  -1.816  1.00 58.97           C  
ATOM   4707  CB  ARG A 610     -40.906 -13.469  -2.389  1.00 58.97           C  
ATOM   4708  O   ARG A 610     -38.469 -15.406  -2.525  1.00 58.97           O  
ATOM   4709  CG  ARG A 610     -41.469 -13.891  -1.047  1.00 58.97           C  
ATOM   4710  CD  ARG A 610     -42.906 -14.375  -1.176  1.00 58.97           C  
ATOM   4711  NE  ARG A 610     -43.781 -13.312  -1.643  1.00 58.97           N  
ATOM   4712  NH1 ARG A 610     -45.625 -14.688  -1.917  1.00 58.97           N  
ATOM   4713  NH2 ARG A 610     -45.781 -12.453  -2.395  1.00 58.97           N  
ATOM   4714  CZ  ARG A 610     -45.062 -13.484  -1.983  1.00 58.97           C  
ATOM   4715  N   TYR A 611     -38.094 -14.320  -0.588  1.00 58.19           N  
ATOM   4716  CA  TYR A 611     -37.344 -15.445  -0.036  1.00 58.19           C  
ATOM   4717  C   TYR A 611     -37.562 -15.562   1.467  1.00 58.19           C  
ATOM   4718  CB  TYR A 611     -35.844 -15.289  -0.330  1.00 58.19           C  
ATOM   4719  O   TYR A 611     -37.844 -14.562   2.141  1.00 58.19           O  
ATOM   4720  CG  TYR A 611     -35.250 -14.039   0.258  1.00 58.19           C  
ATOM   4721  CD1 TYR A 611     -35.281 -12.836  -0.440  1.00 58.19           C  
ATOM   4722  CD2 TYR A 611     -34.656 -14.062   1.511  1.00 58.19           C  
ATOM   4723  CE1 TYR A 611     -34.719 -11.680   0.097  1.00 58.19           C  
ATOM   4724  CE2 TYR A 611     -34.094 -12.914   2.057  1.00 58.19           C  
ATOM   4725  OH  TYR A 611     -33.562 -10.586   1.880  1.00 58.19           O  
ATOM   4726  CZ  TYR A 611     -34.125 -11.727   1.344  1.00 58.19           C  
ATOM   4727  N   GLY A 612     -37.500 -16.766   2.023  1.00 53.91           N  
ATOM   4728  CA  GLY A 612     -37.719 -16.953   3.447  1.00 53.91           C  
ATOM   4729  C   GLY A 612     -37.844 -18.422   3.830  1.00 53.91           C  
ATOM   4730  O   GLY A 612     -37.656 -19.312   2.998  1.00 53.91           O  
ATOM   4731  N   PHE A 613     -38.094 -18.719   5.020  1.00 55.91           N  
ATOM   4732  CA  PHE A 613     -38.250 -20.078   5.520  1.00 55.91           C  
ATOM   4733  C   PHE A 613     -39.750 -20.422   5.672  1.00 55.91           C  
ATOM   4734  CB  PHE A 613     -37.531 -20.250   6.859  1.00 55.91           C  
ATOM   4735  O   PHE A 613     -40.531 -19.609   6.137  1.00 55.91           O  
ATOM   4736  CG  PHE A 613     -36.031 -20.141   6.766  1.00 55.91           C  
ATOM   4737  CD1 PHE A 613     -35.281 -21.234   6.379  1.00 55.91           C  
ATOM   4738  CD2 PHE A 613     -35.406 -18.953   7.055  1.00 55.91           C  
ATOM   4739  CE1 PHE A 613     -33.875 -21.141   6.289  1.00 55.91           C  
ATOM   4740  CE2 PHE A 613     -34.031 -18.844   6.969  1.00 55.91           C  
ATOM   4741  CZ  PHE A 613     -33.250 -19.938   6.586  1.00 55.91           C  
ATOM   4742  N   VAL A 614     -40.094 -21.500   4.988  1.00 49.31           N  
ATOM   4743  CA  VAL A 614     -41.500 -21.906   5.047  1.00 49.31           C  
ATOM   4744  C   VAL A 614     -41.625 -23.266   5.738  1.00 49.31           C  
ATOM   4745  CB  VAL A 614     -42.125 -21.969   3.639  1.00 49.31           C  
ATOM   4746  O   VAL A 614     -40.688 -24.078   5.691  1.00 49.31           O  
ATOM   4747  CG1 VAL A 614     -42.312 -20.562   3.062  1.00 49.31           C  
ATOM   4748  CG2 VAL A 614     -41.281 -22.828   2.709  1.00 49.31           C  
ATOM   4749  N   ASN A 615     -42.844 -23.484   6.410  1.00 45.72           N  
ATOM   4750  CA  ASN A 615     -43.250 -24.766   6.973  1.00 45.72           C  
ATOM   4751  C   ASN A 615     -44.250 -25.469   6.059  1.00 45.72           C  
ATOM   4752  CB  ASN A 615     -43.875 -24.562   8.359  1.00 45.72           C  
ATOM   4753  O   ASN A 615     -45.156 -24.844   5.527  1.00 45.72           O  
ATOM   4754  CG  ASN A 615     -44.031 -25.859   9.109  1.00 45.72           C  
ATOM   4755  ND2 ASN A 615     -44.594 -25.781  10.312  1.00 45.72           N  
ATOM   4756  OD1 ASN A 615     -43.688 -26.938   8.617  1.00 45.72           O  
ATOM   4757  N   SER A 616     -43.875 -26.406   5.121  1.00 38.88           N  
ATOM   4758  CA  SER A 616     -44.688 -26.984   4.055  1.00 38.88           C  
ATOM   4759  C   SER A 616     -46.031 -27.484   4.586  1.00 38.88           C  
ATOM   4760  CB  SER A 616     -43.938 -28.141   3.381  1.00 38.88           C  
ATOM   4761  O   SER A 616     -46.125 -28.031   5.688  1.00 38.88           O  
ATOM   4762  OG  SER A 616     -44.188 -29.359   4.055  1.00 38.88           O  
ATOM   4763  N   ALA A 617     -47.250 -27.000   4.223  1.00 33.50           N  
ATOM   4764  CA  ALA A 617     -48.656 -27.281   4.109  1.00 33.50           C  
ATOM   4765  C   ALA A 617     -48.906 -28.641   3.449  1.00 33.50           C  
ATOM   4766  CB  ALA A 617     -49.375 -26.172   3.318  1.00 33.50           C  
ATOM   4767  O   ALA A 617     -49.969 -29.234   3.645  1.00 33.50           O  
ATOM   4768  N   ASN A 618     -48.000 -29.688   3.312  1.00 34.03           N  
ATOM   4769  CA  ASN A 618     -48.281 -31.000   2.754  1.00 34.03           C  
ATOM   4770  C   ASN A 618     -47.531 -32.094   3.525  1.00 34.03           C  
ATOM   4771  CB  ASN A 618     -47.875 -31.047   1.273  1.00 34.03           C  
ATOM   4772  O   ASN A 618     -47.438 -33.250   3.061  1.00 34.03           O  
ATOM   4773  CG  ASN A 618     -48.906 -30.391   0.382  1.00 34.03           C  
ATOM   4774  ND2 ASN A 618     -48.500 -29.984  -0.810  1.00 34.03           N  
ATOM   4775  OD1 ASN A 618     -50.062 -30.234   0.760  1.00 34.03           O  
ATOM   4776  N   TYR A 619     -47.219 -31.891   4.820  1.00 30.98           N  
ATOM   4777  CA  TYR A 619     -46.656 -32.938   5.668  1.00 30.98           C  
ATOM   4778  C   TYR A 619     -47.719 -33.531   6.590  1.00 30.98           C  
ATOM   4779  CB  TYR A 619     -45.469 -32.406   6.496  1.00 30.98           C  
ATOM   4780  O   TYR A 619     -48.406 -32.781   7.301  1.00 30.98           O  
ATOM   4781  CG  TYR A 619     -44.531 -33.469   6.988  1.00 30.98           C  
ATOM   4782  CD1 TYR A 619     -44.594 -33.938   8.305  1.00 30.98           C  
ATOM   4783  CD2 TYR A 619     -43.594 -34.000   6.145  1.00 30.98           C  
ATOM   4784  CE1 TYR A 619     -43.719 -34.906   8.766  1.00 30.98           C  
ATOM   4785  CE2 TYR A 619     -42.719 -35.000   6.594  1.00 30.98           C  
ATOM   4786  OH  TYR A 619     -41.938 -36.406   8.352  1.00 30.98           O  
ATOM   4787  CZ  TYR A 619     -42.781 -35.438   7.902  1.00 30.98           C  
ATOM   4788  N   THR A 620     -48.469 -34.562   6.367  1.00 28.95           N  
ATOM   4789  CA  THR A 620     -49.469 -35.406   7.004  1.00 28.95           C  
ATOM   4790  C   THR A 620     -48.844 -36.281   8.062  1.00 28.95           C  
ATOM   4791  CB  THR A 620     -50.219 -36.250   5.965  1.00 28.95           C  
ATOM   4792  O   THR A 620     -49.531 -37.062   8.711  1.00 28.95           O  
ATOM   4793  CG2 THR A 620     -51.125 -35.406   5.090  1.00 28.95           C  
ATOM   4794  OG1 THR A 620     -49.250 -36.938   5.133  1.00 28.95           O  
ATOM   4795  N   GLY A 621     -47.656 -36.062   8.766  1.00 26.19           N  
ATOM   4796  CA  GLY A 621     -47.062 -36.906   9.781  1.00 26.19           C  
ATOM   4797  C   GLY A 621     -46.875 -36.188  11.102  1.00 26.19           C  
ATOM   4798  O   GLY A 621     -46.812 -34.938  11.148  1.00 26.19           O  
ATOM   4799  N   SER A 622     -47.688 -36.531  12.219  1.00 25.08           N  
ATOM   4800  CA  SER A 622     -47.781 -36.250  13.656  1.00 25.08           C  
ATOM   4801  C   SER A 622     -46.500 -35.594  14.172  1.00 25.08           C  
ATOM   4802  CB  SER A 622     -48.031 -37.562  14.422  1.00 25.08           C  
ATOM   4803  O   SER A 622     -45.406 -36.062  13.898  1.00 25.08           O  
ATOM   4804  OG  SER A 622     -48.031 -37.344  15.820  1.00 25.08           O  
ATOM   4805  N   LEU A 623     -46.344 -34.219  14.164  1.00 26.14           N  
ATOM   4806  CA  LEU A 623     -45.188 -33.469  14.695  1.00 26.14           C  
ATOM   4807  C   LEU A 623     -45.062 -33.688  16.188  1.00 26.14           C  
ATOM   4808  CB  LEU A 623     -45.344 -31.969  14.398  1.00 26.14           C  
ATOM   4809  O   LEU A 623     -45.875 -33.188  16.984  1.00 26.14           O  
ATOM   4810  CG  LEU A 623     -45.000 -31.531  12.969  1.00 26.14           C  
ATOM   4811  CD1 LEU A 623     -45.688 -30.188  12.664  1.00 26.14           C  
ATOM   4812  CD2 LEU A 623     -43.500 -31.438  12.773  1.00 26.14           C  
ATOM   4813  N   ARG A 624     -44.969 -34.969  16.750  1.00 24.95           N  
ATOM   4814  CA  ARG A 624     -44.375 -35.281  18.047  1.00 24.95           C  
ATOM   4815  C   ARG A 624     -42.875 -35.031  18.062  1.00 24.95           C  
ATOM   4816  CB  ARG A 624     -44.688 -36.719  18.438  1.00 24.95           C  
ATOM   4817  O   ARG A 624     -42.188 -35.375  17.094  1.00 24.95           O  
ATOM   4818  CG  ARG A 624     -46.000 -36.875  19.203  1.00 24.95           C  
ATOM   4819  CD  ARG A 624     -46.094 -38.250  19.844  1.00 24.95           C  
ATOM   4820  NE  ARG A 624     -47.469 -38.781  19.766  1.00 24.95           N  
ATOM   4821  NH1 ARG A 624     -47.406 -39.781  21.859  1.00 24.95           N  
ATOM   4822  NH2 ARG A 624     -49.281 -39.938  20.547  1.00 24.95           N  
ATOM   4823  CZ  ARG A 624     -48.062 -39.500  20.719  1.00 24.95           C  
ATOM   4824  N   SER A 625     -42.344 -33.688  17.875  1.00 25.38           N  
ATOM   4825  CA  SER A 625     -40.969 -33.344  18.281  1.00 25.38           C  
ATOM   4826  C   SER A 625     -40.031 -33.281  17.094  1.00 25.38           C  
ATOM   4827  CB  SER A 625     -40.438 -34.344  19.312  1.00 25.38           C  
ATOM   4828  O   SER A 625     -39.656 -34.312  16.531  1.00 25.38           O  
ATOM   4829  OG  SER A 625     -39.031 -34.281  19.406  1.00 25.38           O  
ATOM   4830  N   HIS A 626     -40.219 -32.469  16.000  1.00 27.33           N  
ATOM   4831  CA  HIS A 626     -39.281 -32.469  14.898  1.00 27.33           C  
ATOM   4832  C   HIS A 626     -38.375 -31.250  14.969  1.00 27.33           C  
ATOM   4833  CB  HIS A 626     -40.000 -32.500  13.562  1.00 27.33           C  
ATOM   4834  O   HIS A 626     -38.844 -30.125  15.188  1.00 27.33           O  
ATOM   4835  CG  HIS A 626     -40.625 -33.812  13.250  1.00 27.33           C  
ATOM   4836  CD2 HIS A 626     -41.875 -34.281  13.484  1.00 27.33           C  
ATOM   4837  ND1 HIS A 626     -39.938 -34.844  12.625  1.00 27.33           N  
ATOM   4838  CE1 HIS A 626     -40.750 -35.875  12.484  1.00 27.33           C  
ATOM   4839  NE2 HIS A 626     -41.938 -35.562  13.000  1.00 27.33           N  
ATOM   4840  N   PHE A 627     -37.156 -31.422  15.508  1.00 26.47           N  
ATOM   4841  CA  PHE A 627     -35.812 -30.922  15.805  1.00 26.47           C  
ATOM   4842  C   PHE A 627     -35.281 -30.094  14.656  1.00 26.47           C  
ATOM   4843  CB  PHE A 627     -34.844 -32.094  16.109  1.00 26.47           C  
ATOM   4844  O   PHE A 627     -35.312 -30.516  13.500  1.00 26.47           O  
ATOM   4845  CG  PHE A 627     -35.156 -32.812  17.375  1.00 26.47           C  
ATOM   4846  CD1 PHE A 627     -34.781 -32.312  18.609  1.00 26.47           C  
ATOM   4847  CD2 PHE A 627     -35.844 -34.031  17.344  1.00 26.47           C  
ATOM   4848  CE1 PHE A 627     -35.062 -32.969  19.797  1.00 26.47           C  
ATOM   4849  CE2 PHE A 627     -36.125 -34.719  18.516  1.00 26.47           C  
ATOM   4850  CZ  PHE A 627     -35.750 -34.188  19.750  1.00 26.47           C  
ATOM   4851  N   MET A 628     -35.500 -28.812  14.422  1.00 29.19           N  
ATOM   4852  CA  MET A 628     -34.469 -28.109  13.656  1.00 29.19           C  
ATOM   4853  C   MET A 628     -33.094 -28.250  14.320  1.00 29.19           C  
ATOM   4854  CB  MET A 628     -34.812 -26.641  13.508  1.00 29.19           C  
ATOM   4855  O   MET A 628     -32.781 -27.516  15.250  1.00 29.19           O  
ATOM   4856  CG  MET A 628     -36.062 -26.391  12.664  1.00 29.19           C  
ATOM   4857  SD  MET A 628     -36.344 -24.609  12.312  1.00 29.19           S  
ATOM   4858  CE  MET A 628     -35.000 -24.312  11.102  1.00 29.19           C  
ATOM   4859  N   SER A 629     -32.812 -29.469  14.945  1.00 26.62           N  
ATOM   4860  CA  SER A 629     -31.641 -29.828  15.727  1.00 26.62           C  
ATOM   4861  C   SER A 629     -30.359 -29.594  14.922  1.00 26.62           C  
ATOM   4862  CB  SER A 629     -31.719 -31.281  16.188  1.00 26.62           C  
ATOM   4863  O   SER A 629     -29.281 -29.469  15.500  1.00 26.62           O  
ATOM   4864  OG  SER A 629     -31.500 -32.156  15.109  1.00 26.62           O  
ATOM   4865  N   GLY A 630     -30.375 -29.016  13.695  1.00 27.62           N  
ATOM   4866  CA  GLY A 630     -29.109 -28.844  13.000  1.00 27.62           C  
ATOM   4867  C   GLY A 630     -28.703 -27.391  12.859  1.00 27.62           C  
ATOM   4868  O   GLY A 630     -27.578 -27.078  12.445  1.00 27.62           O  
ATOM   4869  N   PHE A 631     -29.594 -26.438  13.391  1.00 29.73           N  
ATOM   4870  CA  PHE A 631     -29.297 -25.031  13.633  1.00 29.73           C  
ATOM   4871  C   PHE A 631     -28.844 -24.812  15.070  1.00 29.73           C  
ATOM   4872  CB  PHE A 631     -30.516 -24.156  13.320  1.00 29.73           C  
ATOM   4873  O   PHE A 631     -28.453 -23.703  15.445  1.00 29.73           O  
ATOM   4874  CG  PHE A 631     -30.656 -23.797  11.867  1.00 29.73           C  
ATOM   4875  CD1 PHE A 631     -29.953 -22.719  11.344  1.00 29.73           C  
ATOM   4876  CD2 PHE A 631     -31.484 -24.531  11.031  1.00 29.73           C  
ATOM   4877  CE1 PHE A 631     -30.078 -22.375  10.000  1.00 29.73           C  
ATOM   4878  CE2 PHE A 631     -31.609 -24.188   9.688  1.00 29.73           C  
ATOM   4879  CZ  PHE A 631     -30.906 -23.109   9.172  1.00 29.73           C  
ATOM   4880  N   ALA A 632     -28.938 -25.953  15.875  1.00 27.48           N  
ATOM   4881  CA  ALA A 632     -28.906 -26.234  17.312  1.00 27.48           C  
ATOM   4882  C   ALA A 632     -27.484 -26.453  17.797  1.00 27.48           C  
ATOM   4883  CB  ALA A 632     -29.766 -27.453  17.625  1.00 27.48           C  
ATOM   4884  O   ALA A 632     -27.156 -26.156  18.953  1.00 27.48           O  
ATOM   4885  N   TYR A 633     -26.438 -26.281  16.906  1.00 24.34           N  
ATOM   4886  CA  TYR A 633     -25.109 -26.516  17.453  1.00 24.34           C  
ATOM   4887  C   TYR A 633     -24.125 -25.453  17.000  1.00 24.34           C  
ATOM   4888  CB  TYR A 633     -24.594 -27.906  17.047  1.00 24.34           C  
ATOM   4889  O   TYR A 633     -23.078 -25.250  17.609  1.00 24.34           O  
ATOM   4890  CG  TYR A 633     -25.031 -29.000  17.984  1.00 24.34           C  
ATOM   4891  CD1 TYR A 633     -24.344 -29.266  19.156  1.00 24.34           C  
ATOM   4892  CD2 TYR A 633     -26.141 -29.797  17.688  1.00 24.34           C  
ATOM   4893  CE1 TYR A 633     -24.734 -30.281  20.016  1.00 24.34           C  
ATOM   4894  CE2 TYR A 633     -26.547 -30.812  18.531  1.00 24.34           C  
ATOM   4895  OH  TYR A 633     -26.234 -32.062  20.547  1.00 24.34           O  
ATOM   4896  CZ  TYR A 633     -25.844 -31.047  19.703  1.00 24.34           C  
ATOM   4897  N   ASN A 634     -24.641 -24.234  16.297  1.00 27.38           N  
ATOM   4898  CA  ASN A 634     -23.641 -23.250  15.906  1.00 27.38           C  
ATOM   4899  C   ASN A 634     -24.188 -21.828  16.000  1.00 27.38           C  
ATOM   4900  CB  ASN A 634     -23.125 -23.531  14.492  1.00 27.38           C  
ATOM   4901  O   ASN A 634     -25.328 -21.578  15.625  1.00 27.38           O  
ATOM   4902  CG  ASN A 634     -22.016 -24.562  14.469  1.00 27.38           C  
ATOM   4903  ND2 ASN A 634     -22.125 -25.516  13.555  1.00 27.38           N  
ATOM   4904  OD1 ASN A 634     -21.078 -24.516  15.266  1.00 27.38           O  
ATOM   4905  N   LYS A 635     -23.844 -21.000  16.969  1.00 27.48           N  
ATOM   4906  CA  LYS A 635     -23.969 -19.625  17.438  1.00 27.48           C  
ATOM   4907  C   LYS A 635     -23.875 -18.641  16.266  1.00 27.48           C  
ATOM   4908  CB  LYS A 635     -22.891 -19.312  18.484  1.00 27.48           C  
ATOM   4909  O   LYS A 635     -24.172 -17.453  16.422  1.00 27.48           O  
ATOM   4910  CG  LYS A 635     -23.078 -20.047  19.797  1.00 27.48           C  
ATOM   4911  CD  LYS A 635     -22.125 -19.531  20.859  1.00 27.48           C  
ATOM   4912  CE  LYS A 635     -22.234 -20.328  22.156  1.00 27.48           C  
ATOM   4913  NZ  LYS A 635     -21.328 -19.797  23.219  1.00 27.48           N  
ATOM   4914  N   ARG A 636     -23.969 -19.172  14.844  1.00 30.67           N  
ATOM   4915  CA  ARG A 636     -23.797 -18.203  13.766  1.00 30.67           C  
ATOM   4916  C   ARG A 636     -24.328 -18.734  12.445  1.00 30.67           C  
ATOM   4917  CB  ARG A 636     -22.312 -17.828  13.617  1.00 30.67           C  
ATOM   4918  O   ARG A 636     -23.734 -19.656  11.859  1.00 30.67           O  
ATOM   4919  CG  ARG A 636     -21.750 -17.094  14.828  1.00 30.67           C  
ATOM   4920  CD  ARG A 636     -20.312 -16.656  14.586  1.00 30.67           C  
ATOM   4921  NE  ARG A 636     -19.750 -15.977  15.750  1.00 30.67           N  
ATOM   4922  NH1 ARG A 636     -17.656 -15.672  14.828  1.00 30.67           N  
ATOM   4923  NH2 ARG A 636     -18.109 -14.914  16.953  1.00 30.67           N  
ATOM   4924  CZ  ARG A 636     -18.500 -15.523  15.836  1.00 30.67           C  
ATOM   4925  N   PHE A 637     -25.828 -18.703  12.188  1.00 35.59           N  
ATOM   4926  CA  PHE A 637     -26.359 -18.938  10.852  1.00 35.59           C  
ATOM   4927  C   PHE A 637     -26.422 -17.641  10.055  1.00 35.59           C  
ATOM   4928  CB  PHE A 637     -27.766 -19.562  10.938  1.00 35.59           C  
ATOM   4929  O   PHE A 637     -26.984 -16.641  10.508  1.00 35.59           O  
ATOM   4930  CG  PHE A 637     -28.422 -19.750   9.602  1.00 35.59           C  
ATOM   4931  CD1 PHE A 637     -29.312 -18.797   9.117  1.00 35.59           C  
ATOM   4932  CD2 PHE A 637     -28.172 -20.875   8.836  1.00 35.59           C  
ATOM   4933  CE1 PHE A 637     -29.938 -18.969   7.879  1.00 35.59           C  
ATOM   4934  CE2 PHE A 637     -28.781 -21.047   7.598  1.00 35.59           C  
ATOM   4935  CZ  PHE A 637     -29.672 -20.094   7.125  1.00 35.59           C  
ATOM   4936  N   PHE A 638     -25.438 -17.484   9.000  1.00 39.22           N  
ATOM   4937  CA  PHE A 638     -25.453 -16.344   8.086  1.00 39.22           C
[truncated: 43,255 more chars]
