# Supplementary material for: Effect of Structural Trimming on the Therapeutic Efficacy of K2 Capsule Depolymerase’s Klebsiella pneumoniae Phage B1
Source: Antibiotics (Basel). 2026 Jul 17;15(7):698. doi: 10.3390/antibiotics15070698 (PMC13405766; doi:10.3390/antibiotics15070698)
Supplement: Supplementary file 1 [file antibiotics-15-00698-s001.zip › D5_C250_c17a4_unrelaxed_rank_005_alphafold2_ptm_model_1_seed_000.pdb]

MODEL     1                                                                     
ATOM      1  N   MET A   1     -96.000   9.773  21.656  1.00 54.81           N  
ATOM      2  CA  MET A   1     -95.812   9.094  20.375  1.00 54.81           C  
ATOM      3  C   MET A   1     -94.625   9.734  19.594  1.00 54.81           C  
ATOM      4  CB  MET A   1     -97.062   9.125  19.547  1.00 54.81           C  
ATOM      5  O   MET A   1     -94.625  10.953  19.391  1.00 54.81           O  
ATOM      6  CG  MET A   1     -97.125   8.078  18.438  1.00 54.81           C  
ATOM      7  SD  MET A   1     -98.312   6.746  18.781  1.00 54.81           S  
ATOM      8  CE  MET A   1     -99.812   7.430  17.953  1.00 54.81           C  
ATOM      9  N   ALA A   2     -93.375   9.117  19.641  1.00 73.25           N  
ATOM     10  CA  ALA A   2     -92.188   9.656  18.953  1.00 73.25           C  
ATOM     11  C   ALA A   2     -92.438   9.695  17.438  1.00 73.25           C  
ATOM     12  CB  ALA A   2     -90.938   8.828  19.266  1.00 73.25           C  
ATOM     13  O   ALA A   2     -92.938   8.727  16.859  1.00 73.25           O  
ATOM     14  N   LEU A   3     -92.500  11.016  16.812  1.00 85.88           N  
ATOM     15  CA  LEU A   3     -92.688  11.281  15.398  1.00 85.88           C  
ATOM     16  C   LEU A   3     -91.375  11.609  14.703  1.00 85.88           C  
ATOM     17  CB  LEU A   3     -93.688  12.438  15.219  1.00 85.88           C  
ATOM     18  O   LEU A   3     -90.500  12.234  15.297  1.00 85.88           O  
ATOM     19  CG  LEU A   3     -95.125  12.188  15.711  1.00 85.88           C  
ATOM     20  CD1 LEU A   3     -95.875  13.500  15.766  1.00 85.88           C  
ATOM     21  CD2 LEU A   3     -95.812  11.180  14.812  1.00 85.88           C  
ATOM     22  N   TYR A   4     -91.125  10.922  13.523  1.00 89.88           N  
ATOM     23  CA  TYR A   4     -90.062  11.344  12.609  1.00 89.88           C  
ATOM     24  C   TYR A   4     -90.562  12.359  11.609  1.00 89.88           C  
ATOM     25  CB  TYR A   4     -89.500  10.133  11.875  1.00 89.88           C  
ATOM     26  O   TYR A   4     -91.562  12.094  10.891  1.00 89.88           O  
ATOM     27  CG  TYR A   4     -88.312  10.469  10.992  1.00 89.88           C  
ATOM     28  CD1 TYR A   4     -88.500  10.883   9.680  1.00 89.88           C  
ATOM     29  CD2 TYR A   4     -87.000  10.375  11.469  1.00 89.88           C  
ATOM     30  CE1 TYR A   4     -87.438  11.195   8.859  1.00 89.88           C  
ATOM     31  CE2 TYR A   4     -85.938  10.688  10.656  1.00 89.88           C  
ATOM     32  OH  TYR A   4     -85.062  11.398   8.547  1.00 89.88           O  
ATOM     33  CZ  TYR A   4     -86.125  11.094   9.359  1.00 89.88           C  
ATOM     34  N   ARG A   5     -89.812  13.633  11.578  1.00 93.56           N  
ATOM     35  CA  ARG A   5     -90.312  14.695  10.734  1.00 93.56           C  
ATOM     36  C   ARG A   5     -89.250  15.320   9.883  1.00 93.56           C  
ATOM     37  CB  ARG A   5     -91.000  15.773  11.594  1.00 93.56           C  
ATOM     38  O   ARG A   5     -89.500  16.281   9.148  1.00 93.56           O  
ATOM     39  CG  ARG A   5     -92.250  15.281  12.352  1.00 93.56           C  
ATOM     40  CD  ARG A   5     -92.875  16.375  13.195  1.00 93.56           C  
ATOM     41  NE  ARG A   5     -94.000  15.891  13.961  1.00 93.56           N  
ATOM     42  NH1 ARG A   5     -95.562  16.688  12.492  1.00 93.56           N  
ATOM     43  NH2 ARG A   5     -96.250  15.570  14.375  1.00 93.56           N  
ATOM     44  CZ  ARG A   5     -95.250  16.047  13.609  1.00 93.56           C  
ATOM     45  N   GLU A   6     -88.125  14.727   9.906  1.00 92.88           N  
ATOM     46  CA  GLU A   6     -87.000  15.367   9.203  1.00 92.88           C  
ATOM     47  C   GLU A   6     -87.188  15.336   7.691  1.00 92.88           C  
ATOM     48  CB  GLU A   6     -85.688  14.688   9.555  1.00 92.88           C  
ATOM     49  O   GLU A   6     -87.500  14.281   7.117  1.00 92.88           O  
ATOM     50  CG  GLU A   6     -84.438  15.492   9.148  1.00 92.88           C  
ATOM     51  CD  GLU A   6     -83.125  14.914   9.688  1.00 92.88           C  
ATOM     52  OE1 GLU A   6     -82.062  15.430   9.344  1.00 92.88           O  
ATOM     53  OE2 GLU A   6     -83.188  13.930  10.461  1.00 92.88           O  
ATOM     54  N   GLY A   7     -87.125  16.516   7.004  1.00 94.50           N  
ATOM     55  CA  GLY A   7     -87.250  16.688   5.566  1.00 94.50           C  
ATOM     56  C   GLY A   7     -88.688  16.703   5.090  1.00 94.50           C  
ATOM     57  O   GLY A   7     -89.562  16.891   5.891  1.00 94.50           O  
ATOM     58  N   LYS A   8     -88.812  16.641   3.826  1.00 96.56           N  
ATOM     59  CA  LYS A   8     -90.125  16.594   3.188  1.00 96.56           C  
ATOM     60  C   LYS A   8     -90.312  15.312   2.389  1.00 96.56           C  
ATOM     61  CB  LYS A   8     -90.312  17.812   2.277  1.00 96.56           C  
ATOM     62  O   LYS A   8     -89.312  14.664   2.018  1.00 96.56           O  
ATOM     63  CG  LYS A   8     -90.312  19.141   3.010  1.00 96.56           C  
ATOM     64  CD  LYS A   8     -90.875  20.266   2.150  1.00 96.56           C  
ATOM     65  CE  LYS A   8     -90.875  21.609   2.883  1.00 96.56           C  
ATOM     66  NZ  LYS A   8     -92.188  21.938   3.480  1.00 96.56           N  
ATOM     67  N   ALA A   9     -91.562  14.961   2.191  1.00 96.62           N  
ATOM     68  CA  ALA A   9     -91.812  13.727   1.456  1.00 96.62           C  
ATOM     69  C   ALA A   9     -92.875  13.914   0.404  1.00 96.62           C  
ATOM     70  CB  ALA A   9     -92.188  12.602   2.416  1.00 96.62           C  
ATOM     71  O   ALA A   9     -93.812  14.711   0.591  1.00 96.62           O  
ATOM     72  N   ALA A  10     -92.750  13.320  -0.715  1.00 95.62           N  
ATOM     73  CA  ALA A  10     -93.750  13.211  -1.784  1.00 95.62           C  
ATOM     74  C   ALA A  10     -94.062  11.750  -2.074  1.00 95.62           C  
ATOM     75  CB  ALA A  10     -93.250  13.898  -3.049  1.00 95.62           C  
ATOM     76  O   ALA A  10     -93.250  10.867  -1.894  1.00 95.62           O  
ATOM     77  N   MET A  11     -95.375  11.531  -2.469  1.00 95.00           N  
ATOM     78  CA  MET A  11     -95.750  10.164  -2.783  1.00 95.00           C  
ATOM     79  C   MET A  11     -96.312  10.078  -4.195  1.00 95.00           C  
ATOM     80  CB  MET A  11     -96.812   9.664  -1.774  1.00 95.00           C  
ATOM     81  O   MET A  11     -97.188  10.883  -4.586  1.00 95.00           O  
ATOM     82  CG  MET A  11     -97.188   8.211  -1.983  1.00 95.00           C  
ATOM     83  SD  MET A  11     -98.312   7.594  -0.654  1.00 95.00           S  
ATOM     84  CE  MET A  11     -99.750   8.664  -0.908  1.00 95.00           C  
ATOM     85  N   ALA A  12     -95.750   9.133  -5.008  1.00 92.88           N  
ATOM     86  CA  ALA A  12     -96.188   8.867  -6.359  1.00 92.88           C  
ATOM     87  C   ALA A  12     -97.375   7.852  -6.352  1.00 92.88           C  
ATOM     88  CB  ALA A  12     -95.062   8.375  -7.246  1.00 92.88           C  
ATOM     89  O   ALA A  12     -97.562   7.141  -5.363  1.00 92.88           O  
ATOM     90  N   ALA A  13     -98.062   7.793  -7.469  1.00 89.75           N  
ATOM     91  CA  ALA A  13     -99.250   6.941  -7.586  1.00 89.75           C  
ATOM     92  C   ALA A  13     -98.875   5.477  -7.367  1.00 89.75           C  
ATOM     93  CB  ALA A  13     -99.938   7.129  -8.953  1.00 89.75           C  
ATOM     94  O   ALA A  13     -99.750   4.691  -6.902  1.00 89.75           O  
ATOM     95  N   ASP A  14     -97.625   5.094  -7.566  1.00 89.88           N  
ATOM     96  CA  ASP A  14     -97.188   3.697  -7.484  1.00 89.88           C  
ATOM     97  C   ASP A  14     -96.688   3.348  -6.078  1.00 89.88           C  
ATOM     98  CB  ASP A  14     -96.062   3.410  -8.500  1.00 89.88           C  
ATOM     99  O   ASP A  14     -96.312   2.207  -5.812  1.00 89.88           O  
ATOM    100  CG  ASP A  14     -94.812   4.172  -8.211  1.00 89.88           C  
ATOM    101  OD1 ASP A  14     -94.812   5.043  -7.316  1.00 89.88           O  
ATOM    102  OD2 ASP A  14     -93.812   3.898  -8.883  1.00 89.88           O  
ATOM    103  N   GLY A  15     -96.875   4.355  -5.098  1.00 90.62           N  
ATOM    104  CA  GLY A  15     -96.562   4.051  -3.709  1.00 90.62           C  
ATOM    105  C   GLY A  15     -95.125   4.340  -3.344  1.00 90.62           C  
ATOM    106  O   GLY A  15     -94.688   4.051  -2.227  1.00 90.62           O  
ATOM    107  N   THR A  16     -94.375   4.961  -4.324  1.00 94.75           N  
ATOM    108  CA  THR A  16     -93.000   5.406  -4.051  1.00 94.75           C  
ATOM    109  C   THR A  16     -93.000   6.750  -3.330  1.00 94.75           C  
ATOM    110  CB  THR A  16     -92.188   5.520  -5.348  1.00 94.75           C  
ATOM    111  O   THR A  16     -93.562   7.727  -3.830  1.00 94.75           O  
ATOM    112  CG2 THR A  16     -90.750   5.930  -5.055  1.00 94.75           C  
ATOM    113  OG1 THR A  16     -92.188   4.250  -6.016  1.00 94.75           O  
ATOM    114  N   VAL A  17     -92.500   6.715  -2.094  1.00 95.88           N  
ATOM    115  CA  VAL A  17     -92.312   7.941  -1.318  1.00 95.88           C  
ATOM    116  C   VAL A  17     -90.938   8.484  -1.466  1.00 95.88           C  
ATOM    117  CB  VAL A  17     -92.688   7.715   0.174  1.00 95.88           C  
ATOM    118  O   VAL A  17     -89.938   7.758  -1.232  1.00 95.88           O  
ATOM    119  CG1 VAL A  17     -92.562   9.016   0.960  1.00 95.88           C  
ATOM    120  CG2 VAL A  17     -94.062   7.129   0.325  1.00 95.88           C  
ATOM    121  N   THR A  18     -90.875   9.680  -1.995  1.00 96.62           N  
ATOM    122  CA  THR A  18     -89.625  10.328  -2.227  1.00 96.62           C  
ATOM    123  C   THR A  18     -89.375  11.422  -1.188  1.00 96.62           C  
ATOM    124  CB  THR A  18     -89.562  10.938  -3.639  1.00 96.62           C  
ATOM    125  O   THR A  18     -90.188  12.320  -1.012  1.00 96.62           O  
ATOM    126  CG2 THR A  18     -88.125  11.445  -3.947  1.00 96.62           C  
ATOM    127  OG1 THR A  18     -89.875   9.938  -4.602  1.00 96.62           O  
ATOM    128  N   GLY A  19     -88.250  11.305  -0.445  1.00 96.12           N  
ATOM    129  CA  GLY A  19     -87.938  12.281   0.572  1.00 96.12           C  
ATOM    130  C   GLY A  19     -86.875  13.281   0.109  1.00 96.12           C  
ATOM    131  O   GLY A  19     -86.062  12.969  -0.757  1.00 96.12           O  
ATOM    132  N   THR A  20     -87.000  14.492   0.480  1.00 95.12           N  
ATOM    133  CA  THR A  20     -86.000  15.562   0.389  1.00 95.12           C  
ATOM    134  C   THR A  20     -85.500  15.961   1.776  1.00 95.12           C  
ATOM    135  CB  THR A  20     -86.562  16.797  -0.323  1.00 95.12           C  
ATOM    136  O   THR A  20     -86.312  16.266   2.662  1.00 95.12           O  
ATOM    137  CG2 THR A  20     -85.438  17.812  -0.636  1.00 95.12           C  
ATOM    138  OG1 THR A  20     -87.188  16.391  -1.548  1.00 95.12           O  
ATOM    139  N   GLY A  21     -84.188  15.742   1.991  1.00 93.25           N  
ATOM    140  CA  GLY A  21     -83.625  16.094   3.273  1.00 93.25           C  
ATOM    141  C   GLY A  21     -83.938  15.086   4.363  1.00 93.25           C  
ATOM    142  O   GLY A  21     -83.938  15.422   5.547  1.00 93.25           O  
ATOM    143  N   THR A  22     -84.312  13.789   3.877  1.00 94.81           N  
ATOM    144  CA  THR A  22     -84.625  12.727   4.824  1.00 94.81           C  
ATOM    145  C   THR A  22     -83.438  11.789   4.996  1.00 94.81           C  
ATOM    146  CB  THR A  22     -85.875  11.922   4.371  1.00 94.81           C  
ATOM    147  O   THR A  22     -82.562  11.750   4.148  1.00 94.81           O  
ATOM    148  CG2 THR A  22     -87.062  12.828   4.211  1.00 94.81           C  
ATOM    149  OG1 THR A  22     -85.562  11.297   3.113  1.00 94.81           O  
ATOM    150  N   LYS A  23     -83.312  11.141   6.145  1.00 93.12           N  
ATOM    151  CA  LYS A  23     -82.375  10.094   6.477  1.00 93.12           C  
ATOM    152  C   LYS A  23     -83.125   8.844   6.980  1.00 93.12           C  
ATOM    153  CB  LYS A  23     -81.375  10.586   7.523  1.00 93.12           C  
ATOM    154  O   LYS A  23     -82.875   8.422   8.125  1.00 93.12           O  
ATOM    155  CG  LYS A  23     -80.500  11.734   7.047  1.00 93.12           C  
ATOM    156  CD  LYS A  23     -79.438  12.078   8.070  1.00 93.12           C  
ATOM    157  CE  LYS A  23     -78.562  13.219   7.594  1.00 93.12           C  
ATOM    158  NZ  LYS A  23     -77.500  13.539   8.586  1.00 93.12           N  
ATOM    159  N   TRP A  24     -84.000   8.258   6.121  1.00 93.25           N  
ATOM    160  CA  TRP A  24     -84.875   7.211   6.547  1.00 93.25           C  
ATOM    161  C   TRP A  24     -84.125   5.910   6.836  1.00 93.25           C  
ATOM    162  CB  TRP A  24     -85.938   6.973   5.477  1.00 93.25           C  
ATOM    163  O   TRP A  24     -84.562   5.113   7.672  1.00 93.25           O  
ATOM    164  CG  TRP A  24     -86.938   8.102   5.324  1.00 93.25           C  
ATOM    165  CD1 TRP A  24     -87.312   8.992   6.289  1.00 93.25           C  
ATOM    166  CD2 TRP A  24     -87.625   8.461   4.137  1.00 93.25           C  
ATOM    167  CE2 TRP A  24     -88.438   9.586   4.453  1.00 93.25           C  
ATOM    168  CE3 TRP A  24     -87.688   7.945   2.836  1.00 93.25           C  
ATOM    169  NE1 TRP A  24     -88.250   9.891   5.770  1.00 93.25           N  
ATOM    170  CH2 TRP A  24     -89.312   9.672   2.246  1.00 93.25           C  
ATOM    171  CZ2 TRP A  24     -89.312  10.195   3.514  1.00 93.25           C  
ATOM    172  CZ3 TRP A  24     -88.500   8.555   1.901  1.00 93.25           C  
ATOM    173  N   GLN A  25     -83.000   5.691   6.266  1.00 89.94           N  
ATOM    174  CA  GLN A  25     -82.250   4.441   6.434  1.00 89.94           C  
ATOM    175  C   GLN A  25     -81.312   4.523   7.613  1.00 89.94           C  
ATOM    176  CB  GLN A  25     -81.500   4.094   5.156  1.00 89.94           C  
ATOM    177  O   GLN A  25     -80.750   3.518   8.023  1.00 89.94           O  
ATOM    178  CG  GLN A  25     -81.188   2.615   5.020  1.00 89.94           C  
ATOM    179  CD  GLN A  25     -80.438   2.295   3.734  1.00 89.94           C  
ATOM    180  NE2 GLN A  25     -79.500   1.331   3.797  1.00 89.94           N  
ATOM    181  OE1 GLN A  25     -80.688   2.908   2.691  1.00 89.94           O  
ATOM    182  N   SER A  26     -81.250   5.777   8.141  1.00 84.31           N  
ATOM    183  CA  SER A  26     -80.375   5.926   9.297  1.00 84.31           C  
ATOM    184  C   SER A  26     -80.812   5.027  10.445  1.00 84.31           C  
ATOM    185  CB  SER A  26     -80.312   7.383   9.758  1.00 84.31           C  
ATOM    186  O   SER A  26     -82.000   4.859  10.688  1.00 84.31           O  
ATOM    187  OG  SER A  26     -79.625   7.508  10.984  1.00 84.31           O  
ATOM    188  N   SER A  27     -79.875   4.359  11.031  1.00 70.31           N  
ATOM    189  CA  SER A  27     -80.062   3.438  12.141  1.00 70.31           C  
ATOM    190  C   SER A  27     -80.750   4.141  13.312  1.00 70.31           C  
ATOM    191  CB  SER A  27     -78.750   2.818  12.594  1.00 70.31           C  
ATOM    192  O   SER A  27     -81.500   3.516  14.070  1.00 70.31           O  
ATOM    193  OG  SER A  27     -78.188   2.064  11.547  1.00 70.31           O  
ATOM    194  N   LEU A  28     -80.812   5.441  13.375  1.00 70.38           N  
ATOM    195  CA  LEU A  28     -81.312   6.227  14.484  1.00 70.38           C  
ATOM    196  C   LEU A  28     -82.750   6.715  14.188  1.00 70.38           C  
ATOM    197  CB  LEU A  28     -80.375   7.418  14.781  1.00 70.38           C  
ATOM    198  O   LEU A  28     -83.438   7.246  15.070  1.00 70.38           O  
ATOM    199  CG  LEU A  28     -79.062   7.094  15.391  1.00 70.38           C  
ATOM    200  CD1 LEU A  28     -78.188   8.352  15.484  1.00 70.38           C  
ATOM    201  CD2 LEU A  28     -79.188   6.449  16.766  1.00 70.38           C  
ATOM    202  N   SER A  29     -83.250   6.574  12.836  1.00 79.12           N  
ATOM    203  CA  SER A  29     -84.562   7.043  12.414  1.00 79.12           C  
ATOM    204  C   SER A  29     -85.625   6.133  12.945  1.00 79.12           C  
ATOM    205  CB  SER A  29     -84.625   7.121  10.891  1.00 79.12           C  
ATOM    206  O   SER A  29     -86.812   6.566  13.102  1.00 79.12           O  
ATOM    207  OG  SER A  29     -84.562   5.824  10.320  1.00 79.12           O  
ATOM    208  N   LEU A  30     -85.375   4.910  13.320  1.00 78.88           N  
ATOM    209  CA  LEU A  30     -86.250   3.881  13.875  1.00 78.88           C  
ATOM    210  C   LEU A  30     -87.438   3.625  12.953  1.00 78.88           C  
ATOM    211  CB  LEU A  30     -86.750   4.285  15.266  1.00 78.88           C  
ATOM    212  O   LEU A  30     -88.438   3.082  13.383  1.00 78.88           O  
ATOM    213  CG  LEU A  30     -85.688   4.418  16.344  1.00 78.88           C  
ATOM    214  CD1 LEU A  30     -86.312   4.895  17.656  1.00 78.88           C  
ATOM    215  CD2 LEU A  30     -84.938   3.094  16.562  1.00 78.88           C  
ATOM    216  N   ILE A  31     -87.438   4.070  11.695  1.00 86.94           N  
ATOM    217  CA  ILE A  31     -88.500   3.826  10.688  1.00 86.94           C  
ATOM    218  C   ILE A  31     -88.375   2.391  10.180  1.00 86.94           C  
ATOM    219  CB  ILE A  31     -88.375   4.824   9.508  1.00 86.94           C  
ATOM    220  O   ILE A  31     -87.312   1.946   9.781  1.00 86.94           O  
ATOM    221  CG1 ILE A  31     -88.500   6.266  10.023  1.00 86.94           C  
ATOM    222  CG2 ILE A  31     -89.438   4.539   8.453  1.00 86.94           C  
ATOM    223  CD1 ILE A  31     -88.125   7.316   8.984  1.00 86.94           C  
ATOM    224  N   ARG A  32     -89.438   1.569  10.172  1.00 83.94           N  
ATOM    225  CA  ARG A  32     -89.438   0.162   9.789  1.00 83.94           C  
ATOM    226  C   ARG A  32     -90.688  -0.156   8.953  1.00 83.94           C  
ATOM    227  CB  ARG A  32     -89.375  -0.736  11.023  1.00 83.94           C  
ATOM    228  O   ARG A  32     -91.625   0.607   8.945  1.00 83.94           O  
ATOM    229  CG  ARG A  32     -90.562  -0.510  11.984  1.00 83.94           C  
ATOM    230  CD  ARG A  32     -90.312  -1.245  13.305  1.00 83.94           C  
ATOM    231  NE  ARG A  32     -91.500  -1.081  14.195  1.00 83.94           N  
ATOM    232  NH1 ARG A  32     -90.625   0.788  15.266  1.00 83.94           N  
ATOM    233  NH2 ARG A  32     -92.688  -0.063  15.867  1.00 83.94           N  
ATOM    234  CZ  ARG A  32     -91.625  -0.119  15.109  1.00 83.94           C  
ATOM    235  N   PRO A  33     -90.562  -1.403   8.117  1.00 86.75           N  
ATOM    236  CA  PRO A  33     -91.812  -1.865   7.473  1.00 86.75           C  
ATOM    237  C   PRO A  33     -93.000  -2.012   8.453  1.00 86.75           C  
ATOM    238  CB  PRO A  33     -91.438  -3.225   6.891  1.00 86.75           C  
ATOM    239  O   PRO A  33     -92.812  -2.527   9.555  1.00 86.75           O  
ATOM    240  CG  PRO A  33     -89.938  -3.123   6.656  1.00 86.75           C  
ATOM    241  CD  PRO A  33     -89.312  -2.297   7.758  1.00 86.75           C  
ATOM    242  N   GLY A  34     -94.062  -1.266   8.188  1.00 85.44           N  
ATOM    243  CA  GLY A  34     -95.250  -1.311   9.062  1.00 85.44           C  
ATOM    244  C   GLY A  34     -95.500   0.021   9.727  1.00 85.44           C  
ATOM    245  O   GLY A  34     -96.625   0.230  10.242  1.00 85.44           O  
ATOM    246  N   ALA A  35     -94.500   0.938   9.711  1.00 87.75           N  
ATOM    247  CA  ALA A  35     -94.688   2.285  10.227  1.00 87.75           C  
ATOM    248  C   ALA A  35     -95.688   3.049   9.352  1.00 87.75           C  
ATOM    249  CB  ALA A  35     -93.375   3.049  10.320  1.00 87.75           C  
ATOM    250  O   ALA A  35     -95.812   2.807   8.148  1.00 87.75           O  
ATOM    251  N   THR A  36     -96.438   3.912  10.039  1.00 90.81           N  
ATOM    252  CA  THR A  36     -97.438   4.719   9.320  1.00 90.81           C  
ATOM    253  C   THR A  36     -96.875   6.094   8.977  1.00 90.81           C  
ATOM    254  CB  THR A  36     -98.750   4.891  10.141  1.00 90.81           C  
ATOM    255  O   THR A  36     -96.312   6.773   9.844  1.00 90.81           O  
ATOM    256  CG2 THR A  36     -99.750   5.711   9.375  1.00 90.81           C  
ATOM    257  OG1 THR A  36     -99.250   3.600  10.430  1.00 90.81           O  
ATOM    258  N   ILE A  37     -96.812   6.410   7.629  1.00 92.88           N  
ATOM    259  CA  ILE A  37     -96.438   7.754   7.223  1.00 92.88           C  
ATOM    260  C   ILE A  37     -97.625   8.594   6.945  1.00 92.88           C  
ATOM    261  CB  ILE A  37     -95.500   7.719   5.973  1.00 92.88           C  
ATOM    262  O   ILE A  37     -98.625   8.125   6.293  1.00 92.88           O  
ATOM    263  CG1 ILE A  37     -95.062   9.141   5.582  1.00 92.88           C  
ATOM    264  CG2 ILE A  37     -96.188   7.020   4.809  1.00 92.88           C  
ATOM    265  CD1 ILE A  37     -93.938   9.195   4.578  1.00 92.88           C  
ATOM    266  N   MET A  38     -97.688   9.828   7.625  1.00 93.44           N  
ATOM    267  CA  MET A  38     -98.750  10.797   7.441  1.00 93.44           C  
ATOM    268  C   MET A  38     -98.250  12.016   6.664  1.00 93.44           C  
ATOM    269  CB  MET A  38     -99.312  11.227   8.797  1.00 93.44           C  
ATOM    270  O   MET A  38     -97.250  12.656   7.055  1.00 93.44           O  
ATOM    271  CG  MET A  38     -99.938  10.102   9.570  1.00 93.44           C  
ATOM    272  SD  MET A  38    -100.688  10.664  11.172  1.00 93.44           S  
ATOM    273  CE  MET A  38     -99.125  10.844  12.148  1.00 93.44           C  
ATOM    274  N   PHE A  39     -98.938  12.219   5.488  1.00 94.44           N  
ATOM    275  CA  PHE A  39     -98.625  13.422   4.723  1.00 94.44           C  
ATOM    276  C   PHE A  39     -99.500  14.586   5.152  1.00 94.44           C  
ATOM    277  CB  PHE A  39     -98.750  13.164   3.221  1.00 94.44           C  
ATOM    278  O   PHE A  39    -100.688  14.500   5.109  1.00 94.44           O  
ATOM    279  CG  PHE A  39     -97.875  12.094   2.682  1.00 94.44           C  
ATOM    280  CD1 PHE A  39     -96.625  12.430   2.148  1.00 94.44           C  
ATOM    281  CD2 PHE A  39     -98.250  10.758   2.709  1.00 94.44           C  
ATOM    282  CE1 PHE A  39     -95.750  11.445   1.647  1.00 94.44           C  
ATOM    283  CE2 PHE A  39     -97.375   9.773   2.209  1.00 94.44           C  
ATOM    284  CZ  PHE A  39     -96.188  10.117   1.680  1.00 94.44           C  
ATOM    285  N   LEU A  40     -98.875  15.664   5.777  1.00 93.38           N  
ATOM    286  CA  LEU A  40     -99.562  16.797   6.324  1.00 93.38           C  
ATOM    287  C   LEU A  40    -100.125  17.703   5.207  1.00 93.38           C  
ATOM    288  CB  LEU A  40     -98.688  17.609   7.273  1.00 93.38           C  
ATOM    289  O   LEU A  40     -99.812  18.891   5.160  1.00 93.38           O  
ATOM    290  CG  LEU A  40     -98.125  16.844   8.469  1.00 93.38           C  
ATOM    291  CD1 LEU A  40     -97.250  17.766   9.297  1.00 93.38           C  
ATOM    292  CD2 LEU A  40     -99.250  16.281   9.328  1.00 93.38           C  
ATOM    293  N   SER A  41    -100.750  17.062   4.188  1.00 90.81           N  
ATOM    294  CA  SER A  41    -101.438  17.703   3.078  1.00 90.81           C  
ATOM    295  C   SER A  41    -102.875  17.938   3.422  1.00 90.81           C  
ATOM    296  CB  SER A  41    -101.312  16.844   1.817  1.00 90.81           C  
ATOM    297  O   SER A  41    -103.375  17.469   4.461  1.00 90.81           O  
ATOM    298  OG  SER A  41    -102.000  15.594   2.002  1.00 90.81           O  
ATOM    299  N   SER A  42    -103.625  18.812   2.861  1.00 89.50           N  
ATOM    300  CA  SER A  42    -105.062  19.000   3.008  1.00 89.50           C  
ATOM    301  C   SER A  42    -105.812  18.484   1.791  1.00 89.50           C  
ATOM    302  CB  SER A  42    -105.375  20.484   3.223  1.00 89.50           C  
ATOM    303  O   SER A  42    -105.750  19.078   0.713  1.00 89.50           O  
ATOM    304  OG  SER A  42    -106.750  20.672   3.543  1.00 89.50           O  
ATOM    305  N   PRO A  43    -106.500  17.297   1.807  1.00 89.75           N  
ATOM    306  CA  PRO A  43    -106.750  16.438   2.967  1.00 89.75           C  
ATOM    307  C   PRO A  43    -105.562  15.578   3.322  1.00 89.75           C  
ATOM    308  CB  PRO A  43    -107.938  15.562   2.521  1.00 89.75           C  
ATOM    309  O   PRO A  43    -104.688  15.367   2.482  1.00 89.75           O  
ATOM    310  CG  PRO A  43    -107.812  15.484   1.034  1.00 89.75           C  
ATOM    311  CD  PRO A  43    -107.188  16.750   0.544  1.00 89.75           C  
ATOM    312  N   ILE A  44    -105.375  15.219   4.676  1.00 91.06           N  
ATOM    313  CA  ILE A  44    -104.250  14.398   5.137  1.00 91.06           C  
ATOM    314  C   ILE A  44    -104.250  13.031   4.453  1.00 91.06           C  
ATOM    315  CB  ILE A  44    -104.250  14.234   6.672  1.00 91.06           C  
ATOM    316  O   ILE A  44    -105.312  12.414   4.363  1.00 91.06           O  
ATOM    317  CG1 ILE A  44    -104.000  15.570   7.359  1.00 91.06           C  
ATOM    318  CG2 ILE A  44    -103.250  13.172   7.109  1.00 91.06           C  
ATOM    319  CD1 ILE A  44    -104.188  15.555   8.867  1.00 91.06           C  
ATOM    320  N   GLN A  45    -103.062  12.641   3.887  1.00 92.44           N  
ATOM    321  CA  GLN A  45    -102.938  11.320   3.273  1.00 92.44           C  
ATOM    322  C   GLN A  45    -102.062  10.422   4.098  1.00 92.44           C  
ATOM    323  CB  GLN A  45    -102.438  11.445   1.844  1.00 92.44           C  
ATOM    324  O   GLN A  45    -101.062  10.883   4.672  1.00 92.44           O  
ATOM    325  CG  GLN A  45    -103.375  12.180   0.901  1.00 92.44           C  
ATOM    326  CD  GLN A  45    -104.625  11.398   0.587  1.00 92.44           C  
ATOM    327  NE2 GLN A  45    -105.688  12.102   0.248  1.00 92.44           N  
ATOM    328  OE1 GLN A  45    -104.625  10.164   0.649  1.00 92.44           O  
ATOM    329  N   MET A  46    -102.438   9.125   4.207  1.00 91.50           N  
ATOM    330  CA  MET A  46    -101.625   8.188   5.000  1.00 91.50           C  
ATOM    331  C   MET A  46    -101.188   6.973   4.164  1.00 91.50           C  
ATOM    332  CB  MET A  46    -102.375   7.730   6.234  1.00 91.50           C  
ATOM    333  O   MET A  46    -101.938   6.566   3.260  1.00 91.50           O  
ATOM    334  CG  MET A  46    -102.750   8.852   7.199  1.00 91.50           C  
ATOM    335  SD  MET A  46    -103.688   8.281   8.648  1.00 91.50           S  
ATOM    336  CE  MET A  46    -105.312   7.953   7.855  1.00 91.50           C  
ATOM    337  N   ALA A  47    -100.062   6.453   4.461  1.00 91.75           N  
ATOM    338  CA  ALA A  47     -99.562   5.223   3.855  1.00 91.75           C  
ATOM    339  C   ALA A  47     -98.750   4.398   4.863  1.00 91.75           C  
ATOM    340  CB  ALA A  47     -98.688   5.535   2.629  1.00 91.75           C  
ATOM    341  O   ALA A  47     -98.375   4.906   5.914  1.00 91.75           O  
ATOM    342  N   VAL A  48     -98.625   3.115   4.621  1.00 91.94           N  
ATOM    343  CA  VAL A  48     -97.812   2.217   5.473  1.00 91.94           C  
ATOM    344  C   VAL A  48     -96.500   1.860   4.789  1.00 91.94           C  
ATOM    345  CB  VAL A  48     -98.625   0.933   5.809  1.00 91.94           C  
ATOM    346  O   VAL A  48     -96.500   1.554   3.594  1.00 91.94           O  
ATOM    347  CG1 VAL A  48     -97.812  -0.002   6.684  1.00 91.94           C  
ATOM    348  CG2 VAL A  48     -99.938   1.282   6.500  1.00 91.94           C  
ATOM    349  N   VAL A  49     -95.500   1.906   5.574  1.00 92.12           N  
ATOM    350  CA  VAL A  49     -94.125   1.653   5.031  1.00 92.12           C  
ATOM    351  C   VAL A  49     -94.000   0.164   4.738  1.00 92.12           C  
ATOM    352  CB  VAL A  49     -93.062   2.133   6.000  1.00 92.12           C  
ATOM    353  O   VAL A  49     -94.125  -0.671   5.633  1.00 92.12           O  
ATOM    354  CG1 VAL A  49     -91.625   1.769   5.461  1.00 92.12           C  
ATOM    355  CG2 VAL A  49     -93.125   3.639   6.227  1.00 92.12           C  
ATOM    356  N   ASN A  50     -93.812  -0.166   3.486  1.00 92.19           N  
ATOM    357  CA  ASN A  50     -93.500  -1.531   3.066  1.00 92.19           C  
ATOM    358  C   ASN A  50     -92.000  -1.844   3.176  1.00 92.19           C  
ATOM    359  CB  ASN A  50     -94.000  -1.770   1.636  1.00 92.19           C  
ATOM    360  O   ASN A  50     -91.625  -2.898   3.688  1.00 92.19           O  
ATOM    361  CG  ASN A  50     -93.812  -3.205   1.187  1.00 92.19           C  
ATOM    362  ND2 ASN A  50     -93.375  -3.385  -0.045  1.00 92.19           N  
ATOM    363  OD1 ASN A  50     -94.062  -4.145   1.938  1.00 92.19           O  
ATOM    364  N   LYS A  51     -91.250  -1.018   2.613  1.00 92.50           N  
ATOM    365  CA  LYS A  51     -89.750  -1.165   2.598  1.00 92.50           C  
ATOM    366  C   LYS A  51     -89.062   0.195   2.574  1.00 92.50           C  
ATOM    367  CB  LYS A  51     -89.312  -1.998   1.394  1.00 92.50           C  
ATOM    368  O   LYS A  51     -89.500   1.092   1.832  1.00 92.50           O  
ATOM    369  CG  LYS A  51     -87.812  -2.295   1.361  1.00 92.50           C  
ATOM    370  CD  LYS A  51     -87.500  -3.176   0.174  1.00 92.50           C  
ATOM    371  CE  LYS A  51     -86.000  -3.459   0.129  1.00 92.50           C  
ATOM    372  NZ  LYS A  51     -85.625  -4.352  -1.014  1.00 92.50           N  
ATOM    373  N   VAL A  52     -88.062   0.366   3.504  1.00 92.75           N  
ATOM    374  CA  VAL A  52     -87.250   1.543   3.418  1.00 92.75           C  
ATOM    375  C   VAL A  52     -86.062   1.258   2.484  1.00 92.75           C  
ATOM    376  CB  VAL A  52     -86.688   1.975   4.809  1.00 92.75           C  
ATOM    377  O   VAL A  52     -85.125   0.480   2.824  1.00 92.75           O  
ATOM    378  CG1 VAL A  52     -85.875   3.252   4.703  1.00 92.75           C  
ATOM    379  CG2 VAL A  52     -87.875   2.170   5.773  1.00 92.75           C  
ATOM    380  N   VAL A  53     -86.062   1.821   1.232  1.00 94.00           N  
ATOM    381  CA  VAL A  53     -85.188   1.522   0.145  1.00 94.00           C  
ATOM    382  C   VAL A  53     -83.875   2.328   0.323  1.00 94.00           C  
ATOM    383  CB  VAL A  53     -85.812   1.822  -1.234  1.00 94.00           C  
ATOM    384  O   VAL A  53     -82.750   1.800   0.150  1.00 94.00           O  
ATOM    385  CG1 VAL A  53     -84.812   1.529  -2.357  1.00 94.00           C  
ATOM    386  CG2 VAL A  53     -87.062   1.010  -1.423  1.00 94.00           C  
ATOM    387  N   SER A  54     -83.875   3.543   0.686  1.00 94.44           N  
ATOM    388  CA  SER A  54     -82.750   4.441   0.903  1.00 94.44           C  
ATOM    389  C   SER A  54     -83.125   5.598   1.821  1.00 94.44           C  
ATOM    390  CB  SER A  54     -82.188   4.988  -0.429  1.00 94.44           C  
ATOM    391  O   SER A  54     -84.250   5.641   2.344  1.00 94.44           O  
ATOM    392  OG  SER A  54     -83.125   5.883  -1.002  1.00 94.44           O  
ATOM    393  N   ASP A  55     -82.125   6.551   2.090  1.00 94.44           N  
ATOM    394  CA  ASP A  55     -82.375   7.715   2.936  1.00 94.44           C  
ATOM    395  C   ASP A  55     -83.500   8.609   2.348  1.00 94.44           C  
ATOM    396  CB  ASP A  55     -81.062   8.516   3.127  1.00 94.44           C  
ATOM    397  O   ASP A  55     -84.125   9.383   3.068  1.00 94.44           O  
ATOM    398  CG  ASP A  55     -80.125   7.836   4.059  1.00 94.44           C  
ATOM    399  OD1 ASP A  55     -80.500   6.863   4.746  1.00 94.44           O  
ATOM    400  OD2 ASP A  55     -78.938   8.281   4.109  1.00 94.44           O  
ATOM    401  N   THR A  56     -83.875   8.336   1.197  1.00 95.56           N  
ATOM    402  CA  THR A  56     -84.812   9.258   0.562  1.00 95.56           C  
ATOM    403  C   THR A  56     -85.938   8.500  -0.178  1.00 95.56           C  
ATOM    404  CB  THR A  56     -84.125  10.203  -0.417  1.00 95.56           C  
ATOM    405  O   THR A  56     -86.750   9.102  -0.889  1.00 95.56           O  
ATOM    406  CG2 THR A  56     -83.062  11.086   0.314  1.00 95.56           C  
ATOM    407  OG1 THR A  56     -83.375   9.422  -1.397  1.00 95.56           O  
ATOM    408  N   GLU A  57     -86.000   7.168   0.039  1.00 96.19           N  
ATOM    409  CA  GLU A  57     -87.000   6.426  -0.705  1.00 96.19           C  
ATOM    410  C   GLU A  57     -87.625   5.352   0.165  1.00 96.19           C  
ATOM    411  CB  GLU A  57     -86.375   5.789  -1.957  1.00 96.19           C  
ATOM    412  O   GLU A  57     -86.938   4.555   0.799  1.00 96.19           O  
ATOM    413  CG  GLU A  57     -87.375   5.094  -2.852  1.00 96.19           C  
ATOM    414  CD  GLU A  57     -86.812   4.555  -4.137  1.00 96.19           C  
ATOM    415  OE1 GLU A  57     -87.375   3.602  -4.723  1.00 96.19           O  
ATOM    416  OE2 GLU A  57     -85.750   5.086  -4.566  1.00 96.19           O  
ATOM    417  N   ILE A  58     -88.938   5.332   0.180  1.00 95.81           N  
ATOM    418  CA  ILE A  58     -89.750   4.332   0.844  1.00 95.81           C  
ATOM    419  C   ILE A  58     -90.812   3.775  -0.140  1.00 95.81           C  
ATOM    420  CB  ILE A  58     -90.500   4.922   2.084  1.00 95.81           C  
ATOM    421  O   ILE A  58     -91.312   4.512  -0.973  1.00 95.81           O  
ATOM    422  CG1 ILE A  58     -89.500   5.207   3.195  1.00 95.81           C  
ATOM    423  CG2 ILE A  58     -91.562   3.975   2.576  1.00 95.81           C  
ATOM    424  CD1 ILE A  58     -90.062   6.012   4.359  1.00 95.81           C  
ATOM    425  N   LYS A  59     -90.938   2.441  -0.029  1.00 94.50           N  
ATOM    426  CA  LYS A  59     -92.000   1.818  -0.727  1.00 94.50           C  
ATOM    427  C   LYS A  59     -93.250   1.636   0.204  1.00 94.50           C  
ATOM    428  CB  LYS A  59     -91.625   0.469  -1.315  1.00 94.50           C  
ATOM    429  O   LYS A  59     -93.125   1.006   1.257  1.00 94.50           O  
ATOM    430  CG  LYS A  59     -90.562   0.569  -2.400  1.00 94.50           C  
ATOM    431  CD  LYS A  59     -91.125   1.196  -3.672  1.00 94.50           C  
ATOM    432  CE  LYS A  59     -90.062   1.185  -4.797  1.00 94.50           C  
ATOM    433  NZ  LYS A  59     -90.625   1.852  -6.027  1.00 94.50           N  
ATOM    434  N   ALA A  60     -94.500   2.141  -0.199  1.00 92.00           N  
ATOM    435  CA  ALA A  60     -95.688   2.092   0.659  1.00 92.00           C  
ATOM    436  C   ALA A  60     -96.688   1.062   0.151  1.00 92.00           C  
ATOM    437  CB  ALA A  60     -96.312   3.469   0.746  1.00 92.00           C  
ATOM    438  O   ALA A  60     -96.750   0.801  -1.053  1.00 92.00           O  
ATOM    439  N   ILE A  61     -97.438   0.262   1.019  1.00 80.81           N  
ATOM    440  CA  ILE A  61     -98.250  -0.887   0.738  1.00 80.81           C  
ATOM    441  C   ILE A  61     -99.750  -0.490   0.890  1.00 80.81           C  
ATOM    442  CB  ILE A  61     -97.938  -2.078   1.666  1.00 80.81           C  
ATOM    443  O   ILE A  61    -100.625  -0.990   0.164  1.00 80.81           O  
ATOM    444  CG1 ILE A  61     -96.500  -2.484   1.509  1.00 80.81           C  
ATOM    445  CG2 ILE A  61     -98.875  -3.260   1.379  1.00 80.81           C  
ATOM    446  CD1 ILE A  61     -96.000  -3.471   2.561  1.00 80.81           C  
ATOM    447  N   THR A  62    -100.250   0.944   0.794  1.00 73.31           N  
ATOM    448  CA  THR A  62    -101.625   1.411   0.854  1.00 73.31           C  
ATOM    449  C   THR A  62    -101.750   2.902   0.542  1.00 73.31           C  
ATOM    450  CB  THR A  62    -102.250   1.139   2.236  1.00 73.31           C  
ATOM    451  O   THR A  62    -101.812   3.730   1.454  1.00 73.31           O  
ATOM    452  CG2 THR A  62    -102.938  -0.233   2.279  1.00 73.31           C  
ATOM    453  OG1 THR A  62    -101.250   1.191   3.234  1.00 73.31           O  
ATOM    454  N   THR A  63    -101.812   3.240  -0.832  1.00 74.44           N  
ATOM    455  CA  THR A  63    -101.750   4.656  -1.187  1.00 74.44           C  
ATOM    456  C   THR A  63    -103.062   5.086  -1.840  1.00 74.44           C  
ATOM    457  CB  THR A  63    -100.562   4.957  -2.133  1.00 74.44           C  
ATOM    458  O   THR A  63    -103.250   6.281  -2.047  1.00 74.44           O  
ATOM    459  CG2 THR A  63     -99.250   4.598  -1.489  1.00 74.44           C  
ATOM    460  OG1 THR A  63    -100.750   4.199  -3.340  1.00 74.44           O  
ATOM    461  N   ASN A  64    -104.188   4.098  -2.018  1.00 79.75           N  
ATOM    462  CA  ASN A  64    -105.438   4.355  -2.723  1.00 79.75           C  
ATOM    463  C   ASN A  64    -105.188   5.262  -3.932  1.00 79.75           C  
ATOM    464  CB  ASN A  64    -106.438   4.965  -1.774  1.00 79.75           C  
ATOM    465  O   ASN A  64    -106.062   6.039  -4.293  1.00 79.75           O  
ATOM    466  CG  ASN A  64    -106.938   3.969  -0.755  1.00 79.75           C  
ATOM    467  ND2 ASN A  64    -107.562   4.477   0.328  1.00 79.75           N  
ATOM    468  OD1 ASN A  64    -106.875   2.756  -0.939  1.00 79.75           O  
ATOM    469  N   GLY A  65    -104.000   5.172  -4.617  1.00 80.25           N  
ATOM    470  CA  GLY A  65    -103.688   5.910  -5.824  1.00 80.25           C  
ATOM    471  C   GLY A  65    -103.375   7.383  -5.570  1.00 80.25           C  
ATOM    472  O   GLY A  65    -103.375   8.188  -6.504  1.00 80.25           O  
ATOM    473  N   ALA A  66    -103.188   7.809  -4.301  1.00 86.25           N  
ATOM    474  CA  ALA A  66    -103.000   9.195  -3.908  1.00 86.25           C  
ATOM    475  C   ALA A  66    -101.625   9.672  -4.316  1.00 86.25           C  
ATOM    476  CB  ALA A  66    -103.188   9.359  -2.402  1.00 86.25           C  
ATOM    477  O   ALA A  66    -100.625   8.898  -4.266  1.00 86.25           O  
ATOM    478  N   VAL A  67    -101.562  10.781  -4.992  1.00 91.62           N  
ATOM    479  CA  VAL A  67    -100.312  11.484  -5.324  1.00 91.62           C  
ATOM    480  C   VAL A  67    -100.188  12.727  -4.445  1.00 91.62           C  
ATOM    481  CB  VAL A  67    -100.312  11.883  -6.816  1.00 91.62           C  
ATOM    482  O   VAL A  67    -101.062  13.562  -4.383  1.00 91.62           O  
ATOM    483  CG1 VAL A  67     -99.000  12.625  -7.145  1.00 91.62           C  
ATOM    484  CG2 VAL A  67    -100.438  10.656  -7.707  1.00 91.62           C  
ATOM    485  N   VAL A  68     -99.125  12.719  -3.650  1.00 93.25           N  
ATOM    486  CA  VAL A  68     -98.875  13.836  -2.736  1.00 93.25           C  
ATOM    487  C   VAL A  68     -97.625  14.602  -3.135  1.00 93.25           C  
ATOM    488  CB  VAL A  68     -98.812  13.359  -1.271  1.00 93.25           C  
ATOM    489  O   VAL A  68     -96.562  14.008  -3.334  1.00 93.25           O  
ATOM    490  CG1 VAL A  68     -98.625  14.547  -0.328  1.00 93.25           C  
ATOM    491  CG2 VAL A  68    -100.000  12.547  -0.882  1.00 93.25           C  
ATOM    492  N   ALA A  69     -97.812  15.930  -3.482  1.00 93.62           N  
ATOM    493  CA  ALA A  69     -96.625  16.766  -3.715  1.00 93.62           C  
ATOM    494  C   ALA A  69     -95.750  16.859  -2.463  1.00 93.62           C  
ATOM    495  CB  ALA A  69     -97.062  18.156  -4.168  1.00 93.62           C  
ATOM    496  O   ALA A  69     -96.188  16.500  -1.366  1.00 93.62           O  
ATOM    497  N   SER A  70     -94.500  17.125  -2.654  1.00 94.94           N  
ATOM    498  CA  SER A  70     -93.562  17.266  -1.542  1.00 94.94           C  
ATOM    499  C   SER A  70     -94.125  18.141  -0.437  1.00 94.94           C  
ATOM    500  CB  SER A  70     -92.250  17.844  -2.025  1.00 94.94           C  
ATOM    501  O   SER A  70     -94.375  19.328  -0.651  1.00 94.94           O  
ATOM    502  OG  SER A  70     -91.250  17.828  -0.986  1.00 94.94           O  
ATOM    503  N   THR A  71     -94.438  17.594   0.768  1.00 95.31           N  
ATOM    504  CA  THR A  71     -95.062  18.281   1.898  1.00 95.31           C  
ATOM    505  C   THR A  71     -94.438  17.797   3.217  1.00 95.31           C  
ATOM    506  CB  THR A  71     -96.562  18.078   1.916  1.00 95.31           C  
ATOM    507  O   THR A  71     -93.625  16.891   3.229  1.00 95.31           O  
ATOM    508  CG2 THR A  71     -96.938  16.641   2.266  1.00 95.31           C  
ATOM    509  OG1 THR A  71     -97.125  18.953   2.889  1.00 95.31           O  
ATOM    510  N   ASP A  72     -94.812  18.562   4.199  1.00 96.31           N  
ATOM    511  CA  ASP A  72     -94.438  18.094   5.535  1.00 96.31           C  
ATOM    512  C   ASP A  72     -95.125  16.766   5.855  1.00 96.31           C  
ATOM    513  CB  ASP A  72     -94.812  19.141   6.586  1.00 96.31           C  
ATOM    514  O   ASP A  72     -96.250  16.516   5.395  1.00 96.31           O  
ATOM    515  CG  ASP A  72     -93.938  20.391   6.500  1.00 96.31           C  
ATOM    516  OD1 ASP A  72     -92.750  20.281   6.148  1.00 96.31           O  
ATOM    517  OD2 ASP A  72     -94.438  21.484   6.789  1.00 96.31           O  
ATOM    518  N   TYR A  73     -94.375  15.812   6.516  1.00 95.75           N  
ATOM    519  CA  TYR A  73     -94.875  14.492   6.855  1.00 95.75           C  
ATOM    520  C   TYR A  73     -94.438  14.086   8.258  1.00 95.75           C  
ATOM    521  CB  TYR A  73     -94.438  13.453   5.840  1.00 95.75           C  
ATOM    522  O   TYR A  73     -93.625  14.734   8.867  1.00 95.75           O  
ATOM    523  CG  TYR A  73     -93.000  13.031   6.039  1.00 95.75           C  
ATOM    524  CD1 TYR A  73     -91.938  13.828   5.578  1.00 95.75           C  
ATOM    525  CD2 TYR A  73     -92.688  11.844   6.691  1.00 95.75           C  
ATOM    526  CE1 TYR A  73     -90.625  13.445   5.758  1.00 95.75           C  
ATOM    527  CE2 TYR A  73     -91.312  11.453   6.879  1.00 95.75           C  
ATOM    528  OH  TYR A  73     -89.000  11.875   6.590  1.00 95.75           O  
ATOM    529  CZ  TYR A  73     -90.312  12.258   6.406  1.00 95.75           C  
ATOM    530  N   ALA A  74     -95.125  13.195   8.781  1.00 93.69           N  
ATOM    531  CA  ALA A  74     -94.750  12.570  10.031  1.00 93.69           C  
ATOM    532  C   ALA A  74     -94.875  11.047   9.953  1.00 93.69           C  
ATOM    533  CB  ALA A  74     -95.562  13.109  11.195  1.00 93.69           C  
ATOM    534  O   ALA A  74     -95.812  10.531   9.367  1.00 93.69           O  
ATOM    535  N   ILE A  75     -93.750  10.320  10.438  1.00 92.31           N  
ATOM    536  CA  ILE A  75     -93.812   8.867  10.547  1.00 92.31           C  
ATOM    537  C   ILE A  75     -93.938   8.469  12.016  1.00 92.31           C  
ATOM    538  CB  ILE A  75     -92.625   8.195   9.906  1.00 92.31           C  
ATOM    539  O   ILE A  75     -93.188   8.930  12.859  1.00 92.31           O  
ATOM    540  CG1 ILE A  75     -92.500   8.578   8.430  1.00 92.31           C  
ATOM    541  CG2 ILE A  75     -92.688   6.676  10.078  1.00 92.31           C  
ATOM    542  CD1 ILE A  75     -91.250   8.039   7.734  1.00 92.31           C  
ATOM    543  N   LEU A  76     -94.875   7.801  12.305  1.00 87.38           N  
ATOM    544  CA  LEU A  76     -95.125   7.316  13.664  1.00 87.38           C  
ATOM    545  C   LEU A  76     -94.125   6.234  14.016  1.00 87.38           C  
ATOM    546  CB  LEU A  76     -96.562   6.777  13.828  1.00 87.38           C  
ATOM    547  O   LEU A  76     -94.062   5.180  13.383  1.00 87.38           O  
ATOM    548  CG  LEU A  76     -97.688   7.773  13.594  1.00 87.38           C  
ATOM    549  CD1 LEU A  76     -99.000   7.035  13.344  1.00 87.38           C  
ATOM    550  CD2 LEU A  76     -97.812   8.727  14.781  1.00 87.38           C  
ATOM    551  N   LEU A  77     -93.062   6.516  14.930  1.00 75.88           N  
ATOM    552  CA  LEU A  77     -91.875   5.789  15.250  1.00 75.88           C  
ATOM    553  C   LEU A  77     -92.062   4.863  16.438  1.00 75.88           C  
ATOM    554  CB  LEU A  77     -90.688   6.762  15.539  1.00 75.88           C  
ATOM    555  O   LEU A  77     -91.375   3.836  16.562  1.00 75.88           O  
ATOM    556  CG  LEU A  77     -90.312   7.707  14.398  1.00 75.88           C  
ATOM    557  CD1 LEU A  77     -89.250   8.703  14.875  1.00 75.88           C  
ATOM    558  CD2 LEU A  77     -89.812   6.914  13.195  1.00 75.88           C  
ATOM    559  N   SER A  78     -93.250   4.867  17.172  1.00 62.59           N  
ATOM    560  CA  SER A  78     -93.500   3.957  18.281  1.00 62.59           C  
ATOM    561  C   SER A  78     -95.000   3.773  18.531  1.00 62.59           C  
ATOM    562  CB  SER A  78     -92.875   4.469  19.547  1.00 62.59           C  
ATOM    563  O   SER A  78     -95.812   4.730  18.438  1.00 62.59           O  
ATOM    564  OG  SER A  78     -93.250   5.785  19.859  1.00 62.59           O  
ATOM    565  N   ASP A  79     -95.750   2.525  18.375  1.00 54.53           N  
ATOM    566  CA  ASP A  79     -96.938   2.143  19.172  1.00 54.53           C  
ATOM    567  C   ASP A  79     -96.500   1.739  20.578  1.00 54.53           C  
ATOM    568  CB  ASP A  79     -97.688   0.998  18.500  1.00 54.53           C  
ATOM    569  O   ASP A  79     -96.062   0.623  20.797  1.00 54.53           O  
ATOM    570  CG  ASP A  79     -99.125   0.809  19.047  1.00 54.53           C  
ATOM    571  OD1 ASP A  79     -99.500   1.531  19.984  1.00 54.53           O  
ATOM    572  OD2 ASP A  79     -99.812  -0.073  18.531  1.00 54.53           O  
ATOM    573  N   SER A  80     -95.500   2.373  21.328  1.00 50.69           N  
ATOM    574  CA  SER A  80     -94.938   2.012  22.609  1.00 50.69           C  
ATOM    575  C   SER A  80     -95.938   2.104  23.750  1.00 50.69           C  
ATOM    576  CB  SER A  80     -93.688   2.914  22.891  1.00 50.69           C  
ATOM    577  O   SER A  80     -95.562   2.045  24.922  1.00 50.69           O  
ATOM    578  OG  SER A  80     -94.062   4.281  22.828  1.00 50.69           O  
ATOM    579  N   LEU A  81     -97.188   1.484  23.844  1.00 52.72           N  
ATOM    580  CA  LEU A  81     -98.000   1.374  25.062  1.00 52.72           C  
ATOM    581  C   LEU A  81     -98.062  -0.075  25.531  1.00 52.72           C  
ATOM    582  CB  LEU A  81     -99.375   1.925  24.812  1.00 52.72           C  
ATOM    583  O   LEU A  81     -98.438  -0.341  26.672  1.00 52.72           O  
ATOM    584  CG  LEU A  81     -99.625   3.379  25.219  1.00 52.72           C  
ATOM    585  CD1 LEU A  81    -100.312   4.145  24.078  1.00 52.72           C  
ATOM    586  CD2 LEU A  81    -100.500   3.445  26.484  1.00 52.72           C  
ATOM    587  N   THR A  82     -97.188  -1.167  24.922  1.00 58.09           N  
ATOM    588  CA  THR A  82     -97.250  -2.553  25.359  1.00 58.09           C  
ATOM    589  C   THR A  82     -95.875  -3.066  25.719  1.00 58.09           C  
ATOM    590  CB  THR A  82     -97.875  -3.461  24.297  1.00 58.09           C  
ATOM    591  O   THR A  82     -94.875  -2.510  25.281  1.00 58.09           O  
ATOM    592  CG2 THR A  82     -99.250  -2.967  23.891  1.00 58.09           C  
ATOM    593  OG1 THR A  82     -97.062  -3.473  23.141  1.00 58.09           O  
ATOM    594  N   VAL A  83     -95.562  -3.695  26.953  1.00 62.62           N  
ATOM    595  CA  VAL A  83     -94.375  -4.383  27.438  1.00 62.62           C  
ATOM    596  C   VAL A  83     -93.625  -5.051  26.281  1.00 62.62           C  
ATOM    597  CB  VAL A  83     -94.688  -5.434  28.516  1.00 62.62           C  
ATOM    598  O   VAL A  83     -92.438  -5.012  26.188  1.00 62.62           O  
ATOM    599  CG1 VAL A  83     -93.500  -6.270  28.875  1.00 62.62           C  
ATOM    600  CG2 VAL A  83     -95.312  -4.750  29.766  1.00 62.62           C  
ATOM    601  N   ASP A  84     -94.375  -5.438  25.078  1.00 65.25           N  
ATOM    602  CA  ASP A  84     -93.812  -6.094  23.906  1.00 65.25           C  
ATOM    603  C   ASP A  84     -93.062  -5.086  23.016  1.00 65.25           C  
ATOM    604  CB  ASP A  84     -94.875  -6.836  23.109  1.00 65.25           C  
ATOM    605  O   ASP A  84     -92.000  -5.383  22.469  1.00 65.25           O  
ATOM    606  CG  ASP A  84     -95.312  -8.109  23.797  1.00 65.25           C  
ATOM    607  OD1 ASP A  84     -94.688  -8.570  24.750  1.00 65.25           O  
ATOM    608  OD2 ASP A  84     -96.375  -8.656  23.375  1.00 65.25           O  
ATOM    609  N   GLY A  85     -93.625  -3.844  22.844  1.00 64.00           N  
ATOM    610  CA  GLY A  85     -93.062  -2.762  22.062  1.00 64.00           C  
ATOM    611  C   GLY A  85     -91.812  -2.197  22.656  1.00 64.00           C  
ATOM    612  O   GLY A  85     -90.812  -1.922  21.953  1.00 64.00           O  
ATOM    613  N   LEU A  86     -91.688  -2.100  24.094  1.00 66.25           N  
ATOM    614  CA  LEU A  86     -90.438  -1.729  24.812  1.00 66.25           C  
ATOM    615  C   LEU A  86     -89.438  -2.828  24.688  1.00 66.25           C  
ATOM    616  CB  LEU A  86     -90.750  -1.450  26.281  1.00 66.25           C  
ATOM    617  O   LEU A  86     -88.250  -2.541  24.500  1.00 66.25           O  
ATOM    618  CG  LEU A  86     -89.562  -1.004  27.141  1.00 66.25           C  
ATOM    619  CD1 LEU A  86     -89.000   0.321  26.641  1.00 66.25           C  
ATOM    620  CD2 LEU A  86     -90.000  -0.886  28.609  1.00 66.25           C  
ATOM    621  N   ALA A  87     -89.812  -4.125  24.734  1.00 74.31           N  
ATOM    622  CA  ALA A  87     -88.875  -5.262  24.594  1.00 74.31           C  
ATOM    623  C   ALA A  87     -88.312  -5.305  23.188  1.00 74.31           C  
ATOM    624  CB  ALA A  87     -89.625  -6.566  24.891  1.00 74.31           C  
ATOM    625  O   ALA A  87     -87.125  -5.594  23.031  1.00 74.31           O  
ATOM    626  N   GLN A  88     -89.000  -4.930  22.203  1.00 73.94           N  
ATOM    627  CA  GLN A  88     -88.500  -4.922  20.828  1.00 73.94           C  
ATOM    628  C   GLN A  88     -87.562  -3.748  20.578  1.00 73.94           C  
ATOM    629  CB  GLN A  88     -89.688  -4.859  19.844  1.00 73.94           C  
ATOM    630  O   GLN A  88     -86.562  -3.896  19.906  1.00 73.94           O  
ATOM    631  CG  GLN A  88     -89.312  -5.238  18.422  1.00 73.94           C  
ATOM    632  CD  GLN A  88     -90.500  -5.348  17.516  1.00 73.94           C  
ATOM    633  NE2 GLN A  88     -90.250  -5.660  16.234  1.00 73.94           N  
ATOM    634  OE1 GLN A  88     -91.625  -5.156  17.953  1.00 73.94           O  
ATOM    635  N   ASP A  89     -87.875  -2.551  21.156  1.00 70.00           N  
ATOM    636  CA  ASP A  89     -87.000  -1.381  21.062  1.00 70.00           C  
ATOM    637  C   ASP A  89     -85.688  -1.612  21.781  1.00 70.00           C  
ATOM    638  CB  ASP A  89     -87.688  -0.144  21.625  1.00 70.00           C  
ATOM    639  O   ASP A  89     -84.625  -1.248  21.266  1.00 70.00           O  
ATOM    640  CG  ASP A  89     -88.812   0.410  20.703  1.00 70.00           C  
ATOM    641  OD1 ASP A  89     -88.812   0.009  19.516  1.00 70.00           O  
ATOM    642  OD2 ASP A  89     -89.562   1.257  21.156  1.00 70.00           O  
ATOM    643  N   VAL A  90     -85.750  -2.221  23.031  1.00 76.88           N  
ATOM    644  CA  VAL A  90     -84.500  -2.566  23.781  1.00 76.88           C  
ATOM    645  C   VAL A  90     -83.750  -3.635  23.047  1.00 76.88           C  
ATOM    646  CB  VAL A  90     -84.875  -3.059  25.219  1.00 76.88           C  
ATOM    647  O   VAL A  90     -82.500  -3.555  22.953  1.00 76.88           O  
ATOM    648  CG1 VAL A  90     -83.625  -3.611  25.906  1.00 76.88           C  
ATOM    649  CG2 VAL A  90     -85.500  -1.928  26.031  1.00 76.88           C  
ATOM    650  N   ALA A  91     -84.375  -4.652  22.375  1.00 77.56           N  
ATOM    651  CA  ALA A  91     -83.688  -5.715  21.609  1.00 77.56           C  
ATOM    652  C   ALA A  91     -83.000  -5.156  20.391  1.00 77.56           C  
ATOM    653  CB  ALA A  91     -84.688  -6.781  21.203  1.00 77.56           C  
ATOM    654  O   ALA A  91     -81.875  -5.555  20.062  1.00 77.56           O  
ATOM    655  N   GLU A  92     -83.625  -4.195  19.750  1.00 75.81           N  
ATOM    656  CA  GLU A  92     -83.062  -3.586  18.547  1.00 75.81           C  
ATOM    657  C   GLU A  92     -81.875  -2.680  18.922  1.00 75.81           C  
ATOM    658  CB  GLU A  92     -84.125  -2.795  17.781  1.00 75.81           C  
ATOM    659  O   GLU A  92     -80.875  -2.635  18.203  1.00 75.81           O  
ATOM    660  CG  GLU A  92     -84.875  -3.621  16.750  1.00 75.81           C  
ATOM    661  CD  GLU A  92     -86.125  -2.930  16.219  1.00 75.81           C  
ATOM    662  OE1 GLU A  92     -86.812  -3.502  15.336  1.00 75.81           O  
ATOM    663  OE2 GLU A  92     -86.375  -1.805  16.672  1.00 75.81           O  
ATOM    664  N   THR A  93     -82.000  -1.959  20.000  1.00 77.62           N  
ATOM    665  CA  THR A  93     -80.875  -1.152  20.500  1.00 77.62           C  
ATOM    666  C   THR A  93     -79.688  -2.039  20.922  1.00 77.62           C  
ATOM    667  CB  THR A  93     -81.312  -0.277  21.688  1.00 77.62           C  
ATOM    668  O   THR A  93     -78.562  -1.727  20.641  1.00 77.62           O  
ATOM    669  CG2 THR A  93     -80.188   0.687  22.094  1.00 77.62           C  
ATOM    670  OG1 THR A  93     -82.500   0.477  21.312  1.00 77.62           O  
ATOM    671  N   LEU A  94     -80.000  -3.109  21.625  1.00 83.38           N  
ATOM    672  CA  LEU A  94     -79.000  -4.055  22.031  1.00 83.38           C  
ATOM    673  C   LEU A  94     -78.312  -4.719  20.812  1.00 83.38           C  
ATOM    674  CB  LEU A  94     -79.562  -5.125  22.953  1.00 83.38           C  
ATOM    675  O   LEU A  94     -77.125  -4.914  20.781  1.00 83.38           O  
ATOM    676  CG  LEU A  94     -79.625  -4.781  24.453  1.00 83.38           C  
ATOM    677  CD1 LEU A  94     -80.750  -5.516  25.125  1.00 83.38           C  
ATOM    678  CD2 LEU A  94     -78.312  -5.125  25.109  1.00 83.38           C  
ATOM    679  N   ARG A  95     -79.188  -5.031  19.750  1.00 78.50           N  
ATOM    680  CA  ARG A  95     -78.625  -5.578  18.500  1.00 78.50           C  
ATOM    681  C   ARG A  95     -77.688  -4.578  17.812  1.00 78.50           C  
ATOM    682  CB  ARG A  95     -79.750  -5.969  17.562  1.00 78.50           C  
ATOM    683  O   ARG A  95     -76.688  -4.961  17.250  1.00 78.50           O  
ATOM    684  CG  ARG A  95     -80.250  -7.406  17.734  1.00 78.50           C  
ATOM    685  CD  ARG A  95     -81.250  -7.789  16.672  1.00 78.50           C  
ATOM    686  NE  ARG A  95     -82.000  -9.016  17.031  1.00 78.50           N  
ATOM    687  NH1 ARG A  95     -83.625  -8.773  15.430  1.00 78.50           N  
ATOM    688  NH2 ARG A  95     -83.688 -10.578  16.844  1.00 78.50           N  
ATOM    689  CZ  ARG A  95     -83.062  -9.453  16.438  1.00 78.50           C  
ATOM    690  N   TYR A  96     -78.062  -3.354  17.812  1.00 76.88           N  
ATOM    691  CA  TYR A  96     -77.250  -2.289  17.250  1.00 76.88           C  
ATOM    692  C   TYR A  96     -75.938  -2.168  17.984  1.00 76.88           C  
ATOM    693  CB  TYR A  96     -78.000  -0.953  17.297  1.00 76.88           C  
ATOM    694  O   TYR A  96     -74.875  -2.098  17.375  1.00 76.88           O  
ATOM    695  CG  TYR A  96     -77.188   0.210  16.766  1.00 76.88           C  
ATOM    696  CD1 TYR A  96     -76.625   1.136  17.625  1.00 76.88           C  
ATOM    697  CD2 TYR A  96     -77.000   0.386  15.398  1.00 76.88           C  
ATOM    698  CE1 TYR A  96     -75.875   2.209  17.156  1.00 76.88           C  
ATOM    699  CE2 TYR A  96     -76.250   1.457  14.906  1.00 76.88           C  
ATOM    700  OH  TYR A  96     -74.938   3.424  15.305  1.00 76.88           O  
ATOM    701  CZ  TYR A  96     -75.688   2.361  15.789  1.00 76.88           C  
ATOM    702  N   TYR A  97     -75.938  -2.176  19.359  1.00 85.06           N  
ATOM    703  CA  TYR A  97     -74.688  -2.055  20.156  1.00 85.06           C  
ATOM    704  C   TYR A  97     -73.812  -3.285  19.984  1.00 85.06           C  
ATOM    705  CB  TYR A  97     -75.000  -1.856  21.641  1.00 85.06           C  
ATOM    706  O   TYR A  97     -72.562  -3.170  19.891  1.00 85.06           O  
ATOM    707  CG  TYR A  97     -75.438  -0.450  21.984  1.00 85.06           C  
ATOM    708  CD1 TYR A  97     -74.750   0.649  21.516  1.00 85.06           C  
ATOM    709  CD2 TYR A  97     -76.562  -0.216  22.766  1.00 85.06           C  
ATOM    710  CE1 TYR A  97     -75.125   1.947  21.828  1.00 85.06           C  
ATOM    711  CE2 TYR A  97     -76.938   1.078  23.094  1.00 85.06           C  
ATOM    712  OH  TYR A  97     -76.625   3.436  22.938  1.00 85.06           O  
ATOM    713  CZ  TYR A  97     -76.250   2.152  22.609  1.00 85.06           C  
ATOM    714  N   GLN A  98     -74.438  -4.422  19.891  1.00 80.81           N  
ATOM    715  CA  GLN A  98     -73.688  -5.652  19.688  1.00 80.81           C  
ATOM    716  C   GLN A  98     -73.062  -5.664  18.312  1.00 80.81           C  
ATOM    717  CB  GLN A  98     -74.625  -6.875  19.844  1.00 80.81           C  
ATOM    718  O   GLN A  98     -71.938  -6.160  18.141  1.00 80.81           O  
ATOM    719  CG  GLN A  98     -74.938  -7.227  21.281  1.00 80.81           C  
ATOM    720  CD  GLN A  98     -75.875  -8.430  21.422  1.00 80.81           C  
ATOM    721  NE2 GLN A  98     -75.812  -9.078  22.578  1.00 80.81           N  
ATOM    722  OE1 GLN A  98     -76.562  -8.766  20.484  1.00 80.81           O  
ATOM    723  N   SER A  99     -73.750  -5.234  17.328  1.00 74.88           N  
ATOM    724  CA  SER A  99     -73.188  -5.098  15.992  1.00 74.88           C  
ATOM    725  C   SER A  99     -72.000  -4.145  15.984  1.00 74.88           C  
ATOM    726  CB  SER A  99     -74.250  -4.609  15.016  1.00 74.88           C  
ATOM    727  O   SER A  99     -71.000  -4.379  15.281  1.00 74.88           O  
ATOM    728  OG  SER A  99     -74.500  -3.221  15.180  1.00 74.88           O  
ATOM    729  N   GLN A 100     -72.000  -3.027  16.656  1.00 82.06           N  
ATOM    730  CA  GLN A 100     -70.875  -2.096  16.766  1.00 82.06           C  
ATOM    731  C   GLN A 100     -69.750  -2.715  17.547  1.00 82.06           C  
ATOM    732  CB  GLN A 100     -71.375  -0.795  17.438  1.00 82.06           C  
ATOM    733  O   GLN A 100     -68.562  -2.439  17.250  1.00 82.06           O  
ATOM    734  CG  GLN A 100     -72.312   0.021  16.594  1.00 82.06           C  
ATOM    735  CD  GLN A 100     -71.750   0.452  15.266  1.00 82.06           C  
ATOM    736  NE2 GLN A 100     -72.625   0.698  14.289  1.00 82.06           N  
ATOM    737  OE1 GLN A 100     -70.500   0.563  15.117  1.00 82.06           O  
ATOM    738  N   GLU A 101     -70.125  -3.609  18.594  1.00 82.62           N  
ATOM    739  CA  GLU A 101     -69.062  -4.293  19.391  1.00 82.62           C  
ATOM    740  C   GLU A 101     -68.312  -5.316  18.547  1.00 82.62           C  
ATOM    741  CB  GLU A 101     -69.750  -4.977  20.594  1.00 82.62           C  
ATOM    742  O   GLU A 101     -67.125  -5.492  18.719  1.00 82.62           O  
ATOM    743  CG  GLU A 101     -69.938  -4.055  21.797  1.00 82.62           C  
ATOM    744  CD  GLU A 101     -70.438  -4.777  23.031  1.00 82.62           C  
ATOM    745  OE1 GLU A 101     -70.562  -4.125  24.094  1.00 82.62           O  
ATOM    746  OE2 GLU A 101     -70.625  -6.004  22.953  1.00 82.62           O  
ATOM    747  N   THR A 102     -69.000  -5.930  17.703  1.00 82.62           N  
ATOM    748  CA  THR A 102     -68.375  -6.883  16.781  1.00 82.62           C  
ATOM    749  C   THR A 102     -67.438  -6.180  15.836  1.00 82.62           C  
ATOM    750  CB  THR A 102     -69.438  -7.633  15.977  1.00 82.62           C  
ATOM    751  O   THR A 102     -66.312  -6.695  15.547  1.00 82.62           O  
ATOM    752  CG2 THR A 102     -68.812  -8.641  15.023  1.00 82.62           C  
ATOM    753  OG1 THR A 102     -70.312  -8.328  16.875  1.00 82.62           O  
ATOM    754  N   VAL A 103     -67.688  -5.008  15.289  1.00 81.94           N  
ATOM    755  CA  VAL A 103     -66.812  -4.219  14.406  1.00 81.94           C  
ATOM    756  C   VAL A 103     -65.625  -3.764  15.164  1.00 81.94           C  
ATOM    757  CB  VAL A 103     -67.625  -2.994  13.844  1.00 81.94           C  
ATOM    758  O   VAL A 103     -64.500  -3.863  14.648  1.00 81.94           O  
ATOM    759  CG1 VAL A 103     -66.625  -2.092  13.055  1.00 81.94           C  
ATOM    760  CG2 VAL A 103     -68.750  -3.445  12.961  1.00 81.94           C  
ATOM    761  N   ILE A 104     -65.812  -3.357  16.328  1.00 86.12           N  
ATOM    762  CA  ILE A 104     -64.688  -2.898  17.156  1.00 86.12           C  
ATOM    763  C   ILE A 104     -63.812  -4.086  17.547  1.00 86.12           C  
ATOM    764  CB  ILE A 104     -65.188  -2.170  18.422  1.00 86.12           C  
ATOM    765  O   ILE A 104     -62.594  -3.982  17.547  1.00 86.12           O  
ATOM    766  CG1 ILE A 104     -65.875  -0.860  18.031  1.00 86.12           C  
ATOM    767  CG2 ILE A 104     -64.062  -1.912  19.406  1.00 86.12           C  
ATOM    768  CD1 ILE A 104     -66.625  -0.166  19.203  1.00 86.12           C  
ATOM    769  N   ALA A 105     -64.438  -5.195  17.891  1.00 83.56           N  
ATOM    770  CA  ALA A 105     -63.719  -6.418  18.234  1.00 83.56           C  
ATOM    771  C   ALA A 105     -62.875  -6.898  17.062  1.00 83.56           C  
ATOM    772  CB  ALA A 105     -64.688  -7.512  18.672  1.00 83.56           C  
ATOM    773  O   ALA A 105     -61.719  -7.312  17.234  1.00 83.56           O  
ATOM    774  N   ASP A 106     -63.438  -6.852  15.898  1.00 86.69           N  
ATOM    775  CA  ASP A 106     -62.688  -7.199  14.680  1.00 86.69           C  
ATOM    776  C   ASP A 106     -61.500  -6.254  14.469  1.00 86.69           C  
ATOM    777  CB  ASP A 106     -63.625  -7.168  13.469  1.00 86.69           C  
ATOM    778  O   ASP A 106     -60.438  -6.691  14.070  1.00 86.69           O  
ATOM    779  CG  ASP A 106     -64.562  -8.367  13.398  1.00 86.69           C  
ATOM    780  OD1 ASP A 106     -64.375  -9.328  14.172  1.00 86.69           O  
ATOM    781  OD2 ASP A 106     -65.500  -8.344  12.570  1.00 86.69           O  
ATOM    782  N   ALA A 107     -61.594  -4.965  14.641  1.00 85.31           N  
ATOM    783  CA  ALA A 107     -60.531  -3.967  14.516  1.00 85.31           C  
ATOM    784  C   ALA A 107     -59.438  -4.195  15.555  1.00 85.31           C  
ATOM    785  CB  ALA A 107     -61.094  -2.559  14.656  1.00 85.31           C  
ATOM    786  O   ALA A 107     -58.250  -4.125  15.234  1.00 85.31           O  
ATOM    787  N   VAL A 108     -59.906  -4.441  16.750  1.00 86.88           N  
ATOM    788  CA  VAL A 108     -58.969  -4.676  17.828  1.00 86.88           C  
ATOM    789  C   VAL A 108     -58.125  -5.926  17.531  1.00 86.88           C  
ATOM    790  CB  VAL A 108     -59.688  -4.824  19.188  1.00 86.88           C  
ATOM    791  O   VAL A 108     -56.906  -5.934  17.734  1.00 86.88           O  
ATOM    792  CG1 VAL A 108     -58.688  -5.289  20.266  1.00 86.88           C  
ATOM    793  CG2 VAL A 108     -60.344  -3.504  19.594  1.00 86.88           C  
ATOM    794  N   GLU A 109     -58.781  -7.020  17.062  1.00 87.44           N  
ATOM    795  CA  GLU A 109     -58.094  -8.250  16.688  1.00 87.44           C  
ATOM    796  C   GLU A 109     -57.094  -7.992  15.570  1.00 87.44           C  
ATOM    797  CB  GLU A 109     -59.125  -9.320  16.250  1.00 87.44           C  
ATOM    798  O   GLU A 109     -56.000  -8.570  15.570  1.00 87.44           O  
ATOM    799  CG  GLU A 109     -58.500 -10.695  16.078  1.00 87.44           C  
ATOM    800  CD  GLU A 109     -57.906 -11.266  17.344  1.00 87.44           C  
ATOM    801  OE1 GLU A 109     -56.938 -12.062  17.266  1.00 87.44           O  
ATOM    802  OE2 GLU A 109     -58.406 -10.914  18.438  1.00 87.44           O  
ATOM    803  N   PHE A 110     -57.312  -7.230  14.586  1.00 87.44           N  
ATOM    804  CA  PHE A 110     -56.406  -6.824  13.523  1.00 87.44           C  
ATOM    805  C   PHE A 110     -55.188  -6.129  14.094  1.00 87.44           C  
ATOM    806  CB  PHE A 110     -57.125  -5.898  12.531  1.00 87.44           C  
ATOM    807  O   PHE A 110     -54.062  -6.445  13.711  1.00 87.44           O  
ATOM    808  CG  PHE A 110     -56.219  -5.285  11.508  1.00 87.44           C  
ATOM    809  CD1 PHE A 110     -55.688  -4.012  11.695  1.00 87.44           C  
ATOM    810  CD2 PHE A 110     -55.875  -5.980  10.352  1.00 87.44           C  
ATOM    811  CE1 PHE A 110     -54.844  -3.439  10.750  1.00 87.44           C  
ATOM    812  CE2 PHE A 110     -55.031  -5.418   9.406  1.00 87.44           C  
ATOM    813  CZ  PHE A 110     -54.500  -4.145   9.602  1.00 87.44           C  
ATOM    814  N   PHE A 111     -55.375  -5.199  15.008  1.00 87.75           N  
ATOM    815  CA  PHE A 111     -54.281  -4.402  15.547  1.00 87.75           C  
ATOM    816  C   PHE A 111     -53.406  -5.246  16.453  1.00 87.75           C  
ATOM    817  CB  PHE A 111     -54.812  -3.188  16.312  1.00 87.75           C  
ATOM    818  O   PHE A 111     -52.188  -5.020  16.531  1.00 87.75           O  
ATOM    819  CG  PHE A 111     -55.281  -2.064  15.414  1.00 87.75           C  
ATOM    820  CD1 PHE A 111     -54.406  -1.504  14.484  1.00 87.75           C  
ATOM    821  CD2 PHE A 111     -56.562  -1.568  15.508  1.00 87.75           C  
ATOM    822  CE1 PHE A 111     -54.844  -0.464  13.656  1.00 87.75           C  
ATOM    823  CE2 PHE A 111     -57.000  -0.530  14.688  1.00 87.75           C  
ATOM    824  CZ  PHE A 111     -56.125   0.022  13.758  1.00 87.75           C  
ATOM    825  N   LYS A 112     -54.000  -6.195  17.094  1.00 86.94           N  
ATOM    826  CA  LYS A 112     -53.250  -7.074  17.969  1.00 86.94           C  
ATOM    827  C   LYS A 112     -52.312  -7.969  17.172  1.00 86.94           C  
ATOM    828  CB  LYS A 112     -54.188  -7.934  18.828  1.00 86.94           C  
ATOM    829  O   LYS A 112     -51.188  -8.234  17.594  1.00 86.94           O  
ATOM    830  CG  LYS A 112     -54.781  -7.199  20.016  1.00 86.94           C  
ATOM    831  CD  LYS A 112     -55.656  -8.117  20.859  1.00 86.94           C  
ATOM    832  CE  LYS A 112     -56.312  -7.367  22.016  1.00 86.94           C  
ATOM    833  NZ  LYS A 112     -57.219  -8.250  22.797  1.00 86.94           N  
ATOM    834  N   GLU A 113     -52.781  -8.336  16.047  1.00 88.38           N  
ATOM    835  CA  GLU A 113     -52.000  -9.281  15.227  1.00 88.38           C  
ATOM    836  C   GLU A 113     -51.188  -8.547  14.172  1.00 88.38           C  
ATOM    837  CB  GLU A 113     -52.938 -10.281  14.555  1.00 88.38           C  
ATOM    838  O   GLU A 113     -50.375  -9.164  13.477  1.00 88.38           O  
ATOM    839  CG  GLU A 113     -53.688 -11.172  15.531  1.00 88.38           C  
ATOM    840  CD  GLU A 113     -52.781 -12.086  16.328  1.00 88.38           C  
ATOM    841  OE1 GLU A 113     -53.094 -12.367  17.516  1.00 88.38           O  
ATOM    842  OE2 GLU A 113     -51.750 -12.531  15.773  1.00 88.38           O  
ATOM    843  N   PHE A 114     -51.406  -7.211  14.016  1.00 90.44           N  
ATOM    844  CA  PHE A 114     -50.688  -6.441  13.008  1.00 90.44           C  
ATOM    845  C   PHE A 114     -49.219  -6.297  13.391  1.00 90.44           C  
ATOM    846  CB  PHE A 114     -51.312  -5.062  12.828  1.00 90.44           C  
ATOM    847  O   PHE A 114     -48.906  -5.906  14.516  1.00 90.44           O  
ATOM    848  CG  PHE A 114     -50.781  -4.297  11.648  1.00 90.44           C  
ATOM    849  CD1 PHE A 114     -49.906  -3.240  11.828  1.00 90.44           C  
ATOM    850  CD2 PHE A 114     -51.156  -4.633  10.352  1.00 90.44           C  
ATOM    851  CE1 PHE A 114     -49.406  -2.531  10.742  1.00 90.44           C  
ATOM    852  CE2 PHE A 114     -50.656  -3.928   9.258  1.00 90.44           C  
ATOM    853  CZ  PHE A 114     -49.781  -2.877   9.453  1.00 90.44           C  
ATOM    854  N   ASP A 115     -48.344  -6.770  12.641  1.00 91.38           N  
ATOM    855  CA  ASP A 115     -46.875  -6.730  12.820  1.00 91.38           C  
ATOM    856  C   ASP A 115     -46.312  -5.398  12.344  1.00 91.38           C  
ATOM    857  CB  ASP A 115     -46.219  -7.887  12.078  1.00 91.38           C  
ATOM    858  O   ASP A 115     -45.938  -5.262  11.180  1.00 91.38           O  
ATOM    859  CG  ASP A 115     -44.750  -8.016  12.391  1.00 91.38           C  
ATOM    860  OD1 ASP A 115     -44.188  -7.156  13.109  1.00 91.38           O  
ATOM    861  OD2 ASP A 115     -44.125  -8.992  11.906  1.00 91.38           O  
ATOM    862  N   PHE A 116     -46.281  -4.395  13.133  1.00 91.12           N  
ATOM    863  CA  PHE A 116     -45.812  -3.049  12.820  1.00 91.12           C  
ATOM    864  C   PHE A 116     -44.312  -3.049  12.539  1.00 91.12           C  
ATOM    865  CB  PHE A 116     -46.125  -2.084  13.961  1.00 91.12           C  
ATOM    866  O   PHE A 116     -43.844  -2.301  11.688  1.00 91.12           O  
ATOM    867  CG  PHE A 116     -47.531  -1.510  13.898  1.00 91.12           C  
ATOM    868  CD1 PHE A 116     -47.812  -0.460  13.039  1.00 91.12           C  
ATOM    869  CD2 PHE A 116     -48.531  -2.021  14.695  1.00 91.12           C  
ATOM    870  CE1 PHE A 116     -49.094   0.073  12.969  1.00 91.12           C  
ATOM    871  CE2 PHE A 116     -49.844  -1.494  14.641  1.00 91.12           C  
ATOM    872  CZ  PHE A 116     -50.125  -0.446  13.781  1.00 91.12           C  
ATOM    873  N   GLU A 117     -43.688  -3.916  13.203  1.00 89.62           N  
ATOM    874  CA  GLU A 117     -42.250  -4.070  13.023  1.00 89.62           C  
ATOM    875  C   GLU A 117     -41.938  -4.566  11.617  1.00 89.62           C  
ATOM    876  CB  GLU A 117     -41.688  -5.027  14.062  1.00 89.62           C  
ATOM    877  O   GLU A 117     -41.000  -4.082  10.984  1.00 89.62           O  
ATOM    878  CG  GLU A 117     -40.156  -4.977  14.172  1.00 89.62           C  
ATOM    879  CD  GLU A 117     -39.625  -5.727  15.383  1.00 89.62           C  
ATOM    880  OE1 GLU A 117     -38.406  -5.703  15.609  1.00 89.62           O  
ATOM    881  OE2 GLU A 117     -40.438  -6.344  16.109  1.00 89.62           O  
ATOM    882  N   SER A 118     -42.750  -5.469  11.148  1.00 91.69           N  
ATOM    883  CA  SER A 118     -42.562  -5.977   9.797  1.00 91.69           C  
ATOM    884  C   SER A 118     -42.812  -4.887   8.758  1.00 91.69           C  
ATOM    885  CB  SER A 118     -43.500  -7.160   9.539  1.00 91.69           C  
ATOM    886  O   SER A 118     -42.094  -4.805   7.754  1.00 91.69           O  
ATOM    887  OG  SER A 118     -43.156  -8.266  10.359  1.00 91.69           O  
ATOM    888  N   LEU A 119     -43.906  -4.129   8.938  1.00 92.38           N  
ATOM    889  CA  LEU A 119     -44.219  -3.006   8.062  1.00 92.38           C  
ATOM    890  C   LEU A 119     -43.094  -1.979   8.070  1.00 92.38           C  
ATOM    891  CB  LEU A 119     -45.531  -2.342   8.484  1.00 92.38           C  
ATOM    892  O   LEU A 119     -42.688  -1.462   7.020  1.00 92.38           O  
ATOM    893  CG  LEU A 119     -46.000  -1.176   7.621  1.00 92.38           C  
ATOM    894  CD1 LEU A 119     -46.406  -1.674   6.238  1.00 92.38           C  
ATOM    895  CD2 LEU A 119     -47.156  -0.453   8.297  1.00 92.38           C  
ATOM    896  N   GLN A 120     -42.562  -1.647   9.266  1.00 94.75           N  
ATOM    897  CA  GLN A 120     -41.438  -0.726   9.383  1.00 94.75           C  
ATOM    898  C   GLN A 120     -40.219  -1.266   8.656  1.00 94.75           C  
ATOM    899  CB  GLN A 120     -41.094  -0.462  10.852  1.00 94.75           C  
ATOM    900  O   GLN A 120     -39.531  -0.525   7.949  1.00 94.75           O  
ATOM    901  CG  GLN A 120     -40.062   0.626  11.062  1.00 94.75           C  
ATOM    902  CD  GLN A 120     -40.125   1.225  12.453  1.00 94.75           C  
ATOM    903  NE2 GLN A 120     -40.500   2.496  12.539  1.00 94.75           N  
ATOM    904  OE1 GLN A 120     -39.812   0.550  13.445  1.00 94.75           O  
ATOM    905  N   ASN A 121     -40.031  -2.510   8.781  1.00 94.06           N  
ATOM    906  CA  ASN A 121     -38.906  -3.152   8.109  1.00 94.06           C  
ATOM    907  C   ASN A 121     -39.062  -3.117   6.590  1.00 94.06           C  
ATOM    908  CB  ASN A 121     -38.750  -4.594   8.594  1.00 94.06           C  
ATOM    909  O   ASN A 121     -38.094  -2.865   5.863  1.00 94.06           O  
ATOM    910  CG  ASN A 121     -38.156  -4.680   9.992  1.00 94.06           C  
ATOM    911  ND2 ASN A 121     -38.406  -5.797  10.664  1.00 94.06           N  
ATOM    912  OD1 ASN A 121     -37.500  -3.748  10.461  1.00 94.06           O  
ATOM    913  N   LEU A 122     -40.312  -3.414   6.137  1.00 95.88           N  
ATOM    914  CA  LEU A 122     -40.625  -3.336   4.715  1.00 95.88           C  
ATOM    915  C   LEU A 122     -40.406  -1.922   4.188  1.00 95.88           C  
ATOM    916  CB  LEU A 122     -42.062  -3.770   4.449  1.00 95.88           C  
ATOM    917  O   LEU A 122     -39.812  -1.739   3.117  1.00 95.88           O  
ATOM    918  CG  LEU A 122     -42.500  -3.773   2.986  1.00 95.88           C  
ATOM    919  CD1 LEU A 122     -41.625  -4.719   2.166  1.00 95.88           C  
ATOM    920  CD2 LEU A 122     -43.969  -4.160   2.879  1.00 95.88           C  
ATOM    921  N   ALA A 123     -40.812  -0.880   4.926  1.00 95.44           N  
ATOM    922  CA  ALA A 123     -40.625   0.515   4.535  1.00 95.44           C  
ATOM    923  C   ALA A 123     -39.125   0.873   4.465  1.00 95.44           C  
ATOM    924  CB  ALA A 123     -41.344   1.441   5.508  1.00 95.44           C  
ATOM    925  O   ALA A 123     -38.688   1.541   3.523  1.00 95.44           O  
ATOM    926  N   ASN A 124     -38.344   0.450   5.426  1.00 95.12           N  
ATOM    927  CA  ASN A 124     -36.906   0.696   5.445  1.00 95.12           C  
ATOM    928  C   ASN A 124     -36.219  -0.013   4.297  1.00 95.12           C  
ATOM    929  CB  ASN A 124     -36.312   0.262   6.789  1.00 95.12           C  
ATOM    930  O   ASN A 124     -35.281   0.543   3.689  1.00 95.12           O  
ATOM    931  CG  ASN A 124     -36.688   1.188   7.926  1.00 95.12           C  
ATOM    932  ND2 ASN A 124     -36.688   0.667   9.148  1.00 95.12           N  
ATOM    933  OD1 ASN A 124     -37.000   2.361   7.707  1.00 95.12           O  
ATOM    934  N   GLN A 125     -36.688  -1.155   4.004  1.00 96.31           N  
ATOM    935  CA  GLN A 125     -36.125  -1.920   2.891  1.00 96.31           C  
ATOM    936  C   GLN A 125     -36.438  -1.240   1.558  1.00 96.31           C  
ATOM    937  CB  GLN A 125     -36.688  -3.344   2.889  1.00 96.31           C  
ATOM    938  O   GLN A 125     -35.562  -1.191   0.675  1.00 96.31           O  
ATOM    939  CG  GLN A 125     -36.031  -4.266   1.879  1.00 96.31           C  
ATOM    940  CD  GLN A 125     -34.531  -4.426   2.133  1.00 96.31           C  
ATOM    941  NE2 GLN A 125     -33.719  -4.137   1.119  1.00 96.31           N  
ATOM    942  OE1 GLN A 125     -34.125  -4.809   3.230  1.00 96.31           O  
ATOM    943  N   ILE A 126     -37.625  -0.773   1.398  1.00 96.56           N  
ATOM    944  CA  ILE A 126     -38.031  -0.066   0.188  1.00 96.56           C  
ATOM    945  C   ILE A 126     -37.188   1.197   0.024  1.00 96.56           C  
ATOM    946  CB  ILE A 126     -39.531   0.294   0.216  1.00 96.56           C  
ATOM    947  O   ILE A 126     -36.750   1.516  -1.082  1.00 96.56           O  
ATOM    948  CG1 ILE A 126     -40.406  -0.960  -0.006  1.00 96.56           C  
ATOM    949  CG2 ILE A 126     -39.875   1.365  -0.831  1.00 96.56           C  
ATOM    950  CD1 ILE A 126     -41.875  -0.749   0.240  1.00 96.56           C  
ATOM    951  N   LYS A 127     -36.906   1.902   1.049  1.00 95.94           N  
ATOM    952  CA  LYS A 127     -36.062   3.086   1.014  1.00 95.94           C  
ATOM    953  C   LYS A 127     -34.625   2.723   0.597  1.00 95.94           C  
ATOM    954  CB  LYS A 127     -36.031   3.779   2.377  1.00 95.94           C  
ATOM    955  O   LYS A 127     -34.031   3.395  -0.250  1.00 95.94           O  
ATOM    956  CG  LYS A 127     -35.312   5.105   2.389  1.00 95.94           C  
ATOM    957  CD  LYS A 127     -35.438   5.809   3.732  1.00 95.94           C  
ATOM    958  CE  LYS A 127     -34.688   7.137   3.748  1.00 95.94           C  
ATOM    959  NZ  LYS A 127     -34.719   7.777   5.094  1.00 95.94           N  
ATOM    960  N   ALA A 128     -34.156   1.673   1.153  1.00 91.94           N  
ATOM    961  CA  ALA A 128     -32.812   1.195   0.818  1.00 91.94           C  
ATOM    962  C   ALA A 128     -32.719   0.748  -0.639  1.00 91.94           C  
ATOM    963  CB  ALA A 128     -32.406   0.052   1.745  1.00 91.94           C  
ATOM    964  O   ALA A 128     -31.766   1.056  -1.341  1.00 91.94           O  
ATOM    965  N   ASP A 129     -33.812   0.013  -1.070  1.00 95.12           N  
ATOM    966  CA  ASP A 129     -33.875  -0.447  -2.455  1.00 95.12           C  
ATOM    967  C   ASP A 129     -33.969   0.733  -3.422  1.00 95.12           C  
ATOM    968  CB  ASP A 129     -35.094  -1.369  -2.660  1.00 95.12           C  
ATOM    969  O   ASP A 129     -33.344   0.701  -4.492  1.00 95.12           O  
ATOM    970  CG  ASP A 129     -34.906  -2.730  -2.014  1.00 95.12           C  
ATOM    971  OD1 ASP A 129     -33.781  -3.053  -1.572  1.00 95.12           O  
ATOM    972  OD2 ASP A 129     -35.906  -3.490  -1.945  1.00 95.12           O  
ATOM    973  N   SER A 130     -34.656   1.736  -3.104  1.00 95.44           N  
ATOM    974  CA  SER A 130     -34.781   2.936  -3.926  1.00 95.44           C  
ATOM    975  C   SER A 130     -33.438   3.652  -4.055  1.00 95.44           C  
ATOM    976  CB  SER A 130     -35.812   3.891  -3.336  1.00 95.44           C  
ATOM    977  O   SER A 130     -33.062   4.098  -5.145  1.00 95.44           O  
ATOM    978  OG  SER A 130     -35.906   5.059  -4.125  1.00 95.44           O  
ATOM    979  N   GLU A 131     -32.719   3.799  -2.959  1.00 92.56           N  
ATOM    980  CA  GLU A 131     -31.391   4.414  -2.969  1.00 92.56           C  
ATOM    981  C   GLU A 131     -30.406   3.590  -3.795  1.00 92.56           C  
ATOM    982  CB  GLU A 131     -30.859   4.586  -1.541  1.00 92.56           C  
ATOM    983  O   GLU A 131     -29.609   4.145  -4.555  1.00 92.56           O  
ATOM    984  CG  GLU A 131     -31.594   5.656  -0.743  1.00 92.56           C  
ATOM    985  CD  GLU A 131     -31.172   5.711   0.716  1.00 92.56           C  
ATOM    986  OE1 GLU A 131     -31.609   6.633   1.442  1.00 92.56           O  
ATOM    987  OE2 GLU A 131     -30.391   4.824   1.137  1.00 92.56           O  
ATOM    988  N   ALA A 132     -30.500   2.299  -3.654  1.00 93.19           N  
ATOM    989  CA  ALA A 132     -29.656   1.393  -4.418  1.00 93.19           C  
ATOM    990  C   ALA A 132     -29.953   1.479  -5.910  1.00 93.19           C  
ATOM    991  CB  ALA A 132     -29.828  -0.043  -3.928  1.00 93.19           C  
ATOM    992  O   ALA A 132     -29.047   1.424  -6.742  1.00 93.19           O  
ATOM    993  N   SER A 133     -31.234   1.615  -6.297  1.00 94.69           N  
ATOM    994  CA  SER A 133     -31.656   1.748  -7.688  1.00 94.69           C  
ATOM    995  C   SER A 133     -31.094   3.021  -8.312  1.00 94.69           C  
ATOM    996  CB  SER A 133     -33.188   1.748  -7.785  1.00 94.69           C  
ATOM    997  O   SER A 133     -30.656   3.012  -9.469  1.00 94.69           O  
ATOM    998  OG  SER A 133     -33.594   1.843  -9.141  1.00 94.69           O  
ATOM    999  N   GLU A 134     -31.031   4.125  -7.598  1.00 93.38           N  
ATOM   1000  CA  GLU A 134     -30.453   5.387  -8.070  1.00 93.38           C  
ATOM   1001  C   GLU A 134     -28.953   5.258  -8.320  1.00 93.38           C  
ATOM   1002  CB  GLU A 134     -30.734   6.512  -7.070  1.00 93.38           C  
ATOM   1003  O   GLU A 134     -28.438   5.773  -9.305  1.00 93.38           O  
ATOM   1004  CG  GLU A 134     -32.188   7.012  -7.094  1.00 93.38           C  
ATOM   1005  CD  GLU A 134     -32.469   8.039  -6.008  1.00 93.38           C  
ATOM   1006  OE1 GLU A 134     -33.656   8.430  -5.844  1.00 93.38           O  
ATOM   1007  OE2 GLU A 134     -31.516   8.453  -5.312  1.00 93.38           O  
ATOM   1008  N   SER A 135     -28.297   4.602  -7.441  1.00 91.56           N  
ATOM   1009  CA  SER A 135     -26.875   4.332  -7.598  1.00 91.56           C  
ATOM   1010  C   SER A 135     -26.609   3.459  -8.820  1.00 91.56           C  
ATOM   1011  CB  SER A 135     -26.312   3.654  -6.348  1.00 91.56           C  
ATOM   1012  O   SER A 135     -25.656   3.697  -9.570  1.00 91.56           O  
ATOM   1013  OG  SER A 135     -26.281   4.559  -5.258  1.00 91.56           O  
ATOM   1014  N   SER A 136     -27.516   2.438  -9.000  1.00 94.38           N  
ATOM   1015  CA  SER A 136     -27.375   1.556 -10.156  1.00 94.38           C  
ATOM   1016  C   SER A 136     -27.578   2.320 -11.461  1.00 94.38           C  
ATOM   1017  CB  SER A 136     -28.391   0.407 -10.062  1.00 94.38           C  
ATOM   1018  O   SER A 136     -26.891   2.072 -12.445  1.00 94.38           O  
ATOM   1019  OG  SER A 136     -28.016  -0.503  -9.039  1.00 94.38           O  
ATOM   1020  N   ALA A 137     -28.516   3.191 -11.500  1.00 94.94           N  
ATOM   1021  CA  ALA A 137     -28.781   4.035 -12.664  1.00 94.94           C  
ATOM   1022  C   ALA A 137     -27.562   4.918 -12.977  1.00 94.94           C  
ATOM   1023  CB  ALA A 137     -30.016   4.898 -12.438  1.00 94.94           C  
ATOM   1024  O   ALA A 137     -27.188   5.078 -14.141  1.00 94.94           O  
ATOM   1025  N   ALA A 138     -26.891   5.480 -11.969  1.00 91.94           N  
ATOM   1026  CA  ALA A 138     -25.688   6.297 -12.141  1.00 91.94           C  
ATOM   1027  C   ALA A 138     -24.531   5.461 -12.664  1.00 91.94           C  
ATOM   1028  CB  ALA A 138     -25.312   6.969 -10.820  1.00 91.94           C  
ATOM   1029  O   ALA A 138     -23.781   5.902 -13.547  1.00 91.94           O  
ATOM   1030  N   ALA A 139     -24.438   4.273 -12.148  1.00 93.44           N  
ATOM   1031  CA  ALA A 139     -23.391   3.361 -12.594  1.00 93.44           C  
ATOM   1032  C   ALA A 139     -23.594   2.971 -14.055  1.00 93.44           C  
ATOM   1033  CB  ALA A 139     -23.359   2.115 -11.719  1.00 93.44           C  
ATOM   1034  O   ALA A 139     -22.625   2.887 -14.820  1.00 93.44           O  
ATOM   1035  N   ALA A 140     -24.844   2.725 -14.391  1.00 95.12           N  
ATOM   1036  CA  ALA A 140     -25.172   2.381 -15.773  1.00 95.12           C  
ATOM   1037  C   ALA A 140     -24.844   3.537 -16.719  1.00 95.12           C  
ATOM   1038  CB  ALA A 140     -26.641   1.993 -15.898  1.00 95.12           C  
ATOM   1039  O   ALA A 140     -24.312   3.326 -17.812  1.00 95.12           O  
ATOM   1040  N   ALA A 141     -25.125   4.762 -16.359  1.00 94.69           N  
ATOM   1041  CA  ALA A 141     -24.812   5.949 -17.141  1.00 94.69           C  
ATOM   1042  C   ALA A 141     -23.297   6.105 -17.312  1.00 94.69           C  
ATOM   1043  CB  ALA A 141     -25.406   7.195 -16.500  1.00 94.69           C  
ATOM   1044  O   ALA A 141     -22.812   6.438 -18.391  1.00 94.69           O  
ATOM   1045  N   ALA A 142     -22.516   5.855 -16.250  1.00 93.25           N  
ATOM   1046  CA  ALA A 142     -21.062   5.906 -16.281  1.00 93.25           C  
ATOM   1047  C   ALA A 142     -20.500   4.832 -17.219  1.00 93.25           C  
ATOM   1048  CB  ALA A 142     -20.484   5.746 -14.883  1.00 93.25           C  
ATOM   1049  O   ALA A 142     -19.547   5.086 -17.969  1.00 93.25           O  
ATOM   1050  N   SER A 143     -21.141   3.684 -17.125  1.00 95.50           N  
ATOM   1051  CA  SER A 143     -20.734   2.586 -18.000  1.00 95.50           C  
ATOM   1052  C   SER A 143     -20.953   2.922 -19.469  1.00 95.50           C  
ATOM   1053  CB  SER A 143     -21.484   1.303 -17.641  1.00 95.50           C  
ATOM   1054  O   SER A 143     -20.125   2.580 -20.312  1.00 95.50           O  
ATOM   1055  OG  SER A 143     -20.984   0.202 -18.375  1.00 95.50           O  
ATOM   1056  N   GLU A 144     -22.062   3.502 -19.766  1.00 95.69           N  
ATOM   1057  CA  GLU A 144     -22.375   3.961 -21.109  1.00 95.69           C  
ATOM   1058  C   GLU A 144     -21.297   4.922 -21.625  1.00 95.69           C  
ATOM   1059  CB  GLU A 144     -23.750   4.629 -21.156  1.00 95.69           C  
ATOM   1060  O   GLU A 144     -20.844   4.816 -22.766  1.00 95.69           O  
ATOM   1061  CG  GLU A 144     -24.188   5.035 -22.562  1.00 95.69           C  
ATOM   1062  CD  GLU A 144     -25.562   5.656 -22.594  1.00 95.69           C  
ATOM   1063  OE1 GLU A 144     -26.094   5.922 -23.703  1.00 95.69           O  
ATOM   1064  OE2 GLU A 144     -26.141   5.883 -21.516  1.00 95.69           O  
ATOM   1065  N   SER A 145     -20.828   5.867 -20.797  1.00 93.88           N  
ATOM   1066  CA  SER A 145     -19.781   6.828 -21.156  1.00 93.88           C  
ATOM   1067  C   SER A 145     -18.453   6.137 -21.391  1.00 93.88           C  
ATOM   1068  CB  SER A 145     -19.641   7.898 -20.078  1.00 93.88           C  
ATOM   1069  O   SER A 145     -17.719   6.469 -22.328  1.00 93.88           O  
ATOM   1070  OG  SER A 145     -20.797   8.711 -20.016  1.00 93.88           O  
ATOM   1071  N   LYS A 146     -18.125   5.195 -20.547  1.00 93.88           N  
ATOM   1072  CA  LYS A 146     -16.906   4.422 -20.688  1.00 93.88           C  
ATOM   1073  C   LYS A 146     -16.891   3.600 -21.969  1.00 93.88           C  
ATOM   1074  CB  LYS A 146     -16.703   3.506 -19.469  1.00 93.88           C  
ATOM   1075  O   LYS A 146     -15.867   3.475 -22.625  1.00 93.88           O  
ATOM   1076  CG  LYS A 146     -16.328   4.238 -18.188  1.00 93.88           C  
ATOM   1077  CD  LYS A 146     -16.172   3.273 -17.031  1.00 93.88           C  
ATOM   1078  CE  LYS A 146     -15.820   4.008 -15.734  1.00 93.88           C  
ATOM   1079  NZ  LYS A 146     -15.766   3.082 -14.562  1.00 93.88           N  
ATOM   1080  N   ALA A 147     -18.047   3.020 -22.266  1.00 95.19           N  
ATOM   1081  CA  ALA A 147     -18.188   2.252 -23.500  1.00 95.19           C  
ATOM   1082  C   ALA A 147     -17.953   3.139 -24.719  1.00 95.19           C  
ATOM   1083  CB  ALA A 147     -19.547   1.589 -23.578  1.00 95.19           C  
ATOM   1084  O   ALA A 147     -17.312   2.723 -25.688  1.00 95.19           O  
ATOM   1085  N   LYS A 148     -18.469   4.371 -24.719  1.00 94.75           N  
ATOM   1086  CA  LYS A 148     -18.266   5.316 -25.812  1.00 94.75           C  
ATOM   1087  C   LYS A 148     -16.797   5.691 -25.953  1.00 94.75           C  
ATOM   1088  CB  LYS A 148     -19.109   6.574 -25.609  1.00 94.75           C  
ATOM   1089  O   LYS A 148     -16.266   5.797 -27.062  1.00 94.75           O  
ATOM   1090  CG  LYS A 148     -19.078   7.543 -26.781  1.00 94.75           C  
ATOM   1091  CD  LYS A 148     -19.734   6.941 -28.016  1.00 94.75           C  
ATOM   1092  CE  LYS A 148     -19.938   7.988 -29.094  1.00 94.75           C  
ATOM   1093  NZ  LYS A 148     -18.953   7.840 -30.203  1.00 94.75           N  
ATOM   1094  N   THR A 149     -16.125   5.891 -24.844  1.00 93.88           N  
ATOM   1095  CA  THR A 149     -14.688   6.168 -24.828  1.00 93.88           C  
ATOM   1096  C   THR A 149     -13.906   4.992 -25.406  1.00 93.88           C  
ATOM   1097  CB  THR A 149     -14.188   6.477 -23.406  1.00 93.88           C  
ATOM   1098  O   THR A 149     -12.969   5.184 -26.188  1.00 93.88           O  
ATOM   1099  CG2 THR A 149     -12.688   6.723 -23.391  1.00 93.88           C  
ATOM   1100  OG1 THR A 149     -14.859   7.645 -22.922  1.00 93.88           O  
ATOM   1101  N   SER A 150     -14.328   3.797 -24.969  1.00 94.69           N  
ATOM   1102  CA  SER A 150     -13.688   2.590 -25.484  1.00 94.69           C  
ATOM   1103  C   SER A 150     -13.836   2.484 -27.000  1.00 94.69           C  
ATOM   1104  CB  SER A 150     -14.273   1.346 -24.812  1.00 94.69           C  
ATOM   1105  O   SER A 150     -12.898   2.098 -27.688  1.00 94.69           O  
ATOM   1106  OG  SER A 150     -13.609   0.176 -25.250  1.00 94.69           O  
ATOM   1107  N   GLU A 151     -15.000   2.730 -27.484  1.00 96.44           N  
ATOM   1108  CA  GLU A 151     -15.258   2.762 -28.922  1.00 96.44           C  
ATOM   1109  C   GLU A 151     -14.328   3.746 -29.625  1.00 96.44           C  
ATOM   1110  CB  GLU A 151     -16.719   3.123 -29.203  1.00 96.44           C  
ATOM   1111  O   GLU A 151     -13.750   3.428 -30.672  1.00 96.44           O  
ATOM   1112  CG  GLU A 151     -17.094   3.094 -30.688  1.00 96.44           C  
ATOM   1113  CD  GLU A 151     -18.547   3.441 -30.938  1.00 96.44           C  
ATOM   1114  OE1 GLU A 151     -19.000   3.295 -32.094  1.00 96.44           O  
ATOM   1115  OE2 GLU A 151     -19.234   3.863 -29.984  1.00 96.44           O  
ATOM   1116  N   ASP A 152     -14.102   4.965 -29.078  1.00 94.38           N  
ATOM   1117  CA  ASP A 152     -13.219   5.980 -29.641  1.00 94.38           C  
ATOM   1118  C   ASP A 152     -11.766   5.516 -29.625  1.00 94.38           C  
ATOM   1119  CB  ASP A 152     -13.359   7.297 -28.875  1.00 94.38           C  
ATOM   1120  O   ASP A 152     -11.031   5.707 -30.609  1.00 94.38           O  
ATOM   1121  CG  ASP A 152     -14.664   8.016 -29.156  1.00 94.38           C  
ATOM   1122  OD1 ASP A 152     -15.336   7.688 -30.156  1.00 94.38           O  
ATOM   1123  OD2 ASP A 152     -15.023   8.914 -28.375  1.00 94.38           O  
ATOM   1124  N   ASN A 153     -11.383   4.949 -28.531  1.00 94.38           N  
ATOM   1125  CA  ASN A 153     -10.031   4.410 -28.406  1.00 94.38           C  
ATOM   1126  C   ASN A 153      -9.766   3.309 -29.422  1.00 94.38           C  
ATOM   1127  CB  ASN A 153      -9.797   3.889 -26.984  1.00 94.38           C  
ATOM   1128  O   ASN A 153      -8.672   3.223 -29.984  1.00 94.38           O  
ATOM   1129  CG  ASN A 153      -9.648   5.004 -25.969  1.00 94.38           C  
ATOM   1130  ND2 ASN A 153      -9.703   4.652 -24.688  1.00 94.38           N  
ATOM   1131  OD1 ASN A 153      -9.484   6.172 -26.328  1.00 94.38           O  
ATOM   1132  N   ALA A 154     -10.766   2.459 -29.562  1.00 94.94           N  
ATOM   1133  CA  ALA A 154     -10.641   1.393 -30.547  1.00 94.94           C  
ATOM   1134  C   ALA A 154     -10.445   1.965 -31.953  1.00 94.94           C  
ATOM   1135  CB  ALA A 154     -11.859   0.481 -30.516  1.00 94.94           C  
ATOM   1136  O   ALA A 154      -9.625   1.463 -32.719  1.00 94.94           O  
ATOM   1137  N   LYS A 155     -11.188   3.008 -32.344  1.00 95.00           N  
ATOM   1138  CA  LYS A 155     -11.047   3.662 -33.625  1.00 95.00           C  
ATOM   1139  C   LYS A 155      -9.680   4.312 -33.781  1.00 95.00           C  
ATOM   1140  CB  LYS A 155     -12.148   4.707 -33.844  1.00 95.00           C  
ATOM   1141  O   LYS A 155      -9.055   4.242 -34.844  1.00 95.00           O  
ATOM   1142  CG  LYS A 155     -12.289   5.191 -35.281  1.00 95.00           C  
ATOM   1143  CD  LYS A 155     -12.836   4.102 -36.188  1.00 95.00           C  
ATOM   1144  CE  LYS A 155     -13.094   4.621 -37.594  1.00 95.00           C  
ATOM   1145  NZ  LYS A 155     -13.688   3.572 -38.469  1.00 95.00           N  
ATOM   1146  N   SER A 156      -9.211   4.941 -32.719  1.00 95.12           N  
ATOM   1147  CA  SER A 156      -7.879   5.535 -32.719  1.00 95.12           C  
ATOM   1148  C   SER A 156      -6.801   4.473 -32.906  1.00 95.12           C  
ATOM   1149  CB  SER A 156      -7.637   6.297 -31.422  1.00 95.12           C  
ATOM   1150  O   SER A 156      -5.832   4.684 -33.656  1.00 95.12           O  
ATOM   1151  OG  SER A 156      -8.445   7.457 -31.359  1.00 95.12           O  
ATOM   1152  N   SER A 157      -6.980   3.381 -32.219  1.00 94.56           N  
ATOM   1153  CA  SER A 157      -6.055   2.260 -32.344  1.00 94.56           C  
ATOM   1154  C   SER A 157      -6.043   1.709 -33.781  1.00 94.56           C  
ATOM   1155  CB  SER A 157      -6.426   1.147 -31.375  1.00 94.56           C  
ATOM   1156  O   SER A 157      -4.988   1.354 -34.312  1.00 94.56           O  
ATOM   1157  OG  SER A 157      -5.469   0.103 -31.406  1.00 94.56           O  
ATOM   1158  N   GLU A 158      -7.207   1.517 -34.312  1.00 95.94           N  
ATOM   1159  CA  GLU A 158      -7.332   1.098 -35.688  1.00 95.94           C  
ATOM   1160  C   GLU A 158      -6.551   2.025 -36.625  1.00 95.94           C  
ATOM   1161  CB  GLU A 158      -8.805   1.053 -36.125  1.00 95.94           C  
ATOM   1162  O   GLU A 158      -5.832   1.562 -37.500  1.00 95.94           O  
ATOM   1163  CG  GLU A 158      -9.023   0.573 -37.531  1.00 95.94           C  
ATOM   1164  CD  GLU A 158     -10.477   0.630 -37.969  1.00 95.94           C  
ATOM   1165  OE1 GLU A 158     -10.820   0.048 -39.031  1.00 95.94           O  
ATOM   1166  OE2 GLU A 158     -11.281   1.263 -37.250  1.00 95.94           O  
ATOM   1167  N   ASN A 159      -6.676   3.318 -36.469  1.00 94.19           N  
ATOM   1168  CA  ASN A 159      -5.965   4.301 -37.281  1.00 94.19           C  
ATOM   1169  C   ASN A 159      -4.453   4.215 -37.062  1.00 94.19           C  
ATOM   1170  CB  ASN A 159      -6.461   5.715 -36.969  1.00 94.19           C  
ATOM   1171  O   ASN A 159      -3.686   4.293 -38.031  1.00 94.19           O  
ATOM   1172  CG  ASN A 159      -7.828   5.996 -37.562  1.00 94.19           C  
ATOM   1173  ND2 ASN A 159      -8.516   7.000 -37.031  1.00 94.19           N  
ATOM   1174  OD1 ASN A 159      -8.266   5.312 -38.500  1.00 94.19           O  
ATOM   1175  N   ALA A 160      -4.062   4.055 -35.875  1.00 93.19           N  
ATOM   1176  CA  ALA A 160      -2.648   3.910 -35.531  1.00 93.19           C  
ATOM   1177  C   ALA A 160      -2.059   2.658 -36.188  1.00 93.19           C  
ATOM   1178  CB  ALA A 160      -2.461   3.867 -34.031  1.00 93.19           C  
ATOM   1179  O   ALA A 160      -0.929   2.680 -36.688  1.00 93.19           O  
ATOM   1180  N   ALA A 161      -2.828   1.596 -36.094  1.00 93.12           N  
ATOM   1181  CA  ALA A 161      -2.400   0.353 -36.719  1.00 93.12           C  
ATOM   1182  C   ALA A 161      -2.225   0.541 -38.250  1.00 93.12           C  
ATOM   1183  CB  ALA A 161      -3.406  -0.762 -36.469  1.00 93.12           C  
ATOM   1184  O   ALA A 161      -1.262   0.039 -38.812  1.00 93.12           O  
ATOM   1185  N   LYS A 162      -3.158   1.233 -38.875  1.00 95.00           N  
ATOM   1186  CA  LYS A 162      -3.068   1.519 -40.281  1.00 95.00           C  
ATOM   1187  C   LYS A 162      -1.841   2.369 -40.625  1.00 95.00           C  
ATOM   1188  CB  LYS A 162      -4.336   2.225 -40.781  1.00 95.00           C  
ATOM   1189  O   LYS A 162      -1.141   2.117 -41.594  1.00 95.00           O  
ATOM   1190  CG  LYS A 162      -5.488   1.282 -41.094  1.00 95.00           C  
ATOM   1191  CD  LYS A 162      -6.766   2.049 -41.406  1.00 95.00           C  
ATOM   1192  CE  LYS A 162      -7.965   1.120 -41.500  1.00 95.00           C  
ATOM   1193  NZ  LYS A 162      -9.219   1.867 -41.812  1.00 95.00           N  
ATOM   1194  N   ASN A 163      -1.561   3.295 -39.781  1.00 93.12           N  
ATOM   1195  CA  ASN A 163      -0.382   4.137 -39.969  1.00 93.12           C  
ATOM   1196  C   ASN A 163       0.907   3.340 -39.781  1.00 93.12           C  
ATOM   1197  CB  ASN A 163      -0.416   5.312 -38.969  1.00 93.12           C  
ATOM   1198  O   ASN A 163       1.881   3.559 -40.500  1.00 93.12           O  
ATOM   1199  CG  ASN A 163      -1.438   6.363 -39.375  1.00 93.12           C  
ATOM   1200  ND2 ASN A 163      -1.727   7.277 -38.438  1.00 93.12           N  
ATOM   1201  OD1 ASN A 163      -1.967   6.355 -40.469  1.00 93.12           O  
ATOM   1202  N   SER A 164       0.889   2.482 -38.844  1.00 93.25           N  
ATOM   1203  CA  SER A 164       2.025   1.595 -38.594  1.00 93.25           C  
ATOM   1204  C   SER A 164       2.262   0.681 -39.812  1.00 93.25           C  
ATOM   1205  CB  SER A 164       1.809   0.754 -37.344  1.00 93.25           C  
ATOM   1206  O   SER A 164       3.406   0.402 -40.156  1.00 93.25           O  
ATOM   1207  OG  SER A 164       1.936   1.550 -36.188  1.00 93.25           O  
ATOM   1208  N   GLU A 165       1.124   0.133 -40.250  1.00 93.38           N  
ATOM   1209  CA  GLU A 165       1.200  -0.686 -41.469  1.00 93.38           C  
ATOM   1210  C   GLU A 165       1.860   0.078 -42.594  1.00 93.38           C  
ATOM   1211  CB  GLU A 165      -0.194  -1.159 -41.875  1.00 93.38           C  
ATOM   1212  O   GLU A 165       2.732  -0.457 -43.281  1.00 93.38           O  
ATOM   1213  CG  GLU A 165      -0.195  -2.068 -43.094  1.00 93.38           C  
ATOM   1214  CD  GLU A 165      -1.593  -2.453 -43.562  1.00 93.38           C  
ATOM   1215  OE1 GLU A 165      -1.723  -3.117 -44.625  1.00 93.38           O  
ATOM   1216  OE2 GLU A 165      -2.564  -2.086 -42.875  1.00 93.38           O  
ATOM   1217  N   VAL A 166       1.448   1.284 -42.844  1.00 92.94           N  
ATOM   1218  CA  VAL A 166       1.980   2.137 -43.906  1.00 92.94           C  
ATOM   1219  C   VAL A 166       3.449   2.447 -43.625  1.00 92.94           C  
ATOM   1220  CB  VAL A 166       1.175   3.449 -44.031  1.00 92.94           C  
ATOM   1221  O   VAL A 166       4.285   2.379 -44.531  1.00 92.94           O  
ATOM   1222  CG1 VAL A 166       1.883   4.426 -44.969  1.00 92.94           C  
ATOM   1223  CG2 VAL A 166      -0.240   3.158 -44.531  1.00 92.94           C  
ATOM   1224  N   ALA A 167       3.805   2.744 -42.406  1.00 88.62           N  
ATOM   1225  CA  ALA A 167       5.180   3.037 -42.031  1.00 88.62           C  
ATOM   1226  C   ALA A 167       6.078   1.821 -42.219  1.00 88.62           C  
ATOM   1227  CB  ALA A 167       5.227   3.498 -40.562  1.00 88.62           C  
ATOM   1228  O   ALA A 167       7.215   1.950 -42.688  1.00 88.62           O  
ATOM   1229  N   ALA A 168       5.527   0.676 -41.875  1.00 88.56           N  
ATOM   1230  CA  ALA A 168       6.270  -0.564 -42.062  1.00 88.56           C  
ATOM   1231  C   ALA A 168       6.539  -0.806 -43.562  1.00 88.56           C  
ATOM   1232  CB  ALA A 168       5.508  -1.745 -41.469  1.00 88.56           C  
ATOM   1233  O   ALA A 168       7.629  -1.239 -43.938  1.00 88.56           O  
ATOM   1234  N   GLU A 169       5.473  -0.584 -44.375  1.00 91.94           N  
ATOM   1235  CA  GLU A 169       5.629  -0.732 -45.812  1.00 91.94           C  
ATOM   1236  C   GLU A 169       6.684   0.225 -46.375  1.00 91.94           C  
ATOM   1237  CB  GLU A 169       4.293  -0.500 -46.531  1.00 91.94           C  
ATOM   1238  O   GLU A 169       7.496  -0.154 -47.219  1.00 91.94           O  
ATOM   1239  CG  GLU A 169       3.320  -1.664 -46.406  1.00 91.94           C  
ATOM   1240  CD  GLU A 169       1.961  -1.377 -47.031  1.00 91.94           C  
ATOM   1241  OE1 GLU A 169       1.109  -2.293 -47.062  1.00 91.94           O  
ATOM   1242  OE2 GLU A 169       1.745  -0.226 -47.469  1.00 91.94           O  
ATOM   1243  N   THR A 170       6.707   1.422 -45.844  1.00 87.81           N  
ATOM   1244  CA  THR A 170       7.676   2.432 -46.250  1.00 87.81           C  
ATOM   1245  C   THR A 170       9.086   2.025 -45.844  1.00 87.81           C  
ATOM   1246  CB  THR A 170       7.336   3.809 -45.656  1.00 87.81           C  
ATOM   1247  O   THR A 170      10.031   2.152 -46.625  1.00 87.81           O  
ATOM   1248  CG2 THR A 170       8.359   4.859 -46.062  1.00 87.81           C  
ATOM   1249  OG1 THR A 170       6.035   4.211 -46.094  1.00 87.81           O  
ATOM   1250  N   THR A 171       9.234   1.622 -44.688  1.00 82.50           N  
ATOM   1251  CA  THR A 171      10.523   1.165 -44.156  1.00 82.50           C  
ATOM   1252  C   THR A 171      11.031  -0.029 -44.969  1.00 82.50           C  
ATOM   1253  CB  THR A 171      10.422   0.784 -42.688  1.00 82.50           C  
ATOM   1254  O   THR A 171      12.211  -0.093 -45.312  1.00 82.50           O  
ATOM   1255  CG2 THR A 171      11.758   0.265 -42.156  1.00 82.50           C  
ATOM   1256  OG1 THR A 171      10.039   1.938 -41.906  1.00 82.50           O  
ATOM   1257  N   ARG A 172      10.125  -0.975 -45.094  1.00 85.31           N  
ATOM   1258  CA  ARG A 172      10.477  -2.135 -45.906  1.00 85.31           C  
ATOM   1259  C   ARG A 172      11.023  -1.704 -47.281  1.00 85.31           C  
ATOM   1260  CB  ARG A 172       9.258  -3.045 -46.094  1.00 85.31           C  
ATOM   1261  O   ARG A 172      12.039  -2.229 -47.719  1.00 85.31           O  
ATOM   1262  CG  ARG A 172       9.594  -4.391 -46.719  1.00 85.31           C  
ATOM   1263  CD  ARG A 172       8.430  -4.930 -47.562  1.00 85.31           C  
ATOM   1264  NE  ARG A 172       7.156  -4.344 -47.125  1.00 85.31           N  
ATOM   1265  NH1 ARG A 172       5.918  -6.262 -47.500  1.00 85.31           N  
ATOM   1266  NH2 ARG A 172       4.898  -4.355 -46.719  1.00 85.31           N  
ATOM   1267  CZ  ARG A 172       5.992  -4.988 -47.125  1.00 85.31           C  
ATOM   1268  N   ASP A 173      10.391  -0.789 -47.938  1.00 82.62           N  
ATOM   1269  CA  ASP A 173      10.789  -0.289 -49.250  1.00 82.62           C  
ATOM   1270  C   ASP A 173      12.148   0.402 -49.188  1.00 82.62           C  
ATOM   1271  CB  ASP A 173       9.734   0.674 -49.812  1.00 82.62           C  
ATOM   1272  O   ASP A 173      12.984   0.235 -50.094  1.00 82.62           O  
ATOM   1273  CG  ASP A 173       8.461  -0.027 -50.250  1.00 82.62           C  
ATOM   1274  OD1 ASP A 173       8.461  -1.271 -50.375  1.00 82.62           O  
ATOM   1275  OD2 ASP A 173       7.445   0.672 -50.469  1.00 82.62           O  
ATOM   1276  N   GLN A 174      12.367   1.111 -48.188  1.00 81.56           N  
ATOM   1277  CA  GLN A 174      13.633   1.812 -47.969  1.00 81.56           C  
ATOM   1278  C   GLN A 174      14.773   0.827 -47.750  1.00 81.56           C  
ATOM   1279  CB  GLN A 174      13.531   2.783 -46.812  1.00 81.56           C  
ATOM   1280  O   GLN A 174      15.875   1.004 -48.281  1.00 81.56           O  
ATOM   1281  CG  GLN A 174      12.711   4.027 -47.094  1.00 81.56           C  
ATOM   1282  CD  GLN A 174      12.539   4.922 -45.875  1.00 81.56           C  
ATOM   1283  NE2 GLN A 174      12.609   6.230 -46.094  1.00 81.56           N  
ATOM   1284  OE1 GLN A 174      12.336   4.441 -44.750  1.00 81.56           O  
ATOM   1285  N   ILE A 175      14.484  -0.133 -46.938  1.00 75.00           N  
ATOM   1286  CA  ILE A 175      15.477  -1.170 -46.625  1.00 75.00           C  
ATOM   1287  C   ILE A 175      15.805  -1.933 -47.906  1.00 75.00           C  
ATOM   1288  CB  ILE A 175      14.969  -2.143 -45.562  1.00 75.00           C  
ATOM   1289  O   ILE A 175      16.969  -2.227 -48.188  1.00 75.00           O  
ATOM   1290  CG1 ILE A 175      14.961  -1.454 -44.188  1.00 75.00           C  
ATOM   1291  CG2 ILE A 175      15.828  -3.410 -45.531  1.00 75.00           C  
ATOM   1292  CD1 ILE A 175      14.281  -2.262 -43.094  1.00 75.00           C  
ATOM   1293  N   GLN A 176      14.812  -2.256 -48.656  1.00 74.81           N  
ATOM   1294  CA  GLN A 176      15.008  -2.928 -49.938  1.00 74.81           C  
ATOM   1295  C   GLN A 176      15.867  -2.084 -50.875  1.00 74.81           C  
ATOM   1296  CB  GLN A 176      13.656  -3.234 -50.594  1.00 74.81           C  
ATOM   1297  O   GLN A 176      16.719  -2.615 -51.594  1.00 74.81           O  
ATOM   1298  CG  GLN A 176      13.758  -4.156 -51.781  1.00 74.81           C  
ATOM   1299  CD  GLN A 176      14.359  -5.504 -51.469  1.00 74.81           C  
ATOM   1300  NE2 GLN A 176      15.414  -5.883 -52.156  1.00 74.81           N  
ATOM   1301  OE1 GLN A 176      13.883  -6.203 -50.562  1.00 74.81           O  
ATOM   1302  N   GLN A 177      15.672  -0.847 -50.844  1.00 74.62           N  
ATOM   1303  CA  GLN A 177      16.453   0.087 -51.656  1.00 74.62           C  
ATOM   1304  C   GLN A 177      17.906   0.137 -51.188  1.00 74.62           C  
ATOM   1305  CB  GLN A 177      15.836   1.486 -51.594  1.00 74.62           C  
ATOM   1306  O   GLN A 177      18.828   0.160 -52.000  1.00 74.62           O  
ATOM   1307  CG  GLN A 177      16.406   2.451 -52.625  1.00 74.62           C  
ATOM   1308  CD  GLN A 177      15.688   3.783 -52.656  1.00 74.62           C  
ATOM   1309  NE2 GLN A 177      16.016   4.621 -53.625  1.00 74.62           N  
ATOM   1310  OE1 GLN A 177      14.828   4.055 -51.812  1.00 74.62           O  
ATOM   1311  N   ILE A 178      18.172   0.130 -50.031  1.00 64.31           N  
ATOM   1312  CA  ILE A 178      19.500   0.147 -49.406  1.00 64.31           C  
ATOM   1313  C   ILE A 178      20.234  -1.160 -49.719  1.00 64.31           C  
ATOM   1314  CB  ILE A 178      19.422   0.367 -47.875  1.00 64.31           C  
ATOM   1315  O   ILE A 178      21.406  -1.154 -50.062  1.00 64.31           O  
ATOM   1316  CG1 ILE A 178      18.969   1.798 -47.594  1.00 64.31           C  
ATOM   1317  CG2 ILE A 178      20.766   0.066 -47.219  1.00 64.31           C  
ATOM   1318  CD1 ILE A 178      18.641   2.037 -46.125  1.00 64.31           C  
ATOM   1319  N   ILE A 179      19.453  -2.236 -49.562  1.00 60.81           N  
ATOM   1320  CA  ILE A 179      19.969  -3.559 -49.875  1.00 60.81           C  
ATOM   1321  C   ILE A 179      20.359  -3.611 -51.344  1.00 60.81           C  
ATOM   1322  CB  ILE A 179      18.953  -4.668 -49.562  1.00 60.81           C  
ATOM   1323  O   ILE A 179      21.438  -4.117 -51.719  1.00 60.81           O  
ATOM   1324  CG1 ILE A 179      18.766  -4.793 -48.031  1.00 60.81           C  
ATOM   1325  CG2 ILE A 179      19.391  -6.000 -50.156  1.00 60.81           C  
ATOM   1326  CD1 ILE A 179      17.609  -5.699 -47.625  1.00 60.81           C  
ATOM   1327  N   ASP A 180      19.547  -3.086 -52.125  1.00 64.12           N  
ATOM   1328  CA  ASP A 180      19.797  -3.047 -53.562  1.00 64.12           C  
ATOM   1329  C   ASP A 180      21.016  -2.178 -53.906  1.00 64.12           C  
ATOM   1330  CB  ASP A 180      18.562  -2.529 -54.312  1.00 64.12           C  
ATOM   1331  O   ASP A 180      21.812  -2.520 -54.781  1.00 64.12           O  
ATOM   1332  CG  ASP A 180      17.422  -3.525 -54.344  1.00 64.12           C  
ATOM   1333  OD1 ASP A 180      17.641  -4.719 -54.031  1.00 64.12           O  
ATOM   1334  OD2 ASP A 180      16.281  -3.115 -54.656  1.00 64.12           O  
ATOM   1335  N   ASN A 181      21.266  -1.125 -53.125  1.00 65.31           N  
ATOM   1336  CA  ASN A 181      22.312  -0.136 -53.344  1.00 65.31           C  
ATOM   1337  C   ASN A 181      23.641  -0.580 -52.719  1.00 65.31           C  
ATOM   1338  CB  ASN A 181      21.891   1.224 -52.781  1.00 65.31           C  
ATOM   1339  O   ASN A 181      24.703  -0.154 -53.156  1.00 65.31           O  
ATOM   1340  CG  ASN A 181      20.844   1.907 -53.625  1.00 65.31           C  
ATOM   1341  ND2 ASN A 181      20.203   2.932 -53.094  1.00 65.31           N  
ATOM   1342  OD1 ASN A 181      20.609   1.519 -54.781  1.00 65.31           O  
ATOM   1343  N   ALA A 182      23.703  -1.477 -51.688  1.00 57.09           N  
ATOM   1344  CA  ALA A 182      24.828  -1.907 -50.875  1.00 57.09           C  
ATOM   1345  C   ALA A 182      25.547  -3.096 -51.500  1.00 57.09           C  
ATOM   1346  CB  ALA A 182      24.359  -2.264 -49.469  1.00 57.09           C  
ATOM   1347  O   ALA A 182      26.734  -3.322 -51.250  1.00 57.09           O  
ATOM   1348  N   GLY A 183      25.281  -3.574 -52.531  1.00 63.31           N  
ATOM   1349  CA  GLY A 183      26.000  -4.648 -53.219  1.00 63.31           C  
ATOM   1350  C   GLY A 183      26.547  -5.688 -52.250  1.00 63.31           C  
ATOM   1351  O   GLY A 183      25.953  -5.953 -51.219  1.00 63.31           O  
ATOM   1352  N   ASP A 184      27.688  -6.551 -52.344  1.00 53.28           N  
ATOM   1353  CA  ASP A 184      28.312  -7.758 -51.812  1.00 53.28           C  
ATOM   1354  C   ASP A 184      28.938  -7.500 -50.438  1.00 53.28           C  
ATOM   1355  CB  ASP A 184      29.391  -8.273 -52.781  1.00 53.28           C  
ATOM   1356  O   ASP A 184      29.406  -8.430 -49.781  1.00 53.28           O  
ATOM   1357  CG  ASP A 184      28.797  -9.055 -53.938  1.00 53.28           C  
ATOM   1358  OD1 ASP A 184      27.594  -9.383 -53.906  1.00 53.28           O  
ATOM   1359  OD2 ASP A 184      29.562  -9.359 -54.875  1.00 53.28           O  
ATOM   1360  N   GLN A 185      28.609  -6.543 -49.438  1.00 55.91           N  
ATOM   1361  CA  GLN A 185      28.969  -6.387 -48.031  1.00 55.91           C  
ATOM   1362  C   GLN A 185      27.734  -6.164 -47.188  1.00 55.91           C  
ATOM   1363  CB  GLN A 185      29.953  -5.227 -47.875  1.00 55.91           C  
ATOM   1364  O   GLN A 185      27.484  -5.051 -46.719  1.00 55.91           O  
ATOM   1365  CG  GLN A 185      31.391  -5.668 -47.656  1.00 55.91           C  
ATOM   1366  CD  GLN A 185      32.406  -4.633 -48.125  1.00 55.91           C  
ATOM   1367  NE2 GLN A 185      33.688  -4.930 -47.938  1.00 55.91           N  
ATOM   1368  OE1 GLN A 185      32.031  -3.570 -48.625  1.00 55.91           O  
ATOM   1369  N   SER A 186      26.719  -6.973 -47.156  1.00 59.34           N  
ATOM   1370  CA  SER A 186      25.328  -6.910 -46.688  1.00 59.34           C  
ATOM   1371  C   SER A 186      25.250  -6.730 -45.188  1.00 59.34           C  
ATOM   1372  CB  SER A 186      24.578  -8.172 -47.125  1.00 59.34           C  
ATOM   1373  O   SER A 186      26.172  -7.102 -44.469  1.00 59.34           O  
ATOM   1374  OG  SER A 186      25.047  -9.305 -46.406  1.00 59.34           O  
ATOM   1375  N   THR A 187      24.594  -5.859 -44.562  1.00 57.75           N  
ATOM   1376  CA  THR A 187      23.891  -5.605 -43.312  1.00 57.75           C  
ATOM   1377  C   THR A 187      23.797  -6.883 -42.469  1.00 57.75           C  
ATOM   1378  CB  THR A 187      22.484  -5.051 -43.562  1.00 57.75           C  
ATOM   1379  O   THR A 187      23.953  -6.844 -41.250  1.00 57.75           O  
ATOM   1380  CG2 THR A 187      21.812  -4.637 -42.250  1.00 57.75           C  
ATOM   1381  OG1 THR A 187      22.578  -3.906 -44.438  1.00 57.75           O  
ATOM   1382  N   LEU A 188      23.969  -8.125 -43.031  1.00 58.22           N  
ATOM   1383  CA  LEU A 188      23.859  -9.430 -42.375  1.00 58.22           C  
ATOM   1384  C   LEU A 188      25.203  -9.859 -41.812  1.00 58.22           C  
ATOM   1385  CB  LEU A 188      23.375 -10.477 -43.406  1.00 58.22           C  
ATOM   1386  O   LEU A 188      25.250 -10.516 -40.750  1.00 58.22           O  
ATOM   1387  CG  LEU A 188      21.875 -10.477 -43.688  1.00 58.22           C  
ATOM   1388  CD1 LEU A 188      21.578 -11.430 -44.844  1.00 58.22           C  
ATOM   1389  CD2 LEU A 188      21.078 -10.859 -42.469  1.00 58.22           C  
ATOM   1390  N   VAL A 189      26.312  -9.391 -42.312  1.00 62.56           N  
ATOM   1391  CA  VAL A 189      27.672  -9.648 -41.844  1.00 62.56           C  
ATOM   1392  C   VAL A 189      27.984  -8.758 -40.625  1.00 62.56           C  
ATOM   1393  CB  VAL A 189      28.719  -9.430 -42.969  1.00 62.56           C  
ATOM   1394  O   VAL A 189      28.594  -9.203 -39.656  1.00 62.56           O  
ATOM   1395  CG1 VAL A 189      30.141  -9.508 -42.406  1.00 62.56           C  
ATOM   1396  CG2 VAL A 189      28.516 -10.453 -44.062  1.00 62.56           C  
ATOM   1397  N   VAL A 190      27.453  -7.547 -40.500  1.00 62.31           N  
ATOM   1398  CA  VAL A 190      27.578  -6.555 -39.438  1.00 62.31           C  
ATOM   1399  C   VAL A 190      26.688  -6.938 -38.281  1.00 62.31           C  
ATOM   1400  CB  VAL A 190      27.219  -5.137 -39.969  1.00 62.31           C  
ATOM   1401  O   VAL A 190      27.094  -6.816 -37.125  1.00 62.31           O  
ATOM   1402  CG1 VAL A 190      27.125  -4.156 -38.781  1.00 62.31           C  
ATOM   1403  CG2 VAL A 190      28.250  -4.656 -40.969  1.00 62.31           C  
ATOM   1404  N   LEU A 191      25.562  -7.613 -38.469  1.00 64.69           N  
ATOM   1405  CA  LEU A 191      24.641  -8.078 -37.438  1.00 64.69           C  
ATOM   1406  C   LEU A 191      25.078  -9.422 -36.875  1.00 64.69           C  
ATOM   1407  CB  LEU A 191      23.219  -8.180 -37.969  1.00 64.69           C  
ATOM   1408  O   LEU A 191      24.703  -9.797 -35.750  1.00 64.69           O  
ATOM   1409  CG  LEU A 191      22.516  -6.859 -38.312  1.00 64.69           C  
ATOM   1410  CD1 LEU A 191      21.156  -7.121 -38.969  1.00 64.69           C  
ATOM   1411  CD2 LEU A 191      22.359  -6.008 -37.062  1.00 64.69           C  
ATOM   1412  N   ALA A 192      25.938 -10.164 -37.594  1.00 65.19           N  
ATOM   1413  CA  ALA A 192      26.438 -11.484 -37.219  1.00 65.19           C  
ATOM   1414  C   ALA A 192      27.688 -11.375 -36.344  1.00 65.19           C  
ATOM   1415  CB  ALA A 192      26.703 -12.328 -38.438  1.00 65.19           C  
ATOM   1416  O   ALA A 192      28.125 -12.359 -35.750  1.00 65.19           O  
ATOM   1417  N   GLN A 193      28.281 -10.188 -36.188  1.00 68.00           N  
ATOM   1418  CA  GLN A 193      29.391  -9.922 -35.281  1.00 68.00           C  
ATOM   1419  C   GLN A 193      28.922  -9.875 -33.812  1.00 68.00           C  
ATOM   1420  CB  GLN A 193      30.094  -8.609 -35.656  1.00 68.00           C  
ATOM   1421  O   GLN A 193      27.750  -9.602 -33.562  1.00 68.00           O  
ATOM   1422  CG  GLN A 193      30.688  -8.602 -37.031  1.00 68.00           C  
ATOM   1423  CD  GLN A 193      31.781  -9.648 -37.219  1.00 68.00           C  
ATOM   1424  NE2 GLN A 193      31.781 -10.320 -38.344  1.00 68.00           N  
ATOM   1425  OE1 GLN A 193      32.625  -9.852 -36.312  1.00 68.00           O  
ATOM   1426  N   PRO A 194      29.672 -10.438 -32.875  1.00 63.44           N  
ATOM   1427  CA  PRO A 194      29.328 -10.516 -31.453  1.00 63.44           C  
ATOM   1428  C   PRO A 194      28.719  -9.211 -30.938  1.00 63.44           C  
ATOM   1429  CB  PRO A 194      30.656 -10.805 -30.781  1.00 63.44           C  
ATOM   1430  O   PRO A 194      27.844  -9.242 -30.062  1.00 63.44           O  
ATOM   1431  CG  PRO A 194      31.500 -11.453 -31.844  1.00 63.44           C  
ATOM   1432  CD  PRO A 194      31.062 -10.922 -33.188  1.00 63.44           C  
ATOM   1433  N   ASP A 195      28.875  -8.016 -31.703  1.00 64.69           N  
ATOM   1434  CA  ASP A 195      28.344  -6.727 -31.250  1.00 64.69           C  
ATOM   1435  C   ASP A 195      27.281  -6.211 -32.219  1.00 64.69           C  
ATOM   1436  CB  ASP A 195      29.469  -5.699 -31.109  1.00 64.69           C  
ATOM   1437  O   ASP A 195      26.906  -5.035 -32.188  1.00 64.69           O  
ATOM   1438  CG  ASP A 195      30.250  -5.508 -32.406  1.00 64.69           C  
ATOM   1439  OD1 ASP A 195      30.031  -6.254 -33.375  1.00 64.69           O  
ATOM   1440  OD2 ASP A 195      31.109  -4.598 -32.438  1.00 64.69           O  
ATOM   1441  N   GLY A 196      26.938  -7.105 -33.156  1.00 65.69           N  
ATOM   1442  CA  GLY A 196      25.969  -6.812 -34.188  1.00 65.69           C  
ATOM   1443  C   GLY A 196      24.641  -6.328 -33.625  1.00 65.69           C  
ATOM   1444  O   GLY A 196      23.984  -5.469 -34.219  1.00 65.69           O  
ATOM   1445  N   PHE A 197      24.266  -6.738 -32.406  1.00 66.56           N  
ATOM   1446  CA  PHE A 197      23.031  -6.363 -31.750  1.00 66.56           C  
ATOM   1447  C   PHE A 197      23.094  -4.914 -31.281  1.00 66.56           C  
ATOM   1448  CB  PHE A 197      22.766  -7.289 -30.562  1.00 66.56           C  
ATOM   1449  O   PHE A 197      22.047  -4.254 -31.156  1.00 66.56           O  
ATOM   1450  CG  PHE A 197      22.203  -8.633 -30.953  1.00 66.56           C  
ATOM   1451  CD1 PHE A 197      20.953  -8.742 -31.531  1.00 66.56           C  
ATOM   1452  CD2 PHE A 197      22.938  -9.789 -30.719  1.00 66.56           C  
ATOM   1453  CE1 PHE A 197      20.438  -9.984 -31.891  1.00 66.56           C  
ATOM   1454  CE2 PHE A 197      22.438 -11.031 -31.078  1.00 66.56           C  
ATOM   1455  CZ  PHE A 197      21.188 -11.133 -31.672  1.00 66.56           C  
ATOM   1456  N   ASP A 198      24.359  -4.363 -31.125  1.00 67.56           N  
ATOM   1457  CA  ASP A 198      24.578  -2.963 -30.781  1.00 67.56           C  
ATOM   1458  C   ASP A 198      24.203  -2.043 -31.938  1.00 67.56           C  
ATOM   1459  CB  ASP A 198      26.047  -2.738 -30.391  1.00 67.56           C  
ATOM   1460  O   ASP A 198      23.766  -0.912 -31.719  1.00 67.56           O  
ATOM   1461  CG  ASP A 198      26.453  -3.492 -29.141  1.00 67.56           C  
ATOM   1462  OD1 ASP A 198      25.562  -4.020 -28.438  1.00 67.56           O  
ATOM   1463  OD2 ASP A 198      27.672  -3.557 -28.859  1.00 67.56           O  
ATOM   1464  N   SER A 199      24.281  -2.641 -33.062  1.00 66.81           N  
ATOM   1465  CA  SER A 199      24.109  -1.905 -34.312  1.00 66.81           C  
ATOM   1466  C   SER A 199      22.625  -1.812 -34.688  1.00 66.81           C  
ATOM   1467  CB  SER A 199      24.891  -2.568 -35.438  1.00 66.81           C  
ATOM   1468  O   SER A 199      22.234  -0.980 -35.500  1.00 66.81           O  
ATOM   1469  OG  SER A 199      26.281  -2.539 -35.188  1.00 66.81           O  
ATOM   1470  N   ILE A 200      21.750  -2.566 -33.906  1.00 69.88           N  
ATOM   1471  CA  ILE A 200      20.312  -2.496 -34.156  1.00 69.88           C  
ATOM   1472  C   ILE A 200      19.594  -2.027 -32.906  1.00 69.88           C  
ATOM   1473  CB  ILE A 200      19.750  -3.861 -34.625  1.00 69.88           C  
ATOM   1474  O   ILE A 200      18.375  -2.156 -32.781  1.00 69.88           O  
ATOM   1475  CG1 ILE A 200      20.047  -4.941 -33.594  1.00 69.88           C  
ATOM   1476  CG2 ILE A 200      20.328  -4.246 -36.000  1.00 69.88           C  
ATOM   1477  CD1 ILE A 200      19.281  -6.238 -33.781  1.00 69.88           C  
ATOM   1478  N   GLY A 201      20.422  -1.461 -31.797  1.00 82.69           N  
ATOM   1479  CA  GLY A 201      19.766  -0.788 -30.688  1.00 82.69           C  
ATOM   1480  C   GLY A 201      19.375  -1.729 -29.562  1.00 82.69           C  
ATOM   1481  O   GLY A 201      18.422  -1.461 -28.828  1.00 82.69           O  
ATOM   1482  N   ARG A 202      20.109  -2.918 -29.422  1.00 89.75           N  
ATOM   1483  CA  ARG A 202      19.875  -3.895 -28.359  1.00 89.75           C  
ATOM   1484  C   ARG A 202      21.172  -4.203 -27.609  1.00 89.75           C  
ATOM   1485  CB  ARG A 202      19.281  -5.184 -28.938  1.00 89.75           C  
ATOM   1486  O   ARG A 202      22.234  -4.289 -28.219  1.00 89.75           O  
ATOM   1487  CG  ARG A 202      17.828  -5.051 -29.359  1.00 89.75           C  
ATOM   1488  CD  ARG A 202      17.281  -6.367 -29.891  1.00 89.75           C  
ATOM   1489  NE  ARG A 202      16.625  -7.141 -28.844  1.00 89.75           N  
ATOM   1490  NH1 ARG A 202      16.109  -8.945 -30.188  1.00 89.75           N  
ATOM   1491  NH2 ARG A 202      15.531  -8.961 -27.969  1.00 89.75           N  
ATOM   1492  CZ  ARG A 202      16.094  -8.344 -29.000  1.00 89.75           C  
ATOM   1493  N   VAL A 203      21.062  -4.492 -26.312  1.00 92.44           N  
ATOM   1494  CA  VAL A 203      22.188  -4.848 -25.453  1.00 92.44           C  
ATOM   1495  C   VAL A 203      21.766  -5.973 -24.500  1.00 92.44           C  
ATOM   1496  CB  VAL A 203      22.688  -3.631 -24.641  1.00 92.44           C  
ATOM   1497  O   VAL A 203      20.625  -6.020 -24.047  1.00 92.44           O  
ATOM   1498  CG1 VAL A 203      21.594  -3.107 -23.719  1.00 92.44           C  
ATOM   1499  CG2 VAL A 203      23.938  -4.000 -23.844  1.00 92.44           C  
ATOM   1500  N   SER A 204      22.656  -6.902 -24.250  1.00 90.94           N  
ATOM   1501  CA  SER A 204      22.312  -8.195 -23.656  1.00 90.94           C  
ATOM   1502  C   SER A 204      22.141  -8.086 -22.156  1.00 90.94           C  
ATOM   1503  CB  SER A 204      23.406  -9.227 -23.984  1.00 90.94           C  
ATOM   1504  O   SER A 204      21.359  -8.844 -21.562  1.00 90.94           O  
ATOM   1505  OG  SER A 204      24.672  -8.781 -23.516  1.00 90.94           O  
ATOM   1506  N   SER A 205      22.812  -7.133 -21.484  1.00 95.31           N  
ATOM   1507  CA  SER A 205      22.781  -7.055 -20.016  1.00 95.31           C  
ATOM   1508  C   SER A 205      23.141  -5.652 -19.531  1.00 95.31           C  
ATOM   1509  CB  SER A 205      23.734  -8.078 -19.406  1.00 95.31           C  
ATOM   1510  O   SER A 205      23.703  -4.852 -20.281  1.00 95.31           O  
ATOM   1511  OG  SER A 205      25.094  -7.738 -19.688  1.00 95.31           O  
ATOM   1512  N   PHE A 206      22.828  -5.410 -18.266  1.00 96.75           N  
ATOM   1513  CA  PHE A 206      23.125  -4.125 -17.656  1.00 96.75           C  
ATOM   1514  C   PHE A 206      24.641  -3.900 -17.594  1.00 96.75           C  
ATOM   1515  CB  PHE A 206      22.516  -4.039 -16.250  1.00 96.75           C  
ATOM   1516  O   PHE A 206      25.109  -2.787 -17.812  1.00 96.75           O  
ATOM   1517  CG  PHE A 206      22.500  -2.645 -15.688  1.00 96.75           C  
ATOM   1518  CD1 PHE A 206      23.500  -2.221 -14.820  1.00 96.75           C  
ATOM   1519  CD2 PHE A 206      21.484  -1.760 -16.016  1.00 96.75           C  
ATOM   1520  CE1 PHE A 206      23.484  -0.933 -14.289  1.00 96.75           C  
ATOM   1521  CE2 PHE A 206      21.469  -0.470 -15.492  1.00 96.75           C  
ATOM   1522  CZ  PHE A 206      22.469  -0.059 -14.633  1.00 96.75           C  
ATOM   1523  N   ALA A 207      25.406  -4.957 -17.312  1.00 96.19           N  
ATOM   1524  CA  ALA A 207      26.875  -4.883 -17.297  1.00 96.19           C  
ATOM   1525  C   ALA A 207      27.406  -4.477 -18.672  1.00 96.19           C  
ATOM   1526  CB  ALA A 207      27.469  -6.223 -16.875  1.00 96.19           C  
ATOM   1527  O   ALA A 207      28.312  -3.643 -18.766  1.00 96.19           O  
ATOM   1528  N   ALA A 208      26.812  -5.020 -19.734  1.00 94.75           N  
ATOM   1529  CA  ALA A 208      27.203  -4.676 -21.094  1.00 94.75           C  
ATOM   1530  C   ALA A 208      26.797  -3.244 -21.438  1.00 94.75           C  
ATOM   1531  CB  ALA A 208      26.562  -5.652 -22.094  1.00 94.75           C  
ATOM   1532  O   ALA A 208      27.500  -2.551 -22.172  1.00 94.75           O  
ATOM   1533  N   LEU A 209      25.656  -2.824 -20.953  1.00 95.69           N  
ATOM   1534  CA  LEU A 209      25.172  -1.465 -21.156  1.00 95.69           C  
ATOM   1535  C   LEU A 209      26.125  -0.445 -20.562  1.00 95.69           C  
ATOM   1536  CB  LEU A 209      23.781  -1.290 -20.547  1.00 95.69           C  
ATOM   1537  O   LEU A 209      26.391   0.600 -21.172  1.00 95.69           O  
ATOM   1538  CG  LEU A 209      23.109   0.076 -20.734  1.00 95.69           C  
ATOM   1539  CD1 LEU A 209      22.922   0.366 -22.219  1.00 95.69           C  
ATOM   1540  CD2 LEU A 209      21.781   0.133 -20.000  1.00 95.69           C  
ATOM   1541  N   ARG A 210      26.750  -0.755 -19.484  1.00 96.50           N  
ATOM   1542  CA  ARG A 210      27.719   0.129 -18.828  1.00 96.50           C  
ATOM   1543  C   ARG A 210      28.922   0.381 -19.734  1.00 96.50           C  
ATOM   1544  CB  ARG A 210      28.172  -0.460 -17.500  1.00 96.50           C  
ATOM   1545  O   ARG A 210      29.547   1.443 -19.656  1.00 96.50           O  
ATOM   1546  CG  ARG A 210      27.125  -0.363 -16.391  1.00 96.50           C  
ATOM   1547  CD  ARG A 210      27.672  -0.797 -15.047  1.00 96.50           C  
ATOM   1548  NE  ARG A 210      26.641  -0.814 -14.016  1.00 96.50           N  
ATOM   1549  NH1 ARG A 210      26.578  -3.115 -13.836  1.00 96.50           N  
ATOM   1550  NH2 ARG A 210      25.203  -1.815 -12.531  1.00 96.50           N  
ATOM   1551  CZ  ARG A 210      26.141  -1.915 -13.461  1.00 96.50           C  
ATOM   1552  N   ASN A 211      29.156  -0.573 -20.594  1.00 94.56           N  
ATOM   1553  CA  ASN A 211      30.359  -0.534 -21.422  1.00 94.56           C  
ATOM   1554  C   ASN A 211      30.047  -0.120 -22.844  1.00 94.56           C  
ATOM   1555  CB  ASN A 211      31.062  -1.891 -21.406  1.00 94.56           C  
ATOM   1556  O   ASN A 211      30.938  -0.019 -23.688  1.00 94.56           O  
ATOM   1557  CG  ASN A 211      31.578  -2.266 -20.031  1.00 94.56           C  
ATOM   1558  ND2 ASN A 211      31.359  -3.514 -19.625  1.00 94.56           N  
ATOM   1559  OD1 ASN A 211      32.156  -1.439 -19.328  1.00 94.56           O  
ATOM   1560  N   LEU A 212      28.781   0.151 -23.031  1.00 93.25           N  
ATOM   1561  CA  LEU A 212      28.359   0.506 -24.375  1.00 93.25           C  
ATOM   1562  C   LEU A 212      28.422   2.016 -24.594  1.00 93.25           C  
ATOM   1563  CB  LEU A 212      26.938  -0.001 -24.656  1.00 93.25           C  
ATOM   1564  O   LEU A 212      27.562   2.752 -24.094  1.00 93.25           O  
ATOM   1565  CG  LEU A 212      26.359   0.315 -26.031  1.00 93.25           C  
ATOM   1566  CD1 LEU A 212      27.156  -0.405 -27.125  1.00 93.25           C  
ATOM   1567  CD2 LEU A 212      24.891  -0.071 -26.094  1.00 93.25           C  
ATOM   1568  N   LYS A 213      29.438   2.514 -25.359  1.00 93.25           N  
ATOM   1569  CA  LYS A 213      29.594   3.938 -25.641  1.00 93.25           C  
ATOM   1570  C   LYS A 213      28.578   4.391 -26.703  1.00 93.25           C  
ATOM   1571  CB  LYS A 213      31.016   4.242 -26.125  1.00 93.25           C  
ATOM   1572  O   LYS A 213      28.562   3.865 -27.812  1.00 93.25           O  
ATOM   1573  CG  LYS A 213      31.297   5.723 -26.328  1.00 93.25           C  
ATOM   1574  CD  LYS A 213      32.750   5.973 -26.703  1.00 93.25           C  
ATOM   1575  CE  LYS A 213      33.031   7.453 -26.906  1.00 93.25           C  
ATOM   1576  NZ  LYS A 213      34.469   7.707 -27.188  1.00 93.25           N  
ATOM   1577  N   PRO A 214      27.641   5.348 -26.297  1.00 93.12           N  
ATOM   1578  CA  PRO A 214      26.688   5.855 -27.281  1.00 93.12           C  
ATOM   1579  C   PRO A 214      27.359   6.660 -28.391  1.00 93.12           C  
ATOM   1580  CB  PRO A 214      25.750   6.746 -26.453  1.00 93.12           C  
ATOM   1581  O   PRO A 214      28.391   7.277 -28.172  1.00 93.12           O  
ATOM   1582  CG  PRO A 214      26.594   7.195 -25.297  1.00 93.12           C  
ATOM   1583  CD  PRO A 214      27.578   6.109 -24.969  1.00 93.12           C  
ATOM   1584  N   LYS A 215      26.844   6.664 -29.516  1.00 89.94           N  
ATOM   1585  CA  LYS A 215      27.375   7.410 -30.656  1.00 89.94           C  
ATOM   1586  C   LYS A 215      26.969   8.875 -30.594  1.00 89.94           C  
ATOM   1587  CB  LYS A 215      26.891   6.789 -31.969  1.00 89.94           C  
ATOM   1588  O   LYS A 215      27.688   9.750 -31.078  1.00 89.94           O  
ATOM   1589  CG  LYS A 215      27.453   5.398 -32.250  1.00 89.94           C  
ATOM   1590  CD  LYS A 215      26.953   4.840 -33.562  1.00 89.94           C  
ATOM   1591  CE  LYS A 215      27.469   3.428 -33.812  1.00 89.94           C  
ATOM   1592  NZ  LYS A 215      26.922   2.852 -35.094  1.00 89.94           N  
ATOM   1593  N   LYS A 216      25.844   9.125 -30.031  1.00 90.88           N  
ATOM   1594  CA  LYS A 216      25.297  10.461 -29.812  1.00 90.88           C  
ATOM   1595  C   LYS A 216      24.359  10.484 -28.609  1.00 90.88           C  
ATOM   1596  CB  LYS A 216      24.562  10.945 -31.062  1.00 90.88           C  
ATOM   1597  O   LYS A 216      23.812   9.453 -28.234  1.00 90.88           O  
ATOM   1598  CG  LYS A 216      23.344  10.109 -31.422  1.00 90.88           C  
ATOM   1599  CD  LYS A 216      22.672  10.617 -32.688  1.00 90.88           C  
ATOM   1600  CE  LYS A 216      21.453   9.781 -33.062  1.00 90.88           C  
ATOM   1601  NZ  LYS A 216      20.797  10.266 -34.312  1.00 90.88           N  
ATOM   1602  N   SER A 217      24.266  11.719 -28.000  1.00 94.38           N  
ATOM   1603  CA  SER A 217      23.266  11.898 -26.938  1.00 94.38           C  
ATOM   1604  C   SER A 217      21.859  11.695 -27.484  1.00 94.38           C  
ATOM   1605  CB  SER A 217      23.391  13.289 -26.328  1.00 94.38           C  
ATOM   1606  O   SER A 217      21.531  12.141 -28.578  1.00 94.38           O  
ATOM   1607  OG  SER A 217      22.531  13.414 -25.203  1.00 94.38           O  
ATOM   1608  N   GLY A 218      21.031  10.969 -26.703  1.00 94.12           N  
ATOM   1609  CA  GLY A 218      19.656  10.766 -27.125  1.00 94.12           C  
ATOM   1610  C   GLY A 218      19.438   9.453 -27.859  1.00 94.12           C  
ATOM   1611  O   GLY A 218      18.328   9.148 -28.297  1.00 94.12           O  
ATOM   1612  N   GLN A 219      20.547   8.688 -27.906  1.00 94.31           N  
ATOM   1613  CA  GLN A 219      20.484   7.359 -28.516  1.00 94.31           C  
ATOM   1614  C   GLN A 219      19.688   6.391 -27.641  1.00 94.31           C  
ATOM   1615  CB  GLN A 219      21.891   6.816 -28.766  1.00 94.31           C  
ATOM   1616  O   GLN A 219      19.875   6.355 -26.422  1.00 94.31           O  
ATOM   1617  CG  GLN A 219      21.906   5.445 -29.422  1.00 94.31           C  
ATOM   1618  CD  GLN A 219      23.312   4.973 -29.750  1.00 94.31           C  
ATOM   1619  NE2 GLN A 219      23.484   3.660 -29.875  1.00 94.31           N  
ATOM   1620  OE1 GLN A 219      24.250   5.777 -29.875  1.00 94.31           O  
ATOM   1621  N   HIS A 220      18.797   5.555 -28.344  1.00 94.88           N  
ATOM   1622  CA  HIS A 220      18.016   4.562 -27.609  1.00 94.88           C  
ATOM   1623  C   HIS A 220      18.594   3.162 -27.797  1.00 94.88           C  
ATOM   1624  CB  HIS A 220      16.547   4.590 -28.047  1.00 94.88           C  
ATOM   1625  O   HIS A 220      19.016   2.801 -28.891  1.00 94.88           O  
ATOM   1626  CG  HIS A 220      15.820   5.812 -27.594  1.00 94.88           C  
ATOM   1627  CD2 HIS A 220      16.031   7.125 -27.875  1.00 94.88           C  
ATOM   1628  ND1 HIS A 220      14.719   5.762 -26.766  1.00 94.88           N  
ATOM   1629  CE1 HIS A 220      14.281   6.992 -26.547  1.00 94.88           C  
ATOM   1630  NE2 HIS A 220      15.062   7.836 -27.203  1.00 94.88           N  
ATOM   1631  N   VAL A 221      18.484   2.461 -26.688  1.00 95.38           N  
ATOM   1632  CA  VAL A 221      18.891   1.060 -26.781  1.00 95.38           C  
ATOM   1633  C   VAL A 221      17.938   0.200 -25.953  1.00 95.38           C  
ATOM   1634  CB  VAL A 221      20.344   0.849 -26.312  1.00 95.38           C  
ATOM   1635  O   VAL A 221      17.391   0.658 -24.938  1.00 95.38           O  
ATOM   1636  CG1 VAL A 221      20.469   1.080 -24.812  1.00 95.38           C  
ATOM   1637  CG2 VAL A 221      20.828  -0.554 -26.688  1.00 95.38           C  
ATOM   1638  N   LEU A 222      17.719  -0.980 -26.406  1.00 94.81           N  
ATOM   1639  CA  LEU A 222      16.891  -1.928 -25.672  1.00 94.81           C  
ATOM   1640  C   LEU A 222      17.766  -2.902 -24.875  1.00 94.81           C  
ATOM   1641  CB  LEU A 222      15.977  -2.699 -26.625  1.00 94.81           C  
ATOM   1642  O   LEU A 222      18.641  -3.555 -25.453  1.00 94.81           O  
ATOM   1643  CG  LEU A 222      14.812  -1.910 -27.234  1.00 94.81           C  
ATOM   1644  CD1 LEU A 222      14.109  -2.742 -28.297  1.00 94.81           C  
ATOM   1645  CD2 LEU A 222      13.828  -1.481 -26.141  1.00 94.81           C  
ATOM   1646  N   LEU A 223      17.594  -2.906 -23.578  1.00 95.06           N  
ATOM   1647  CA  LEU A 223      18.203  -3.887 -22.688  1.00 95.06           C  
ATOM   1648  C   LEU A 223      17.375  -5.160 -22.625  1.00 95.06           C  
ATOM   1649  CB  LEU A 223      18.375  -3.305 -21.281  1.00 95.06           C  
ATOM   1650  O   LEU A 223      16.188  -5.117 -22.281  1.00 95.06           O  
ATOM   1651  CG  LEU A 223      19.031  -4.219 -20.250  1.00 95.06           C  
ATOM   1652  CD1 LEU A 223      20.516  -4.430 -20.594  1.00 95.06           C  
ATOM   1653  CD2 LEU A 223      18.891  -3.633 -18.859  1.00 95.06           C  
ATOM   1654  N   THR A 224      17.984  -6.254 -22.953  1.00 92.44           N  
ATOM   1655  CA  THR A 224      17.297  -7.539 -23.016  1.00 92.44           C  
ATOM   1656  C   THR A 224      16.953  -8.023 -21.609  1.00 92.44           C  
ATOM   1657  CB  THR A 224      18.156  -8.602 -23.734  1.00 92.44           C  
ATOM   1658  O   THR A 224      15.820  -8.445 -21.359  1.00 92.44           O  
ATOM   1659  CG2 THR A 224      17.422  -9.930 -23.828  1.00 92.44           C  
ATOM   1660  OG1 THR A 224      18.469  -8.141 -25.047  1.00 92.44           O  
ATOM   1661  N   SER A 225      17.828  -8.031 -20.641  1.00 94.62           N  
ATOM   1662  CA  SER A 225      17.672  -8.391 -19.234  1.00 94.62           C  
ATOM   1663  C   SER A 225      18.797  -7.801 -18.391  1.00 94.62           C  
ATOM   1664  CB  SER A 225      17.625  -9.906 -19.062  1.00 94.62           C  
ATOM   1665  O   SER A 225      19.828  -7.395 -18.922  1.00 94.62           O  
ATOM   1666  OG  SER A 225      18.844 -10.492 -19.500  1.00 94.62           O  
ATOM   1667  N   TYR A 226      18.500  -7.742 -17.094  1.00 96.00           N  
ATOM   1668  CA  TYR A 226      19.531  -7.203 -16.219  1.00 96.00           C  
ATOM   1669  C   TYR A 226      20.781  -8.070 -16.250  1.00 96.00           C  
ATOM   1670  CB  TYR A 226      19.000  -7.098 -14.781  1.00 96.00           C  
ATOM   1671  O   TYR A 226      21.891  -7.555 -16.391  1.00 96.00           O  
ATOM   1672  CG  TYR A 226      19.891  -6.281 -13.875  1.00 96.00           C  
ATOM   1673  CD1 TYR A 226      20.953  -6.867 -13.188  1.00 96.00           C  
ATOM   1674  CD2 TYR A 226      19.672  -4.918 -13.703  1.00 96.00           C  
ATOM   1675  CE1 TYR A 226      21.766  -6.117 -12.352  1.00 96.00           C  
ATOM   1676  CE2 TYR A 226      20.484  -4.160 -12.867  1.00 96.00           C  
ATOM   1677  OH  TYR A 226      22.344  -4.020 -11.367  1.00 96.00           O  
ATOM   1678  CZ  TYR A 226      21.531  -4.766 -12.195  1.00 96.00           C  
ATOM   1679  N   TYR A 227      20.625  -9.422 -16.109  1.00 94.19           N  
ATOM   1680  CA  TYR A 227      21.734 -10.367 -16.203  1.00 94.19           C  
ATOM   1681  C   TYR A 227      21.781 -11.023 -17.578  1.00 94.19           C  
ATOM   1682  CB  TYR A 227      21.594 -11.445 -15.125  1.00 94.19           C  
ATOM   1683  O   TYR A 227      20.750 -11.211 -18.219  1.00 94.19           O  
ATOM   1684  CG  TYR A 227      21.609 -10.898 -13.719  1.00 94.19           C  
ATOM   1685  CD1 TYR A 227      22.781 -10.375 -13.164  1.00 94.19           C  
ATOM   1686  CD2 TYR A 227      20.469 -10.906 -12.938  1.00 94.19           C  
ATOM   1687  CE1 TYR A 227      22.797  -9.875 -11.867  1.00 94.19           C  
ATOM   1688  CE2 TYR A 227      20.469 -10.406 -11.641  1.00 94.19           C  
ATOM   1689  OH  TYR A 227      21.656  -9.398  -9.828  1.00 94.19           O  
ATOM   1690  CZ  TYR A 227      21.641  -9.891 -11.109  1.00 94.19           C  
ATOM   1691  N   ASP A 228      22.922 -11.359 -17.969  1.00 91.38           N  
ATOM   1692  CA  ASP A 228      23.094 -12.055 -19.250  1.00 91.38           C  
ATOM   1693  C   ASP A 228      22.375 -13.406 -19.234  1.00 91.38           C  
ATOM   1694  CB  ASP A 228      24.578 -12.242 -19.562  1.00 91.38           C  
ATOM   1695  O   ASP A 228      22.531 -14.180 -18.281  1.00 91.38           O  
ATOM   1696  CG  ASP A 228      24.828 -12.516 -21.031  1.00 91.38           C  
ATOM   1697  OD1 ASP A 228      23.922 -12.344 -21.859  1.00 91.38           O  
ATOM   1698  OD2 ASP A 228      25.969 -12.914 -21.359  1.00 91.38           O  
ATOM   1699  N   GLY A 229      21.547 -13.688 -20.219  1.00 87.25           N  
ATOM   1700  CA  GLY A 229      20.938 -15.000 -20.375  1.00 87.25           C  
ATOM   1701  C   GLY A 229      19.703 -15.180 -19.516  1.00 87.25           C  
ATOM   1702  O   GLY A 229      19.078 -16.250 -19.531  1.00 87.25           O  
ATOM   1703  N   TRP A 230      19.312 -14.203 -18.656  1.00 88.44           N  
ATOM   1704  CA  TRP A 230      18.172 -14.242 -17.750  1.00 88.44           C  
ATOM   1705  C   TRP A 230      16.859 -14.305 -18.531  1.00 88.44           C  
ATOM   1706  CB  TRP A 230      18.172 -13.008 -16.828  1.00 88.44           C  
ATOM   1707  O   TRP A 230      15.953 -15.055 -18.172  1.00 88.44           O  
ATOM   1708  CG  TRP A 230      17.266 -13.133 -15.648  1.00 88.44           C  
ATOM   1709  CD1 TRP A 230      16.641 -14.266 -15.203  1.00 88.44           C  
ATOM   1710  CD2 TRP A 230      16.875 -12.086 -14.750  1.00 88.44           C  
ATOM   1711  CE2 TRP A 230      16.016 -12.656 -13.789  1.00 88.44           C  
ATOM   1712  CE3 TRP A 230      17.188 -10.719 -14.672  1.00 88.44           C  
ATOM   1713  NE1 TRP A 230      15.883 -13.984 -14.086  1.00 88.44           N  
ATOM   1714  CH2 TRP A 230      15.766 -10.570 -12.703  1.00 88.44           C  
ATOM   1715  CZ2 TRP A 230      15.453 -11.906 -12.758  1.00 88.44           C  
ATOM   1716  CZ3 TRP A 230      16.625  -9.977 -13.641  1.00 88.44           C  
ATOM   1717  N   ALA A 231      16.781 -13.617 -19.609  1.00 85.19           N  
ATOM   1718  CA  ALA A 231      15.578 -13.555 -20.438  1.00 85.19           C  
ATOM   1719  C   ALA A 231      15.273 -14.914 -21.062  1.00 85.19           C  
ATOM   1720  CB  ALA A 231      15.742 -12.500 -21.531  1.00 85.19           C  
ATOM   1721  O   ALA A 231      14.117 -15.219 -21.375  1.00 85.19           O  
ATOM   1722  N   ALA A 232      16.234 -15.734 -21.266  1.00 83.94           N  
ATOM   1723  CA  ALA A 232      16.125 -17.047 -21.891  1.00 83.94           C  
ATOM   1724  C   ALA A 232      15.562 -18.078 -20.922  1.00 83.94           C  
ATOM   1725  CB  ALA A 232      17.500 -17.500 -22.406  1.00 83.94           C  
ATOM   1726  O   ALA A 232      15.070 -19.125 -21.328  1.00 83.94           O  
ATOM   1727  N   GLU A 233      15.562 -17.750 -19.594  1.00 79.44           N  
ATOM   1728  CA  GLU A 233      15.062 -18.625 -18.531  1.00 79.44           C  
ATOM   1729  C   GLU A 233      13.555 -18.453 -18.344  1.00 79.44           C  
ATOM   1730  CB  GLU A 233      15.781 -18.328 -17.203  1.00 79.44           C  
ATOM   1731  O   GLU A 233      12.945 -19.141 -17.531  1.00 79.44           O  
ATOM   1732  CG  GLU A 233      17.266 -18.703 -17.219  1.00 79.44           C  
ATOM   1733  CD  GLU A 233      17.969 -18.359 -15.922  1.00 79.44           C  
ATOM   1734  OE1 GLU A 233      19.219 -18.375 -15.898  1.00 79.44           O  
ATOM   1735  OE2 GLU A 233      17.281 -18.078 -14.922  1.00 79.44           O  
ATOM   1736  N   ASN A 234      12.742 -17.781 -19.359  1.00 66.25           N  
ATOM   1737  CA  ASN A 234      11.305 -17.531 -19.375  1.00 66.25           C  
ATOM   1738  C   ASN A 234      10.773 -17.172 -18.000  1.00 66.25           C  
ATOM   1739  CB  ASN A 234      10.555 -18.750 -19.922  1.00 66.25           C  
ATOM   1740  O   ASN A 234       9.703 -17.625 -17.594  1.00 66.25           O  
ATOM   1741  CG  ASN A 234       9.242 -18.375 -20.594  1.00 66.25           C  
ATOM   1742  ND2 ASN A 234       8.289 -19.297 -20.578  1.00 66.25           N  
ATOM   1743  OD1 ASN A 234       9.078 -17.266 -21.094  1.00 66.25           O  
ATOM   1744  N   LYS A 235      11.523 -16.328 -17.219  1.00 66.81           N  
ATOM   1745  CA  LYS A 235      11.133 -15.875 -15.883  1.00 66.81           C  
ATOM   1746  C   LYS A 235      10.977 -14.359 -15.852  1.00 66.81           C  
ATOM   1747  CB  LYS A 235      12.172 -16.312 -14.844  1.00 66.81           C  
ATOM   1748  O   LYS A 235      11.961 -13.625 -15.758  1.00 66.81           O  
ATOM   1749  CG  LYS A 235      12.250 -17.828 -14.656  1.00 66.81           C  
ATOM   1750  CD  LYS A 235      13.164 -18.188 -13.492  1.00 66.81           C  
ATOM   1751  CE  LYS A 235      13.266 -19.703 -13.312  1.00 66.81           C  
ATOM   1752  NZ  LYS A 235      14.102 -20.062 -12.133  1.00 66.81           N  
ATOM   1753  N   MET A 236       9.844 -13.758 -16.578  1.00 69.50           N  
ATOM   1754  CA  MET A 236       9.516 -12.336 -16.578  1.00 69.50           C  
ATOM   1755  C   MET A 236       8.836 -11.938 -15.281  1.00 69.50           C  
ATOM   1756  CB  MET A 236       8.609 -12.000 -17.766  1.00 69.50           C  
ATOM   1757  O   MET A 236       8.039 -12.695 -14.727  1.00 69.50           O  
ATOM   1758  CG  MET A 236       9.273 -12.219 -19.125  1.00 69.50           C  
ATOM   1759  SD  MET A 236       8.266 -11.562 -20.516  1.00 69.50           S  
ATOM   1760  CE  MET A 236       9.547 -11.406 -21.781  1.00 69.50           C  
ATOM   1761  N   PRO A 237       9.250 -10.812 -14.727  1.00 81.62           N  
ATOM   1762  CA  PRO A 237      10.109  -9.766 -15.273  1.00 81.62           C  
ATOM   1763  C   PRO A 237      11.602 -10.070 -15.109  1.00 81.62           C  
ATOM   1764  CB  PRO A 237       9.711  -8.523 -14.469  1.00 81.62           C  
ATOM   1765  O   PRO A 237      11.992 -10.734 -14.148  1.00 81.62           O  
ATOM   1766  CG  PRO A 237       9.180  -9.062 -13.180  1.00 81.62           C  
ATOM   1767  CD  PRO A 237       8.680 -10.461 -13.414  1.00 81.62           C  
ATOM   1768  N   THR A 238      12.586  -9.641 -16.094  1.00 89.31           N  
ATOM   1769  CA  THR A 238      14.008  -9.969 -16.125  1.00 89.31           C  
ATOM   1770  C   THR A 238      14.852  -8.695 -16.031  1.00 89.31           C  
ATOM   1771  CB  THR A 238      14.375 -10.750 -17.391  1.00 89.31           C  
ATOM   1772  O   THR A 238      16.062  -8.734 -16.250  1.00 89.31           O  
ATOM   1773  CG2 THR A 238      13.711 -12.125 -17.406  1.00 89.31           C  
ATOM   1774  OG1 THR A 238      13.945 -10.016 -18.547  1.00 89.31           O  
ATOM   1775  N   GLY A 239      14.102  -7.488 -15.703  1.00 92.06           N  
ATOM   1776  CA  GLY A 239      14.859  -6.266 -15.508  1.00 92.06           C  
ATOM   1777  C   GLY A 239      15.336  -5.645 -16.812  1.00 92.06           C  
ATOM   1778  O   GLY A 239      16.344  -4.934 -16.828  1.00 92.06           O  
ATOM   1779  N   GLY A 240      14.758  -5.973 -18.000  1.00 92.69           N  
ATOM   1780  CA  GLY A 240      15.023  -5.359 -19.297  1.00 92.69           C  
ATOM   1781  C   GLY A 240      14.289  -4.047 -19.500  1.00 92.69           C  
ATOM   1782  O   GLY A 240      13.656  -3.535 -18.578  1.00 92.69           O  
ATOM   1783  N   GLY A 241      14.398  -3.455 -20.703  1.00 93.88           N  
ATOM   1784  CA  GLY A 241      13.711  -2.217 -21.031  1.00 93.88           C  
ATOM   1785  C   GLY A 241      14.562  -1.242 -21.812  1.00 93.88           C  
ATOM   1786  O   GLY A 241      15.734  -1.524 -22.109  1.00 93.88           O  
ATOM   1787  N   GLU A 242      13.961  -0.146 -22.172  1.00 96.12           N  
ATOM   1788  CA  GLU A 242      14.586   0.862 -23.016  1.00 96.12           C  
ATOM   1789  C   GLU A 242      15.430   1.832 -22.188  1.00 96.12           C  
ATOM   1790  CB  GLU A 242      13.531   1.630 -23.812  1.00 96.12           C  
ATOM   1791  O   GLU A 242      15.023   2.232 -21.094  1.00 96.12           O  
ATOM   1792  CG  GLU A 242      14.109   2.604 -24.828  1.00 96.12           C  
ATOM   1793  CD  GLU A 242      13.055   3.340 -25.625  1.00 96.12           C  
ATOM   1794  OE1 GLU A 242      13.406   4.086 -26.562  1.00 96.12           O  
ATOM   1795  OE2 GLU A 242      11.852   3.170 -25.312  1.00 96.12           O  
ATOM   1796  N   PHE A 243      16.641   2.232 -22.797  1.00 97.81           N  
ATOM   1797  CA  PHE A 243      17.516   3.242 -22.219  1.00 97.81           C  
ATOM   1798  C   PHE A 243      17.828   4.328 -23.234  1.00 97.81           C  
ATOM   1799  CB  PHE A 243      18.812   2.602 -21.703  1.00 97.81           C  
ATOM   1800  O   PHE A 243      17.953   4.051 -24.438  1.00 97.81           O  
ATOM   1801  CG  PHE A 243      18.656   1.884 -20.391  1.00 97.81           C  
ATOM   1802  CD1 PHE A 243      19.125   2.453 -19.219  1.00 97.81           C  
ATOM   1803  CD2 PHE A 243      18.047   0.638 -20.344  1.00 97.81           C  
ATOM   1804  CE1 PHE A 243      18.969   1.790 -18.000  1.00 97.81           C  
ATOM   1805  CE2 PHE A 243      17.891  -0.031 -19.125  1.00 97.81           C  
ATOM   1806  CZ  PHE A 243      18.359   0.546 -17.953  1.00 97.81           C  
ATOM   1807  N   ILE A 244      18.016   5.500 -22.719  1.00 97.06           N  
ATOM   1808  CA  ILE A 244      18.375   6.621 -23.578  1.00 97.06           C  
ATOM   1809  C   ILE A 244      19.703   7.230 -23.094  1.00 97.06           C  
ATOM   1810  CB  ILE A 244      17.266   7.695 -23.609  1.00 97.06           C  
ATOM   1811  O   ILE A 244      19.922   7.363 -21.891  1.00 97.06           O  
ATOM   1812  CG1 ILE A 244      17.625   8.805 -24.594  1.00 97.06           C  
ATOM   1813  CG2 ILE A 244      17.031   8.266 -22.203  1.00 97.06           C  
ATOM   1814  CD1 ILE A 244      16.469   9.727 -24.938  1.00 97.06           C  
ATOM   1815  N   SER A 245      20.578   7.488 -24.016  1.00 97.38           N  
ATOM   1816  CA  SER A 245      21.938   7.898 -23.672  1.00 97.38           C  
ATOM   1817  C   SER A 245      22.031   9.414 -23.484  1.00 97.38           C  
ATOM   1818  CB  SER A 245      22.922   7.445 -24.734  1.00 97.38           C  
ATOM   1819  O   SER A 245      21.266  10.156 -24.094  1.00 97.38           O  
ATOM   1820  OG  SER A 245      22.719   8.156 -25.953  1.00 97.38           O  
ATOM   1821  N   SER A 246      22.953   9.891 -22.656  1.00 97.62           N  
ATOM   1822  CA  SER A 246      23.422  11.258 -22.484  1.00 97.62           C  
ATOM   1823  C   SER A 246      24.953  11.312 -22.438  1.00 97.62           C  
ATOM   1824  CB  SER A 246      22.859  11.867 -21.203  1.00 97.62           C  
ATOM   1825  O   SER A 246      25.594  10.398 -21.922  1.00 97.62           O  
ATOM   1826  OG  SER A 246      21.438  11.930 -21.266  1.00 97.62           O  
ATOM   1827  N   ILE A 247      25.516  12.367 -23.094  1.00 96.12           N  
ATOM   1828  CA  ILE A 247      26.953  12.609 -23.016  1.00 96.12           C  
ATOM   1829  C   ILE A 247      27.281  13.430 -21.766  1.00 96.12           C  
ATOM   1830  CB  ILE A 247      27.484  13.312 -24.281  1.00 96.12           C  
ATOM   1831  O   ILE A 247      26.656  14.477 -21.547  1.00 96.12           O  
ATOM   1832  CG1 ILE A 247      27.125  12.516 -25.531  1.00 96.12           C  
ATOM   1833  CG2 ILE A 247      29.000  13.523 -24.188  1.00 96.12           C  
ATOM   1834  CD1 ILE A 247      27.672  11.102 -25.562  1.00 96.12           C  
ATOM   1835  N   GLY A 248      28.078  12.898 -20.875  1.00 95.69           N  
ATOM   1836  CA  GLY A 248      28.406  13.492 -19.594  1.00 95.69           C  
ATOM   1837  C   GLY A 248      28.625  12.469 -18.500  1.00 95.69           C  
ATOM   1838  O   GLY A 248      28.875  11.297 -18.781  1.00 95.69           O  
ATOM   1839  N   THR A 249      28.594  12.984 -17.219  1.00 96.19           N  
ATOM   1840  CA  THR A 249      28.859  12.102 -16.094  1.00 96.19           C  
ATOM   1841  C   THR A 249      27.625  11.984 -15.195  1.00 96.19           C  
ATOM   1842  CB  THR A 249      30.062  12.594 -15.266  1.00 96.19           C  
ATOM   1843  O   THR A 249      26.859  12.938 -15.070  1.00 96.19           O  
ATOM   1844  CG2 THR A 249      31.328  12.625 -16.109  1.00 96.19           C  
ATOM   1845  OG1 THR A 249      29.781  13.922 -14.789  1.00 96.19           O  
ATOM   1846  N   ALA A 250      27.281  10.859 -14.742  1.00 96.75           N  
ATOM   1847  CA  ALA A 250      26.250  10.539 -13.758  1.00 96.75           C  
ATOM   1848  C   ALA A 250      26.672   9.359 -12.883  1.00 96.75           C  
ATOM   1849  CB  ALA A 250      24.922  10.242 -14.445  1.00 96.75           C  
ATOM   1850  O   ALA A 250      27.594   8.617 -13.234  1.00 96.75           O  
ATOM   1851  N   THR A 251      26.031   9.227 -11.664  1.00 96.50           N  
ATOM   1852  CA  THR A 251      26.344   8.133 -10.758  1.00 96.50           C  
ATOM   1853  C   THR A 251      25.562   6.879 -11.133  1.00 96.50           C  
ATOM   1854  CB  THR A 251      26.031   8.516  -9.297  1.00 96.50           C  
ATOM   1855  O   THR A 251      24.344   6.930 -11.297  1.00 96.50           O  
ATOM   1856  CG2 THR A 251      26.359   7.367  -8.344  1.00 96.50           C  
ATOM   1857  OG1 THR A 251      26.812   9.664  -8.938  1.00 96.50           O  
ATOM   1858  N   ASP A 252      26.344   5.887 -11.422  1.00 97.12           N  
ATOM   1859  CA  ASP A 252      25.688   4.602 -11.656  1.00 97.12           C  
ATOM   1860  C   ASP A 252      24.953   4.129 -10.414  1.00 97.12           C  
ATOM   1861  CB  ASP A 252      26.719   3.551 -12.086  1.00 97.12           C  
ATOM   1862  O   ASP A 252      25.547   3.934  -9.352  1.00 97.12           O  
ATOM   1863  CG  ASP A 252      26.078   2.270 -12.586  1.00 97.12           C  
ATOM   1864  OD1 ASP A 252      25.047   1.846 -12.039  1.00 97.12           O  
ATOM   1865  OD2 ASP A 252      26.625   1.677 -13.547  1.00 97.12           O  
ATOM   1866  N   ASP A 253      23.625   3.803 -10.547  1.00 96.44           N  
ATOM   1867  CA  ASP A 253      22.828   3.498  -9.359  1.00 96.44           C  
ATOM   1868  C   ASP A 253      22.359   2.039  -9.367  1.00 96.44           C  
ATOM   1869  CB  ASP A 253      21.609   4.426  -9.281  1.00 96.44           C  
ATOM   1870  O   ASP A 253      21.578   1.628  -8.516  1.00 96.44           O  
ATOM   1871  CG  ASP A 253      20.688   4.297 -10.477  1.00 96.44           C  
ATOM   1872  OD1 ASP A 253      20.812   3.328 -11.250  1.00 96.44           O  
ATOM   1873  OD2 ASP A 253      19.812   5.176 -10.648  1.00 96.44           O  
ATOM   1874  N   GLY A 254      22.922   1.313 -10.500  1.00 95.62           N  
ATOM   1875  CA  GLY A 254      22.750  -0.129 -10.453  1.00 95.62           C  
ATOM   1876  C   GLY A 254      21.438  -0.585 -11.086  1.00 95.62           C  
ATOM   1877  O   GLY A 254      21.156  -1.782 -11.125  1.00 95.62           O  
ATOM   1878  N   GLY A 255      20.625   0.346 -11.695  1.00 96.38           N  
ATOM   1879  CA  GLY A 255      19.391  -0.025 -12.367  1.00 96.38           C  
ATOM   1880  C   GLY A 255      18.828   1.082 -13.234  1.00 96.38           C  
ATOM   1881  O   GLY A 255      18.719   0.924 -14.453  1.00 96.38           O  
ATOM   1882  N   TYR A 256      18.594   2.330 -12.727  1.00 97.50           N  
ATOM   1883  CA  TYR A 256      18.016   3.473 -13.414  1.00 97.50           C  
ATOM   1884  C   TYR A 256      19.047   4.176 -14.289  1.00 97.50           C  
ATOM   1885  CB  TYR A 256      17.422   4.465 -12.414  1.00 97.50           C  
ATOM   1886  O   TYR A 256      18.766   4.527 -15.438  1.00 97.50           O  
ATOM   1887  CG  TYR A 256      16.719   5.637 -13.055  1.00 97.50           C  
ATOM   1888  CD1 TYR A 256      17.234   6.926 -12.938  1.00 97.50           C  
ATOM   1889  CD2 TYR A 256      15.547   5.457 -13.773  1.00 97.50           C  
ATOM   1890  CE1 TYR A 256      16.594   8.008 -13.531  1.00 97.50           C  
ATOM   1891  CE2 TYR A 256      14.898   6.531 -14.367  1.00 97.50           C  
ATOM   1892  OH  TYR A 256      14.781   8.875 -14.828  1.00 97.50           O  
ATOM   1893  CZ  TYR A 256      15.422   7.805 -14.242  1.00 97.50           C  
ATOM   1894  N   ILE A 257      20.297   4.371 -13.820  1.00 98.06           N  
ATOM   1895  CA  ILE A 257      21.422   4.965 -14.539  1.00 98.06           C  
ATOM   1896  C   ILE A 257      22.531   3.934 -14.695  1.00 98.06           C  
ATOM   1897  CB  ILE A 257      21.953   6.223 -13.820  1.00 98.06           C  
ATOM   1898  O   ILE A 257      23.000   3.355 -13.711  1.00 98.06           O  
ATOM   1899  CG1 ILE A 257      20.844   7.281 -13.711  1.00 98.06           C  
ATOM   1900  CG2 ILE A 257      23.172   6.789 -14.547  1.00 98.06           C  
ATOM   1901  CD1 ILE A 257      20.422   7.879 -15.047  1.00 98.06           C  
ATOM   1902  N   ALA A 258      22.891   3.697 -15.930  1.00 97.81           N  
ATOM   1903  CA  ALA A 258      24.109   2.961 -16.250  1.00 97.81           C  
ATOM   1904  C   ALA A 258      25.203   3.902 -16.734  1.00 97.81           C  
ATOM   1905  CB  ALA A 258      23.828   1.885 -17.297  1.00 97.81           C  
ATOM   1906  O   ALA A 258      25.109   4.453 -17.844  1.00 97.81           O  
ATOM   1907  N   ALA A 259      26.250   4.074 -15.945  1.00 97.69           N  
ATOM   1908  CA  ALA A 259      27.234   5.117 -16.266  1.00 97.69           C  
ATOM   1909  C   ALA A 259      28.547   4.508 -16.750  1.00 97.69           C  
ATOM   1910  CB  ALA A 259      27.484   6.000 -15.039  1.00 97.69           C  
ATOM   1911  O   ALA A 259      29.031   3.531 -16.172  1.00 97.69           O  
ATOM   1912  N   GLY A 260      29.109   4.941 -17.859  1.00 96.00           N  
ATOM   1913  CA  GLY A 260      30.453   4.715 -18.359  1.00 96.00           C  
ATOM   1914  C   GLY A 260      31.328   5.957 -18.312  1.00 96.00           C  
ATOM   1915  O   GLY A 260      30.859   7.031 -17.922  1.00 96.00           O  
ATOM   1916  N   PRO A 261      32.688   5.934 -18.766  1.00 95.06           N  
ATOM   1917  CA  PRO A 261      33.562   7.117 -18.766  1.00 95.06           C  
ATOM   1918  C   PRO A 261      33.094   8.180 -19.766  1.00 95.06           C  
ATOM   1919  CB  PRO A 261      34.938   6.559 -19.141  1.00 95.06           C  
ATOM   1920  O   PRO A 261      33.312   8.016 -20.969  1.00 95.06           O  
ATOM   1921  CG  PRO A 261      34.625   5.312 -19.922  1.00 95.06           C  
ATOM   1922  CD  PRO A 261      33.312   4.758 -19.438  1.00 95.06           C  
ATOM   1923  N   GLY A 262      32.375   9.312 -19.234  1.00 96.00           N  
ATOM   1924  CA  GLY A 262      32.000  10.445 -20.078  1.00 96.00           C  
ATOM   1925  C   GLY A 262      30.625  10.312 -20.703  1.00 96.00           C  
ATOM   1926  O   GLY A 262      30.266  11.094 -21.594  1.00 96.00           O  
ATOM   1927  N   TYR A 263      29.812   9.250 -20.344  1.00 97.31           N  
ATOM   1928  CA  TYR A 263      28.453   9.023 -20.828  1.00 97.31           C  
ATOM   1929  C   TYR A 263      27.625   8.266 -19.781  1.00 97.31           C  
ATOM   1930  CB  TYR A 263      28.469   8.250 -22.141  1.00 97.31           C  
ATOM   1931  O   TYR A 263      28.172   7.648 -18.875  1.00 97.31           O  
ATOM   1932  CG  TYR A 263      29.047   6.859 -22.031  1.00 97.31           C  
ATOM   1933  CD1 TYR A 263      30.406   6.637 -22.219  1.00 97.31           C  
ATOM   1934  CD2 TYR A 263      28.234   5.770 -21.719  1.00 97.31           C  
ATOM   1935  CE1 TYR A 263      30.953   5.359 -22.109  1.00 97.31           C  
ATOM   1936  CE2 TYR A 263      28.766   4.488 -21.609  1.00 97.31           C  
ATOM   1937  OH  TYR A 263      30.656   3.025 -21.703  1.00 97.31           O  
ATOM   1938  CZ  TYR A 263      30.125   4.293 -21.812  1.00 97.31           C  
ATOM   1939  N   TYR A 264      26.297   8.320 -19.938  1.00 98.25           N  
ATOM   1940  CA  TYR A 264      25.422   7.484 -19.109  1.00 98.25           C  
ATOM   1941  C   TYR A 264      24.109   7.184 -19.828  1.00 98.25           C  
ATOM   1942  CB  TYR A 264      25.141   8.164 -17.766  1.00 98.25           C  
ATOM   1943  O   TYR A 264      23.719   7.926 -20.734  1.00 98.25           O  
ATOM   1944  CG  TYR A 264      24.422   9.492 -17.906  1.00 98.25           C  
ATOM   1945  CD1 TYR A 264      25.141  10.672 -18.109  1.00 98.25           C  
ATOM   1946  CD2 TYR A 264      23.047   9.562 -17.828  1.00 98.25           C  
ATOM   1947  CE1 TYR A 264      24.484  11.891 -18.219  1.00 98.25           C  
ATOM   1948  CE2 TYR A 264      22.375  10.781 -17.953  1.00 98.25           C  
ATOM   1949  OH  TYR A 264      22.453  13.148 -18.266  1.00 98.25           O  
ATOM   1950  CZ  TYR A 264      23.109  11.938 -18.141  1.00 98.25           C  
ATOM   1951  N   TRP A 265      23.594   6.008 -19.516  1.00 98.12           N  
ATOM   1952  CA  TRP A 265      22.281   5.594 -20.016  1.00 98.12           C  
ATOM   1953  C   TRP A 265      21.219   5.723 -18.922  1.00 98.12           C  
ATOM   1954  CB  TRP A 265      22.328   4.152 -20.531  1.00 98.12           C  
ATOM   1955  O   TRP A 265      21.469   5.352 -17.766  1.00 98.12           O  
ATOM   1956  CG  TRP A 265      23.250   3.951 -21.688  1.00 98.12           C  
ATOM   1957  CD1 TRP A 265      24.562   3.611 -21.656  1.00 98.12           C  
ATOM   1958  CD2 TRP A 265      22.906   4.086 -23.078  1.00 98.12           C  
ATOM   1959  CE2 TRP A 265      24.078   3.811 -23.828  1.00 98.12           C  
ATOM   1960  CE3 TRP A 265      21.719   4.410 -23.766  1.00 98.12           C  
ATOM   1961  NE1 TRP A 265      25.078   3.525 -22.938  1.00 98.12           N  
ATOM   1962  CH2 TRP A 265      22.922   4.172 -25.859  1.00 98.12           C  
ATOM   1963  CZ2 TRP A 265      24.094   3.850 -25.219  1.00 98.12           C  
ATOM   1964  CZ3 TRP A 265      21.750   4.449 -25.156  1.00 98.12           C  
ATOM   1965  N   THR A 266      20.109   6.281 -19.344  1.00 98.00           N  
ATOM   1966  CA  THR A 266      19.000   6.441 -18.406  1.00 98.00           C  
ATOM   1967  C   THR A 266      17.828   5.555 -18.812  1.00 98.00           C  
ATOM   1968  CB  THR A 266      18.547   7.906 -18.328  1.00 98.00           C  
ATOM   1969  O   THR A 266      17.438   5.527 -19.984  1.00 98.00           O  
ATOM   1970  CG2 THR A 266      17.453   8.094 -17.281  1.00 98.00           C  
ATOM   1971  OG1 THR A 266      19.656   8.734 -18.000  1.00 98.00           O  
ATOM   1972  N   ARG A 267      17.344   4.863 -17.859  1.00 97.69           N  
ATOM   1973  CA  ARG A 267      16.188   4.016 -18.125  1.00 97.69           C  
ATOM   1974  C   ARG A 267      14.969   4.852 -18.469  1.00 97.69           C  
ATOM   1975  CB  ARG A 267      15.898   3.121 -16.922  1.00 97.69           C  
ATOM   1976  O   ARG A 267      14.680   5.844 -17.797  1.00 97.69           O  
ATOM   1977  CG  ARG A 267      14.805   2.094 -17.172  1.00 97.69           C  
ATOM   1978  CD  ARG A 267      14.570   1.213 -15.945  1.00 97.69           C  
ATOM   1979  NE  ARG A 267      15.688   0.296 -15.727  1.00 97.69           N  
ATOM   1980  NH1 ARG A 267      14.992  -1.255 -17.281  1.00 97.69           N  
ATOM   1981  NH2 ARG A 267      16.906  -1.614 -16.078  1.00 97.69           N  
ATOM   1982  CZ  ARG A 267      15.859  -0.856 -16.359  1.00 97.69           C  
ATOM   1983  N   VAL A 268      14.281   4.441 -19.500  1.00 96.19           N  
ATOM   1984  CA  VAL A 268      13.000   5.043 -19.844  1.00 96.19           C  
ATOM   1985  C   VAL A 268      11.891   4.379 -19.031  1.00 96.19           C  
ATOM   1986  CB  VAL A 268      12.695   4.930 -21.359  1.00 96.19           C  
ATOM   1987  O   VAL A 268      11.656   3.174 -19.156  1.00 96.19           O  
ATOM   1988  CG1 VAL A 268      11.344   5.547 -21.688  1.00 96.19           C  
ATOM   1989  CG2 VAL A 268      13.805   5.594 -22.172  1.00 96.19           C  
ATOM   1990  N   VAL A 269      11.258   5.102 -18.125  1.00 93.31           N  
ATOM   1991  CA  VAL A 269      10.242   4.543 -17.234  1.00 93.31           C  
ATOM   1992  C   VAL A 269       8.859   5.070 -17.641  1.00 93.31           C  
ATOM   1993  CB  VAL A 269      10.531   4.867 -15.758  1.00 93.31           C  
ATOM   1994  O   VAL A 269       8.727   6.223 -18.062  1.00 93.31           O  
ATOM   1995  CG1 VAL A 269      11.797   4.145 -15.289  1.00 93.31           C  
ATOM   1996  CG2 VAL A 269      10.672   6.379 -15.562  1.00 93.31           C  
ATOM   1997  N   ASN A 270       7.871   4.160 -17.594  1.00 88.50           N  
ATOM   1998  CA  ASN A 270       6.480   4.488 -17.875  1.00 88.50           C  
ATOM   1999  C   ASN A 270       5.672   4.668 -16.594  1.00 88.50           C  
ATOM   2000  CB  ASN A 270       5.844   3.414 -18.766  1.00 88.50           C  
ATOM   2001  O   ASN A 270       5.785   3.863 -15.672  1.00 88.50           O  
ATOM   2002  CG  ASN A 270       6.508   3.309 -20.125  1.00 88.50           C  
ATOM   2003  ND2 ASN A 270       6.691   2.082 -20.594  1.00 88.50           N  
ATOM   2004  OD1 ASN A 270       6.855   4.320 -20.734  1.00 88.50           O  
ATOM   2005  N   ASN A 271       4.977   5.855 -16.484  1.00 90.38           N  
ATOM   2006  CA  ASN A 271       4.059   6.102 -15.383  1.00 90.38           C  
ATOM   2007  C   ASN A 271       4.793   6.203 -14.055  1.00 90.38           C  
ATOM   2008  CB  ASN A 271       2.988   5.008 -15.320  1.00 90.38           C  
ATOM   2009  O   ASN A 271       4.305   5.719 -13.031  1.00 90.38           O  
ATOM   2010  CG  ASN A 271       2.037   5.051 -16.500  1.00 90.38           C  
ATOM   2011  ND2 ASN A 271       1.451   3.906 -16.828  1.00 90.38           N  
ATOM   2012  OD1 ASN A 271       1.831   6.105 -17.109  1.00 90.38           O  
ATOM   2013  N   ASN A 272       6.094   6.691 -14.188  1.00 94.44           N  
ATOM   2014  CA  ASN A 272       6.895   6.906 -12.984  1.00 94.44           C  
ATOM   2015  C   ASN A 272       6.941   5.660 -12.109  1.00 94.44           C  
ATOM   2016  CB  ASN A 272       6.355   8.094 -12.188  1.00 94.44           C  
ATOM   2017  O   ASN A 272       6.859   5.754 -10.883  1.00 94.44           O  
ATOM   2018  CG  ASN A 272       6.555   9.422 -12.906  1.00 94.44           C  
ATOM   2019  ND2 ASN A 272       5.816  10.438 -12.484  1.00 94.44           N  
ATOM   2020  OD1 ASN A 272       7.363   9.523 -13.828  1.00 94.44           O  
ATOM   2021  N   SER A 273       6.980   4.484 -12.773  1.00 95.12           N  
ATOM   2022  CA  SER A 273       7.031   3.203 -12.086  1.00 95.12           C  
ATOM   2023  C   SER A 273       8.148   2.324 -12.625  1.00 95.12           C  
ATOM   2024  CB  SER A 273       5.691   2.473 -12.211  1.00 95.12           C  
ATOM   2025  O   SER A 273       8.484   2.398 -13.812  1.00 95.12           O  
ATOM   2026  OG  SER A 273       5.520   1.963 -13.523  1.00 95.12           O  
ATOM   2027  N   PHE A 274       8.648   1.466 -11.695  1.00 96.12           N  
ATOM   2028  CA  PHE A 274       9.672   0.500 -12.086  1.00 96.12           C  
ATOM   2029  C   PHE A 274       9.594  -0.749 -11.211  1.00 96.12           C  
ATOM   2030  CB  PHE A 274      11.070   1.123 -11.977  1.00 96.12           C  
ATOM   2031  O   PHE A 274       8.859  -0.777 -10.227  1.00 96.12           O  
ATOM   2032  CG  PHE A 274      11.492   1.424 -10.570  1.00 96.12           C  
ATOM   2033  CD1 PHE A 274      11.055   2.570  -9.922  1.00 96.12           C  
ATOM   2034  CD2 PHE A 274      12.344   0.558  -9.883  1.00 96.12           C  
ATOM   2035  CE1 PHE A 274      11.445   2.852  -8.617  1.00 96.12           C  
ATOM   2036  CE2 PHE A 274      12.734   0.831  -8.578  1.00 96.12           C  
ATOM   2037  CZ  PHE A 274      12.289   1.979  -7.945  1.00 96.12           C  
ATOM   2038  N   THR A 275      10.305  -1.831 -11.648  1.00 95.81           N  
ATOM   2039  CA  THR A 275      10.281  -3.084 -10.898  1.00 95.81           C  
ATOM   2040  C   THR A 275      11.609  -3.307 -10.172  1.00 95.81           C  
ATOM   2041  CB  THR A 275       9.992  -4.281 -11.828  1.00 95.81           C  
ATOM   2042  O   THR A 275      12.633  -2.729 -10.547  1.00 95.81           O  
ATOM   2043  CG2 THR A 275       8.727  -4.051 -12.641  1.00 95.81           C  
ATOM   2044  OG1 THR A 275      11.102  -4.465 -12.719  1.00 95.81           O  
ATOM   2045  N   ALA A 276      11.570  -4.090  -9.102  1.00 96.44           N  
ATOM   2046  CA  ALA A 276      12.781  -4.469  -8.391  1.00 96.44           C  
ATOM   2047  C   ALA A 276      13.781  -5.145  -9.328  1.00 96.44           C  
ATOM   2048  CB  ALA A 276      12.445  -5.395  -7.223  1.00 96.44           C  
ATOM   2049  O   ALA A 276      15.000  -5.016  -9.141  1.00 96.44           O  
ATOM   2050  N   GLU A 277      13.328  -5.902 -10.383  1.00 95.56           N  
ATOM   2051  CA  GLU A 277      14.156  -6.625 -11.352  1.00 95.56           C  
ATOM   2052  C   GLU A 277      14.969  -5.664 -12.203  1.00 95.56           C  
ATOM   2053  CB  GLU A 277      13.281  -7.516 -12.242  1.00 95.56           C  
ATOM   2054  O   GLU A 277      16.016  -6.039 -12.750  1.00 95.56           O  
ATOM   2055  CG  GLU A 277      12.688  -8.719 -11.516  1.00 95.56           C  
ATOM   2056  CD  GLU A 277      11.422  -8.383 -10.750  1.00 95.56           C  
ATOM   2057  OE1 GLU A 277      10.828  -9.305 -10.133  1.00 95.56           O  
ATOM   2058  OE2 GLU A 277      11.016  -7.203 -10.758  1.00 95.56           O  
ATOM   2059  N   ASP A 278      14.430  -4.375 -12.320  1.00 96.31           N  
ATOM   2060  CA  ASP A 278      15.180  -3.355 -13.047  1.00 96.31           C  
ATOM   2061  C   ASP A 278      16.516  -3.080 -12.367  1.00 96.31           C  
ATOM   2062  CB  ASP A 278      14.367  -2.062 -13.148  1.00 96.31           C  
ATOM   2063  O   ASP A 278      17.453  -2.580 -13.000  1.00 96.31           O  
ATOM   2064  CG  ASP A 278      13.211  -2.170 -14.125  1.00 96.31           C  
ATOM   2065  OD1 ASP A 278      13.203  -3.096 -14.969  1.00 96.31           O  
ATOM   2066  OD2 ASP A 278      12.297  -1.321 -14.055  1.00 96.31           O  
ATOM   2067  N   PHE A 279      16.641  -3.414 -11.078  1.00 97.44           N  
ATOM   2068  CA  PHE A 279      17.844  -3.203 -10.297  1.00 97.44           C  
ATOM   2069  C   PHE A 279      18.578  -4.520 -10.070  1.00 97.44           C  
ATOM   2070  CB  PHE A 279      17.516  -2.551  -8.945  1.00 97.44           C  
ATOM   2071  O   PHE A 279      19.625  -4.551  -9.406  1.00 97.44           O  
ATOM   2072  CG  PHE A 279      17.281  -1.065  -9.031  1.00 97.44           C  
ATOM   2073  CD1 PHE A 279      18.297  -0.172  -8.703  1.00 97.44           C  
ATOM   2074  CD2 PHE A 279      16.062  -0.564  -9.445  1.00 97.44           C  
ATOM   2075  CE1 PHE A 279      18.094   1.203  -8.781  1.00 97.44           C  
ATOM   2076  CE2 PHE A 279      15.844   0.809  -9.531  1.00 97.44           C  
ATOM   2077  CZ  PHE A 279      16.859   1.690  -9.195  1.00 97.44           C  
ATOM   2078  N   GLY A 280      17.984  -5.605 -10.695  1.00 95.38           N  
ATOM   2079  CA  GLY A 280      18.734  -6.855 -10.672  1.00 95.38           C  
ATOM   2080  C   GLY A 280      18.219  -7.832  -9.633  1.00 95.38           C  
ATOM   2081  O   GLY A 280      18.875  -8.844  -9.352  1.00 95.38           O  
ATOM   2082  N   CYS A 281      17.094  -7.477  -8.891  1.00 94.94           N  
ATOM   2083  CA  CYS A 281      16.500  -8.406  -7.941  1.00 94.94           C  
ATOM   2084  C   CYS A 281      15.969  -9.648  -8.648  1.00 94.94           C  
ATOM   2085  CB  CYS A 281      15.359  -7.727  -7.172  1.00 94.94           C  
ATOM   2086  O   CYS A 281      15.438  -9.555  -9.758  1.00 94.94           O  
ATOM   2087  SG  CYS A 281      15.922  -6.469  -6.004  1.00 94.94           S  
ATOM   2088  N   LYS A 282      16.141 -10.867  -7.973  1.00 91.44           N  
ATOM   2089  CA  LYS A 282      15.656 -12.141  -8.492  1.00 91.44           C  
ATOM   2090  C   LYS A 282      14.688 -12.797  -7.508  1.00 91.44           C  
ATOM   2091  CB  LYS A 282      16.828 -13.086  -8.781  1.00 91.44           C  
ATOM   2092  O   LYS A 282      14.922 -12.789  -6.297  1.00 91.44           O  
ATOM   2093  CG  LYS A 282      17.688 -12.648  -9.953  1.00 91.44           C  
ATOM   2094  CD  LYS A 282      18.781 -13.672 -10.250  1.00 91.44           C  
ATOM   2095  CE  LYS A 282      19.578 -13.289 -11.484  1.00 91.44           C  
ATOM   2096  NZ  LYS A 282      20.625 -14.312 -11.812  1.00 91.44           N  
ATOM   2097  N   THR A 283      13.648 -13.250  -8.062  1.00 87.94           N  
ATOM   2098  CA  THR A 283      12.719 -14.016  -7.230  1.00 87.94           C  
ATOM   2099  C   THR A 283      12.836 -15.508  -7.531  1.00 87.94           C  
ATOM   2100  CB  THR A 283      11.266 -13.555  -7.449  1.00 87.94           C  
ATOM   2101  O   THR A 283      13.289 -15.898  -8.609  1.00 87.94           O  
ATOM   2102  CG2 THR A 283      11.125 -12.055  -7.223  1.00 87.94           C  
ATOM   2103  OG1 THR A 283      10.867 -13.859  -8.789  1.00 87.94           O  
ATOM   2104  N   THR A 284      12.484 -16.375  -6.637  1.00 81.81           N  
ATOM   2105  CA  THR A 284      12.281 -17.812  -6.820  1.00 81.81           C  
ATOM   2106  C   THR A 284      10.820 -18.188  -6.605  1.00 81.81           C  
ATOM   2107  CB  THR A 284      13.164 -18.625  -5.859  1.00 81.81           C  
ATOM   2108  O   THR A 284      10.023 -17.375  -6.129  1.00 81.81           O  
ATOM   2109  CG2 THR A 284      14.641 -18.266  -6.027  1.00 81.81           C  
ATOM   2110  OG1 THR A 284      12.773 -18.359  -4.512  1.00 81.81           O  
ATOM   2111  N   ALA A 285      10.430 -19.297  -7.102  1.00 71.31           N  
ATOM   2112  CA  ALA A 285       9.086 -19.828  -6.887  1.00 71.31           C  
ATOM   2113  C   ALA A 285       8.742 -19.875  -5.398  1.00 71.31           C  
ATOM   2114  CB  ALA A 285       8.961 -21.234  -7.488  1.00 71.31           C  
ATOM   2115  O   ALA A 285       9.617 -19.719  -4.547  1.00 71.31           O  
ATOM   2116  N   THR A 286       7.441 -19.594  -4.910  1.00 63.03           N  
ATOM   2117  CA  THR A 286       6.801 -19.422  -3.613  1.00 63.03           C  
ATOM   2118  C   THR A 286       7.680 -19.984  -2.498  1.00 63.03           C  
ATOM   2119  CB  THR A 286       5.422 -20.109  -3.576  1.00 63.03           C  
ATOM   2120  O   THR A 286       8.445 -20.922  -2.717  1.00 63.03           O  
ATOM   2121  CG2 THR A 286       4.301 -19.094  -3.783  1.00 63.03           C  
ATOM   2122  OG1 THR A 286       5.355 -21.094  -4.609  1.00 63.03           O  
ATOM   2123  N   PRO A 287       7.738 -19.188  -1.347  1.00 63.19           N  
ATOM   2124  CA  PRO A 287       8.562 -19.562  -0.193  1.00 63.19           C  
ATOM   2125  C   PRO A 287       8.484 -21.047   0.141  1.00 63.19           C  
ATOM   2126  CB  PRO A 287       7.977 -18.719   0.940  1.00 63.19           C  
ATOM   2127  O   PRO A 287       7.473 -21.688  -0.142  1.00 63.19           O  
ATOM   2128  CG  PRO A 287       6.887 -17.922   0.299  1.00 63.19           C  
ATOM   2129  CD  PRO A 287       6.730 -18.375  -1.120  1.00 63.19           C  
ATOM   2130  N   PRO A 288       9.648 -21.828   0.556  1.00 61.03           N  
ATOM   2131  CA  PRO A 288       9.617 -23.250   0.871  1.00 61.03           C  
ATOM   2132  C   PRO A 288       8.531 -23.609   1.880  1.00 61.03           C  
ATOM   2133  CB  PRO A 288      11.008 -23.516   1.452  1.00 61.03           C  
ATOM   2134  O   PRO A 288       8.117 -22.766   2.674  1.00 61.03           O  
ATOM   2135  CG  PRO A 288      11.539 -22.172   1.814  1.00 61.03           C  
ATOM   2136  CD  PRO A 288      10.719 -21.125   1.103  1.00 61.03           C  
ATOM   2137  N   PRO A 289       7.629 -24.594   1.598  1.00 55.25           N  
ATOM   2138  CA  PRO A 289       6.605 -25.141   2.492  1.00 55.25           C  
ATOM   2139  C   PRO A 289       7.117 -25.344   3.916  1.00 55.25           C  
ATOM   2140  CB  PRO A 289       6.242 -26.469   1.841  1.00 55.25           C  
ATOM   2141  O   PRO A 289       6.352 -25.234   4.875  1.00 55.25           O  
ATOM   2142  CG  PRO A 289       7.230 -26.641   0.731  1.00 55.25           C  
ATOM   2143  CD  PRO A 289       8.055 -25.391   0.637  1.00 55.25           C  
ATOM   2144  N   ASN A 290       8.539 -25.391   4.000  1.00 61.53           N  
ATOM   2145  CA  ASN A 290       9.227 -25.547   5.277  1.00 61.53           C  
ATOM   2146  C   ASN A 290      10.344 -24.531   5.441  1.00 61.53           C  
ATOM   2147  CB  ASN A 290       9.773 -26.969   5.422  1.00 61.53           C  
ATOM   2148  O   ASN A 290      11.297 -24.516   4.660  1.00 61.53           O  
ATOM   2149  CG  ASN A 290      10.352 -27.234   6.797  1.00 61.53           C  
ATOM   2150  ND2 ASN A 290      10.547 -28.516   7.121  1.00 61.53           N  
ATOM   2151  OD1 ASN A 290      10.617 -26.312   7.562  1.00 61.53           O  
ATOM   2152  N   PHE A 291      10.102 -23.484   6.293  1.00 61.38           N  
ATOM   2153  CA  PHE A 291      10.977 -22.359   6.555  1.00 61.38           C  
ATOM   2154  C   PHE A 291      12.359 -22.828   6.996  1.00 61.38           C  
ATOM   2155  CB  PHE A 291      10.367 -21.438   7.625  1.00 61.38           C  
ATOM   2156  O   PHE A 291      13.305 -22.031   7.012  1.00 61.38           O  
ATOM   2157  CG  PHE A 291       9.133 -20.703   7.168  1.00 61.38           C  
ATOM   2158  CD1 PHE A 291       9.242 -19.625   6.301  1.00 61.38           C  
ATOM   2159  CD2 PHE A 291       7.875 -21.094   7.602  1.00 61.38           C  
ATOM   2160  CE1 PHE A 291       8.102 -18.938   5.871  1.00 61.38           C  
ATOM   2161  CE2 PHE A 291       6.734 -20.422   7.180  1.00 61.38           C  
ATOM   2162  CZ  PHE A 291       6.852 -19.344   6.316  1.00 61.38           C  
ATOM   2163  N   ASN A 292      12.609 -24.219   7.086  1.00 59.75           N  
ATOM   2164  CA  ASN A 292      13.844 -24.844   7.555  1.00 59.75           C  
ATOM   2165  C   ASN A 292      14.578 -25.562   6.426  1.00 59.75           C  
ATOM   2166  CB  ASN A 292      13.555 -25.812   8.703  1.00 59.75           C  
ATOM   2167  O   ASN A 292      15.711 -26.000   6.605  1.00 59.75           O  
ATOM   2168  CG  ASN A 292      13.203 -25.094   9.992  1.00 59.75           C  
ATOM   2169  ND2 ASN A 292      12.523 -25.797  10.891  1.00 59.75           N  
ATOM   2170  OD1 ASN A 292      13.531 -23.922  10.180  1.00 59.75           O  
ATOM   2171  N   VAL A 293      13.922 -25.484   5.176  1.00 63.59           N  
ATOM   2172  CA  VAL A 293      14.570 -26.094   4.012  1.00 63.59           C  
ATOM   2173  C   VAL A 293      14.703 -25.047   2.906  1.00 63.59           C  
ATOM   2174  CB  VAL A 293      13.781 -27.312   3.492  1.00 63.59           C  
ATOM   2175  O   VAL A 293      13.711 -24.594   2.340  1.00 63.59           O  
ATOM   2176  CG1 VAL A 293      14.508 -27.969   2.318  1.00 63.59           C  
ATOM   2177  CG2 VAL A 293      13.562 -28.328   4.617  1.00 63.59           C  
ATOM   2178  N   LEU A 294      15.977 -24.453   2.686  1.00 67.50           N  
ATOM   2179  CA  LEU A 294      16.266 -23.406   1.727  1.00 67.50           C  
ATOM   2180  C   LEU A 294      16.625 -23.984   0.362  1.00 67.50           C  
ATOM   2181  CB  LEU A 294      17.422 -22.531   2.230  1.00 67.50           C  
ATOM   2182  O   LEU A 294      17.141 -25.094   0.275  1.00 67.50           O  
ATOM   2183  CG  LEU A 294      17.141 -21.688   3.484  1.00 67.50           C  
ATOM   2184  CD1 LEU A 294      18.438 -21.078   4.008  1.00 67.50           C  
ATOM   2185  CD2 LEU A 294      16.109 -20.609   3.191  1.00 67.50           C  
ATOM   2186  N   PRO A 295      16.234 -23.328  -0.726  1.00 65.50           N  
ATOM   2187  CA  PRO A 295      16.688 -23.750  -2.053  1.00 65.50           C  
ATOM   2188  C   PRO A 295      18.219 -23.750  -2.178  1.00 65.50           C  
ATOM   2189  CB  PRO A 295      16.062 -22.719  -2.988  1.00 65.50           C  
ATOM   2190  O   PRO A 295      18.906 -23.125  -1.371  1.00 65.50           O  
ATOM   2191  CG  PRO A 295      15.031 -22.031  -2.160  1.00 65.50           C  
ATOM   2192  CD  PRO A 295      15.367 -22.219  -0.710  1.00 65.50           C  
ATOM   2193  N   ALA A 296      18.812 -24.594  -3.037  1.00 64.12           N  
ATOM   2194  CA  ALA A 296      20.219 -24.875  -3.301  1.00 64.12           C  
ATOM   2195  C   ALA A 296      20.969 -23.609  -3.699  1.00 64.12           C  
ATOM   2196  CB  ALA A 296      20.344 -25.938  -4.395  1.00 64.12           C  
ATOM   2197  O   ALA A 296      22.109 -23.406  -3.299  1.00 64.12           O  
ATOM   2198  N   GLU A 297      20.266 -22.562  -4.312  1.00 66.50           N  
ATOM   2199  CA  GLU A 297      20.906 -21.312  -4.668  1.00 66.50           C  
ATOM   2200  C   GLU A 297      20.062 -20.109  -4.238  1.00 66.50           C  
ATOM   2201  CB  GLU A 297      21.172 -21.250  -6.176  1.00 66.50           C  
ATOM   2202  O   GLU A 297      18.906 -20.000  -4.648  1.00 66.50           O  
ATOM   2203  CG  GLU A 297      22.250 -22.219  -6.648  1.00 66.50           C  
ATOM   2204  CD  GLU A 297      22.578 -22.062  -8.125  1.00 66.50           C  
ATOM   2205  OE1 GLU A 297      23.484 -22.781  -8.617  1.00 66.50           O  
ATOM   2206  OE2 GLU A 297      21.953 -21.219  -8.789  1.00 66.50           O  
ATOM   2207  N   LEU A 298      20.531 -19.438  -3.176  1.00 75.25           N  
ATOM   2208  CA  LEU A 298      19.859 -18.250  -2.654  1.00 75.25           C  
ATOM   2209  C   LEU A 298      20.516 -16.984  -3.188  1.00 75.25           C  
ATOM   2210  CB  LEU A 298      19.891 -18.250  -1.124  1.00 75.25           C  
ATOM   2211  O   LEU A 298      21.750 -16.859  -3.199  1.00 75.25           O  
ATOM   2212  CG  LEU A 298      19.109 -19.359  -0.433  1.00 75.25           C  
ATOM   2213  CD1 LEU A 298      19.422 -19.391   1.060  1.00 75.25           C  
ATOM   2214  CD2 LEU A 298      17.609 -19.203  -0.666  1.00 75.25           C  
ATOM   2215  N   PHE A 299      19.781 -16.234  -3.902  1.00 86.25           N  
ATOM   2216  CA  PHE A 299      20.250 -14.969  -4.430  1.00 86.25           C  
ATOM   2217  C   PHE A 299      19.938 -13.828  -3.459  1.00 86.25           C  
ATOM   2218  CB  PHE A 299      19.609 -14.680  -5.793  1.00 86.25           C  
ATOM   2219  O   PHE A 299      18.781 -13.586  -3.127  1.00 86.25           O  
ATOM   2220  CG  PHE A 299      20.219 -13.508  -6.516  1.00 86.25           C  
ATOM   2221  CD1 PHE A 299      19.594 -12.266  -6.512  1.00 86.25           C  
ATOM   2222  CD2 PHE A 299      21.422 -13.641  -7.195  1.00 86.25           C  
ATOM   2223  CE1 PHE A 299      20.156 -11.180  -7.176  1.00 86.25           C  
ATOM   2224  CE2 PHE A 299      21.984 -12.562  -7.863  1.00 86.25           C  
ATOM   2225  CZ  PHE A 299      21.344 -11.328  -7.855  1.00 86.25           C  
ATOM   2226  N   ASP A 300      21.000 -13.297  -2.850  1.00 90.19           N  
ATOM   2227  CA  ASP A 300      20.797 -12.219  -1.886  1.00 90.19           C  
ATOM   2228  C   ASP A 300      20.406 -10.914  -2.586  1.00 90.19           C  
ATOM   2229  CB  ASP A 300      22.078 -12.008  -1.060  1.00 90.19           C  
ATOM   2230  O   ASP A 300      21.234 -10.297  -3.260  1.00 90.19           O  
ATOM   2231  CG  ASP A 300      21.891 -10.984   0.048  1.00 90.19           C  
ATOM   2232  OD1 ASP A 300      20.750 -10.594   0.343  1.00 90.19           O  
ATOM   2233  OD2 ASP A 300      22.922 -10.555   0.630  1.00 90.19           O  
ATOM   2234  N   ASN A 301      19.188 -10.422  -2.295  1.00 93.56           N  
ATOM   2235  CA  ASN A 301      18.625  -9.258  -2.973  1.00 93.56           C  
ATOM   2236  C   ASN A 301      18.859  -7.980  -2.174  1.00 93.56           C  
ATOM   2237  CB  ASN A 301      17.141  -9.453  -3.236  1.00 93.56           C  
ATOM   2238  O   ASN A 301      18.438  -6.898  -2.582  1.00 93.56           O  
ATOM   2239  CG  ASN A 301      16.859 -10.438  -4.355  1.00 93.56           C  
ATOM   2240  ND2 ASN A 301      16.422 -11.633  -3.998  1.00 93.56           N  
ATOM   2241  OD1 ASN A 301      17.047 -10.117  -5.535  1.00 93.56           O  
ATOM   2242  N   THR A 302      19.656  -8.031  -1.127  1.00 92.56           N  
ATOM   2243  CA  THR A 302      19.734  -6.957  -0.141  1.00 92.56           C  
ATOM   2244  C   THR A 302      20.234  -5.664  -0.788  1.00 92.56           C  
ATOM   2245  CB  THR A 302      20.672  -7.340   1.021  1.00 92.56           C  
ATOM   2246  O   THR A 302      19.594  -4.617  -0.652  1.00 92.56           O  
ATOM   2247  CG2 THR A 302      20.719  -6.238   2.074  1.00 92.56           C  
ATOM   2248  OG1 THR A 302      20.203  -8.547   1.630  1.00 92.56           O  
ATOM   2249  N   ALA A 303      21.359  -5.652  -1.496  1.00 94.50           N  
ATOM   2250  CA  ALA A 303      21.969  -4.461  -2.086  1.00 94.50           C  
ATOM   2251  C   ALA A 303      21.094  -3.908  -3.213  1.00 94.50           C  
ATOM   2252  CB  ALA A 303      23.375  -4.770  -2.602  1.00 94.50           C  
ATOM   2253  O   ALA A 303      20.891  -2.695  -3.312  1.00 94.50           O  
ATOM   2254  N   MET A 304      20.562  -4.730  -4.023  1.00 96.44           N  
ATOM   2255  CA  MET A 304      19.750  -4.352  -5.172  1.00 96.44           C  
ATOM   2256  C   MET A 304      18.422  -3.758  -4.727  1.00 96.44           C  
ATOM   2257  CB  MET A 304      19.516  -5.555  -6.082  1.00 96.44           C  
ATOM   2258  O   MET A 304      17.969  -2.764  -5.293  1.00 96.44           O  
ATOM   2259  CG  MET A 304      20.781  -6.160  -6.652  1.00 96.44           C  
ATOM   2260  SD  MET A 304      21.609  -7.297  -5.469  1.00 96.44           S  
ATOM   2261  CE  MET A 304      22.953  -7.926  -6.516  1.00 96.44           C  
ATOM   2262  N   MET A 305      17.812  -4.414  -3.754  1.00 97.19           N  
ATOM   2263  CA  MET A 305      16.531  -3.916  -3.234  1.00 97.19           C  
ATOM   2264  C   MET A 305      16.719  -2.553  -2.576  1.00 97.19           C  
ATOM   2265  CB  MET A 305      15.938  -4.906  -2.232  1.00 97.19           C  
ATOM   2266  O   MET A 305      15.867  -1.666  -2.738  1.00 97.19           O  
ATOM   2267  CG  MET A 305      14.570  -4.496  -1.703  1.00 97.19           C  
ATOM   2268  SD  MET A 305      13.305  -4.406  -3.025  1.00 97.19           S  
ATOM   2269  CE  MET A 305      13.008  -6.172  -3.309  1.00 97.19           C  
ATOM   2270  N   GLN A 306      17.828  -2.457  -1.809  1.00 97.00           N  
ATOM   2271  CA  GLN A 306      18.094  -1.157  -1.198  1.00 97.00           C  
ATOM   2272  C   GLN A 306      18.250  -0.072  -2.260  1.00 97.00           C  
ATOM   2273  CB  GLN A 306      19.344  -1.217  -0.321  1.00 97.00           C  
ATOM   2274  O   GLN A 306      17.750   1.044  -2.090  1.00 97.00           O  
ATOM   2275  CG  GLN A 306      19.578   0.046   0.496  1.00 97.00           C  
ATOM   2276  CD  GLN A 306      18.438   0.351   1.452  1.00 97.00           C  
ATOM   2277  NE2 GLN A 306      17.797   1.502   1.268  1.00 97.00           N  
ATOM   2278  OE1 GLN A 306      18.141  -0.442   2.350  1.00 97.00           O  
ATOM   2279  N   ALA A 307      18.938  -0.340  -3.311  1.00 97.56           N  
ATOM   2280  CA  ALA A 307      19.125   0.589  -4.422  1.00 97.56           C  
ATOM   2281  C   ALA A 307      17.781   0.962  -5.051  1.00 97.56           C  
ATOM   2282  CB  ALA A 307      20.047  -0.015  -5.477  1.00 97.56           C  
ATOM   2283  O   ALA A 307      17.562   2.119  -5.414  1.00 97.56           O  
ATOM   2284  N   ALA A 308      16.922   0.019  -5.180  1.00 97.81           N  
ATOM   2285  CA  ALA A 308      15.578   0.272  -5.703  1.00 97.81           C  
ATOM   2286  C   ALA A 308      14.797   1.203  -4.777  1.00 97.81           C  
ATOM   2287  CB  ALA A 308      14.820  -1.041  -5.891  1.00 97.81           C  
ATOM   2288  O   ALA A 308      14.117   2.121  -5.242  1.00 97.81           O  
ATOM   2289  N   PHE A 309      14.867   0.973  -3.426  1.00 97.50           N  
ATOM   2290  CA  PHE A 309      14.250   1.869  -2.453  1.00 97.50           C  
ATOM   2291  C   PHE A 309      14.773   3.291  -2.623  1.00 97.50           C  
ATOM   2292  CB  PHE A 309      14.523   1.379  -1.026  1.00 97.50           C  
ATOM   2293  O   PHE A 309      13.992   4.246  -2.623  1.00 97.50           O  
ATOM   2294  CG  PHE A 309      13.727   0.161  -0.645  1.00 97.50           C  
ATOM   2295  CD1 PHE A 309      12.641  -0.248  -1.413  1.00 97.50           C  
ATOM   2296  CD2 PHE A 309      14.055  -0.576   0.484  1.00 97.50           C  
ATOM   2297  CE1 PHE A 309      11.898  -1.375  -1.062  1.00 97.50           C  
ATOM   2298  CE2 PHE A 309      13.328  -1.704   0.842  1.00 97.50           C  
ATOM   2299  CZ  PHE A 309      12.242  -2.102   0.068  1.00 97.50           C  
ATOM   2300  N   ASN A 310      16.094   3.398  -2.783  1.00 96.94           N  
ATOM   2301  CA  ASN A 310      16.734   4.707  -2.900  1.00 96.94           C  
ATOM   2302  C   ASN A 310      16.203   5.477  -4.109  1.00 96.94           C  
ATOM   2303  CB  ASN A 310      18.250   4.562  -2.986  1.00 96.94           C  
ATOM   2304  O   ASN A 310      15.930   6.676  -4.016  1.00 96.94           O  
ATOM   2305  CG  ASN A 310      18.859   4.090  -1.684  1.00 96.94           C  
ATOM   2306  ND2 ASN A 310      20.078   3.570  -1.758  1.00 96.94           N  
ATOM   2307  OD1 ASN A 310      18.250   4.191  -0.619  1.00 96.94           O  
ATOM   2308  N   LEU A 311      16.031   4.785  -5.230  1.00 97.25           N  
ATOM   2309  CA  LEU A 311      15.508   5.441  -6.426  1.00 97.25           C  
ATOM   2310  C   LEU A 311      14.055   5.855  -6.234  1.00 97.25           C  
ATOM   2311  CB  LEU A 311      15.633   4.516  -7.641  1.00 97.25           C  
ATOM   2312  O   LEU A 311      13.664   6.969  -6.602  1.00 97.25           O  
ATOM   2313  CG  LEU A 311      15.242   5.113  -8.992  1.00 97.25           C  
ATOM   2314  CD1 LEU A 311      16.312   6.078  -9.477  1.00 97.25           C  
ATOM   2315  CD2 LEU A 311      15.008   4.008 -10.016  1.00 97.25           C  
ATOM   2316  N   ALA A 312      13.234   4.902  -5.730  1.00 96.94           N  
ATOM   2317  CA  ALA A 312      11.812   5.176  -5.496  1.00 96.94           C  
ATOM   2318  C   ALA A 312      11.633   6.426  -4.645  1.00 96.94           C  
ATOM   2319  CB  ALA A 312      11.141   3.977  -4.832  1.00 96.94           C  
ATOM   2320  O   ALA A 312      10.758   7.250  -4.918  1.00 96.94           O  
ATOM   2321  N   ILE A 313      12.492   6.586  -3.742  1.00 95.38           N  
ATOM   2322  CA  ILE A 313      12.414   7.703  -2.809  1.00 95.38           C  
ATOM   2323  C   ILE A 313      12.883   8.984  -3.498  1.00 95.38           C  
ATOM   2324  CB  ILE A 313      13.266   7.438  -1.541  1.00 95.38           C  
ATOM   2325  O   ILE A 313      12.195  10.008  -3.447  1.00 95.38           O  
ATOM   2326  CG1 ILE A 313      12.641   6.305  -0.714  1.00 95.38           C  
ATOM   2327  CG2 ILE A 313      13.398   8.719  -0.707  1.00 95.38           C  
ATOM   2328  CD1 ILE A 313      13.578   5.734   0.345  1.00 95.38           C  
ATOM   2329  N   SER A 314      14.023   8.938  -4.133  1.00 95.31           N  
ATOM   2330  CA  SER A 314      14.625  10.125  -4.730  1.00 95.31           C  
ATOM   2331  C   SER A 314      13.781  10.664  -5.883  1.00 95.31           C  
ATOM   2332  CB  SER A 314      16.047   9.820  -5.227  1.00 95.31           C  
ATOM   2333  O   SER A 314      13.688  11.875  -6.078  1.00 95.31           O  
ATOM   2334  OG  SER A 314      16.000   9.008  -6.387  1.00 95.31           O  
ATOM   2335  N   LYS A 315      13.078   9.719  -6.641  1.00 95.06           N  
ATOM   2336  CA  LYS A 315      12.359  10.133  -7.844  1.00 95.06           C  
ATOM   2337  C   LYS A 315      10.852  10.125  -7.613  1.00 95.06           C  
ATOM   2338  CB  LYS A 315      12.711   9.227  -9.023  1.00 95.06           C  
ATOM   2339  O   LYS A 315      10.086  10.586  -8.469  1.00 95.06           O  
ATOM   2340  CG  LYS A 315      14.164   9.320  -9.469  1.00 95.06           C  
ATOM   2341  CD  LYS A 315      14.469  10.672 -10.094  1.00 95.06           C  
ATOM   2342  CE  LYS A 315      15.875  10.719 -10.680  1.00 95.06           C  
ATOM   2343  NZ  LYS A 315      16.172  12.039 -11.305  1.00 95.06           N  
ATOM   2344  N   SER A 316      10.477   9.648  -6.406  1.00 94.25           N  
ATOM   2345  CA  SER A 316       9.062   9.516  -6.074  1.00 94.25           C  
ATOM   2346  C   SER A 316       8.344   8.586  -7.055  1.00 94.25           C  
ATOM   2347  CB  SER A 316       8.375  10.883  -6.070  1.00 94.25           C  
ATOM   2348  O   SER A 316       7.230   8.875  -7.492  1.00 94.25           O  
ATOM   2349  OG  SER A 316       8.922  11.711  -5.059  1.00 94.25           O  
ATOM   2350  N   PHE A 317       9.070   7.688  -7.559  1.00 96.19           N  
ATOM   2351  CA  PHE A 317       8.523   6.652  -8.430  1.00 96.19           C  
ATOM   2352  C   PHE A 317       7.863   5.551  -7.613  1.00 96.19           C  
ATOM   2353  CB  PHE A 317       9.625   6.062  -9.320  1.00 96.19           C  
ATOM   2354  O   PHE A 317       8.266   5.289  -6.477  1.00 96.19           O  
ATOM   2355  CG  PHE A 317      10.070   6.980 -10.422  1.00 96.19           C  
ATOM   2356  CD1 PHE A 317       9.406   8.172 -10.672  1.00 96.19           C  
ATOM   2357  CD2 PHE A 317      11.164   6.652 -11.219  1.00 96.19           C  
ATOM   2358  CE1 PHE A 317       9.812   9.023 -11.695  1.00 96.19           C  
ATOM   2359  CE2 PHE A 317      11.578   7.496 -12.242  1.00 96.19           C  
ATOM   2360  CZ  PHE A 317      10.906   8.688 -12.477  1.00 96.19           C  
ATOM   2361  N   LYS A 318       6.918   4.887  -8.250  1.00 96.88           N  
ATOM   2362  CA  LYS A 318       6.316   3.691  -7.672  1.00 96.88           C  
ATOM   2363  C   LYS A 318       7.180   2.461  -7.930  1.00 96.88           C  
ATOM   2364  CB  LYS A 318       4.910   3.473  -8.234  1.00 96.88           C  
ATOM   2365  O   LYS A 318       7.602   2.219  -9.062  1.00 96.88           O  
ATOM   2366  CG  LYS A 318       4.199   2.250  -7.672  1.00 96.88           C  
ATOM   2367  CD  LYS A 318       2.768   2.152  -8.180  1.00 96.88           C  
ATOM   2368  CE  LYS A 318       2.719   1.697  -9.633  1.00 96.88           C  
ATOM   2369  NZ  LYS A 318       1.315   1.600 -10.133  1.00 96.88           N  
ATOM   2370  N   LEU A 319       7.492   1.645  -6.812  1.00 97.56           N  
ATOM   2371  CA  LEU A 319       8.219   0.386  -6.934  1.00 97.56           C  
ATOM   2372  C   LEU A 319       7.258  -0.795  -6.992  1.00 97.56           C  
ATOM   2373  CB  LEU A 319       9.188   0.211  -5.758  1.00 97.56           C  
ATOM   2374  O   LEU A 319       6.523  -1.052  -6.035  1.00 97.56           O  
ATOM   2375  CG  LEU A 319       9.922  -1.130  -5.676  1.00 97.56           C  
ATOM   2376  CD1 LEU A 319      10.781  -1.342  -6.918  1.00 97.56           C  
ATOM   2377  CD2 LEU A 319      10.766  -1.199  -4.410  1.00 97.56           C  
ATOM   2378  N   ASN A 320       7.281  -1.524  -8.102  1.00 96.25           N  
ATOM   2379  CA  ASN A 320       6.461  -2.713  -8.305  1.00 96.25           C  
ATOM   2380  C   ASN A 320       7.242  -3.990  -8.023  1.00 96.25           C  
ATOM   2381  CB  ASN A 320       5.895  -2.740  -9.727  1.00 96.25           C  
ATOM   2382  O   ASN A 320       8.344  -4.176  -8.539  1.00 96.25           O  
ATOM   2383  CG  ASN A 320       4.934  -1.599 -10.000  1.00 96.25           C  
ATOM   2384  ND2 ASN A 320       5.195  -0.839 -11.055  1.00 96.25           N  
ATOM   2385  OD1 ASN A 320       3.965  -1.400  -9.258  1.00 96.25           O  
ATOM   2386  N   LEU A 321       6.688  -4.824  -7.219  1.00 95.56           N  
ATOM   2387  CA  LEU A 321       7.320  -6.102  -6.902  1.00 95.56           C  
ATOM   2388  C   LEU A 321       6.598  -7.250  -7.594  1.00 95.56           C  
ATOM   2389  CB  LEU A 321       7.344  -6.328  -5.387  1.00 95.56           C  
ATOM   2390  O   LEU A 321       5.363  -7.266  -7.660  1.00 95.56           O  
ATOM   2391  CG  LEU A 321       8.055  -5.266  -4.551  1.00 95.56           C  
ATOM   2392  CD1 LEU A 321       7.848  -5.535  -3.064  1.00 95.56           C  
ATOM   2393  CD2 LEU A 321       9.539  -5.219  -4.891  1.00 95.56           C  
ATOM   2394  N   SER A 322       7.406  -8.172  -8.117  1.00 92.38           N  
ATOM   2395  CA  SER A 322       6.855  -9.328  -8.828  1.00 92.38           C  
ATOM   2396  C   SER A 322       6.426 -10.414  -7.852  1.00 92.38           C  
ATOM   2397  CB  SER A 322       7.879  -9.891  -9.812  1.00 92.38           C  
ATOM   2398  O   SER A 322       6.887 -10.453  -6.707  1.00 92.38           O  
ATOM   2399  OG  SER A 322       8.227  -8.914 -10.781  1.00 92.38           O  
ATOM   2400  N   THR A 323       5.531 -11.344  -8.312  1.00 90.44           N  
ATOM   2401  CA  THR A 323       5.180 -12.516  -7.527  1.00 90.44           C  
ATOM   2402  C   THR A 323       6.398 -13.414  -7.316  1.00 90.44           C  
ATOM   2403  CB  THR A 323       4.059 -13.328  -8.203  1.00 90.44           C  
ATOM   2404  O   THR A 323       7.266 -13.500  -8.188  1.00 90.44           O  
ATOM   2405  CG2 THR A 323       4.543 -13.961  -9.500  1.00 90.44           C  
ATOM   2406  OG1 THR A 323       3.617 -14.359  -7.312  1.00 90.44           O  
ATOM   2407  N   GLY A 324       6.559 -13.992  -6.191  1.00 88.81           N  
ATOM   2408  CA  GLY A 324       7.668 -14.875  -5.859  1.00 88.81           C  
ATOM   2409  C   GLY A 324       8.367 -14.484  -4.570  1.00 88.81           C  
ATOM   2410  O   GLY A 324       7.863 -13.656  -3.809  1.00 88.81           O  
ATOM   2411  N   THR A 325       9.539 -15.188  -4.281  1.00 89.69           N  
ATOM   2412  CA  THR A 325      10.258 -14.961  -3.033  1.00 89.69           C  
ATOM   2413  C   THR A 325      11.570 -14.234  -3.291  1.00 89.69           C  
ATOM   2414  CB  THR A 325      10.531 -16.281  -2.295  1.00 89.69           C  
ATOM   2415  O   THR A 325      12.414 -14.711  -4.055  1.00 89.69           O  
ATOM   2416  CG2 THR A 325      11.219 -16.031  -0.957  1.00 89.69           C  
ATOM   2417  OG1 THR A 325       9.297 -16.969  -2.064  1.00 89.69           O  
ATOM   2418  N   TYR A 326      11.672 -13.031  -2.684  1.00 91.94           N  
ATOM   2419  CA  TYR A 326      12.953 -12.344  -2.609  1.00 91.94           C  
ATOM   2420  C   TYR A 326      13.734 -12.781  -1.375  1.00 91.94           C  
ATOM   2421  CB  TYR A 326      12.758 -10.828  -2.590  1.00 91.94           C  
ATOM   2422  O   TYR A 326      13.281 -12.594  -0.245  1.00 91.94           O  
ATOM   2423  CG  TYR A 326      12.102 -10.281  -3.840  1.00 91.94           C  
ATOM   2424  CD1 TYR A 326      12.867  -9.953  -4.957  1.00 91.94           C  
ATOM   2425  CD2 TYR A 326      10.727 -10.102  -3.906  1.00 91.94           C  
ATOM   2426  CE1 TYR A 326      12.273  -9.453  -6.109  1.00 91.94           C  
ATOM   2427  CE2 TYR A 326      10.117  -9.602  -5.055  1.00 91.94           C  
ATOM   2428  OH  TYR A 326      10.305  -8.789  -7.289  1.00 91.94           O  
ATOM   2429  CZ  TYR A 326      10.898  -9.281  -6.148  1.00 91.94           C  
ATOM   2430  N   TYR A 327      14.922 -13.375  -1.594  1.00 89.44           N  
ATOM   2431  CA  TYR A 327      15.719 -13.852  -0.469  1.00 89.44           C  
ATOM   2432  C   TYR A 327      16.703 -12.773  -0.011  1.00 89.44           C  
ATOM   2433  CB  TYR A 327      16.469 -15.125  -0.846  1.00 89.44           C  
ATOM   2434  O   TYR A 327      17.344 -12.125  -0.834  1.00 89.44           O  
ATOM   2435  CG  TYR A 327      15.594 -16.344  -0.961  1.00 89.44           C  
ATOM   2436  CD1 TYR A 327      15.250 -17.094   0.165  1.00 89.44           C  
ATOM   2437  CD2 TYR A 327      15.102 -16.750  -2.195  1.00 89.44           C  
ATOM   2438  CE1 TYR A 327      14.438 -18.219   0.064  1.00 89.44           C  
ATOM   2439  CE2 TYR A 327      14.289 -17.875  -2.309  1.00 89.44           C  
ATOM   2440  OH  TYR A 327      13.156 -19.703  -1.282  1.00 89.44           O  
ATOM   2441  CZ  TYR A 327      13.961 -18.594  -1.176  1.00 89.44           C  
ATOM   2442  N   PHE A 328      16.812 -12.570   1.289  1.00 88.25           N  
ATOM   2443  CA  PHE A 328      17.734 -11.617   1.908  1.00 88.25           C  
ATOM   2444  C   PHE A 328      18.641 -12.320   2.906  1.00 88.25           C  
ATOM   2445  CB  PHE A 328      16.953 -10.500   2.607  1.00 88.25           C  
ATOM   2446  O   PHE A 328      18.188 -12.828   3.928  1.00 88.25           O  
ATOM   2447  CG  PHE A 328      15.984  -9.781   1.707  1.00 88.25           C  
ATOM   2448  CD1 PHE A 328      16.391  -8.656   0.993  1.00 88.25           C  
ATOM   2449  CD2 PHE A 328      14.680 -10.227   1.577  1.00 88.25           C  
ATOM   2450  CE1 PHE A 328      15.492  -7.988   0.160  1.00 88.25           C  
ATOM   2451  CE2 PHE A 328      13.781  -9.562   0.747  1.00 88.25           C  
ATOM   2452  CZ  PHE A 328      14.188  -8.445   0.040  1.00 88.25           C  
ATOM   2453  N   GLU A 329      19.953 -12.398   2.611  1.00 81.06           N  
ATOM   2454  CA  GLU A 329      20.906 -13.164   3.408  1.00 81.06           C  
ATOM   2455  C   GLU A 329      21.766 -12.250   4.277  1.00 81.06           C  
ATOM   2456  CB  GLU A 329      21.797 -14.023   2.508  1.00 81.06           C  
ATOM   2457  O   GLU A 329      22.297 -12.680   5.305  1.00 81.06           O  
ATOM   2458  CG  GLU A 329      21.062 -15.172   1.829  1.00 81.06           C  
ATOM   2459  CD  GLU A 329      20.703 -16.297   2.785  1.00 81.06           C  
ATOM   2460  OE1 GLU A 329      19.531 -16.766   2.758  1.00 81.06           O  
ATOM   2461  OE2 GLU A 329      21.578 -16.719   3.568  1.00 81.06           O  
ATOM   2462  N   SER A 330      21.828 -11.055   3.830  1.00 76.19           N  
ATOM   2463  CA  SER A 330      22.625 -10.062   4.547  1.00 76.19           C  
ATOM   2464  C   SER A 330      21.969  -9.688   5.875  1.00 76.19           C  
ATOM   2465  CB  SER A 330      22.812  -8.812   3.693  1.00 76.19           C  
ATOM   2466  O   SER A 330      20.734  -9.719   5.996  1.00 76.19           O  
ATOM   2467  OG  SER A 330      23.438  -7.781   4.441  1.00 76.19           O  
ATOM   2468  N   SER A 331      22.797  -9.438   6.871  1.00 72.31           N  
ATOM   2469  CA  SER A 331      22.297  -8.938   8.148  1.00 72.31           C  
ATOM   2470  C   SER A 331      21.953  -7.457   8.070  1.00 72.31           C  
ATOM   2471  CB  SER A 331      23.328  -9.180   9.258  1.00 72.31           C  
ATOM   2472  O   SER A 331      21.484  -6.867   9.047  1.00 72.31           O  
ATOM   2473  OG  SER A 331      24.547  -8.547   8.945  1.00 72.31           O  
ATOM   2474  N   ASP A 332      22.219  -6.891   6.871  1.00 80.62           N  
ATOM   2475  CA  ASP A 332      21.953  -5.469   6.695  1.00 80.62           C  
ATOM   2476  C   ASP A 332      20.438  -5.199   6.723  1.00 80.62           C  
ATOM   2477  CB  ASP A 332      22.547  -4.961   5.383  1.00 80.62           C  
ATOM   2478  O   ASP A 332      19.656  -5.953   6.145  1.00 80.62           O  
ATOM   2479  CG  ASP A 332      24.062  -4.914   5.406  1.00 80.62           C  
ATOM   2480  OD1 ASP A 332      24.656  -4.863   6.504  1.00 80.62           O  
ATOM   2481  OD2 ASP A 332      24.672  -4.922   4.312  1.00 80.62           O  
ATOM   2482  N   THR A 333      20.109  -4.078   7.391  1.00 85.44           N  
ATOM   2483  CA  THR A 333      18.719  -3.615   7.457  1.00 85.44           C  
ATOM   2484  C   THR A 333      18.312  -2.916   6.164  1.00 85.44           C  
ATOM   2485  CB  THR A 333      18.516  -2.658   8.648  1.00 85.44           C  
ATOM   2486  O   THR A 333      19.078  -2.104   5.629  1.00 85.44           O  
ATOM   2487  CG2 THR A 333      17.078  -2.154   8.695  1.00 85.44           C  
ATOM   2488  OG1 THR A 333      18.812  -3.348   9.867  1.00 85.44           O  
ATOM   2489  N   LEU A 334      17.172  -3.352   5.602  1.00 92.44           N  
ATOM   2490  CA  LEU A 334      16.578  -2.555   4.535  1.00 92.44           C  
ATOM   2491  C   LEU A 334      16.000  -1.252   5.082  1.00 92.44           C  
ATOM   2492  CB  LEU A 334      15.477  -3.350   3.824  1.00 92.44           C  
ATOM   2493  O   LEU A 334      15.195  -1.267   6.012  1.00 92.44           O  
ATOM   2494  CG  LEU A 334      15.930  -4.574   3.029  1.00 92.44           C  
ATOM   2495  CD1 LEU A 334      14.719  -5.371   2.551  1.00 92.44           C  
ATOM   2496  CD2 LEU A 334      16.797  -4.156   1.850  1.00 92.44           C  
ATOM   2497  N   ARG A 335      16.406  -0.198   4.426  1.00 92.25           N  
ATOM   2498  CA  ARG A 335      16.047   1.093   5.000  1.00 92.25           C  
ATOM   2499  C   ARG A 335      15.180   1.896   4.039  1.00 92.25           C  
ATOM   2500  CB  ARG A 335      17.297   1.891   5.367  1.00 92.25           C  
ATOM   2501  O   ARG A 335      15.547   2.088   2.877  1.00 92.25           O  
ATOM   2502  CG  ARG A 335      18.109   1.283   6.504  1.00 92.25           C  
ATOM   2503  CD  ARG A 335      19.297   2.156   6.883  1.00 92.25           C  
ATOM   2504  NE  ARG A 335      19.844   1.793   8.188  1.00 92.25           N  
ATOM   2505  NH1 ARG A 335      20.984  -0.061   7.426  1.00 92.25           N  
ATOM   2506  NH2 ARG A 335      21.062   0.509   9.648  1.00 92.25           N  
ATOM   2507  CZ  ARG A 335      20.625   0.748   8.414  1.00 92.25           C  
ATOM   2508  N   ILE A 336      14.094   2.299   4.504  1.00 92.50           N  
ATOM   2509  CA  ILE A 336      13.227   3.270   3.848  1.00 92.50           C  
ATOM   2510  C   ILE A 336      13.266   4.594   4.613  1.00 92.50           C  
ATOM   2511  CB  ILE A 336      11.781   2.752   3.742  1.00 92.50           C  
ATOM   2512  O   ILE A 336      12.734   4.691   5.723  1.00 92.50           O  
ATOM   2513  CG1 ILE A 336      11.734   1.458   2.922  1.00 92.50           C  
ATOM   2514  CG2 ILE A 336      10.867   3.820   3.131  1.00 92.50           C  
ATOM   2515  CD1 ILE A 336      10.375   0.772   2.922  1.00 92.50           C  
ATOM   2516  N   THR A 337      13.914   5.684   4.004  1.00 91.56           N  
ATOM   2517  CA  THR A 337      14.227   6.895   4.754  1.00 91.56           C  
ATOM   2518  C   THR A 337      13.508   8.102   4.152  1.00 91.56           C  
ATOM   2519  CB  THR A 337      15.742   7.160   4.785  1.00 91.56           C  
ATOM   2520  O   THR A 337      13.938   9.242   4.332  1.00 91.56           O  
ATOM   2521  CG2 THR A 337      16.469   6.066   5.547  1.00 91.56           C  
ATOM   2522  OG1 THR A 337      16.234   7.207   3.441  1.00 91.56           O  
ATOM   2523  N   GLY A 338      12.430   7.922   3.512  1.00 90.69           N  
ATOM   2524  CA  GLY A 338      11.617   8.953   2.891  1.00 90.69           C  
ATOM   2525  C   GLY A 338      10.312   8.430   2.330  1.00 90.69           C  
ATOM   2526  O   GLY A 338       9.984   7.258   2.508  1.00 90.69           O  
ATOM   2527  N   PRO A 339       9.469   9.336   1.708  1.00 91.19           N  
ATOM   2528  CA  PRO A 339       8.203   8.883   1.115  1.00 91.19           C  
ATOM   2529  C   PRO A 339       8.406   7.789   0.067  1.00 91.19           C  
ATOM   2530  CB  PRO A 339       7.637  10.148   0.478  1.00 91.19           C  
ATOM   2531  O   PRO A 339       9.242   7.934  -0.827  1.00 91.19           O  
ATOM   2532  CG  PRO A 339       8.305  11.273   1.200  1.00 91.19           C  
ATOM   2533  CD  PRO A 339       9.688  10.828   1.599  1.00 91.19           C  
ATOM   2534  N   ILE A 340       7.559   6.711   0.250  1.00 94.38           N  
ATOM   2535  CA  ILE A 340       7.746   5.586  -0.662  1.00 94.38           C  
ATOM   2536  C   ILE A 340       6.391   4.980  -1.018  1.00 94.38           C  
ATOM   2537  CB  ILE A 340       8.672   4.512  -0.050  1.00 94.38           C  
ATOM   2538  O   ILE A 340       5.488   4.930  -0.180  1.00 94.38           O  
ATOM   2539  CG1 ILE A 340       9.078   3.486  -1.116  1.00 94.38           C  
ATOM   2540  CG2 ILE A 340       7.988   3.826   1.138  1.00 94.38           C  
ATOM   2541  CD1 ILE A 340      10.258   2.613  -0.718  1.00 94.38           C  
ATOM   2542  N   HIS A 341       6.215   4.531  -2.305  1.00 95.81           N  
ATOM   2543  CA  HIS A 341       5.082   3.754  -2.793  1.00 95.81           C  
ATOM   2544  C   HIS A 341       5.535   2.404  -3.340  1.00 95.81           C  
ATOM   2545  CB  HIS A 341       4.320   4.531  -3.871  1.00 95.81           C  
ATOM   2546  O   HIS A 341       6.199   2.344  -4.375  1.00 95.81           O  
ATOM   2547  CG  HIS A 341       3.014   3.910  -4.246  1.00 95.81           C  
ATOM   2548  CD2 HIS A 341       2.455   2.729  -3.896  1.00 95.81           C  
ATOM   2549  ND1 HIS A 341       2.115   4.527  -5.094  1.00 95.81           N  
ATOM   2550  CE1 HIS A 341       1.059   3.746  -5.246  1.00 95.81           C  
ATOM   2551  NE2 HIS A 341       1.239   2.650  -4.527  1.00 95.81           N  
ATOM   2552  N   ILE A 342       5.227   1.342  -2.568  1.00 97.06           N  
ATOM   2553  CA  ILE A 342       5.574  -0.022  -2.955  1.00 97.06           C  
ATOM   2554  C   ILE A 342       4.301  -0.829  -3.199  1.00 97.06           C  
ATOM   2555  CB  ILE A 342       6.449  -0.709  -1.881  1.00 97.06           C  
ATOM   2556  O   ILE A 342       3.396  -0.839  -2.361  1.00 97.06           O  
ATOM   2557  CG1 ILE A 342       7.719   0.108  -1.623  1.00 97.06           C  
ATOM   2558  CG2 ILE A 342       6.793  -2.141  -2.303  1.00 97.06           C  
ATOM   2559  CD1 ILE A 342       8.547  -0.387  -0.443  1.00 97.06           C  
ATOM   2560  N   GLU A 343       4.266  -1.497  -4.316  1.00 96.94           N  
ATOM   2561  CA  GLU A 343       3.137  -2.373  -4.617  1.00 96.94           C  
ATOM   2562  C   GLU A 343       3.611  -3.766  -5.016  1.00 96.94           C  
ATOM   2563  CB  GLU A 343       2.271  -1.772  -5.727  1.00 96.94           C  
ATOM   2564  O   GLU A 343       4.250  -3.936  -6.059  1.00 96.94           O  
ATOM   2565  CG  GLU A 343       0.955  -2.504  -5.941  1.00 96.94           C  
ATOM   2566  CD  GLU A 343       0.060  -1.836  -6.973  1.00 96.94           C  
ATOM   2567  OE1 GLU A 343      -1.045  -2.359  -7.250  1.00 96.94           O  
ATOM   2568  OE2 GLU A 343       0.466  -0.782  -7.512  1.00 96.94           O  
ATOM   2569  N   GLY A 344       3.299  -4.707  -4.094  1.00 95.06           N  
ATOM   2570  CA  GLY A 344       3.566  -6.094  -4.445  1.00 95.06           C  
ATOM   2571  C   GLY A 344       2.414  -6.758  -5.176  1.00 95.06           C  
ATOM   2572  O   GLY A 344       1.277  -6.285  -5.109  1.00 95.06           O  
ATOM   2573  N   ARG A 345       2.623  -7.848  -5.926  1.00 92.06           N  
ATOM   2574  CA  ARG A 345       1.602  -8.727  -6.484  1.00 92.06           C  
ATOM   2575  C   ARG A 345       1.237  -9.836  -5.504  1.00 92.06           C  
ATOM   2576  CB  ARG A 345       2.078  -9.328  -7.809  1.00 92.06           C  
ATOM   2577  O   ARG A 345       2.037 -10.195  -4.641  1.00 92.06           O  
ATOM   2578  CG  ARG A 345       2.256  -8.312  -8.922  1.00 92.06           C  
ATOM   2579  CD  ARG A 345       2.518  -8.984 -10.266  1.00 92.06           C  
ATOM   2580  NE  ARG A 345       2.580  -8.008 -11.352  1.00 92.06           N  
ATOM   2581  NH1 ARG A 345       2.818  -9.586 -13.023  1.00 92.06           N  
ATOM   2582  NH2 ARG A 345       2.768  -7.352 -13.539  1.00 92.06           N  
ATOM   2583  CZ  ARG A 345       2.723  -8.320 -12.633  1.00 92.06           C  
ATOM   2584  N   PRO A 346      -0.009 -10.297  -5.484  1.00 87.38           N  
ATOM   2585  CA  PRO A 346      -0.342 -11.414  -4.598  1.00 87.38           C  
ATOM   2586  C   PRO A 346       0.686 -12.539  -4.660  1.00 87.38           C  
ATOM   2587  CB  PRO A 346      -1.701 -11.883  -5.121  1.00 87.38           C  
ATOM   2588  O   PRO A 346       1.069 -12.969  -5.750  1.00 87.38           O  
ATOM   2589  CG  PRO A 346      -2.311 -10.672  -5.750  1.00 87.38           C  
ATOM   2590  CD  PRO A 346      -1.218  -9.875  -6.406  1.00 87.38           C  
ATOM   2591  N   GLY A 347       1.278 -12.898  -3.480  1.00 86.75           N  
ATOM   2592  CA  GLY A 347       2.242 -13.984  -3.439  1.00 86.75           C  
ATOM   2593  C   GLY A 347       3.680 -13.500  -3.371  1.00 86.75           C  
ATOM   2594  O   GLY A 347       4.613 -14.305  -3.430  1.00 86.75           O  
ATOM   2595  N   THR A 348       3.816 -12.125  -3.309  1.00 92.81           N  
ATOM   2596  CA  THR A 348       5.133 -11.531  -3.107  1.00 92.81           C  
ATOM   2597  C   THR A 348       5.637 -11.797  -1.693  1.00 92.81           C  
ATOM   2598  CB  THR A 348       5.105 -10.016  -3.367  1.00 92.81           C  
ATOM   2599  O   THR A 348       4.977 -11.438  -0.715  1.00 92.81           O  
ATOM   2600  CG2 THR A 348       6.488  -9.398  -3.182  1.00 92.81           C  
ATOM   2601  OG1 THR A 348       4.664  -9.773  -4.711  1.00 92.81           O  
ATOM   2602  N   VAL A 349       6.910 -12.422  -1.618  1.00 91.75           N  
ATOM   2603  CA  VAL A 349       7.457 -12.797  -0.316  1.00 91.75           C  
ATOM   2604  C   VAL A 349       8.852 -12.203  -0.150  1.00 91.75           C  
ATOM   2605  CB  VAL A 349       7.504 -14.328  -0.137  1.00 91.75           C  
ATOM   2606  O   VAL A 349       9.680 -12.297  -1.058  1.00 91.75           O  
ATOM   2607  CG1 VAL A 349       8.172 -14.703   1.187  1.00 91.75           C  
ATOM   2608  CG2 VAL A 349       6.094 -14.922  -0.212  1.00 91.75           C  
ATOM   2609  N   PHE A 350       9.016 -11.539   0.983  1.00 92.62           N  
ATOM   2610  CA  PHE A 350      10.352 -11.219   1.461  1.00 92.62           C  
ATOM   2611  C   PHE A 350      10.820 -12.242   2.490  1.00 92.62           C  
ATOM   2612  CB  PHE A 350      10.391  -9.812   2.064  1.00 92.62           C  
ATOM   2613  O   PHE A 350      10.250 -12.336   3.580  1.00 92.62           O  
ATOM   2614  CG  PHE A 350      10.375  -8.711   1.038  1.00 92.62           C  
ATOM   2615  CD1 PHE A 350      10.117  -8.992  -0.299  1.00 92.62           C  
ATOM   2616  CD2 PHE A 350      10.609  -7.395   1.411  1.00 92.62           C  
ATOM   2617  CE1 PHE A 350      10.102  -7.977  -1.251  1.00 92.62           C  
ATOM   2618  CE2 PHE A 350      10.594  -6.375   0.466  1.00 92.62           C  
ATOM   2619  CZ  PHE A 350      10.336  -6.668  -0.865  1.00 92.62           C  
ATOM   2620  N   TYR A 351      11.812 -13.023   2.146  1.00 88.31           N  
ATOM   2621  CA  TYR A 351      12.320 -14.047   3.045  1.00 88.31           C  
ATOM   2622  C   TYR A 351      13.688 -13.664   3.600  1.00 88.31           C  
ATOM   2623  CB  TYR A 351      12.414 -15.398   2.324  1.00 88.31           C  
ATOM   2624  O   TYR A 351      14.672 -13.594   2.857  1.00 88.31           O  
ATOM   2625  CG  TYR A 351      12.727 -16.562   3.238  1.00 88.31           C  
ATOM   2626  CD1 TYR A 351      14.047 -16.906   3.527  1.00 88.31           C  
ATOM   2627  CD2 TYR A 351      11.703 -17.297   3.814  1.00 88.31           C  
ATOM   2628  CE1 TYR A 351      14.336 -17.969   4.371  1.00 88.31           C  
ATOM   2629  CE2 TYR A 351      11.984 -18.375   4.660  1.00 88.31           C  
ATOM   2630  OH  TYR A 351      13.586 -19.766   5.762  1.00 88.31           O  
ATOM   2631  CZ  TYR A 351      13.305 -18.703   4.930  1.00 88.31           C  
ATOM   2632  N   HIS A 352      13.688 -13.367   4.816  1.00 84.25           N  
ATOM   2633  CA  HIS A 352      14.898 -12.938   5.512  1.00 84.25           C  
ATOM   2634  C   HIS A 352      15.617 -14.133   6.141  1.00 84.25           C  
ATOM   2635  CB  HIS A 352      14.562 -11.898   6.582  1.00 84.25           C  
ATOM   2636  O   HIS A 352      15.039 -14.844   6.965  1.00 84.25           O  
ATOM   2637  CG  HIS A 352      15.773 -11.320   7.246  1.00 84.25           C  
ATOM   2638  CD2 HIS A 352      16.969 -10.961   6.746  1.00 84.25           C  
ATOM   2639  ND1 HIS A 352      15.812 -11.047   8.594  1.00 84.25           N  
ATOM   2640  CE1 HIS A 352      17.000 -10.539   8.898  1.00 84.25           C  
ATOM   2641  NE2 HIS A 352      17.719 -10.477   7.793  1.00 84.25           N  
ATOM   2642  N   ASN A 353      16.859 -14.508   5.730  1.00 78.12           N  
ATOM   2643  CA  ASN A 353      17.688 -15.602   6.223  1.00 78.12           C  
ATOM   2644  C   ASN A 353      19.094 -15.125   6.566  1.00 78.12           C  
ATOM   2645  CB  ASN A 353      17.750 -16.734   5.195  1.00 78.12           C  
ATOM   2646  O   ASN A 353      20.031 -15.328   5.793  1.00 78.12           O  
ATOM   2647  CG  ASN A 353      18.453 -17.969   5.727  1.00 78.12           C  
ATOM   2648  ND2 ASN A 353      18.938 -18.812   4.820  1.00 78.12           N  
ATOM   2649  OD1 ASN A 353      18.578 -18.156   6.938  1.00 78.12           O  
ATOM   2650  N   PRO A 354      19.250 -14.312   7.586  1.00 70.62           N  
ATOM   2651  CA  PRO A 354      20.562 -13.703   7.836  1.00 70.62           C  
ATOM   2652  C   PRO A 354      21.625 -14.719   8.242  1.00 70.62           C  
ATOM   2653  CB  PRO A 354      20.281 -12.719   8.977  1.00 70.62           C  
ATOM   2654  O   PRO A 354      21.297 -15.750   8.828  1.00 70.62           O  
ATOM   2655  CG  PRO A 354      19.109 -13.297   9.703  1.00 70.62           C  
ATOM   2656  CD  PRO A 354      18.266 -14.062   8.711  1.00 70.62           C  
ATOM   2657  N   SER A 355      22.812 -14.977   7.473  1.00 60.56           N  
ATOM   2658  CA  SER A 355      24.016 -15.797   7.555  1.00 60.56           C  
ATOM   2659  C   SER A 355      24.688 -15.664   8.914  1.00 60.56           C  
ATOM   2660  CB  SER A 355      25.000 -15.422   6.449  1.00 60.56           C  
ATOM   2661  O   SER A 355      25.312 -16.609   9.406  1.00 60.56           O  
ATOM   2662  OG  SER A 355      25.156 -14.016   6.363  1.00 60.56           O  
ATOM   2663  N   ASN A 356      24.234 -14.750  10.031  1.00 54.19           N  
ATOM   2664  CA  ASN A 356      24.828 -14.539  11.344  1.00 54.19           C  
ATOM   2665  C   ASN A 356      23.766 -14.234  12.398  1.00 54.19           C  
ATOM   2666  CB  ASN A 356      25.859 -13.414  11.289  1.00 54.19           C  
ATOM   2667  O   ASN A 356      22.938 -13.344  12.219  1.00 54.19           O  
ATOM   2668  CG  ASN A 356      27.234 -13.898  10.883  1.00 54.19           C  
ATOM   2669  ND2 ASN A 356      28.172 -12.969  10.680  1.00 54.19           N  
ATOM   2670  OD1 ASN A 356      27.469 -15.109  10.750  1.00 54.19           O  
ATOM   2671  N   LYS A 357      23.156 -15.305  13.062  1.00 52.53           N  
ATOM   2672  CA  LYS A 357      22.344 -15.367  14.273  1.00 52.53           C  
ATOM   2673  C   LYS A 357      22.766 -14.305  15.273  1.00 52.53           C  
ATOM   2674  CB  LYS A 357      22.438 -16.750  14.906  1.00 52.53           C  
ATOM   2675  O   LYS A 357      22.891 -14.578  16.469  1.00 52.53           O  
ATOM   2676  CG  LYS A 357      21.844 -17.875  14.062  1.00 52.53           C  
ATOM   2677  CD  LYS A 357      21.500 -19.094  14.906  1.00 52.53           C  
ATOM   2678  CE  LYS A 357      20.938 -20.219  14.047  1.00 52.53           C  
ATOM   2679  NZ  LYS A 357      20.406 -21.344  14.883  1.00 52.53           N  
ATOM   2680  N   ALA A 358      23.406 -13.055  14.883  1.00 40.00           N  
ATOM   2681  CA  ALA A 358      24.188 -12.180  15.750  1.00 40.00           C  
ATOM   2682  C   ALA A 358      23.406 -10.914  16.109  1.00 40.00           C  
ATOM   2683  CB  ALA A 358      25.516 -11.812  15.086  1.00 40.00           C  
ATOM   2684  O   ALA A 358      22.719 -10.352  15.266  1.00 40.00           O  
ATOM   2685  N   ASN A 359      22.719 -10.859  17.312  1.00 49.94           N  
ATOM   2686  CA  ASN A 359      22.266 -10.156  18.516  1.00 49.94           C  
ATOM   2687  C   ASN A 359      20.875  -9.562  18.312  1.00 49.94           C  
ATOM   2688  CB  ASN A 359      23.250  -9.055  18.891  1.00 49.94           C  
ATOM   2689  O   ASN A 359      20.734  -8.492  17.719  1.00 49.94           O  
ATOM   2690  CG  ASN A 359      23.219  -8.734  20.375  1.00 49.94           C  
ATOM   2691  ND2 ASN A 359      24.172  -7.934  20.844  1.00 49.94           N  
ATOM   2692  OD1 ASN A 359      22.344  -9.203  21.109  1.00 49.94           O  
ATOM   2693  N   PRO A 360      19.844 -10.258  18.484  1.00 49.34           N  
ATOM   2694  CA  PRO A 360      18.406 -10.438  18.375  1.00 49.34           C  
ATOM   2695  C   PRO A 360      17.609  -9.445  19.219  1.00 49.34           C  
ATOM   2696  CB  PRO A 360      18.188 -11.875  18.859  1.00 49.34           C  
ATOM   2697  O   PRO A 360      16.391  -9.359  19.109  1.00 49.34           O  
ATOM   2698  CG  PRO A 360      19.469 -12.234  19.531  1.00 49.34           C  
ATOM   2699  CD  PRO A 360      20.469 -11.148  19.281  1.00 49.34           C  
ATOM   2700  N   LYS A 361      18.250  -8.266  19.719  1.00 49.47           N  
ATOM   2701  CA  LYS A 361      17.406  -7.516  20.641  1.00 49.47           C  
ATOM   2702  C   LYS A 361      17.219  -6.078  20.172  1.00 49.47           C  
ATOM   2703  CB  LYS A 361      18.016  -7.523  22.047  1.00 49.47           C  
ATOM   2704  O   LYS A 361      16.172  -5.477  20.422  1.00 49.47           O  
ATOM   2705  CG  LYS A 361      17.875  -8.852  22.781  1.00 49.47           C  
ATOM   2706  CD  LYS A 361      18.328  -8.750  24.234  1.00 49.47           C  
ATOM   2707  CE  LYS A 361      18.266 -10.094  24.938  1.00 49.47           C  
ATOM   2708  NZ  LYS A 361      18.562  -9.969  26.391  1.00 49.47           N  
ATOM   2709  N   THR A 362      17.875  -5.617  18.750  1.00 57.00           N  
ATOM   2710  CA  THR A 362      17.672  -4.219  18.391  1.00 57.00           C  
ATOM   2711  C   THR A 362      17.609  -4.059  16.875  1.00 57.00           C  
ATOM   2712  CB  THR A 362      18.781  -3.318  18.953  1.00 57.00           C  
ATOM   2713  O   THR A 362      17.188  -3.018  16.359  1.00 57.00           O  
ATOM   2714  CG2 THR A 362      18.734  -3.301  20.484  1.00 57.00           C  
ATOM   2715  OG1 THR A 362      20.047  -3.809  18.531  1.00 57.00           O  
ATOM   2716  N   ASP A 363      17.844  -5.199  15.992  1.00 69.50           N  
ATOM   2717  CA  ASP A 363      17.984  -4.973  14.555  1.00 69.50           C  
ATOM   2718  C   ASP A 363      16.719  -5.363  13.805  1.00 69.50           C  
ATOM   2719  CB  ASP A 363      19.188  -5.758  14.008  1.00 69.50           C  
ATOM   2720  O   ASP A 363      16.047  -6.332  14.172  1.00 69.50           O  
ATOM   2721  CG  ASP A 363      20.516  -5.188  14.453  1.00 69.50           C  
ATOM   2722  OD1 ASP A 363      20.578  -4.000  14.828  1.00 69.50           O  
ATOM   2723  OD2 ASP A 363      21.516  -5.934  14.414  1.00 69.50           O  
ATOM   2724  N   ALA A 364      16.203  -4.500  13.070  1.00 82.38           N  
ATOM   2725  CA  ALA A 364      15.008  -4.641  12.242  1.00 82.38           C  
ATOM   2726  C   ALA A 364      15.359  -5.148  10.852  1.00 82.38           C  
ATOM   2727  CB  ALA A 364      14.266  -3.311  12.156  1.00 82.38           C  
ATOM   2728  O   ALA A 364      16.422  -4.812  10.305  1.00 82.38           O  
ATOM   2729  N   PHE A 365      14.523  -6.215  10.328  1.00 86.88           N  
ATOM   2730  CA  PHE A 365      14.641  -6.590   8.930  1.00 86.88           C  
ATOM   2731  C   PHE A 365      14.438  -5.379   8.023  1.00 86.88           C  
ATOM   2732  CB  PHE A 365      13.617  -7.680   8.578  1.00 86.88           C  
ATOM   2733  O   PHE A 365      15.242  -5.129   7.125  1.00 86.88           O  
ATOM   2734  CG  PHE A 365      13.516  -7.957   7.102  1.00 86.88           C  
ATOM   2735  CD1 PHE A 365      12.289  -7.898   6.453  1.00 86.88           C  
ATOM   2736  CD2 PHE A 365      14.641  -8.281   6.359  1.00 86.88           C  
ATOM   2737  CE1 PHE A 365      12.188  -8.156   5.090  1.00 86.88           C  
ATOM   2738  CE2 PHE A 365      14.555  -8.539   4.996  1.00 86.88           C  
ATOM   2739  CZ  PHE A 365      13.320  -8.477   4.363  1.00 86.88           C  
ATOM   2740  N   MET A 366      13.438  -4.656   8.242  1.00 90.81           N  
ATOM   2741  CA  MET A 366      13.141  -3.424   7.523  1.00 90.81           C  
ATOM   2742  C   MET A 366      12.883  -2.275   8.492  1.00 90.81           C  
ATOM   2743  CB  MET A 366      11.938  -3.611   6.602  1.00 90.81           C  
ATOM   2744  O   MET A 366      12.133  -2.428   9.453  1.00 90.81           O  
ATOM   2745  CG  MET A 366      11.664  -2.426   5.691  1.00 90.81           C  
ATOM   2746  SD  MET A 366      10.234  -2.703   4.578  1.00 90.81           S  
ATOM   2747  CE  MET A 366      10.867  -4.074   3.574  1.00 90.81           C  
ATOM   2748  N   ASN A 367      13.531  -1.206   8.156  1.00 89.38           N  
ATOM   2749  CA  ASN A 367      13.352   0.013   8.938  1.00 89.38           C  
ATOM   2750  C   ASN A 367      12.750   1.134   8.102  1.00 89.38           C  
ATOM   2751  CB  ASN A 367      14.688   0.462   9.547  1.00 89.38           C  
ATOM   2752  O   ASN A 367      13.312   1.521   7.074  1.00 89.38           O  
ATOM   2753  CG  ASN A 367      14.508   1.462  10.672  1.00 89.38           C  
ATOM   2754  ND2 ASN A 367      15.609   1.810  11.328  1.00 89.38           N  
ATOM   2755  OD1 ASN A 367      13.398   1.916  10.945  1.00 89.38           O  
ATOM   2756  N   ILE A 368      11.711   1.641   8.656  1.00 89.88           N  
ATOM   2757  CA  ILE A 368      11.055   2.746   7.965  1.00 89.88           C  
ATOM   2758  C   ILE A 368      11.141   4.012   8.812  1.00 89.88           C  
ATOM   2759  CB  ILE A 368       9.578   2.416   7.648  1.00 89.88           C  
ATOM   2760  O   ILE A 368      10.719   4.020   9.977  1.00 89.88           O  
ATOM   2761  CG1 ILE A 368       9.484   1.133   6.816  1.00 89.88           C  
ATOM   2762  CG2 ILE A 368       8.906   3.588   6.926  1.00 89.88           C  
ATOM   2763  CD1 ILE A 368       8.055   0.668   6.555  1.00 89.88           C  
ATOM   2764  N   SER A 369      11.727   5.023   8.164  1.00 85.75           N  
ATOM   2765  CA  SER A 369      11.875   6.309   8.836  1.00 85.75           C  
ATOM   2766  C   SER A 369      11.703   7.469   7.859  1.00 85.75           C  
ATOM   2767  CB  SER A 369      13.242   6.406   9.516  1.00 85.75           C  
ATOM   2768  O   SER A 369      11.930   7.309   6.656  1.00 85.75           O  
ATOM   2769  OG  SER A 369      14.289   6.344   8.562  1.00 85.75           O  
ATOM   2770  N   GLY A 370      11.133   8.641   8.336  1.00 80.62           N  
ATOM   2771  CA  GLY A 370      11.078   9.852   7.527  1.00 80.62           C  
ATOM   2772  C   GLY A 370      10.086   9.758   6.387  1.00 80.62           C  
ATOM   2773  O   GLY A 370      10.258  10.414   5.355  1.00 80.62           O  
ATOM   2774  N   CYS A 371       9.117   8.820   6.492  1.00 84.50           N  
ATOM   2775  CA  CYS A 371       8.117   8.648   5.438  1.00 84.50           C  
ATOM   2776  C   CYS A 371       6.953   9.609   5.629  1.00 84.50           C  
ATOM   2777  CB  CYS A 371       7.605   7.211   5.414  1.00 84.50           C  
ATOM   2778  O   CYS A 371       6.227   9.523   6.621  1.00 84.50           O  
ATOM   2779  SG  CYS A 371       6.566   6.832   3.984  1.00 84.50           S  
ATOM   2780  N   SER A 372       6.805  10.719   4.680  1.00 78.19           N  
ATOM   2781  CA  SER A 372       5.711  11.680   4.691  1.00 78.19           C  
ATOM   2782  C   SER A 372       4.785  11.484   3.496  1.00 78.19           C  
ATOM   2783  CB  SER A 372       6.254  13.109   4.695  1.00 78.19           C  
ATOM   2784  O   SER A 372       5.242  11.430   2.354  1.00 78.19           O  
ATOM   2785  OG  SER A 372       7.031  13.359   3.535  1.00 78.19           O  
ATOM   2786  N   MET A 373       3.793  10.398   3.637  1.00 81.62           N  
ATOM   2787  CA  MET A 373       2.850  10.023   2.588  1.00 81.62           C  
ATOM   2788  C   MET A 373       3.354   8.812   1.813  1.00 81.62           C  
ATOM   2789  CB  MET A 373       2.613  11.195   1.629  1.00 81.62           C  
ATOM   2790  O   MET A 373       3.824   8.938   0.682  1.00 81.62           O  
ATOM   2791  CG  MET A 373       1.867  12.359   2.258  1.00 81.62           C  
ATOM   2792  SD  MET A 373       1.522  13.703   1.056  1.00 81.62           S  
ATOM   2793  CE  MET A 373       0.234  12.906   0.052  1.00 81.62           C  
ATOM   2794  N   GLY A 374       3.250   7.715   2.352  1.00 88.88           N  
ATOM   2795  CA  GLY A 374       3.717   6.477   1.749  1.00 88.88           C  
ATOM   2796  C   GLY A 374       2.691   5.359   1.813  1.00 88.88           C  
ATOM   2797  O   GLY A 374       1.728   5.438   2.578  1.00 88.88           O  
ATOM   2798  N   ARG A 375       2.789   4.504   0.862  1.00 94.31           N  
ATOM   2799  CA  ARG A 375       1.940   3.318   0.817  1.00 94.31           C  
ATOM   2800  C   ARG A 375       2.760   2.070   0.500  1.00 94.31           C  
ATOM   2801  CB  ARG A 375       0.828   3.492  -0.218  1.00 94.31           C  
ATOM   2802  O   ARG A 375       3.553   2.066  -0.443  1.00 94.31           O  
ATOM   2803  CG  ARG A 375      -0.219   2.391  -0.188  1.00 94.31           C  
ATOM   2804  CD  ARG A 375      -1.359   2.670  -1.157  1.00 94.31           C  
ATOM   2805  NE  ARG A 375      -2.439   1.695  -1.015  1.00 94.31           N  
ATOM   2806  NH1 ARG A 375      -4.125   3.180  -1.550  1.00 94.31           N  
ATOM   2807  NH2 ARG A 375      -4.625   0.999  -1.047  1.00 94.31           N  
ATOM   2808  CZ  ARG A 375      -3.729   1.960  -1.204  1.00 94.31           C  
ATOM   2809  N   ILE A 376       2.621   1.051   1.315  1.00 95.81           N  
ATOM   2810  CA  ILE A 376       3.209  -0.265   1.087  1.00 95.81           C  
ATOM   2811  C   ILE A 376       2.107  -1.321   1.049  1.00 95.81           C  
ATOM   2812  CB  ILE A 376       4.250  -0.616   2.172  1.00 95.81           C  
ATOM   2813  O   ILE A 376       1.307  -1.427   1.981  1.00 95.81           O  
ATOM   2814  CG1 ILE A 376       5.359   0.443   2.213  1.00 95.81           C  
ATOM   2815  CG2 ILE A 376       4.836  -2.010   1.930  1.00 95.81           C  
ATOM   2816  CD1 ILE A 376       6.344   0.264   3.357  1.00 95.81           C  
ATOM   2817  N   SER A 377       2.109  -2.105  -0.063  1.00 96.38           N  
ATOM   2818  CA  SER A 377       0.997  -3.043  -0.184  1.00 96.38           C  
ATOM   2819  C   SER A 377       1.469  -4.395  -0.707  1.00 96.38           C  
ATOM   2820  CB  SER A 377      -0.081  -2.479  -1.109  1.00 96.38           C  
ATOM   2821  O   SER A 377       2.443  -4.473  -1.456  1.00 96.38           O  
ATOM   2822  OG  SER A 377       0.433  -2.270  -2.414  1.00 96.38           O  
ATOM   2823  N   SER A 378       0.807  -5.480  -0.187  1.00 94.69           N  
ATOM   2824  CA  SER A 378       0.862  -6.844  -0.700  1.00 94.69           C  
ATOM   2825  C   SER A 378       2.268  -7.426  -0.576  1.00 94.69           C  
ATOM   2826  CB  SER A 378       0.412  -6.887  -2.162  1.00 94.69           C  
ATOM   2827  O   SER A 378       2.793  -8.000  -1.530  1.00 94.69           O  
ATOM   2828  OG  SER A 378      -0.940  -6.477  -2.283  1.00 94.69           O  
ATOM   2829  N   ILE A 379       2.924  -7.336   0.545  1.00 93.75           N  
ATOM   2830  CA  ILE A 379       4.219  -7.930   0.859  1.00 93.75           C  
ATOM   2831  C   ILE A 379       4.086  -8.844   2.074  1.00 93.75           C  
ATOM   2832  CB  ILE A 379       5.289  -6.844   1.120  1.00 93.75           C  
ATOM   2833  O   ILE A 379       3.480  -8.469   3.080  1.00 93.75           O  
ATOM   2834  CG1 ILE A 379       5.426  -5.930  -0.101  1.00 93.75           C  
ATOM   2835  CG2 ILE A 379       6.633  -7.488   1.479  1.00 93.75           C  
ATOM   2836  CD1 ILE A 379       6.238  -4.664   0.162  1.00 93.75           C  
ATOM   2837  N   ASN A 380       4.621 -10.055   1.917  1.00 91.94           N  
ATOM   2838  CA  ASN A 380       4.730 -10.992   3.029  1.00 91.94           C  
ATOM   2839  C   ASN A 380       6.176 -11.156   3.486  1.00 91.94           C  
ATOM   2840  CB  ASN A 380       4.137 -12.352   2.646  1.00 91.94           C  
ATOM   2841  O   ASN A 380       7.027 -11.609   2.717  1.00 91.94           O  
ATOM   2842  CG  ASN A 380       2.670 -12.266   2.281  1.00 91.94           C  
ATOM   2843  ND2 ASN A 380       2.176 -13.273   1.565  1.00 91.94           N  
ATOM   2844  OD1 ASN A 380       1.983 -11.305   2.639  1.00 91.94           O  
ATOM   2845  N   CYS A 381       6.379 -10.773   4.699  1.00 90.12           N  
ATOM   2846  CA  CYS A 381       7.734 -10.891   5.227  1.00 90.12           C  
ATOM   2847  C   CYS A 381       7.852 -12.078   6.168  1.00 90.12           C  
ATOM   2848  CB  CYS A 381       8.133  -9.609   5.957  1.00 90.12           C  
ATOM   2849  O   CYS A 381       7.062 -12.219   7.102  1.00 90.12           O  
ATOM   2850  SG  CYS A 381       8.062  -8.125   4.926  1.00 90.12           S  
ATOM   2851  N   PHE A 382       8.953 -12.898   5.941  1.00 84.25           N  
ATOM   2852  CA  PHE A 382       9.234 -14.070   6.766  1.00 84.25           C  
ATOM   2853  C   PHE A 382      10.703 -14.109   7.160  1.00 84.25           C  
ATOM   2854  CB  PHE A 382       8.852 -15.359   6.023  1.00 84.25           C  
ATOM   2855  O   PHE A 382      11.570 -13.656   6.410  1.00 84.25           O  
ATOM   2856  CG  PHE A 382       7.391 -15.445   5.672  1.00 84.25           C  
ATOM   2857  CD1 PHE A 382       6.480 -16.000   6.562  1.00 84.25           C  
ATOM   2858  CD2 PHE A 382       6.926 -14.969   4.453  1.00 84.25           C  
ATOM   2859  CE1 PHE A 382       5.125 -16.078   6.238  1.00 84.25           C  
ATOM   2860  CE2 PHE A 382       5.578 -15.047   4.125  1.00 84.25           C  
ATOM   2861  CZ  PHE A 382       4.680 -15.609   5.020  1.00 84.25           C  
ATOM   2862  N   SER A 383      10.883 -14.695   8.320  1.00 79.19           N  
ATOM   2863  CA  SER A 383      12.281 -14.875   8.703  1.00 79.19           C  
ATOM   2864  C   SER A 383      12.523 -16.281   9.242  1.00 79.19           C  
ATOM   2865  CB  SER A 383      12.680 -13.836   9.758  1.00 79.19           C  
ATOM   2866  O   SER A 383      11.656 -16.859   9.891  1.00 79.19           O  
ATOM   2867  OG  SER A 383      14.016 -14.047  10.180  1.00 79.19           O  
ATOM   2868  N   ASN A 384      13.750 -16.906   8.922  1.00 72.88           N  
ATOM   2869  CA  ASN A 384      14.180 -18.188   9.461  1.00 72.88           C  
ATOM   2870  C   ASN A 384      15.016 -18.016  10.727  1.00 72.88           C  
ATOM   2871  CB  ASN A 384      14.969 -18.969   8.414  1.00 72.88           C  
ATOM   2872  O   ASN A 384      15.492 -19.000  11.305  1.00 72.88           O  
ATOM   2873  CG  ASN A 384      16.328 -18.375   8.125  1.00 72.88           C  
ATOM   2874  ND2 ASN A 384      17.094 -19.016   7.266  1.00 72.88           N  
ATOM   2875  OD1 ASN A 384      16.688 -17.328   8.680  1.00 72.88           O  
ATOM   2876  N   SER A 385      15.211 -16.672  11.172  1.00 65.19           N  
ATOM   2877  CA  SER A 385      15.961 -16.297  12.375  1.00 65.19           C  
ATOM   2878  C   SER A 385      15.062 -15.609  13.391  1.00 65.19           C  
ATOM   2879  CB  SER A 385      17.141 -15.391  12.016  1.00 65.19           C  
ATOM   2880  O   SER A 385      14.094 -14.945  13.023  1.00 65.19           O  
ATOM   2881  OG  SER A 385      16.672 -14.109  11.633  1.00 65.19           O  
ATOM   2882  N   TYR A 386      14.812 -16.359  14.500  1.00 60.31           N  
ATOM   2883  CA  TYR A 386      13.938 -16.047  15.625  1.00 60.31           C  
ATOM   2884  C   TYR A 386      14.469 -14.836  16.391  1.00 60.31           C  
ATOM   2885  CB  TYR A 386      13.797 -17.250  16.562  1.00 60.31           C  
ATOM   2886  O   TYR A 386      13.977 -14.531  17.484  1.00 60.31           O  
ATOM   2887  CG  TYR A 386      13.281 -18.484  15.875  1.00 60.31           C  
ATOM   2888  CD1 TYR A 386      11.938 -18.609  15.531  1.00 60.31           C  
ATOM   2889  CD2 TYR A 386      14.141 -19.547  15.570  1.00 60.31           C  
ATOM   2890  CE1 TYR A 386      11.461 -19.750  14.898  1.00 60.31           C  
ATOM   2891  CE2 TYR A 386      13.672 -20.688  14.945  1.00 60.31           C  
ATOM   2892  OH  TYR A 386      11.859 -21.922  13.992  1.00 60.31           O  
ATOM   2893  CZ  TYR A 386      12.336 -20.781  14.609  1.00 60.31           C  
ATOM   2894  N   LEU A 387      15.258 -13.805  15.672  1.00 60.12           N  
ATOM   2895  CA  LEU A 387      15.852 -12.891  16.641  1.00 60.12           C  
ATOM   2896  C   LEU A 387      15.969 -11.484  16.062  1.00 60.12           C  
ATOM   2897  CB  LEU A 387      17.234 -13.391  17.078  1.00 60.12           C  
ATOM   2898  O   LEU A 387      16.641 -11.281  15.047  1.00 60.12           O  
ATOM   2899  CG  LEU A 387      17.281 -14.766  17.750  1.00 60.12           C  
ATOM   2900  CD1 LEU A 387      18.719 -15.211  17.953  1.00 60.12           C  
ATOM   2901  CD2 LEU A 387      16.531 -14.727  19.078  1.00 60.12           C  
ATOM   2902  N   GLY A 388      14.805 -10.656  16.078  1.00 73.69           N  
ATOM   2903  CA  GLY A 388      14.789  -9.227  15.797  1.00 73.69           C  
ATOM   2904  C   GLY A 388      13.414  -8.711  15.406  1.00 73.69           C  
ATOM   2905  O   GLY A 388      12.406  -9.367  15.664  1.00 73.69           O  
ATOM   2906  N   LYS A 389      13.258  -7.426  14.938  1.00 82.19           N  
ATOM   2907  CA  LYS A 389      12.070  -6.707  14.484  1.00 82.19           C  
ATOM   2908  C   LYS A 389      11.828  -6.930  12.992  1.00 82.19           C  
ATOM   2909  CB  LYS A 389      12.203  -5.211  14.773  1.00 82.19           C  
ATOM   2910  O   LYS A 389      12.758  -6.871  12.188  1.00 82.19           O  
ATOM   2911  CG  LYS A 389      12.430  -4.883  16.234  1.00 82.19           C  
ATOM   2912  CD  LYS A 389      12.820  -3.424  16.438  1.00 82.19           C  
ATOM   2913  CE  LYS A 389      13.266  -3.146  17.859  1.00 82.19           C  
ATOM   2914  NZ  LYS A 389      13.789  -1.757  18.016  1.00 82.19           N  
ATOM   2915  N   GLY A 390      10.602  -7.492  12.648  1.00 86.25           N  
ATOM   2916  CA  GLY A 390      10.258  -7.578  11.234  1.00 86.25           C  
ATOM   2917  C   GLY A 390      10.273  -6.230  10.539  1.00 86.25           C  
ATOM   2918  O   GLY A 390      11.172  -5.953   9.742  1.00 86.25           O  
ATOM   2919  N   ILE A 391       9.336  -5.418  10.742  1.00 90.12           N  
ATOM   2920  CA  ILE A 391       9.281  -4.051  10.234  1.00 90.12           C  
ATOM   2921  C   ILE A 391       9.273  -3.068  11.406  1.00 90.12           C  
ATOM   2922  CB  ILE A 391       8.047  -3.828   9.336  1.00 90.12           C  
ATOM   2923  O   ILE A 391       8.359  -3.094  12.234  1.00 90.12           O  
ATOM   2924  CG1 ILE A 391       8.094  -4.770   8.125  1.00 90.12           C  
ATOM   2925  CG2 ILE A 391       7.965  -2.365   8.883  1.00 90.12           C  
ATOM   2926  CD1 ILE A 391       6.879  -4.664   7.211  1.00 90.12           C  
ATOM   2927  N   ASN A 392      10.312  -2.318  11.383  1.00 87.56           N  
ATOM   2928  CA  ASN A 392      10.500  -1.335  12.438  1.00 87.56           C  
ATOM   2929  C   ASN A 392      10.188   0.078  11.953  1.00 87.56           C  
ATOM   2930  CB  ASN A 392      11.930  -1.407  12.992  1.00 87.56           C  
ATOM   2931  O   ASN A 392      10.680   0.499  10.906  1.00 87.56           O  
ATOM   2932  CG  ASN A 392      12.180  -0.395  14.094  1.00 87.56           C  
ATOM   2933  ND2 ASN A 392      13.289   0.331  13.984  1.00 87.56           N  
ATOM   2934  OD1 ASN A 392      11.383  -0.267  15.031  1.00 87.56           O  
ATOM   2935  N   PHE A 393       9.320   0.705  12.688  1.00 84.31           N  
ATOM   2936  CA  PHE A 393       9.031   2.115  12.453  1.00 84.31           C  
ATOM   2937  C   PHE A 393       9.773   2.994  13.453  1.00 84.31           C  
ATOM   2938  CB  PHE A 393       7.527   2.377  12.547  1.00 84.31           C  
ATOM   2939  O   PHE A 393       9.445   3.008  14.641  1.00 84.31           O  
ATOM   2940  CG  PHE A 393       6.703   1.501  11.641  1.00 84.31           C  
ATOM   2941  CD1 PHE A 393       6.438   1.885  10.328  1.00 84.31           C  
ATOM   2942  CD2 PHE A 393       6.195   0.292  12.094  1.00 84.31           C  
ATOM   2943  CE1 PHE A 393       5.672   1.076   9.492  1.00 84.31           C  
ATOM   2944  CE2 PHE A 393       5.434  -0.522  11.266  1.00 84.31           C  
ATOM   2945  CZ  PHE A 393       5.172  -0.128   9.961  1.00 84.31           C  
ATOM   2946  N   ASP A 394      10.852   3.646  12.852  1.00 76.31           N  
ATOM   2947  CA  ASP A 394      11.727   4.402  13.734  1.00 76.31           C  
ATOM   2948  C   ASP A 394      11.766   5.879  13.344  1.00 76.31           C  
ATOM   2949  CB  ASP A 394      13.141   3.818  13.719  1.00 76.31           C  
ATOM   2950  O   ASP A 394      11.125   6.285  12.375  1.00 76.31           O  
ATOM   2951  CG  ASP A 394      14.070   4.473  14.727  1.00 76.31           C  
ATOM   2952  OD1 ASP A 394      13.594   5.285  15.555  1.00 76.31           O  
ATOM   2953  OD2 ASP A 394      15.281   4.172  14.695  1.00 76.31           O  
ATOM   2954  N   ARG A 395      12.555   6.707  14.094  1.00 67.81           N  
ATOM   2955  CA  ARG A 395      12.625   8.141  13.859  1.00 67.81           C  
ATOM   2956  C   ARG A 395      14.047   8.570  13.508  1.00 67.81           C  
ATOM   2957  CB  ARG A 395      12.133   8.914  15.086  1.00 67.81           C  
ATOM   2958  O   ARG A 395      14.398   9.742  13.648  1.00 67.81           O  
ATOM   2959  CG  ARG A 395      12.969   8.688  16.328  1.00 67.81           C  
ATOM   2960  CD  ARG A 395      12.500   9.555  17.484  1.00 67.81           C  
ATOM   2961  NE  ARG A 395      13.625  10.086  18.250  1.00 67.81           N  
ATOM   2962  NH1 ARG A 395      13.297  12.281  17.594  1.00 67.81           N  
ATOM   2963  NH2 ARG A 395      15.016  11.750  19.016  1.00 67.81           N  
ATOM   2964  CZ  ARG A 395      13.977  11.367  18.281  1.00 67.81           C  
ATOM   2965  N   SER A 396      14.875   7.746  13.211  1.00 65.75           N  
ATOM   2966  CA  SER A 396      16.281   8.070  13.039  1.00 65.75           C  
ATOM   2967  C   SER A 396      16.484   9.125  11.953  1.00 65.75           C  
ATOM   2968  CB  SER A 396      17.094   6.816  12.695  1.00 65.75           C  
ATOM   2969  O   SER A 396      17.391   9.953  12.039  1.00 65.75           O  
ATOM   2970  OG  SER A 396      16.578   6.195  11.531  1.00 65.75           O  
ATOM   2971  N   VAL A 397      15.555   9.320  10.992  1.00 63.44           N  
ATOM   2972  CA  VAL A 397      15.789  10.164   9.820  1.00 63.44           C  
ATOM   2973  C   VAL A 397      14.586  11.062   9.578  1.00 63.44           C  
ATOM   2974  CB  VAL A 397      16.094   9.320   8.562  1.00 63.44           C  
ATOM   2975  O   VAL A 397      14.539  11.797   8.586  1.00 63.44           O  
ATOM   2976  CG1 VAL A 397      17.516   8.758   8.609  1.00 63.44           C  
ATOM   2977  CG2 VAL A 397      15.078   8.188   8.430  1.00 63.44           C  
ATOM   2978  N   GLY A 398      13.680  11.273  10.609  1.00 67.75           N  
ATOM   2979  CA  GLY A 398      12.492  12.117  10.531  1.00 67.75           C  
ATOM   2980  C   GLY A 398      11.211  11.375  10.844  1.00 67.75           C  
ATOM   2981  O   GLY A 398      11.219  10.148  11.023  1.00 67.75           O  
ATOM   2982  N   ASP A 399      10.000  12.133  10.961  1.00 67.75           N  
ATOM   2983  CA  ASP A 399       8.711  11.570  11.352  1.00 67.75           C  
ATOM   2984  C   ASP A 399       8.078  10.789  10.203  1.00 67.75           C  
ATOM   2985  CB  ASP A 399       7.758  12.672  11.820  1.00 67.75           C  
ATOM   2986  O   ASP A 399       8.227  11.164   9.039  1.00 67.75           O  
ATOM   2987  CG  ASP A 399       8.219  13.352  13.102  1.00 67.75           C  
ATOM   2988  OD1 ASP A 399       8.984  12.742  13.867  1.00 67.75           O  
ATOM   2989  OD2 ASP A 399       7.797  14.500  13.344  1.00 67.75           O  
ATOM   2990  N   ASN A 400       7.488   9.602  10.625  1.00 69.12           N  
ATOM   2991  CA  ASN A 400       6.605   8.945   9.664  1.00 69.12           C  
ATOM   2992  C   ASN A 400       5.188   9.516   9.727  1.00 69.12           C  
ATOM   2993  CB  ASN A 400       6.582   7.434   9.891  1.00 69.12           C  
ATOM   2994  O   ASN A 400       4.555   9.492  10.781  1.00 69.12           O  
ATOM   2995  CG  ASN A 400       7.949   6.801   9.742  1.00 69.12           C  
ATOM   2996  ND2 ASN A 400       8.484   6.277  10.836  1.00 69.12           N  
ATOM   2997  OD1 ASN A 400       8.523   6.785   8.648  1.00 69.12           O  
ATOM   2998  N   ARG A 401       4.719  10.125   8.492  1.00 71.81           N  
ATOM   2999  CA  ARG A 401       3.393  10.734   8.430  1.00 71.81           C  
ATOM   3000  C   ARG A 401       2.580  10.156   7.277  1.00 71.81           C  
ATOM   3001  CB  ARG A 401       3.500  12.250   8.289  1.00 71.81           C  
ATOM   3002  O   ARG A 401       3.113   9.914   6.191  1.00 71.81           O  
ATOM   3003  CG  ARG A 401       4.133  12.938   9.484  1.00 71.81           C  
ATOM   3004  CD  ARG A 401       4.078  14.453   9.359  1.00 71.81           C  
ATOM   3005  NE  ARG A 401       5.012  14.945   8.352  1.00 71.81           N  
ATOM   3006  NH1 ARG A 401       4.961  17.141   9.070  1.00 71.81           N  
ATOM   3007  NH2 ARG A 401       6.262  16.547   7.281  1.00 71.81           N  
ATOM   3008  CZ  ARG A 401       5.410  16.203   8.234  1.00 71.81           C  
ATOM   3009  N   LYS A 402       1.303   9.711   7.594  1.00 76.44           N  
ATOM   3010  CA  LYS A 402       0.384   9.312   6.531  1.00 76.44           C  
ATOM   3011  C   LYS A 402       0.901   8.078   5.789  1.00 76.44           C  
ATOM   3012  CB  LYS A 402       0.164  10.461   5.551  1.00 76.44           C  
ATOM   3013  O   LYS A 402       0.890   8.047   4.555  1.00 76.44           O  
ATOM   3014  CG  LYS A 402      -0.565  11.656   6.148  1.00 76.44           C  
ATOM   3015  CD  LYS A 402      -0.870  12.711   5.094  1.00 76.44           C  
ATOM   3016  CE  LYS A 402      -1.594  13.906   5.695  1.00 76.44           C  
ATOM   3017  NZ  LYS A 402      -1.910  14.938   4.664  1.00 76.44           N  
ATOM   3018  N   LEU A 403       1.536   7.133   6.418  1.00 86.00           N  
ATOM   3019  CA  LEU A 403       2.002   5.855   5.895  1.00 86.00           C  
ATOM   3020  C   LEU A 403       0.910   4.797   5.992  1.00 86.00           C  
ATOM   3021  CB  LEU A 403       3.252   5.391   6.648  1.00 86.00           C  
ATOM   3022  O   LEU A 403       0.368   4.555   7.074  1.00 86.00           O  
ATOM   3023  CG  LEU A 403       3.811   4.020   6.254  1.00 86.00           C  
ATOM   3024  CD1 LEU A 403       4.270   4.035   4.797  1.00 86.00           C  
ATOM   3025  CD2 LEU A 403       4.957   3.625   7.176  1.00 86.00           C  
ATOM   3026  N   VAL A 404       0.569   4.238   4.867  1.00 88.62           N  
ATOM   3027  CA  VAL A 404      -0.483   3.230   4.801  1.00 88.62           C  
ATOM   3028  C   VAL A 404       0.119   1.879   4.418  1.00 88.62           C  
ATOM   3029  CB  VAL A 404      -1.585   3.625   3.791  1.00 88.62           C  
ATOM   3030  O   VAL A 404       0.815   1.767   3.406  1.00 88.62           O  
ATOM   3031  CG1 VAL A 404      -2.664   2.547   3.719  1.00 88.62           C  
ATOM   3032  CG2 VAL A 404      -2.197   4.973   4.172  1.00 88.62           C  
ATOM   3033  N   LEU A 405      -0.094   0.939   5.309  1.00 92.38           N  
ATOM   3034  CA  LEU A 405       0.204  -0.452   4.980  1.00 92.38           C  
ATOM   3035  C   LEU A 405      -1.072  -1.217   4.648  1.00 92.38           C  
ATOM   3036  CB  LEU A 405       0.929  -1.131   6.148  1.00 92.38           C  
ATOM   3037  O   LEU A 405      -2.021  -1.224   5.434  1.00 92.38           O  
ATOM   3038  CG  LEU A 405       2.289  -0.547   6.531  1.00 92.38           C  
ATOM   3039  CD1 LEU A 405       2.117   0.551   7.578  1.00 92.38           C  
ATOM   3040  CD2 LEU A 405       3.215  -1.643   7.047  1.00 92.38           C  
ATOM   3041  N   GLU A 406      -1.098  -1.927   3.443  1.00 92.06           N  
ATOM   3042  CA  GLU A 406      -2.264  -2.678   2.984  1.00 92.06           C  
ATOM   3043  C   GLU A 406      -1.876  -4.086   2.549  1.00 92.06           C  
ATOM   3044  CB  GLU A 406      -2.957  -1.943   1.835  1.00 92.06           C  
ATOM   3045  O   GLU A 406      -1.027  -4.262   1.672  1.00 92.06           O  
ATOM   3046  CG  GLU A 406      -3.604  -0.629   2.246  1.00 92.06           C  
ATOM   3047  CD  GLU A 406      -4.332   0.063   1.104  1.00 92.06           C  
ATOM   3048  OE1 GLU A 406      -4.926   1.144   1.329  1.00 92.06           O  
ATOM   3049  OE2 GLU A 406      -4.312  -0.479  -0.022  1.00 92.06           O  
ATOM   3050  N   HIS A 407      -2.408  -5.117   3.299  1.00 90.12           N  
ATOM   3051  CA  HIS A 407      -2.113  -6.508   2.971  1.00 90.12           C  
ATOM   3052  C   HIS A 407      -0.627  -6.809   3.139  1.00 90.12           C  
ATOM   3053  CB  HIS A 407      -2.557  -6.828   1.543  1.00 90.12           C  
ATOM   3054  O   HIS A 407      -0.015  -7.434   2.270  1.00 90.12           O  
ATOM   3055  CG  HIS A 407      -4.027  -6.676   1.322  1.00 90.12           C  
ATOM   3056  CD2 HIS A 407      -5.059  -7.504   1.606  1.00 90.12           C  
ATOM   3057  ND1 HIS A 407      -4.578  -5.555   0.739  1.00 90.12           N  
ATOM   3058  CE1 HIS A 407      -5.895  -5.703   0.674  1.00 90.12           C  
ATOM   3059  NE2 HIS A 407      -6.211  -6.875   1.193  1.00 90.12           N  
ATOM   3060  N   VAL A 408      -0.088  -6.336   4.215  1.00 93.62           N  
ATOM   3061  CA  VAL A 408       1.295  -6.594   4.602  1.00 93.62           C  
ATOM   3062  C   VAL A 408       1.330  -7.582   5.766  1.00 93.62           C  
ATOM   3063  CB  VAL A 408       2.027  -5.289   4.992  1.00 93.62           C  
ATOM   3064  O   VAL A 408       0.714  -7.348   6.805  1.00 93.62           O  
ATOM   3065  CG1 VAL A 408       3.447  -5.590   5.473  1.00 93.62           C  
ATOM   3066  CG2 VAL A 408       2.053  -4.320   3.812  1.00 93.62           C  
ATOM   3067  N   TYR A 409       2.096  -8.664   5.531  1.00 89.62           N  
ATOM   3068  CA  TYR A 409       2.178  -9.734   6.523  1.00 89.62           C  
ATOM   3069  C   TYR A 409       3.605  -9.891   7.031  1.00 89.62           C  
ATOM   3070  CB  TYR A 409       1.685 -11.055   5.930  1.00 89.62           C  
ATOM   3071  O   TYR A 409       4.547 -10.008   6.242  1.00 89.62           O  
ATOM   3072  CG  TYR A 409       0.282 -10.992   5.375  1.00 89.62           C  
ATOM   3073  CD1 TYR A 409      -0.583  -9.961   5.742  1.00 89.62           C  
ATOM   3074  CD2 TYR A 409      -0.181 -11.953   4.488  1.00 89.62           C  
ATOM   3075  CE1 TYR A 409      -1.876  -9.891   5.234  1.00 89.62           C  
ATOM   3076  CE2 TYR A 409      -1.473 -11.898   3.975  1.00 89.62           C  
ATOM   3077  OH  TYR A 409      -3.592 -10.805   3.848  1.00 89.62           O  
ATOM   3078  CZ  TYR A 409      -2.311 -10.867   4.352  1.00 89.62           C  
ATOM   3079  N   VAL A 410       3.762  -9.844   8.297  1.00 88.12           N  
ATOM   3080  CA  VAL A 410       5.062 -10.031   8.930  1.00 88.12           C  
ATOM   3081  C   VAL A 410       5.008 -11.211   9.898  1.00 88.12           C  
ATOM   3082  CB  VAL A 410       5.520  -8.750   9.672  1.00 88.12           C  
ATOM   3083  O   VAL A 410       4.449 -11.102  10.992  1.00 88.12           O  
ATOM   3084  CG1 VAL A 410       6.941  -8.922  10.203  1.00 88.12           C  
ATOM   3085  CG2 VAL A 410       5.434  -7.539   8.750  1.00 88.12           C  
ATOM   3086  N   ASP A 411       5.637 -12.320   9.445  1.00 79.38           N  
ATOM   3087  CA  ASP A 411       5.480 -13.570  10.180  1.00 79.38           C  
ATOM   3088  C   ASP A 411       6.836 -14.141  10.594  1.00 79.38           C  
ATOM   3089  CB  ASP A 411       4.715 -14.594   9.344  1.00 79.38           C  
ATOM   3090  O   ASP A 411       7.828 -13.969   9.891  1.00 79.38           O  
ATOM   3091  CG  ASP A 411       3.301 -14.148   9.008  1.00 79.38           C  
ATOM   3092  OD1 ASP A 411       2.729 -13.328   9.750  1.00 79.38           O  
ATOM   3093  OD2 ASP A 411       2.756 -14.633   7.988  1.00 79.38           O  
ATOM   3094  N   THR A 412       6.914 -14.734  11.844  1.00 75.00           N  
ATOM   3095  CA  THR A 412       8.008 -15.602  12.266  1.00 75.00           C  
ATOM   3096  C   THR A 412       9.156 -14.773  12.852  1.00 75.00           C  
ATOM   3097  CB  THR A 412       8.531 -16.453  11.094  1.00 75.00           C  
ATOM   3098  O   THR A 412      10.250 -15.297  13.070  1.00 75.00           O  
ATOM   3099  CG2 THR A 412       7.430 -17.328  10.516  1.00 75.00           C  
ATOM   3100  OG1 THR A 412       9.031 -15.586  10.070  1.00 75.00           O  
ATOM   3101  N   PHE A 413       8.930 -13.406  12.969  1.00 78.69           N  
ATOM   3102  CA  PHE A 413       9.867 -12.516  13.641  1.00 78.69           C  
ATOM   3103  C   PHE A 413       9.609 -12.484  15.141  1.00 78.69           C  
ATOM   3104  CB  PHE A 413       9.781 -11.102  13.055  1.00 78.69           C  
ATOM   3105  O   PHE A 413       8.500 -12.781  15.586  1.00 78.69           O  
ATOM   3106  CG  PHE A 413      10.148 -11.016  11.602  1.00 78.69           C  
ATOM   3107  CD1 PHE A 413      11.445 -10.703  11.219  1.00 78.69           C  
ATOM   3108  CD2 PHE A 413       9.203 -11.250  10.617  1.00 78.69           C  
ATOM   3109  CE1 PHE A 413      11.797 -10.625   9.867  1.00 78.69           C  
ATOM   3110  CE2 PHE A 413       9.539 -11.172   9.266  1.00 78.69           C  
ATOM   3111  CZ  PHE A 413      10.836 -10.859   8.898  1.00 78.69           C  
ATOM   3112  N   ARG A 414      10.648 -12.148  16.016  1.00 74.00           N  
ATOM   3113  CA  ARG A 414      10.461 -11.938  17.438  1.00 74.00           C  
ATOM   3114  C   ARG A 414       9.414 -10.859  17.703  1.00 74.00           C  
ATOM   3115  CB  ARG A 414      11.781 -11.555  18.109  1.00 74.00           C  
ATOM   3116  O   ARG A 414       8.516 -11.047  18.531  1.00 74.00           O  
ATOM   3117  CG  ARG A 414      11.695 -11.453  19.625  1.00 74.00           C  
ATOM   3118  CD  ARG A 414      13.062 -11.219  20.250  1.00 74.00           C  
ATOM   3119  NE  ARG A 414      12.961 -10.969  21.688  1.00 74.00           N  
ATOM   3120  NH1 ARG A 414      13.555 -13.117  22.312  1.00 74.00           N  
ATOM   3121  NH2 ARG A 414      13.078 -11.539  23.906  1.00 74.00           N  
ATOM   3122  CZ  ARG A 414      13.195 -11.875  22.641  1.00 74.00           C  
ATOM   3123  N   TRP A 415       9.531  -9.688  17.047  1.00 76.06           N  
ATOM   3124  CA  TRP A 415       8.555  -8.602  16.938  1.00 76.06           C  
ATOM   3125  C   TRP A 415       8.148  -8.391  15.477  1.00 76.06           C  
ATOM   3126  CB  TRP A 415       9.125  -7.305  17.500  1.00 76.06           C  
ATOM   3127  O   TRP A 415       9.000  -8.250  14.602  1.00 76.06           O  
ATOM   3128  CG  TRP A 415       9.398  -7.359  18.984  1.00 76.06           C  
ATOM   3129  CD1 TRP A 415       8.477  -7.262  19.984  1.00 76.06           C  
ATOM   3130  CD2 TRP A 415      10.672  -7.512  19.609  1.00 76.06           C  
ATOM   3131  CE2 TRP A 415      10.445  -7.504  21.000  1.00 76.06           C  
ATOM   3132  CE3 TRP A 415      11.977  -7.660  19.141  1.00 76.06           C  
ATOM   3133  NE1 TRP A 415       9.102  -7.348  21.203  1.00 76.06           N  
ATOM   3134  CH2 TRP A 415      12.758  -7.781  21.438  1.00 76.06           C  
ATOM   3135  CZ2 TRP A 415      11.484  -7.637  21.922  1.00 76.06           C  
ATOM   3136  CZ3 TRP A 415      13.016  -7.793  20.047  1.00 76.06           C  
ATOM   3137  N   GLY A 416       6.770  -8.711  15.180  1.00 80.75           N  
ATOM   3138  CA  GLY A 416       6.309  -8.430  13.828  1.00 80.75           C  
ATOM   3139  C   GLY A 416       6.465  -6.973  13.430  1.00 80.75           C  
ATOM   3140  O   GLY A 416       7.441  -6.602  12.781  1.00 80.75           O  
ATOM   3141  N   PHE A 417       5.504  -6.121  13.812  1.00 83.06           N  
ATOM   3142  CA  PHE A 417       5.578  -4.672  13.656  1.00 83.06           C  
ATOM   3143  C   PHE A 417       6.066  -4.016  14.945  1.00 83.06           C  
ATOM   3144  CB  PHE A 417       4.211  -4.102  13.266  1.00 83.06           C  
ATOM   3145  O   PHE A 417       5.520  -4.270  16.016  1.00 83.06           O  
ATOM   3146  CG  PHE A 417       3.729  -4.559  11.914  1.00 83.06           C  
ATOM   3147  CD1 PHE A 417       4.371  -4.145  10.750  1.00 83.06           C  
ATOM   3148  CD2 PHE A 417       2.633  -5.406  11.805  1.00 83.06           C  
ATOM   3149  CE1 PHE A 417       3.926  -4.570   9.500  1.00 83.06           C  
ATOM   3150  CE2 PHE A 417       2.182  -5.832  10.562  1.00 83.06           C  
ATOM   3151  CZ  PHE A 417       2.830  -5.410   9.406  1.00 83.06           C  
ATOM   3152  N   TYR A 418       7.113  -3.311  14.781  1.00 80.69           N  
ATOM   3153  CA  TYR A 418       7.676  -2.596  15.922  1.00 80.69           C  
ATOM   3154  C   TYR A 418       7.633  -1.090  15.695  1.00 80.69           C  
ATOM   3155  CB  TYR A 418       9.117  -3.047  16.188  1.00 80.69           C  
ATOM   3156  O   TYR A 418       8.195  -0.588  14.719  1.00 80.69           O  
ATOM   3157  CG  TYR A 418       9.695  -2.496  17.469  1.00 80.69           C  
ATOM   3158  CD1 TYR A 418      10.227  -1.209  17.516  1.00 80.69           C  
ATOM   3159  CD2 TYR A 418       9.719  -3.260  18.625  1.00 80.69           C  
ATOM   3160  CE1 TYR A 418      10.773  -0.697  18.688  1.00 80.69           C  
ATOM   3161  CE2 TYR A 418      10.258  -2.758  19.812  1.00 80.69           C  
ATOM   3162  OH  TYR A 418      11.312  -0.977  21.000  1.00 80.69           O  
ATOM   3163  CZ  TYR A 418      10.781  -1.478  19.828  1.00 80.69           C  
ATOM   3164  N   VAL A 419       6.957  -0.477  16.547  1.00 76.69           N  
ATOM   3165  CA  VAL A 419       6.875   0.977  16.453  1.00 76.69           C  
ATOM   3166  C   VAL A 419       7.660   1.615  17.594  1.00 76.69           C  
ATOM   3167  CB  VAL A 419       5.410   1.464  16.484  1.00 76.69           C  
ATOM   3168  O   VAL A 419       7.285   1.490  18.766  1.00 76.69           O  
ATOM   3169  CG1 VAL A 419       5.340   2.984  16.328  1.00 76.69           C  
ATOM   3170  CG2 VAL A 419       4.602   0.782  15.375  1.00 76.69           C  
ATOM   3171  N   GLY A 420       8.883   2.209  17.250  1.00 68.75           N  
ATOM   3172  CA  GLY A 420       9.789   2.803  18.219  1.00 68.75           C  
ATOM   3173  C   GLY A 420       9.508   4.270  18.469  1.00 68.75           C  
ATOM   3174  O   GLY A 420       9.188   5.020  17.547  1.00 68.75           O  
ATOM   3175  N   GLU A 421       9.352   4.770  19.859  1.00 60.94           N  
ATOM   3176  CA  GLU A 421       9.219   6.133  20.359  1.00 60.94           C  
ATOM   3177  C   GLU A 421       8.227   6.938  19.516  1.00 60.94           C  
ATOM   3178  CB  GLU A 421      10.578   6.836  20.391  1.00 60.94           C  
ATOM   3179  O   GLU A 421       8.633   7.652  18.594  1.00 60.94           O  
ATOM   3180  CG  GLU A 421      11.578   6.195  21.344  1.00 60.94           C  
ATOM   3181  CD  GLU A 421      12.906   6.934  21.391  1.00 60.94           C  
ATOM   3182  OE1 GLU A 421      13.812   6.496  22.141  1.00 60.94           O  
ATOM   3183  OE2 GLU A 421      13.047   7.957  20.688  1.00 60.94           O  
ATOM   3184  N   PRO A 422       6.895   6.934  19.641  1.00 54.28           N  
ATOM   3185  CA  PRO A 422       5.781   7.445  18.828  1.00 54.28           C  
ATOM   3186  C   PRO A 422       5.703   8.969  18.828  1.00 54.28           C  
ATOM   3187  CB  PRO A 422       4.551   6.836  19.500  1.00 54.28           C  
ATOM   3188  O   PRO A 422       4.848   9.547  18.156  1.00 54.28           O  
ATOM   3189  CG  PRO A 422       4.988   6.527  20.891  1.00 54.28           C  
ATOM   3190  CD  PRO A 422       6.480   6.355  20.906  1.00 54.28           C  
ATOM   3191  N   GLU A 423       6.691   9.773  19.469  1.00 49.09           N  
ATOM   3192  CA  GLU A 423       6.613  11.211  19.703  1.00 49.09           C  
ATOM   3193  C   GLU A 423       6.906  11.984  18.406  1.00 49.09           C  
ATOM   3194  CB  GLU A 423       7.586  11.641  20.797  1.00 49.09           C  
ATOM   3195  O   GLU A 423       6.426  13.102  18.234  1.00 49.09           O  
ATOM   3196  CG  GLU A 423       7.184  11.164  22.188  1.00 49.09           C  
ATOM   3197  CD  GLU A 423       8.258  11.414  23.234  1.00 49.09           C  
ATOM   3198  OE1 GLU A 423       8.039  11.062  24.422  1.00 49.09           O  
ATOM   3199  OE2 GLU A 423       9.320  11.961  22.875  1.00 49.09           O  
ATOM   3200  N   CYS A 424       6.883  11.195  17.094  1.00 46.44           N  
ATOM   3201  CA  CYS A 424       7.086  11.883  15.836  1.00 46.44           C  
ATOM   3202  C   CYS A 424       6.574  11.047  14.664  1.00 46.44           C  
ATOM   3203  CB  CYS A 424       8.570  12.211  15.633  1.00 46.44           C  
ATOM   3204  O   CYS A 424       6.879  11.344  13.508  1.00 46.44           O  
ATOM   3205  SG  CYS A 424       9.273  13.227  16.938  1.00 46.44           S  
ATOM   3206  N   ILE A 425       5.715   9.875  15.016  1.00 52.41           N  
ATOM   3207  CA  ILE A 425       5.129   9.031  13.977  1.00 52.41           C  
ATOM   3208  C   ILE A 425       3.648   9.367  13.812  1.00 52.41           C  
ATOM   3209  CB  ILE A 425       5.301   7.531  14.305  1.00 52.41           C  
ATOM   3210  O   ILE A 425       2.867   9.250  14.758  1.00 52.41           O  
ATOM   3211  CG1 ILE A 425       6.785   7.191  14.492  1.00 52.41           C  
ATOM   3212  CG2 ILE A 425       4.676   6.664  13.211  1.00 52.41           C  
ATOM   3213  CD1 ILE A 425       7.035   5.797  15.047  1.00 52.41           C  
ATOM   3214  N   ASN A 426       3.342  10.297  12.922  1.00 54.75           N  
ATOM   3215  CA  ASN A 426       2.068  10.977  12.711  1.00 54.75           C  
ATOM   3216  C   ASN A 426       1.245  10.297  11.617  1.00 54.75           C  
ATOM   3217  CB  ASN A 426       2.299  12.453  12.352  1.00 54.75           C  
ATOM   3218  O   ASN A 426       1.759  10.000  10.539  1.00 54.75           O  
ATOM   3219  CG  ASN A 426       2.867  13.250  13.508  1.00 54.75           C  
ATOM   3220  ND2 ASN A 426       3.662  14.266  13.195  1.00 54.75           N  
ATOM   3221  OD1 ASN A 426       2.596  12.953  14.672  1.00 54.75           O  
ATOM   3222  N   GLN A 427       0.423   8.961  12.008  1.00 64.94           N  
ATOM   3223  CA  GLN A 427      -0.678   8.531  11.156  1.00 64.94           C  
ATOM   3224  C   GLN A 427      -0.289   7.301  10.336  1.00 64.94           C  
ATOM   3225  CB  GLN A 427      -1.115   9.664  10.227  1.00 64.94           C  
ATOM   3226  O   GLN A 427      -0.029   7.410   9.133  1.00 64.94           O  
ATOM   3227  CG  GLN A 427      -1.755  10.836  10.953  1.00 64.94           C  
ATOM   3228  CD  GLN A 427      -2.189  11.945  10.008  1.00 64.94           C  
ATOM   3229  NE2 GLN A 427      -2.934  12.914  10.531  1.00 64.94           N  
ATOM   3230  OE1 GLN A 427      -1.861  11.930   8.820  1.00 64.94           O  
ATOM   3231  N   ILE A 428       0.181   6.223  10.984  1.00 74.50           N  
ATOM   3232  CA  ILE A 428       0.373   4.949  10.305  1.00 74.50           C  
ATOM   3233  C   ILE A 428      -0.938   4.164  10.297  1.00 74.50           C  
ATOM   3234  CB  ILE A 428       1.491   4.117  10.969  1.00 74.50           C  
ATOM   3235  O   ILE A 428      -1.582   4.012  11.336  1.00 74.50           O  
ATOM   3236  CG1 ILE A 428       2.797   4.918  11.023  1.00 74.50           C  
ATOM   3237  CG2 ILE A 428       1.692   2.791  10.227  1.00 74.50           C  
ATOM   3238  CD1 ILE A 428       3.898   4.258  11.844  1.00 74.50           C  
ATOM   3239  N   GLU A 429      -1.341   3.754   9.156  1.00 74.88           N  
ATOM   3240  CA  GLU A 429      -2.562   2.967   9.016  1.00 74.88           C  
ATOM   3241  C   GLU A 429      -2.256   1.555   8.523  1.00 74.88           C  
ATOM   3242  CB  GLU A 429      -3.537   3.656   8.055  1.00 74.88           C  
ATOM   3243  O   GLU A 429      -1.503   1.375   7.562  1.00 74.88           O  
ATOM   3244  CG  GLU A 429      -3.949   5.051   8.500  1.00 74.88           C  
ATOM   3245  CD  GLU A 429      -4.895   5.734   7.523  1.00 74.88           C  
ATOM   3246  OE1 GLU A 429      -5.070   6.973   7.609  1.00 74.88           O  
ATOM   3247  OE2 GLU A 429      -5.465   5.027   6.664  1.00 74.88           O  
ATOM   3248  N   PHE A 430      -2.758   0.639   9.281  1.00 78.19           N  
ATOM   3249  CA  PHE A 430      -2.693  -0.760   8.883  1.00 78.19           C  
ATOM   3250  C   PHE A 430      -4.039  -1.230   8.344  1.00 78.19           C  
ATOM   3251  CB  PHE A 430      -2.262  -1.643  10.055  1.00 78.19           C  
ATOM   3252  O   PHE A 430      -5.051  -1.160   9.039  1.00 78.19           O  
ATOM   3253  CG  PHE A 430      -0.911  -1.287  10.617  1.00 78.19           C  
ATOM   3254  CD1 PHE A 430       0.225  -1.987  10.227  1.00 78.19           C  
ATOM   3255  CD2 PHE A 430      -0.776  -0.251  11.531  1.00 78.19           C  
ATOM   3256  CE1 PHE A 430       1.477  -1.661  10.742  1.00 78.19           C  
ATOM   3257  CE2 PHE A 430       0.471   0.081  12.055  1.00 78.19           C  
ATOM   3258  CZ  PHE A 430       1.596  -0.625  11.656  1.00 78.19           C  
ATOM   3259  N   HIS A 431      -4.098  -1.714   7.070  1.00 75.94           N  
ATOM   3260  CA  HIS A 431      -5.309  -2.232   6.441  1.00 75.94           C  
ATOM   3261  C   HIS A 431      -5.125  -3.682   6.004  1.00 75.94           C  
ATOM   3262  CB  HIS A 431      -5.703  -1.367   5.242  1.00 75.94           C  
ATOM   3263  O   HIS A 431      -4.258  -3.980   5.180  1.00 75.94           O  
ATOM   3264  CG  HIS A 431      -6.070   0.035   5.609  1.00 75.94           C  
ATOM   3265  CD2 HIS A 431      -5.320   1.057   6.082  1.00 75.94           C  
ATOM   3266  ND1 HIS A 431      -7.359   0.517   5.500  1.00 75.94           N  
ATOM   3267  CE1 HIS A 431      -7.383   1.779   5.895  1.00 75.94           C  
ATOM   3268  NE2 HIS A 431      -6.160   2.131   6.254  1.00 75.94           N  
ATOM   3269  N   SER A 432      -5.887  -4.578   6.676  1.00 77.25           N  
ATOM   3270  CA  SER A 432      -5.828  -5.992   6.316  1.00 77.25           C  
ATOM   3271  C   SER A 432      -4.402  -6.523   6.406  1.00 77.25           C  
ATOM   3272  CB  SER A 432      -6.371  -6.207   4.902  1.00 77.25           C  
ATOM   3273  O   SER A 432      -3.941  -7.238   5.516  1.00 77.25           O  
ATOM   3274  OG  SER A 432      -7.719  -5.777   4.809  1.00 77.25           O  
ATOM   3275  N   CYS A 433      -3.701  -6.172   7.414  1.00 81.44           N  
ATOM   3276  CA  CYS A 433      -2.344  -6.625   7.703  1.00 81.44           C  
ATOM   3277  C   CYS A 433      -2.350  -7.770   8.703  1.00 81.44           C  
ATOM   3278  CB  CYS A 433      -1.497  -5.469   8.234  1.00 81.44           C  
ATOM   3279  O   CYS A 433      -3.328  -7.961   9.430  1.00 81.44           O  
ATOM   3280  SG  CYS A 433      -1.198  -4.164   7.027  1.00 81.44           S  
ATOM   3281  N   ARG A 434      -1.230  -8.523   8.727  1.00 76.81           N  
ATOM   3282  CA  ARG A 434      -1.050  -9.625   9.672  1.00 76.81           C  
ATOM   3283  C   ARG A 434       0.341  -9.586  10.297  1.00 76.81           C  
ATOM   3284  CB  ARG A 434      -1.276 -10.969   8.984  1.00 76.81           C  
ATOM   3285  O   ARG A 434       1.336  -9.383   9.602  1.00 76.81           O  
ATOM   3286  CG  ARG A 434      -1.050 -12.172   9.891  1.00 76.81           C  
ATOM   3287  CD  ARG A 434      -1.318 -13.477   9.164  1.00 76.81           C  
ATOM   3288  NE  ARG A 434      -0.292 -13.766   8.164  1.00 76.81           N  
ATOM   3289  NH1 ARG A 434      -1.520 -15.375   7.055  1.00 76.81           N  
ATOM   3290  NH2 ARG A 434       0.585 -14.836   6.328  1.00 76.81           N  
ATOM   3291  CZ  ARG A 434      -0.411 -14.656   7.184  1.00 76.81           C  
ATOM   3292  N   ALA A 435       0.407  -9.617  11.648  1.00 76.31           N  
ATOM   3293  CA  ALA A 435       1.664  -9.781  12.375  1.00 76.31           C  
ATOM   3294  C   ALA A 435       1.632 -11.023  13.250  1.00 76.31           C  
ATOM   3295  CB  ALA A 435       1.953  -8.539  13.219  1.00 76.31           C  
ATOM   3296  O   ALA A 435       0.961 -11.047  14.281  1.00 76.31           O  
ATOM   3297  N   GLN A 436       2.264 -12.133  12.828  1.00 68.88           N  
ATOM   3298  CA  GLN A 436       2.342 -13.398  13.547  1.00 68.88           C  
ATOM   3299  C   GLN A 436       3.764 -13.680  14.023  1.00 68.88           C  
ATOM   3300  CB  GLN A 436       1.847 -14.547  12.664  1.00 68.88           C  
ATOM   3301  O   GLN A 436       4.695 -13.719  13.211  1.00 68.88           O  
ATOM   3302  CG  GLN A 436       1.640 -15.852  13.422  1.00 68.88           C  
ATOM   3303  CD  GLN A 436       1.025 -16.938  12.555  1.00 68.88           C  
ATOM   3304  NE2 GLN A 436       1.422 -18.188  12.797  1.00 68.88           N  
ATOM   3305  OE1 GLN A 436       0.200 -16.656  11.680  1.00 68.88           O  
ATOM   3306  N   SER A 437       3.902 -13.555  15.375  1.00 66.19           N  
ATOM   3307  CA  SER A 437       5.215 -13.812  15.953  1.00 66.19           C  
ATOM   3308  C   SER A 437       5.254 -15.180  16.625  1.00 66.19           C  
ATOM   3309  CB  SER A 437       5.578 -12.727  16.969  1.00 66.19           C  
ATOM   3310  O   SER A 437       4.281 -15.602  17.250  1.00 66.19           O  
ATOM   3311  OG  SER A 437       6.762 -13.070  17.672  1.00 66.19           O  
ATOM   3312  N   ASN A 438       6.312 -16.062  16.531  1.00 58.97           N  
ATOM   3313  CA  ASN A 438       6.484 -17.391  17.094  1.00 58.97           C  
ATOM   3314  C   ASN A 438       7.211 -17.344  18.438  1.00 58.97           C  
ATOM   3315  CB  ASN A 438       7.238 -18.297  16.109  1.00 58.97           C  
ATOM   3316  O   ASN A 438       7.172 -18.312  19.188  1.00 58.97           O  
ATOM   3317  CG  ASN A 438       6.402 -18.656  14.891  1.00 58.97           C  
ATOM   3318  ND2 ASN A 438       7.070 -18.938  13.773  1.00 58.97           N  
ATOM   3319  OD1 ASN A 438       5.172 -18.688  14.961  1.00 58.97           O  
ATOM   3320  N   TYR A 439       7.598 -16.125  18.906  1.00 62.00           N  
ATOM   3321  CA  TYR A 439       8.438 -16.094  20.094  1.00 62.00           C  
ATOM   3322  C   TYR A 439       8.023 -14.969  21.031  1.00 62.00           C  
ATOM   3323  CB  TYR A 439       9.914 -15.945  19.719  1.00 62.00           C  
ATOM   3324  O   TYR A 439       7.973 -15.141  22.250  1.00 62.00           O  
ATOM   3325  CG  TYR A 439      10.867 -16.359  20.797  1.00 62.00           C  
ATOM   3326  CD1 TYR A 439      11.453 -15.422  21.641  1.00 62.00           C  
ATOM   3327  CD2 TYR A 439      11.195 -17.703  20.984  1.00 62.00           C  
ATOM   3328  CE1 TYR A 439      12.344 -15.805  22.641  1.00 62.00           C  
ATOM   3329  CE2 TYR A 439      12.078 -18.094  21.984  1.00 62.00           C  
ATOM   3330  OH  TYR A 439      13.523 -17.531  23.797  1.00 62.00           O  
ATOM   3331  CZ  TYR A 439      12.648 -17.141  22.812  1.00 62.00           C  
ATOM   3332  N   PHE A 440       7.578 -13.711  20.578  1.00 65.56           N  
ATOM   3333  CA  PHE A 440       7.180 -12.594  21.422  1.00 65.56           C  
ATOM   3334  C   PHE A 440       5.930 -11.914  20.891  1.00 65.56           C  
ATOM   3335  CB  PHE A 440       8.320 -11.578  21.547  1.00 65.56           C  
ATOM   3336  O   PHE A 440       4.914 -12.570  20.656  1.00 65.56           O  
ATOM   3337  CG  PHE A 440       8.398 -10.914  22.906  1.00 65.56           C  
ATOM   3338  CD1 PHE A 440       8.227  -9.539  23.016  1.00 65.56           C  
ATOM   3339  CD2 PHE A 440       8.633 -11.664  24.047  1.00 65.56           C  
ATOM   3340  CE1 PHE A 440       8.297  -8.922  24.266  1.00 65.56           C  
ATOM   3341  CE2 PHE A 440       8.703 -11.047  25.297  1.00 65.56           C  
ATOM   3342  CZ  PHE A 440       8.531  -9.680  25.406  1.00 65.56           C  
ATOM   3343  N   GLN A 441       5.941 -10.500  20.734  1.00 67.00           N  
ATOM   3344  CA  GLN A 441       4.746  -9.773  20.328  1.00 67.00           C  
ATOM   3345  C   GLN A 441       4.664  -9.641  18.812  1.00 67.00           C  
ATOM   3346  CB  GLN A 441       4.715  -8.383  20.984  1.00 67.00           C  
ATOM   3347  O   GLN A 441       5.684  -9.461  18.141  1.00 67.00           O  
ATOM   3348  CG  GLN A 441       4.555  -8.422  22.484  1.00 67.00           C  
ATOM   3349  CD  GLN A 441       5.887  -8.438  23.219  1.00 67.00           C  
ATOM   3350  NE2 GLN A 441       5.832  -8.461  24.547  1.00 67.00           N  
ATOM   3351  OE1 GLN A 441       6.949  -8.430  22.594  1.00 67.00           O  
ATOM   3352  N   GLY A 442       3.482  -9.922  18.203  1.00 66.56           N  
ATOM   3353  CA  GLY A 442       3.188  -9.633  16.812  1.00 66.56           C  
ATOM   3354  C   GLY A 442       3.242  -8.148  16.484  1.00 66.56           C  
ATOM   3355  O   GLY A 442       3.830  -7.754  15.484  1.00 66.56           O  
ATOM   3356  N   ILE A 443       2.797  -7.309  17.312  1.00 72.88           N  
ATOM   3357  CA  ILE A 443       2.879  -5.859  17.203  1.00 72.88           C  
ATOM   3358  C   ILE A 443       3.354  -5.266  18.516  1.00 72.88           C  
ATOM   3359  CB  ILE A 443       1.518  -5.246  16.797  1.00 72.88           C  
ATOM   3360  O   ILE A 443       2.773  -5.543  19.578  1.00 72.88           O  
ATOM   3361  CG1 ILE A 443       1.063  -5.797  15.438  1.00 72.88           C  
ATOM   3362  CG2 ILE A 443       1.604  -3.717  16.766  1.00 72.88           C  
ATOM   3363  CD1 ILE A 443      -0.365  -5.426  15.062  1.00 72.88           C  
ATOM   3364  N   PHE A 444       4.402  -4.492  18.469  1.00 70.50           N  
ATOM   3365  CA  PHE A 444       4.910  -3.820  19.656  1.00 70.50           C  
ATOM   3366  C   PHE A 444       5.023  -2.318  19.422  1.00 70.50           C  
ATOM   3367  CB  PHE A 444       6.273  -4.391  20.062  1.00 70.50           C  
ATOM   3368  O   PHE A 444       5.625  -1.881  18.438  1.00 70.50           O  
ATOM   3369  CG  PHE A 444       6.820  -3.814  21.344  1.00 70.50           C  
ATOM   3370  CD1 PHE A 444       7.766  -2.795  21.312  1.00 70.50           C  
ATOM   3371  CD2 PHE A 444       6.395  -4.293  22.562  1.00 70.50           C  
ATOM   3372  CE1 PHE A 444       8.273  -2.260  22.484  1.00 70.50           C  
ATOM   3373  CE2 PHE A 444       6.895  -3.764  23.750  1.00 70.50           C  
ATOM   3374  CZ  PHE A 444       7.836  -2.748  23.719  1.00 70.50           C  
ATOM   3375  N   ILE A 445       4.391  -1.623  20.312  1.00 70.00           N  
ATOM   3376  CA  ILE A 445       4.488  -0.168  20.281  1.00 70.00           C  
ATOM   3377  C   ILE A 445       5.180   0.324  21.547  1.00 70.00           C  
ATOM   3378  CB  ILE A 445       3.098   0.490  20.141  1.00 70.00           C  
ATOM   3379  O   ILE A 445       4.676   0.126  22.656  1.00 70.00           O  
ATOM   3380  CG1 ILE A 445       2.396  -0.009  18.875  1.00 70.00           C  
ATOM   3381  CG2 ILE A 445       3.221   2.016  20.141  1.00 70.00           C  
ATOM   3382  CD1 ILE A 445       0.970   0.497  18.719  1.00 70.00           C  
ATOM   3383  N   GLU A 446       6.527   0.837  21.391  1.00 62.72           N  
ATOM   3384  CA  GLU A 446       7.340   1.256  22.531  1.00 62.72           C  
ATOM   3385  C   GLU A 446       6.824   2.562  23.125  1.00 62.72           C  
ATOM   3386  CB  GLU A 446       8.805   1.408  22.109  1.00 62.72           C  
ATOM   3387  O   GLU A 446       6.398   3.459  22.391  1.00 62.72           O  
ATOM   3388  CG  GLU A 446       9.766   1.545  23.281  1.00 62.72           C  
ATOM   3389  CD  GLU A 446      11.227   1.544  22.875  1.00 62.72           C  
ATOM   3390  OE1 GLU A 446      12.109   1.520  23.750  1.00 62.72           O  
ATOM   3391  OE2 GLU A 446      11.492   1.568  21.641  1.00 62.72           O  
ATOM   3392  N   SER A 447       6.754   2.518  24.609  1.00 52.09           N  
ATOM   3393  CA  SER A 447       6.395   3.668  25.438  1.00 52.09           C  
ATOM   3394  C   SER A 447       7.613   4.527  25.750  1.00 52.09           C  
ATOM   3395  CB  SER A 447       5.730   3.213  26.734  1.00 52.09           C  
ATOM   3396  O   SER A 447       8.750   4.070  25.609  1.00 52.09           O  
ATOM   3397  OG  SER A 447       6.676   2.609  27.609  1.00 52.09           O  
ATOM   3398  N   PHE A 448       7.523   5.801  25.969  1.00 51.91           N  
ATOM   3399  CA  PHE A 448       8.484   6.855  26.281  1.00 51.91           C  
ATOM   3400  C   PHE A 448       9.523   6.359  27.266  1.00 51.91           C  
ATOM   3401  CB  PHE A 448       7.766   8.086  26.844  1.00 51.91           C  
ATOM   3402  O   PHE A 448       9.234   5.504  28.109  1.00 51.91           O  
ATOM   3403  CG  PHE A 448       6.793   8.719  25.875  1.00 51.91           C  
ATOM   3404  CD1 PHE A 448       7.238   9.586  24.891  1.00 51.91           C  
ATOM   3405  CD2 PHE A 448       5.438   8.430  25.953  1.00 51.91           C  
ATOM   3406  CE1 PHE A 448       6.344  10.172  24.000  1.00 51.91           C  
ATOM   3407  CE2 PHE A 448       4.535   9.016  25.062  1.00 51.91           C  
ATOM   3408  CZ  PHE A 448       4.992   9.883  24.094  1.00 51.91           C  
ATOM   3409  N   LYS A 449      10.891   6.766  27.094  1.00 46.03           N  
ATOM   3410  CA  LYS A 449      11.922   6.754  28.125  1.00 46.03           C  
ATOM   3411  C   LYS A 449      11.680   7.852  29.156  1.00 46.03           C  
ATOM   3412  CB  LYS A 449      13.305   6.914  27.500  1.00 46.03           C  
ATOM   3413  O   LYS A 449      11.250   8.953  28.812  1.00 46.03           O  
ATOM   3414  CG  LYS A 449      14.453   6.582  28.453  1.00 46.03           C  
ATOM   3415  CD  LYS A 449      15.805   6.656  27.734  1.00 46.03           C  
ATOM   3416  CE  LYS A 449      16.953   6.379  28.688  1.00 46.03           C  
ATOM   3417  NZ  LYS A 449      18.281   6.480  28.016  1.00 46.03           N  
ATOM   3418  N   GLU A 450      11.516   7.664  30.453  1.00 38.12           N  
ATOM   3419  CA  GLU A 450      11.430   8.531  31.625  1.00 38.12           C  
ATOM   3420  C   GLU A 450      12.258   9.797  31.438  1.00 38.12           C  
ATOM   3421  CB  GLU A 450      11.883   7.785  32.875  1.00 38.12           C  
ATOM   3422  O   GLU A 450      13.430   9.727  31.062  1.00 38.12           O  
ATOM   3423  CG  GLU A 450      11.438   8.438  34.188  1.00 38.12           C  
ATOM   3424  CD  GLU A 450      11.750   7.602  35.406  1.00 38.12           C  
ATOM   3425  OE1 GLU A 450      11.414   8.031  36.531  1.00 38.12           O  
ATOM   3426  OE2 GLU A 450      12.344   6.512  35.250  1.00 38.12           O  
ATOM   3427  N   GLY A 451      11.602  11.133  31.328  1.00 42.59           N  
ATOM   3428  CA  GLY A 451      12.398  12.344  31.500  1.00 42.59           C  
ATOM   3429  C   GLY A 451      12.547  13.133  30.203  1.00 42.59           C  
ATOM   3430  O   GLY A 451      13.227  14.156  30.188  1.00 42.59           O  
ATOM   3431  N   GLN A 452      11.828  12.750  29.031  1.00 45.59           N  
ATOM   3432  CA  GLN A 452      11.844  13.516  27.797  1.00 45.59           C  
ATOM   3433  C   GLN A 452      10.469  14.109  27.500  1.00 45.59           C  
ATOM   3434  CB  GLN A 452      12.297  12.633  26.625  1.00 45.59           C  
ATOM   3435  O   GLN A 452       9.453  13.430  27.625  1.00 45.59           O  
ATOM   3436  CG  GLN A 452      13.773  12.250  26.688  1.00 45.59           C  
ATOM   3437  CD  GLN A 452      14.641  13.141  25.812  1.00 45.59           C  
ATOM   3438  NE2 GLN A 452      15.867  13.391  26.250  1.00 45.59           N  
ATOM   3439  OE1 GLN A 452      14.211  13.594  24.750  1.00 45.59           O  
ATOM   3440  N   GLN A 453      10.203  15.445  27.766  1.00 41.03           N  
ATOM   3441  CA  GLN A 453       9.133  16.406  27.562  1.00 41.03           C  
ATOM   3442  C   GLN A 453       8.766  16.516  26.078  1.00 41.03           C  
ATOM   3443  CB  GLN A 453       9.523  17.781  28.109  1.00 41.03           C  
ATOM   3444  O   GLN A 453       9.641  16.641  25.234  1.00 41.03           O  
ATOM   3445  CG  GLN A 453       9.102  18.016  29.547  1.00 41.03           C  
ATOM   3446  CD  GLN A 453       9.422  19.422  30.047  1.00 41.03           C  
ATOM   3447  NE2 GLN A 453       8.977  19.750  31.250  1.00 41.03           N  
ATOM   3448  OE1 GLN A 453      10.078  20.203  29.344  1.00 41.03           O  
ATOM   3449  N   TYR A 454       7.727  15.969  25.562  1.00 44.38           N  
ATOM   3450  CA  TYR A 454       6.562  16.469  24.828  1.00 44.38           C  
ATOM   3451  C   TYR A 454       6.863  16.625  23.344  1.00 44.38           C  
ATOM   3452  CB  TYR A 454       6.098  17.812  25.406  1.00 44.38           C  
ATOM   3453  O   TYR A 454       7.707  17.438  22.969  1.00 44.38           O  
ATOM   3454  CG  TYR A 454       5.660  17.734  26.859  1.00 44.38           C  
ATOM   3455  CD1 TYR A 454       4.422  17.188  27.203  1.00 44.38           C  
ATOM   3456  CD2 TYR A 454       6.480  18.188  27.875  1.00 44.38           C  
ATOM   3457  CE1 TYR A 454       4.012  17.109  28.516  1.00 44.38           C  
ATOM   3458  CE2 TYR A 454       6.078  18.125  29.203  1.00 44.38           C  
ATOM   3459  OH  TYR A 454       4.445  17.516  30.828  1.00 44.38           O  
ATOM   3460  CZ  TYR A 454       4.844  17.578  29.516  1.00 44.38           C  
ATOM   3461  N   GLY A 455       6.469  15.539  22.328  1.00 40.38           N  
ATOM   3462  CA  GLY A 455       6.141  15.766  20.938  1.00 40.38           C  
ATOM   3463  C   GLY A 455       4.965  14.938  20.453  1.00 40.38           C  
ATOM   3464  O   GLY A 455       4.668  13.883  21.016  1.00 40.38           O  
ATOM   3465  N   HIS A 456       3.654  15.547  20.266  1.00 40.78           N  
ATOM   3466  CA  HIS A 456       2.336  15.219  19.734  1.00 40.78           C  
ATOM   3467  C   HIS A 456       2.400  14.008  18.812  1.00 40.78           C  
ATOM   3468  CB  HIS A 456       1.746  16.422  19.000  1.00 40.78           C  
ATOM   3469  O   HIS A 456       3.168  14.000  17.844  1.00 40.78           O  
ATOM   3470  CG  HIS A 456       1.455  17.594  19.875  1.00 40.78           C  
ATOM   3471  CD2 HIS A 456       1.616  17.750  21.219  1.00 40.78           C  
ATOM   3472  ND1 HIS A 456       0.929  18.766  19.406  1.00 40.78           N  
ATOM   3473  CE1 HIS A 456       0.778  19.609  20.406  1.00 40.78           C  
ATOM   3474  NE2 HIS A 456       1.188  19.016  21.516  1.00 40.78           N  
ATOM   3475  N   SER A 457       2.277  12.625  19.281  1.00 46.06           N  
ATOM   3476  CA  SER A 457       2.182  11.461  18.391  1.00 46.06           C  
ATOM   3477  C   SER A 457       0.742  11.219  17.953  1.00 46.06           C  
ATOM   3478  CB  SER A 457       2.729  10.219  19.094  1.00 46.06           C  
ATOM   3479  O   SER A 457      -0.195  11.453  18.719  1.00 46.06           O  
ATOM   3480  OG  SER A 457       4.066  10.422  19.516  1.00 46.06           O  
ATOM   3481  N   ALA A 458       0.354  11.375  16.625  1.00 43.66           N  
ATOM   3482  CA  ALA A 458      -0.884  11.016  15.938  1.00 43.66           C  
ATOM   3483  C   ALA A 458      -1.117   9.508  15.984  1.00 43.66           C  
ATOM   3484  CB  ALA A 458      -0.854  11.500  14.484  1.00 43.66           C  
ATOM   3485  O   ALA A 458      -0.169   8.727  16.109  1.00 43.66           O  
ATOM   3486  N   PRO A 459      -2.525   9.008  16.141  1.00 50.44           N  
ATOM   3487  CA  PRO A 459      -2.936   7.617  16.359  1.00 50.44           C  
ATOM   3488  C   PRO A 459      -2.410   6.676  15.273  1.00 50.44           C  
ATOM   3489  CB  PRO A 459      -4.465   7.691  16.328  1.00 50.44           C  
ATOM   3490  O   PRO A 459      -2.113   7.113  14.156  1.00 50.44           O  
ATOM   3491  CG  PRO A 459      -4.770   8.961  15.602  1.00 50.44           C  
ATOM   3492  CD  PRO A 459      -3.566   9.859  15.688  1.00 50.44           C  
ATOM   3493  N   VAL A 460      -1.836   5.461  15.664  1.00 61.34           N  
ATOM   3494  CA  VAL A 460      -1.686   4.305  14.789  1.00 61.34           C  
ATOM   3495  C   VAL A 460      -3.037   3.615  14.609  1.00 61.34           C  
ATOM   3496  CB  VAL A 460      -0.648   3.305  15.344  1.00 61.34           C  
ATOM   3497  O   VAL A 460      -3.705   3.275  15.586  1.00 61.34           O  
ATOM   3498  CG1 VAL A 460      -0.438   2.146  14.367  1.00 61.34           C  
ATOM   3499  CG2 VAL A 460       0.675   4.012  15.633  1.00 61.34           C  
ATOM   3500  N   HIS A 461      -3.453   3.518  13.297  1.00 58.81           N  
ATOM   3501  CA  HIS A 461      -4.766   2.967  12.984  1.00 58.81           C  
ATOM   3502  C   HIS A 461      -4.656   1.534  12.477  1.00 58.81           C  
ATOM   3503  CB  HIS A 461      -5.480   3.840  11.945  1.00 58.81           C  
ATOM   3504  O   HIS A 461      -3.855   1.249  11.578  1.00 58.81           O  
ATOM   3505  CG  HIS A 461      -5.746   5.234  12.422  1.00 58.81           C  
ATOM   3506  CD2 HIS A 461      -5.016   6.062  13.203  1.00 58.81           C  
ATOM   3507  ND1 HIS A 461      -6.891   5.922  12.094  1.00 58.81           N  
ATOM   3508  CE1 HIS A 461      -6.855   7.121  12.648  1.00 58.81           C  
ATOM   3509  NE2 HIS A 461      -5.727   7.230  13.328  1.00 58.81           N  
ATOM   3510  N   PHE A 462      -5.375   0.684  13.125  1.00 65.00           N  
ATOM   3511  CA  PHE A 462      -5.430  -0.698  12.656  1.00 65.00           C  
ATOM   3512  C   PHE A 462      -6.809  -1.024  12.094  1.00 65.00           C  
ATOM   3513  CB  PHE A 462      -5.086  -1.662  13.797  1.00 65.00           C  
ATOM   3514  O   PHE A 462      -7.820  -0.872  12.789  1.00 65.00           O  
ATOM   3515  CG  PHE A 462      -3.730  -1.425  14.406  1.00 65.00           C  
ATOM   3516  CD1 PHE A 462      -2.588  -1.961  13.828  1.00 65.00           C  
ATOM   3517  CD2 PHE A 462      -3.598  -0.664  15.562  1.00 65.00           C  
ATOM   3518  CE1 PHE A 462      -1.332  -1.742  14.383  1.00 65.00           C  
ATOM   3519  CE2 PHE A 462      -2.346  -0.441  16.125  1.00 65.00           C  
ATOM   3520  CZ  PHE A 462      -1.215  -0.982  15.539  1.00 65.00           C  
ATOM   3521  N   PHE A 463      -6.910  -1.428  10.781  1.00 55.28           N  
ATOM   3522  CA  PHE A 463      -8.141  -1.855  10.125  1.00 55.28           C  
ATOM   3523  C   PHE A 463      -8.039  -3.307   9.664  1.00 55.28           C  
ATOM   3524  CB  PHE A 463      -8.453  -0.953   8.922  1.00 55.28           C  
ATOM   3525  O   PHE A 463      -7.172  -3.648   8.859  1.00 55.28           O  
ATOM   3526  CG  PHE A 463      -8.547   0.508   9.273  1.00 55.28           C  
ATOM   3527  CD1 PHE A 463      -9.758   1.062   9.680  1.00 55.28           C  
ATOM   3528  CD2 PHE A 463      -7.434   1.327   9.195  1.00 55.28           C  
ATOM   3529  CE1 PHE A 463      -9.852   2.414  10.008  1.00 55.28           C  
ATOM   3530  CE2 PHE A 463      -7.516   2.680   9.523  1.00 55.28           C  
ATOM   3531  CZ  PHE A 463      -8.727   3.221   9.922  1.00 55.28           C  
ATOM   3532  N   ASN A 464      -8.836  -4.199  10.289  1.00 55.91           N  
ATOM   3533  CA  ASN A 464      -8.844  -5.590   9.852  1.00 55.91           C  
ATOM   3534  C   ASN A 464      -7.445  -6.203   9.922  1.00 55.91           C  
ATOM   3535  CB  ASN A 464      -9.398  -5.703   8.430  1.00 55.91           C  
ATOM   3536  O   ASN A 464      -7.012  -6.875   8.984  1.00 55.91           O  
ATOM   3537  CG  ASN A 464     -10.883  -5.375   8.359  1.00 55.91           C  
ATOM   3538  ND2 ASN A 464     -11.406  -5.273   7.145  1.00 55.91           N  
ATOM   3539  OD1 ASN A 464     -11.547  -5.215   9.383  1.00 55.91           O  
ATOM   3540  N   THR A 465      -6.676  -5.875  10.961  1.00 62.03           N  
ATOM   3541  CA  THR A 465      -5.320  -6.355  11.211  1.00 62.03           C  
ATOM   3542  C   THR A 465      -5.340  -7.551  12.164  1.00 62.03           C  
ATOM   3543  CB  THR A 465      -4.434  -5.242  11.805  1.00 62.03           C  
ATOM   3544  O   THR A 465      -6.016  -7.523  13.195  1.00 62.03           O  
ATOM   3545  CG2 THR A 465      -3.014  -5.742  12.047  1.00 62.03           C  
ATOM   3546  OG1 THR A 465      -4.391  -4.141  10.891  1.00 62.03           O  
ATOM   3547  N   ILE A 466      -4.652  -8.625  11.719  1.00 57.44           N  
ATOM   3548  CA  ILE A 466      -4.543  -9.828  12.531  1.00 57.44           C  
ATOM   3549  C   ILE A 466      -3.221  -9.812  13.297  1.00 57.44           C  
ATOM   3550  CB  ILE A 466      -4.645 -11.109  11.672  1.00 57.44           C  
ATOM   3551  O   ILE A 466      -2.156  -9.617  12.711  1.00 57.44           O  
ATOM   3552  CG1 ILE A 466      -5.992 -11.156  10.938  1.00 57.44           C  
ATOM   3553  CG2 ILE A 466      -4.449 -12.359  12.531  1.00 57.44           C  
ATOM   3554  CD1 ILE A 466      -6.086 -12.234   9.875  1.00 57.44           C  
ATOM   3555  N   CYS A 467      -3.279  -9.820  14.594  1.00 60.12           N  
ATOM   3556  CA  CYS A 467      -2.080  -9.914  15.422  1.00 60.12           C  
ATOM   3557  C   CYS A 467      -2.098 -11.172  16.266  1.00 60.12           C  
ATOM   3558  CB  CYS A 467      -1.951  -8.680  16.312  1.00 60.12           C  
ATOM   3559  O   CYS A 467      -3.008 -11.375  17.078  1.00 60.12           O  
ATOM   3560  SG  CYS A 467      -0.489  -8.703  17.375  1.00 60.12           S  
ATOM   3561  N   ASN A 468      -1.132 -12.109  15.977  1.00 51.34           N  
ATOM   3562  CA  ASN A 468      -1.019 -13.367  16.703  1.00 51.34           C  
ATOM   3563  C   ASN A 468       0.408 -13.617  17.188  1.00 51.34           C  
ATOM   3564  CB  ASN A 468      -1.484 -14.531  15.820  1.00 51.34           C  
ATOM   3565  O   ASN A 468       1.327 -13.758  16.375  1.00 51.34           O  
ATOM   3566  CG  ASN A 468      -1.695 -15.812  16.609  1.00 51.34           C  
ATOM   3567  ND2 ASN A 468      -2.336 -16.797  15.977  1.00 51.34           N  
ATOM   3568  OD1 ASN A 468      -1.286 -15.922  17.766  1.00 51.34           O  
ATOM   3569  N   GLY A 469       0.674 -13.391  18.484  1.00 51.62           N  
ATOM   3570  CA  GLY A 469       1.977 -13.688  19.062  1.00 51.62           C  
ATOM   3571  C   GLY A 469       1.988 -14.969  19.875  1.00 51.62           C  
ATOM   3572  O   GLY A 469       0.957 -15.383  20.406  1.00 51.62           O  
ATOM   3573  N   ASN A 470       2.795 -16.000  19.625  1.00 45.91           N  
ATOM   3574  CA  ASN A 470       2.965 -17.234  20.406  1.00 45.91           C  
ATOM   3575  C   ASN A 470       3.705 -16.969  21.719  1.00 45.91           C  
ATOM   3576  CB  ASN A 470       3.701 -18.281  19.594  1.00 45.91           C  
ATOM   3577  O   ASN A 470       3.969 -17.891  22.484  1.00 45.91           O  
ATOM   3578  CG  ASN A 470       2.828 -18.906  18.516  1.00 45.91           C  
ATOM   3579  ND2 ASN A 470       3.457 -19.438  17.469  1.00 45.91           N  
ATOM   3580  OD1 ASN A 470       1.599 -18.891  18.609  1.00 45.91           O  
ATOM   3581  N   GLY A 471       4.043 -15.492  22.078  1.00 43.22           N  
ATOM   3582  CA  GLY A 471       4.613 -14.969  23.297  1.00 43.22           C  
ATOM   3583  C   GLY A 471       3.572 -14.414  24.266  1.00 43.22           C  
ATOM   3584  O   GLY A 471       2.383 -14.711  24.125  1.00 43.22           O  
ATOM   3585  N   PRO A 472       3.910 -14.008  25.625  1.00 36.47           N  
ATOM   3586  CA  PRO A 472       2.977 -13.648  26.703  1.00 36.47           C  
ATOM   3587  C   PRO A 472       1.873 -12.703  26.234  1.00 36.47           C  
ATOM   3588  CB  PRO A 472       3.875 -12.969  27.734  1.00 36.47           C  
ATOM   3589  O   PRO A 472       0.776 -12.703  26.797  1.00 36.47           O  
ATOM   3590  CG  PRO A 472       5.121 -12.617  27.000  1.00 36.47           C  
ATOM   3591  CD  PRO A 472       5.180 -13.445  25.734  1.00 36.47           C  
ATOM   3592  N   THR A 473       2.105 -11.930  24.859  1.00 42.50           N  
ATOM   3593  CA  THR A 473       1.087 -11.039  24.312  1.00 42.50           C  
ATOM   3594  C   THR A 473       1.212 -10.930  22.797  1.00 42.50           C  
ATOM   3595  CB  THR A 473       1.185  -9.633  24.938  1.00 42.50           C  
ATOM   3596  O   THR A 473       2.311 -11.047  22.250  1.00 42.50           O  
ATOM   3597  CG2 THR A 473       0.930  -9.680  26.453  1.00 42.50           C  
ATOM   3598  OG1 THR A 473       2.496  -9.102  24.703  1.00 42.50           O  
ATOM   3599  N   SER A 474       0.117 -11.109  22.000  1.00 42.41           N  
ATOM   3600  CA  SER A 474       0.000 -10.977  20.547  1.00 42.41           C  
ATOM   3601  C   SER A 474       0.092  -9.516  20.125  1.00 42.41           C  
ATOM   3602  CB  SER A 474      -1.317 -11.578  20.062  1.00 42.41           C  
ATOM   3603  O   SER A 474       0.602  -9.211  19.031  1.00 42.41           O  
ATOM   3604  OG  SER A 474      -1.419 -12.938  20.438  1.00 42.41           O  
ATOM   3605  N   PHE A 475      -0.081  -8.531  20.984  1.00 51.31           N  
ATOM   3606  CA  PHE A 475      -0.004  -7.082  20.875  1.00 51.31           C  
ATOM   3607  C   PHE A 475       0.401  -6.457  22.203  1.00 51.31           C  
ATOM   3608  CB  PHE A 475      -1.346  -6.504  20.406  1.00 51.31           C  
ATOM   3609  O   PHE A 475      -0.211  -6.734  23.234  1.00 51.31           O  
ATOM   3610  CG  PHE A 475      -1.350  -5.008  20.281  1.00 51.31           C  
ATOM   3611  CD1 PHE A 475      -1.685  -4.203  21.359  1.00 51.31           C  
ATOM   3612  CD2 PHE A 475      -1.019  -4.398  19.078  1.00 51.31           C  
ATOM   3613  CE1 PHE A 475      -1.689  -2.814  21.250  1.00 51.31           C  
ATOM   3614  CE2 PHE A 475      -1.021  -3.012  18.953  1.00 51.31           C  
ATOM   3615  CZ  PHE A 475      -1.358  -2.223  20.047  1.00 51.31           C  
ATOM   3616  N   ALA A 476       1.570  -5.750  22.281  1.00 48.62           N  
ATOM   3617  CA  ALA A 476       2.002  -5.109  23.531  1.00 48.62           C  
ATOM   3618  C   ALA A 476       2.305  -3.631  23.297  1.00 48.62           C  
ATOM   3619  CB  ALA A 476       3.230  -5.820  24.094  1.00 48.62           C  
ATOM   3620  O   ALA A 476       2.900  -3.258  22.297  1.00 48.62           O  
ATOM   3621  N   LEU A 477       1.650  -2.840  24.203  1.00 51.50           N  
ATOM   3622  CA  LEU A 477       2.041  -1.446  24.391  1.00 51.50           C  
ATOM   3623  C   LEU A 477       2.873  -1.276  25.656  1.00 51.50           C  
ATOM   3624  CB  LEU A 477       0.805  -0.545  24.453  1.00 51.50           C  
ATOM   3625  O   LEU A 477       2.402  -1.569  26.750  1.00 51.50           O  
ATOM   3626  CG  LEU A 477      -0.055  -0.486  23.188  1.00 51.50           C  
ATOM   3627  CD1 LEU A 477      -1.393   0.183  23.484  1.00 51.50           C  
ATOM   3628  CD2 LEU A 477       0.680   0.252  22.078  1.00 51.50           C  
ATOM   3629  N   GLY A 478       4.246  -1.077  25.547  1.00 41.97           N  
ATOM   3630  CA  GLY A 478       4.980  -1.138  26.797  1.00 41.97           C  
ATOM   3631  C   GLY A 478       6.430  -0.703  26.672  1.00 41.97           C  
ATOM   3632  O   GLY A 478       6.848  -0.239  25.609  1.00 41.97           O  
ATOM   3633  N   ALA A 479       7.270  -0.331  27.703  1.00 36.97           N  
ATOM   3634  CA  ALA A 479       8.680   0.039  27.750  1.00 36.97           C  
ATOM   3635  C   ALA A 479       9.570  -1.199  27.734  1.00 36.97           C  
ATOM   3636  CB  ALA A 479       8.961   0.877  29.000  1.00 36.97           C  
ATOM   3637  O   ALA A 479       9.188  -2.258  28.234  1.00 36.97           O  
ATOM   3638  N   THR A 480      10.508  -1.363  26.812  1.00 38.66           N  
ATOM   3639  CA  THR A 480      11.562  -2.355  26.641  1.00 38.66           C  
ATOM   3640  C   THR A 480      12.453  -2.426  27.875  1.00 38.66           C  
ATOM   3641  CB  THR A 480      12.414  -2.043  25.391  1.00 38.66           C  
ATOM   3642  O   THR A 480      12.961  -3.494  28.219  1.00 38.66           O  
ATOM   3643  CG2 THR A 480      13.188  -3.277  24.938  1.00 38.66           C  
ATOM   3644  OG1 THR A 480      11.562  -1.597  24.328  1.00 38.66           O  
ATOM   3645  N   TYR A 481      12.078  -1.628  29.203  1.00 31.06           N  
ATOM   3646  CA  TYR A 481      13.031  -1.706  30.312  1.00 31.06           C  
ATOM   3647  C   TYR A 481      12.305  -1.828  31.641  1.00 31.06           C  
ATOM   3648  CB  TYR A 481      13.945  -0.475  30.328  1.00 31.06           C  
ATOM   3649  O   TYR A 481      11.297  -1.152  31.875  1.00 31.06           O  
ATOM   3650  CG  TYR A 481      14.977  -0.473  29.219  1.00 31.06           C  
ATOM   3651  CD1 TYR A 481      16.172  -1.182  29.359  1.00 31.06           C  
ATOM   3652  CD2 TYR A 481      14.758   0.237  28.047  1.00 31.06           C  
ATOM   3653  CE1 TYR A 481      17.125  -1.181  28.344  1.00 31.06           C  
ATOM   3654  CE2 TYR A 481      15.711   0.245  27.031  1.00 31.06           C  
ATOM   3655  OH  TYR A 481      17.828  -0.462  26.188  1.00 31.06           O  
ATOM   3656  CZ  TYR A 481      16.891  -0.467  27.188  1.00 31.06           C  
ATOM   3657  N   LYS A 482      12.203  -3.057  32.344  1.00 28.44           N  
ATOM   3658  CA  LYS A 482      11.922  -3.518  33.688  1.00 28.44           C  
ATOM   3659  C   LYS A 482      12.367  -2.484  34.719  1.00 28.44           C  
ATOM   3660  CB  LYS A 482      12.617  -4.855  33.969  1.00 28.44           C  
ATOM   3661  O   LYS A 482      13.562  -2.273  34.938  1.00 28.44           O  
ATOM   3662  CG  LYS A 482      11.820  -6.066  33.500  1.00 28.44           C  
ATOM   3663  CD  LYS A 482      12.453  -7.367  33.969  1.00 28.44           C  
ATOM   3664  CE  LYS A 482      11.695  -8.578  33.469  1.00 28.44           C  
ATOM   3665  NZ  LYS A 482      12.266  -9.859  34.000  1.00 28.44           N  
ATOM   3666  N   THR A 483      11.938  -1.209  34.750  1.00 25.34           N  
ATOM   3667  CA  THR A 483      12.258  -0.407  35.938  1.00 25.34           C  
ATOM   3668  C   THR A 483      11.000  -0.111  36.750  1.00 25.34           C  
ATOM   3669  CB  THR A 483      12.938   0.917  35.531  1.00 25.34           C  
ATOM   3670  O   THR A 483       9.898  -0.083  36.219  1.00 25.34           O  
ATOM   3671  CG2 THR A 483      14.242   0.661  34.781  1.00 25.34           C  
ATOM   3672  OG1 THR A 483      12.055   1.669  34.688  1.00 25.34           O  
ATOM   3673  N   THR A 484      10.734  -0.775  37.969  1.00 24.53           N  
ATOM   3674  CA  THR A 484      10.039  -0.674  39.250  1.00 24.53           C  
ATOM   3675  C   THR A 484       9.320   0.666  39.344  1.00 24.53           C  
ATOM   3676  CB  THR A 484      11.008  -0.843  40.406  1.00 24.53           C  
ATOM   3677  O   THR A 484       8.500   0.860  40.250  1.00 24.53           O  
ATOM   3678  CG2 THR A 484      11.250  -2.316  40.719  1.00 24.53           C  
ATOM   3679  OG1 THR A 484      12.258  -0.223  40.094  1.00 24.53           O  
ATOM   3680  N   LYS A 485       8.398   1.025  38.438  1.00 25.61           N  
ATOM   3681  CA  LYS A 485       7.445   2.111  38.625  1.00 25.61           C  
ATOM   3682  C   LYS A 485       6.711   2.457  37.344  1.00 25.61           C  
ATOM   3683  CB  LYS A 485       8.156   3.350  39.188  1.00 25.61           C  
ATOM   3684  O   LYS A 485       7.324   2.566  36.281  1.00 25.61           O  
ATOM   3685  CG  LYS A 485       8.195   3.428  40.719  1.00 25.61           C  
ATOM   3686  CD  LYS A 485       8.711   4.777  41.188  1.00 25.61           C  
ATOM   3687  CE  LYS A 485       8.805   4.832  42.688  1.00 25.61           C  
ATOM   3688  NZ  LYS A 485       9.234   6.184  43.188  1.00 25.61           N  
ATOM   3689  N   ASN A 486       5.559   1.754  36.969  1.00 24.45           N  
ATOM   3690  CA  ASN A 486       4.324   2.145  36.312  1.00 24.45           C  
ATOM   3691  C   ASN A 486       4.602   3.016  35.062  1.00 24.45           C  
ATOM   3692  CB  ASN A 486       3.393   2.871  37.281  1.00 24.45           C  
ATOM   3693  O   ASN A 486       4.910   4.203  35.219  1.00 24.45           O  
ATOM   3694  CG  ASN A 486       2.713   1.929  38.250  1.00 24.45           C  
ATOM   3695  ND2 ASN A 486       2.213   2.473  39.344  1.00 24.45           N  
ATOM   3696  OD1 ASN A 486       2.637   0.720  38.000  1.00 24.45           O  
ATOM   3697  N   GLU A 487       5.266   2.602  34.031  1.00 27.89           N  
ATOM   3698  CA  GLU A 487       5.645   3.420  32.875  1.00 27.89           C  
ATOM   3699  C   GLU A 487       4.566   3.396  31.797  1.00 27.89           C  
ATOM   3700  CB  GLU A 487       6.980   2.943  32.281  1.00 27.89           C  
ATOM   3701  O   GLU A 487       4.016   2.338  31.484  1.00 27.89           O  
ATOM   3702  CG  GLU A 487       8.172   3.199  33.188  1.00 27.89           C  
ATOM   3703  CD  GLU A 487       9.484   2.682  32.625  1.00 27.89           C  
ATOM   3704  OE1 GLU A 487      10.562   3.033  33.156  1.00 27.89           O  
ATOM   3705  OE2 GLU A 487       9.438   1.920  31.641  1.00 27.89           O  
ATOM   3706  N   TYR A 488       3.672   4.453  31.672  1.00 26.20           N  
ATOM   3707  CA  TYR A 488       2.658   5.332  31.109  1.00 26.20           C  
ATOM   3708  C   TYR A 488       2.561   5.137  29.594  1.00 26.20           C  
ATOM   3709  CB  TYR A 488       2.975   6.797  31.422  1.00 26.20           C  
ATOM   3710  O   TYR A 488       3.570   5.191  28.891  1.00 26.20           O  
ATOM   3711  CG  TYR A 488       3.068   7.090  32.906  1.00 26.20           C  
ATOM   3712  CD1 TYR A 488       1.919   7.219  33.688  1.00 26.20           C  
ATOM   3713  CD2 TYR A 488       4.305   7.234  33.531  1.00 26.20           C  
ATOM   3714  CE1 TYR A 488       2.000   7.492  35.031  1.00 26.20           C  
ATOM   3715  CE2 TYR A 488       4.395   7.508  34.875  1.00 26.20           C  
ATOM   3716  OH  TYR A 488       3.326   7.902  36.969  1.00 26.20           O  
ATOM   3717  CZ  TYR A 488       3.240   7.633  35.625  1.00 26.20           C  
ATOM   3718  N   ILE A 489       1.865   4.078  29.016  1.00 28.88           N  
ATOM   3719  CA  ILE A 489       1.384   4.105  27.641  1.00 28.88           C  
ATOM   3720  C   ILE A 489       0.453   5.297  27.453  1.00 28.88           C  
ATOM   3721  CB  ILE A 489       0.657   2.791  27.281  1.00 28.88           C  
ATOM   3722  O   ILE A 489      -0.580   5.406  28.109  1.00 28.88           O  
ATOM   3723  CG1 ILE A 489       1.605   1.596  27.422  1.00 28.88           C  
ATOM   3724  CG2 ILE A 489       0.093   2.867  25.859  1.00 28.88           C  
ATOM   3725  CD1 ILE A 489       0.933   0.244  27.234  1.00 28.88           C  
ATOM   3726  N   LYS A 490       1.008   6.535  27.094  1.00 28.52           N  
ATOM   3727  CA  LYS A 490       0.135   7.656  26.734  1.00 28.52           C  
ATOM   3728  C   LYS A 490      -0.198   7.652  25.250  1.00 28.52           C  
ATOM   3729  CB  LYS A 490       0.786   8.984  27.125  1.00 28.52           C  
ATOM   3730  O   LYS A 490       0.701   7.684  24.406  1.00 28.52           O  
ATOM   3731  CG  LYS A 490       0.448   9.453  28.531  1.00 28.52           C  
ATOM   3732  CD  LYS A 490       1.044  10.820  28.828  1.00 28.52           C  
ATOM   3733  CE  LYS A 490       0.840  11.227  30.281  1.00 28.52           C  
ATOM   3734  NZ  LYS A 490       1.328  12.609  30.547  1.00 28.52           N  
ATOM   3735  N   VAL A 491      -1.205   6.969  24.719  1.00 31.94           N  
ATOM   3736  CA  VAL A 491      -1.751   7.148  23.375  1.00 31.94           C  
ATOM   3737  C   VAL A 491      -2.527   8.461  23.312  1.00 31.94           C  
ATOM   3738  CB  VAL A 491      -2.662   5.969  22.969  1.00 31.94           C  
ATOM   3739  O   VAL A 491      -3.465   8.680  24.078  1.00 31.94           O  
ATOM   3740  CG1 VAL A 491      -3.162   6.141  21.547  1.00 31.94           C  
ATOM   3741  CG2 VAL A 491      -1.918   4.645  23.125  1.00 31.94           C  
ATOM   3742  N   MET A 492      -1.892   9.664  23.125  1.00 27.44           N  
ATOM   3743  CA  MET A 492      -2.389  11.023  23.344  1.00 27.44           C  
ATOM   3744  C   MET A 492      -2.352  11.828  22.047  1.00 27.44           C  
ATOM   3745  CB  MET A 492      -1.567  11.734  24.422  1.00 27.44           C  
ATOM   3746  O   MET A 492      -1.384  11.742  21.281  1.00 27.44           O  
ATOM   3747  CG  MET A 492      -1.729  11.141  25.812  1.00 27.44           C  
ATOM   3748  SD  MET A 492      -1.225  12.297  27.141  1.00 27.44           S  
ATOM   3749  CE  MET A 492      -0.050  11.258  28.047  1.00 27.44           C  
ATOM   3750  N   ASP A 493      -3.574  12.305  21.438  1.00 27.16           N  
ATOM   3751  CA  ASP A 493      -4.430  13.273  20.766  1.00 27.16           C  
ATOM   3752  C   ASP A 493      -4.922  12.742  19.422  1.00 27.16           C  
ATOM   3753  CB  ASP A 493      -3.686  14.594  20.562  1.00 27.16           C  
ATOM   3754  O   ASP A 493      -4.121  12.352  18.578  1.00 27.16           O  
ATOM   3755  CG  ASP A 493      -4.422  15.789  21.156  1.00 27.16           C  
ATOM   3756  OD1 ASP A 493      -5.582  15.633  21.594  1.00 27.16           O  
ATOM   3757  OD2 ASP A 493      -3.838  16.891  21.172  1.00 27.16           O  
ATOM   3758  N   SER A 494      -6.102  12.117  19.297  1.00 27.16           N  
ATOM   3759  CA  SER A 494      -6.875  11.875  18.094  1.00 27.16           C  
ATOM   3760  C   SER A 494      -7.070  13.164  17.297  1.00 27.16           C  
ATOM   3761  CB  SER A 494      -8.234  11.266  18.438  1.00 27.16           C  
ATOM   3762  O   SER A 494      -7.512  14.172  17.844  1.00 27.16           O  
ATOM   3763  OG  SER A 494      -9.266  12.227  18.297  1.00 27.16           O  
ATOM   3764  N   VAL A 495      -6.207  13.547  16.406  1.00 28.84           N  
ATOM   3765  CA  VAL A 495      -6.566  14.508  15.375  1.00 28.84           C  
ATOM   3766  C   VAL A 495      -7.332  13.805  14.258  1.00 28.84           C  
ATOM   3767  CB  VAL A 495      -5.320  15.219  14.797  1.00 28.84           C  
ATOM   3768  O   VAL A 495      -7.609  14.398  13.211  1.00 28.84           O  
ATOM   3769  CG1 VAL A 495      -5.391  16.719  15.047  1.00 28.84           C  
ATOM   3770  CG2 VAL A 495      -4.047  14.633  15.406  1.00 28.84           C  
ATOM   3771  N   ASN A 496      -8.133  12.570  14.562  1.00 32.12           N  
ATOM   3772  CA  ASN A 496      -8.875  11.906  13.500  1.00 32.12           C  
ATOM   3773  C   ASN A 496     -10.383  11.953  13.750  1.00 32.12           C  
ATOM   3774  CB  ASN A 496      -8.406  10.453  13.344  1.00 32.12           C  
ATOM   3775  O   ASN A 496     -10.820  12.391  14.812  1.00 32.12           O  
ATOM   3776  CG  ASN A 496      -8.680   9.617  14.578  1.00 32.12           C  
ATOM   3777  ND2 ASN A 496      -8.117   8.414  14.617  1.00 32.12           N  
ATOM   3778  OD1 ASN A 496      -9.391  10.047  15.492  1.00 32.12           O  
ATOM   3779  N   ASP A 497     -11.242  12.242  12.797  1.00 36.62           N  
ATOM   3780  CA  ASP A 497     -12.695  12.383  12.664  1.00 36.62           C  
ATOM   3781  C   ASP A 497     -13.430  11.469  13.641  1.00 36.62           C  
ATOM   3782  CB  ASP A 497     -13.125  12.070  11.227  1.00 36.62           C  
ATOM   3783  O   ASP A 497     -14.641  11.578  13.805  1.00 36.62           O  
ATOM   3784  CG  ASP A 497     -12.594  13.070  10.219  1.00 36.62           C  
ATOM   3785  OD1 ASP A 497     -12.242  14.203  10.609  1.00 36.62           O  
ATOM   3786  OD2 ASP A 497     -12.531  12.727   9.016  1.00 36.62           O  
ATOM   3787  N   VAL A 498     -12.695  10.586  14.656  1.00 39.44           N  
ATOM   3788  CA  VAL A 498     -13.406   9.555  15.398  1.00 39.44           C  
ATOM   3789  C   VAL A 498     -13.273   9.812  16.891  1.00 39.44           C  
ATOM   3790  CB  VAL A 498     -12.875   8.141  15.055  1.00 39.44           C  
ATOM   3791  O   VAL A 498     -13.992   9.211  17.703  1.00 39.44           O  
ATOM   3792  CG1 VAL A 498     -13.734   7.066  15.727  1.00 39.44           C  
ATOM   3793  CG2 VAL A 498     -12.844   7.938  13.539  1.00 39.44           C  
ATOM   3794  N   GLY A 499     -12.828  11.125  17.484  1.00 50.25           N  
ATOM   3795  CA  GLY A 499     -12.938  11.695  18.812  1.00 50.25           C  
ATOM   3796  C   GLY A 499     -12.516  10.734  19.906  1.00 50.25           C  
ATOM   3797  O   GLY A 499     -12.945  10.867  21.062  1.00 50.25           O  
ATOM   3798  N   CYS A 500     -11.492   9.461  19.750  1.00 52.59           N  
ATOM   3799  CA  CYS A 500     -11.000   8.586  20.812  1.00 52.59           C  
ATOM   3800  C   CYS A 500      -9.484   8.438  20.734  1.00 52.59           C  
ATOM   3801  CB  CYS A 500     -11.664   7.215  20.719  1.00 52.59           C  
ATOM   3802  O   CYS A 500      -8.883   8.695  19.688  1.00 52.59           O  
ATOM   3803  SG  CYS A 500     -11.344   6.359  19.156  1.00 52.59           S  
ATOM   3804  N   GLN A 501      -8.766   8.023  22.016  1.00 55.00           N  
ATOM   3805  CA  GLN A 501      -7.332   7.785  22.188  1.00 55.00           C  
ATOM   3806  C   GLN A 501      -6.934   6.414  21.656  1.00 55.00           C  
ATOM   3807  CB  GLN A 501      -6.941   7.906  23.656  1.00 55.00           C  
ATOM   3808  O   GLN A 501      -5.828   6.242  21.141  1.00 55.00           O  
ATOM   3809  CG  GLN A 501      -5.438   7.945  23.891  1.00 55.00           C  
ATOM   3810  CD  GLN A 501      -5.074   8.117  25.359  1.00 55.00           C  
ATOM   3811  NE2 GLN A 501      -3.838   8.531  25.625  1.00 55.00           N  
ATOM   3812  OE1 GLN A 501      -5.902   7.891  26.250  1.00 55.00           O  
ATOM   3813  N   ALA A 502      -7.855   5.465  21.562  1.00 62.34           N  
ATOM   3814  CA  ALA A 502      -7.602   4.129  21.031  1.00 62.34           C  
ATOM   3815  C   ALA A 502      -8.852   3.549  20.375  1.00 62.34           C  
ATOM   3816  CB  ALA A 502      -7.105   3.199  22.141  1.00 62.34           C  
ATOM   3817  O   ALA A 502      -9.922   3.533  20.984  1.00 62.34           O  
ATOM   3818  N   TYR A 503      -8.688   3.119  19.031  1.00 59.41           N  
ATOM   3819  CA  TYR A 503      -9.773   2.498  18.297  1.00 59.41           C  
ATOM   3820  C   TYR A 503      -9.375   1.122  17.781  1.00 59.41           C  
ATOM   3821  CB  TYR A 503     -10.211   3.387  17.125  1.00 59.41           C  
ATOM   3822  O   TYR A 503      -8.398   0.994  17.031  1.00 59.41           O  
ATOM   3823  CG  TYR A 503     -11.352   2.814  16.328  1.00 59.41           C  
ATOM   3824  CD1 TYR A 503     -11.109   2.133  15.133  1.00 59.41           C  
ATOM   3825  CD2 TYR A 503     -12.664   2.953  16.750  1.00 59.41           C  
ATOM   3826  CE1 TYR A 503     -12.156   1.604  14.383  1.00 59.41           C  
ATOM   3827  CE2 TYR A 503     -13.719   2.430  16.000  1.00 59.41           C  
ATOM   3828  OH  TYR A 503     -14.492   1.236  14.086  1.00 59.41           O  
ATOM   3829  CZ  TYR A 503     -13.453   1.757  14.820  1.00 59.41           C  
ATOM   3830  N   PHE A 504     -10.023   0.083  18.250  1.00 67.38           N  
ATOM   3831  CA  PHE A 504      -9.781  -1.299  17.844  1.00 67.38           C  
ATOM   3832  C   PHE A 504     -11.008  -1.883  17.156  1.00 67.38           C  
ATOM   3833  CB  PHE A 504      -9.406  -2.152  19.062  1.00 67.38           C  
ATOM   3834  O   PHE A 504     -12.117  -1.832  17.703  1.00 67.38           O  
ATOM   3835  CG  PHE A 504      -8.195  -1.653  19.797  1.00 67.38           C  
ATOM   3836  CD1 PHE A 504      -6.918  -2.061  19.422  1.00 67.38           C  
ATOM   3837  CD2 PHE A 504      -8.328  -0.778  20.875  1.00 67.38           C  
ATOM   3838  CE1 PHE A 504      -5.797  -1.600  20.109  1.00 67.38           C  
ATOM   3839  CE2 PHE A 504      -7.215  -0.314  21.562  1.00 67.38           C  
ATOM   3840  CZ  PHE A 504      -5.949  -0.727  21.172  1.00 67.38           C  
ATOM   3841  N   GLN A 505     -10.812  -2.375  15.906  1.00 59.62           N  
ATOM   3842  CA  GLN A 505     -11.898  -2.986  15.156  1.00 59.62           C  
ATOM   3843  C   GLN A 505     -11.438  -4.270  14.469  1.00 59.62           C  
ATOM   3844  CB  GLN A 505     -12.453  -2.006  14.117  1.00 59.62           C  
ATOM   3845  O   GLN A 505     -10.414  -4.281  13.781  1.00 59.62           O  
ATOM   3846  CG  GLN A 505     -13.641  -2.545  13.336  1.00 59.62           C  
ATOM   3847  CD  GLN A 505     -14.211  -1.531  12.359  1.00 59.62           C  
ATOM   3848  NE2 GLN A 505     -15.344  -1.863  11.750  1.00 59.62           N  
ATOM   3849  OE1 GLN A 505     -13.633  -0.459  12.148  1.00 59.62           O  
ATOM   3850  N   GLY A 506     -12.211  -5.387  14.773  1.00 52.59           N  
ATOM   3851  CA  GLY A 506     -11.992  -6.555  13.930  1.00 52.59           C  
ATOM   3852  C   GLY A 506     -10.773  -7.363  14.336  1.00 52.59           C  
ATOM   3853  O   GLY A 506     -10.195  -8.078  13.508  1.00 52.59           O  
ATOM   3854  N   LEU A 507     -10.273  -7.090  15.609  1.00 54.81           N  
ATOM   3855  CA  LEU A 507      -9.070  -7.754  16.094  1.00 54.81           C  
ATOM   3856  C   LEU A 507      -9.422  -8.992  16.922  1.00 54.81           C  
ATOM   3857  CB  LEU A 507      -8.234  -6.785  16.953  1.00 54.81           C  
ATOM   3858  O   LEU A 507     -10.516  -9.078  17.484  1.00 54.81           O  
ATOM   3859  CG  LEU A 507      -7.766  -5.508  16.250  1.00 54.81           C  
ATOM   3860  CD1 LEU A 507      -7.129  -4.559  17.266  1.00 54.81           C  
ATOM   3861  CD2 LEU A 507      -6.785  -5.836  15.133  1.00 54.81           C  
ATOM   3862  N   SER A 508      -8.609 -10.078  16.953  1.00 50.53           N  
ATOM   3863  CA  SER A 508      -8.789 -11.297  17.734  1.00 50.53           C  
ATOM   3864  C   SER A 508      -7.656 -11.469  18.734  1.00 50.53           C  
ATOM   3865  CB  SER A 508      -8.859 -12.516  16.812  1.00 50.53           C  
ATOM   3866  O   SER A 508      -6.500 -11.180  18.438  1.00 50.53           O  
ATOM   3867  OG  SER A 508     -10.000 -12.445  15.977  1.00 50.53           O  
ATOM   3868  N   ASN A 509      -7.957 -11.656  20.047  1.00 51.28           N  
ATOM   3869  CA  ASN A 509      -6.980 -11.984  21.078  1.00 51.28           C  
ATOM   3870  C   ASN A 509      -6.074 -10.805  21.391  1.00 51.28           C  
ATOM   3871  CB  ASN A 509      -6.148 -13.203  20.656  1.00 51.28           C  
ATOM   3872  O   ASN A 509      -4.848 -10.945  21.406  1.00 51.28           O  
ATOM   3873  CG  ASN A 509      -6.949 -14.484  20.656  1.00 51.28           C  
ATOM   3874  ND2 ASN A 509      -6.492 -15.469  19.891  1.00 51.28           N  
ATOM   3875  OD1 ASN A 509      -7.973 -14.594  21.344  1.00 51.28           O  
ATOM   3876  N   VAL A 510      -6.629  -9.656  21.625  1.00 59.19           N  
ATOM   3877  CA  VAL A 510      -5.918  -8.406  21.859  1.00 59.19           C  
ATOM   3878  C   VAL A 510      -5.734  -8.203  23.375  1.00 59.19           C  
ATOM   3879  CB  VAL A 510      -6.660  -7.203  21.250  1.00 59.19           C  
ATOM   3880  O   VAL A 510      -6.688  -8.344  24.141  1.00 59.19           O  
ATOM   3881  CG1 VAL A 510      -5.906  -5.902  21.531  1.00 59.19           C  
ATOM   3882  CG2 VAL A 510      -6.840  -7.398  19.750  1.00 59.19           C  
ATOM   3883  N   GLN A 511      -4.480  -7.879  23.891  1.00 59.75           N  
ATOM   3884  CA  GLN A 511      -4.195  -7.508  25.281  1.00 59.75           C  
ATOM   3885  C   GLN A 511      -3.555  -6.125  25.359  1.00 59.75           C  
ATOM   3886  CB  GLN A 511      -3.289  -8.547  25.938  1.00 59.75           C  
ATOM   3887  O   GLN A 511      -2.566  -5.855  24.672  1.00 59.75           O  
ATOM   3888  CG  GLN A 511      -3.920  -9.930  26.062  1.00 59.75           C  
ATOM   3889  CD  GLN A 511      -3.010 -10.930  26.734  1.00 59.75           C  
ATOM   3890  NE2 GLN A 511      -3.414 -12.195  26.734  1.00 59.75           N  
ATOM   3891  OE1 GLN A 511      -1.953 -10.570  27.266  1.00 59.75           O  
ATOM   3892  N   TYR A 512      -4.219  -5.250  26.000  1.00 65.31           N  
ATOM   3893  CA  TYR A 512      -3.678  -3.953  26.391  1.00 65.31           C  
ATOM   3894  C   TYR A 512      -3.166  -3.984  27.828  1.00 65.31           C  
ATOM   3895  CB  TYR A 512      -4.742  -2.861  26.250  1.00 65.31           C  
ATOM   3896  O   TYR A 512      -3.951  -3.922  28.781  1.00 65.31           O  
ATOM   3897  CG  TYR A 512      -4.184  -1.459  26.297  1.00 65.31           C  
ATOM   3898  CD1 TYR A 512      -3.758  -0.906  27.500  1.00 65.31           C  
ATOM   3899  CD2 TYR A 512      -4.082  -0.685  25.156  1.00 65.31           C  
ATOM   3900  CE1 TYR A 512      -3.244   0.385  27.562  1.00 65.31           C  
ATOM   3901  CE2 TYR A 512      -3.568   0.608  25.203  1.00 65.31           C  
ATOM   3902  OH  TYR A 512      -2.646   2.412  26.453  1.00 65.31           O  
ATOM   3903  CZ  TYR A 512      -3.154   1.133  26.406  1.00 65.31           C  
ATOM   3904  N   ILE A 513      -1.845  -4.062  28.156  1.00 57.09           N  
ATOM   3905  CA  ILE A 513      -1.285  -4.328  29.469  1.00 57.09           C  
ATOM   3906  C   ILE A 513      -0.435  -3.143  29.922  1.00 57.09           C  
ATOM   3907  CB  ILE A 513      -0.443  -5.625  29.484  1.00 57.09           C  
ATOM   3908  O   ILE A 513       0.447  -2.689  29.188  1.00 57.09           O  
ATOM   3909  CG1 ILE A 513      -1.293  -6.816  29.016  1.00 57.09           C  
ATOM   3910  CG2 ILE A 513       0.148  -5.875  30.875  1.00 57.09           C  
ATOM   3911  CD1 ILE A 513      -0.506  -8.109  28.859  1.00 57.09           C  
ATOM   3912  N   GLY A 514      -0.845  -2.584  31.141  1.00 58.00           N  
ATOM   3913  CA  GLY A 514      -0.009  -1.538  31.703  1.00 58.00           C  
ATOM   3914  C   GLY A 514      -0.148  -0.208  30.984  1.00 58.00           C  
ATOM   3915  O   GLY A 514      -1.005  -0.054  30.125  1.00 58.00           O  
ATOM   3916  N   GLY A 515       0.442   0.862  31.391  1.00 56.75           N  
ATOM   3917  CA  GLY A 515       0.351   2.166  30.750  1.00 56.75           C  
ATOM   3918  C   GLY A 515      -0.885   2.945  31.156  1.00 56.75           C  
ATOM   3919  O   GLY A 515      -1.475   2.680  32.219  1.00 56.75           O  
ATOM   3920  N   GLN A 516      -1.089   4.082  30.391  1.00 60.66           N  
ATOM   3921  CA  GLN A 516      -2.199   4.980  30.688  1.00 60.66           C  
ATOM   3922  C   GLN A 516      -3.049   5.238  29.453  1.00 60.66           C  
ATOM   3923  CB  GLN A 516      -1.684   6.305  31.250  1.00 60.66           C  
ATOM   3924  O   GLN A 516      -2.516   5.426  28.359  1.00 60.66           O  
ATOM   3925  CG  GLN A 516      -2.787   7.266  31.672  1.00 60.66           C  
ATOM   3926  CD  GLN A 516      -2.250   8.570  32.219  1.00 60.66           C  
ATOM   3927  NE2 GLN A 516      -3.111   9.578  32.312  1.00 60.66           N  
ATOM   3928  OE1 GLN A 516      -1.068   8.672  32.562  1.00 60.66           O  
ATOM   3929  N   LEU A 517      -4.504   5.020  29.422  1.00 65.94           N  
ATOM   3930  CA  LEU A 517      -5.453   5.625  28.500  1.00 65.94           C  
ATOM   3931  C   LEU A 517      -5.941   6.973  29.016  1.00 65.94           C  
ATOM   3932  CB  LEU A 517      -6.645   4.691  28.266  1.00 65.94           C  
ATOM   3933  O   LEU A 517      -6.676   7.023  30.016  1.00 65.94           O  
ATOM   3934  CG  LEU A 517      -6.348   3.385  27.531  1.00 65.94           C  
ATOM   3935  CD1 LEU A 517      -7.570   2.475  27.547  1.00 65.94           C  
ATOM   3936  CD2 LEU A 517      -5.910   3.666  26.094  1.00 65.94           C  
ATOM   3937  N   SER A 518      -5.449   8.125  28.453  1.00 63.06           N  
ATOM   3938  CA  SER A 518      -5.703   9.469  28.984  1.00 63.06           C  
ATOM   3939  C   SER A 518      -6.117  10.430  27.875  1.00 63.06           C  
ATOM   3940  CB  SER A 518      -4.461  10.000  29.703  1.00 63.06           C  
ATOM   3941  O   SER A 518      -5.547  10.406  26.781  1.00 63.06           O  
ATOM   3942  OG  SER A 518      -4.668  11.336  30.141  1.00 63.06           O  
ATOM   3943  N   GLY A 519      -7.184  11.117  28.109  1.00 58.09           N  
ATOM   3944  CA  GLY A 519      -7.684  12.156  27.234  1.00 58.09           C  
ATOM   3945  C   GLY A 519      -6.875  13.438  27.312  1.00 58.09           C  
ATOM   3946  O   GLY A 519      -7.102  14.367  26.531  1.00 58.09           O  
ATOM   3947  N   HIS A 520      -5.805  13.523  28.281  1.00 57.34           N  
ATOM   3948  CA  HIS A 520      -4.871  14.609  28.547  1.00 57.34           C  
ATOM   3949  C   HIS A 520      -5.574  15.961  28.500  1.00 57.34           C  
ATOM   3950  CB  HIS A 520      -3.721  14.578  27.531  1.00 57.34           C  
ATOM   3951  O   HIS A 520      -5.027  16.938  27.969  1.00 57.34           O  
ATOM   3952  CG  HIS A 520      -2.725  13.492  27.797  1.00 57.34           C  
ATOM   3953  CD2 HIS A 520      -2.576  12.273  27.234  1.00 57.34           C  
ATOM   3954  ND1 HIS A 520      -1.728  13.609  28.734  1.00 57.34           N  
ATOM   3955  CE1 HIS A 520      -1.006  12.500  28.750  1.00 57.34           C  
ATOM   3956  NE2 HIS A 520      -1.500  11.672  27.844  1.00 57.34           N  
ATOM   3957  N   GLY A 521      -6.855  15.930  28.906  1.00 55.47           N  
ATOM   3958  CA  GLY A 521      -7.562  17.188  29.125  1.00 55.47           C  
ATOM   3959  C   GLY A 521      -8.125  17.781  27.844  1.00 55.47           C  
ATOM   3960  O   GLY A 521      -8.594  18.922  27.828  1.00 55.47           O  
ATOM   3961  N   SER A 522      -7.918  16.922  26.672  1.00 56.44           N  
ATOM   3962  CA  SER A 522      -8.438  17.359  25.375  1.00 56.44           C  
ATOM   3963  C   SER A 522      -9.961  17.266  25.328  1.00 56.44           C  
ATOM   3964  CB  SER A 522      -7.840  16.516  24.250  1.00 56.44           C  
ATOM   3965  O   SER A 522     -10.539  16.219  25.625  1.00 56.44           O  
ATOM   3966  OG  SER A 522      -8.453  16.812  23.000  1.00 56.44           O  
ATOM   3967  N   PRO A 523     -10.625  18.469  24.953  1.00 55.75           N  
ATOM   3968  CA  PRO A 523     -12.086  18.484  24.844  1.00 55.75           C  
ATOM   3969  C   PRO A 523     -12.602  17.797  23.594  1.00 55.75           C  
ATOM   3970  CB  PRO A 523     -12.414  19.984  24.828  1.00 55.75           C  
ATOM   3971  O   PRO A 523     -13.805  17.562  23.453  1.00 55.75           O  
ATOM   3972  CG  PRO A 523     -11.164  20.641  24.344  1.00 55.75           C  
ATOM   3973  CD  PRO A 523     -10.000  19.750  24.641  1.00 55.75           C  
ATOM   3974  N   ARG A 524     -11.719  17.250  22.672  1.00 54.16           N  
ATOM   3975  CA  ARG A 524     -12.008  16.641  21.391  1.00 54.16           C  
ATOM   3976  C   ARG A 524     -12.125  15.133  21.500  1.00 54.16           C  
ATOM   3977  CB  ARG A 524     -10.930  17.000  20.359  1.00 54.16           C  
ATOM   3978  O   ARG A 524     -12.664  14.469  20.609  1.00 54.16           O  
ATOM   3979  CG  ARG A 524     -10.922  18.469  19.969  1.00 54.16           C  
ATOM   3980  CD  ARG A 524      -9.922  18.750  18.844  1.00 54.16           C  
ATOM   3981  NE  ARG A 524      -9.867  20.172  18.516  1.00 54.16           N  
ATOM   3982  NH1 ARG A 524      -8.539  19.875  16.641  1.00 54.16           N  
ATOM   3983  NH2 ARG A 524      -9.227  21.984  17.250  1.00 54.16           N  
ATOM   3984  CZ  ARG A 524      -9.211  20.672  17.469  1.00 54.16           C  
ATOM   3985  N   ASN A 525     -11.617  14.531  22.641  1.00 56.75           N  
ATOM   3986  CA  ASN A 525     -11.703  13.102  22.906  1.00 56.75           C  
ATOM   3987  C   ASN A 525     -13.086  12.703  23.391  1.00 56.75           C  
ATOM   3988  CB  ASN A 525     -10.633  12.672  23.922  1.00 56.75           C  
ATOM   3989  O   ASN A 525     -13.562  13.211  24.406  1.00 56.75           O  
ATOM   3990  CG  ASN A 525      -9.242  12.648  23.328  1.00 56.75           C  
ATOM   3991  ND2 ASN A 525      -8.227  12.727  24.172  1.00 56.75           N  
ATOM   3992  OD1 ASN A 525      -9.078  12.562  22.109  1.00 56.75           O  
ATOM   3993  N   THR A 526     -13.883  11.914  22.641  1.00 59.34           N  
ATOM   3994  CA  THR A 526     -15.242  11.477  22.953  1.00 59.34           C  
ATOM   3995  C   THR A 526     -15.227  10.156  23.719  1.00 59.34           C  
ATOM   3996  CB  THR A 526     -16.094  11.328  21.672  1.00 59.34           C  
ATOM   3997  O   THR A 526     -16.203   9.805  24.375  1.00 59.34           O  
ATOM   3998  CG2 THR A 526     -16.297  12.672  20.984  1.00 59.34           C  
ATOM   3999  OG1 THR A 526     -15.422  10.438  20.781  1.00 59.34           O  
ATOM   4000  N   SER A 527     -14.086   9.383  23.859  1.00 66.00           N  
ATOM   4001  CA  SER A 527     -13.773   8.172  24.609  1.00 66.00           C  
ATOM   4002  C   SER A 527     -12.273   7.938  24.672  1.00 66.00           C  
ATOM   4003  CB  SER A 527     -14.461   6.957  23.984  1.00 66.00           C  
ATOM   4004  O   SER A 527     -11.516   8.469  23.859  1.00 66.00           O  
ATOM   4005  OG  SER A 527     -13.922   6.688  22.688  1.00 66.00           O  
ATOM   4006  N   LEU A 528     -11.812   7.234  25.797  1.00 68.06           N  
ATOM   4007  CA  LEU A 528     -10.406   6.855  25.922  1.00 68.06           C  
ATOM   4008  C   LEU A 528     -10.094   5.660  25.016  1.00 68.06           C  
ATOM   4009  CB  LEU A 528     -10.062   6.531  27.375  1.00 68.06           C  
ATOM   4010  O   LEU A 528      -8.992   5.566  24.469  1.00 68.06           O  
ATOM   4011  CG  LEU A 528     -10.156   7.688  28.359  1.00 68.06           C  
ATOM   4012  CD1 LEU A 528      -9.852   7.195  29.781  1.00 68.06           C  
ATOM   4013  CD2 LEU A 528      -9.211   8.812  27.969  1.00 68.06           C  
ATOM   4014  N   ALA A 529     -11.039   4.719  24.719  1.00 72.31           N  
ATOM   4015  CA  ALA A 529     -10.883   3.578  23.812  1.00 72.31           C  
ATOM   4016  C   ALA A 529     -12.227   3.102  23.297  1.00 72.31           C  
ATOM   4017  CB  ALA A 529     -10.156   2.436  24.531  1.00 72.31           C  
ATOM   4018  O   ALA A 529     -13.219   3.080  24.031  1.00 72.31           O  
ATOM   4019  N   THR A 530     -12.242   2.793  21.984  1.00 71.88           N  
ATOM   4020  CA  THR A 530     -13.375   2.133  21.359  1.00 71.88           C  
ATOM   4021  C   THR A 530     -12.969   0.773  20.797  1.00 71.88           C  
ATOM   4022  CB  THR A 530     -13.969   2.998  20.219  1.00 71.88           C  
ATOM   4023  O   THR A 530     -12.039   0.679  20.000  1.00 71.88           O  
ATOM   4024  CG2 THR A 530     -15.195   2.340  19.609  1.00 71.88           C  
ATOM   4025  OG1 THR A 530     -14.336   4.277  20.750  1.00 71.88           O  
ATOM   4026  N   ILE A 531     -13.648  -0.288  21.344  1.00 74.88           N  
ATOM   4027  CA  ILE A 531     -13.398  -1.670  20.953  1.00 74.88           C  
ATOM   4028  C   ILE A 531     -14.617  -2.236  20.234  1.00 74.88           C  
ATOM   4029  CB  ILE A 531     -13.031  -2.547  22.172  1.00 74.88           C  
ATOM   4030  O   ILE A 531     -15.695  -2.342  20.828  1.00 74.88           O  
ATOM   4031  CG1 ILE A 531     -11.820  -1.961  22.906  1.00 74.88           C  
ATOM   4032  CG2 ILE A 531     -12.758  -3.990  21.734  1.00 74.88           C  
ATOM   4033  CD1 ILE A 531     -11.711  -2.404  24.359  1.00 74.88           C  
ATOM   4034  N   THR A 532     -14.477  -2.559  18.938  1.00 69.12           N  
ATOM   4035  CA  THR A 532     -15.641  -3.004  18.188  1.00 69.12           C  
ATOM   4036  C   THR A 532     -15.281  -4.172  17.281  1.00 69.12           C  
ATOM   4037  CB  THR A 532     -16.234  -1.856  17.344  1.00 69.12           C  
ATOM   4038  O   THR A 532     -14.188  -4.211  16.703  1.00 69.12           O  
ATOM   4039  CG2 THR A 532     -15.242  -1.381  16.297  1.00 69.12           C  
ATOM   4040  OG1 THR A 532     -17.422  -2.312  16.703  1.00 69.12           O  
ATOM   4041  N   GLN A 533     -16.172  -5.160  17.219  1.00 66.81           N  
ATOM   4042  CA  GLN A 533     -16.078  -6.316  16.344  1.00 66.81           C  
ATOM   4043  C   GLN A 533     -14.805  -7.113  16.609  1.00 66.81           C  
ATOM   4044  CB  GLN A 533     -16.109  -5.879  14.875  1.00 66.81           C  
ATOM   4045  O   GLN A 533     -14.133  -7.578  15.688  1.00 66.81           O  
ATOM   4046  CG  GLN A 533     -17.422  -5.227  14.453  1.00 66.81           C  
ATOM   4047  CD  GLN A 533     -17.422  -4.777  13.008  1.00 66.81           C  
ATOM   4048  NE2 GLN A 533     -18.609  -4.562  12.453  1.00 66.81           N  
ATOM   4049  OE1 GLN A 533     -16.359  -4.621  12.391  1.00 66.81           O  
ATOM   4050  N   CYS A 534     -14.398  -7.227  17.859  1.00 68.19           N  
ATOM   4051  CA  CYS A 534     -13.242  -8.016  18.281  1.00 68.19           C  
ATOM   4052  C   CYS A 534     -13.672  -9.375  18.812  1.00 68.19           C  
ATOM   4053  CB  CYS A 534     -12.430  -7.270  19.328  1.00 68.19           C  
ATOM   4054  O   CYS A 534     -14.766  -9.508  19.375  1.00 68.19           O  
ATOM   4055  SG  CYS A 534     -11.656  -5.754  18.719  1.00 68.19           S  
ATOM   4056  N   ASN A 535     -12.930 -10.492  18.516  1.00 63.03           N  
ATOM   4057  CA  ASN A 535     -13.203 -11.828  19.031  1.00 63.03           C  
ATOM   4058  C   ASN A 535     -12.875 -11.922  20.516  1.00 63.03           C  
ATOM   4059  CB  ASN A 535     -12.422 -12.875  18.250  1.00 63.03           C  
ATOM   4060  O   ASN A 535     -13.648 -12.484  21.297  1.00 63.03           O  
ATOM   4061  CG  ASN A 535     -13.031 -13.164  16.891  1.00 63.03           C  
ATOM   4062  ND2 ASN A 535     -12.273 -13.820  16.016  1.00 63.03           N  
ATOM   4063  OD1 ASN A 535     -14.180 -12.805  16.625  1.00 63.03           O  
ATOM   4064  N   SER A 536     -11.656 -11.344  21.062  1.00 70.19           N  
ATOM   4065  CA  SER A 536     -11.242 -11.250  22.469  1.00 70.19           C  
ATOM   4066  C   SER A 536     -10.359 -10.023  22.688  1.00 70.19           C  
ATOM   4067  CB  SER A 536     -10.500 -12.516  22.891  1.00 70.19           C  
ATOM   4068  O   SER A 536      -9.484  -9.727  21.875  1.00 70.19           O  
ATOM   4069  OG  SER A 536      -9.250 -12.609  22.234  1.00 70.19           O  
ATOM   4070  N   PHE A 537     -10.633  -9.266  23.828  1.00 71.62           N  
ATOM   4071  CA  PHE A 537      -9.875  -8.062  24.156  1.00 71.62           C  
ATOM   4072  C   PHE A 537      -9.664  -7.957  25.672  1.00 71.62           C  
ATOM   4073  CB  PHE A 537     -10.602  -6.812  23.641  1.00 71.62           C  
ATOM   4074  O   PHE A 537     -10.625  -7.961  26.438  1.00 71.62           O  
ATOM   4075  CG  PHE A 537      -9.711  -5.609  23.516  1.00 71.62           C  
ATOM   4076  CD1 PHE A 537      -9.328  -4.883  24.625  1.00 71.62           C  
ATOM   4077  CD2 PHE A 537      -9.258  -5.199  22.266  1.00 71.62           C  
ATOM   4078  CE1 PHE A 537      -8.508  -3.764  24.516  1.00 71.62           C  
ATOM   4079  CE2 PHE A 537      -8.430  -4.086  22.141  1.00 71.62           C  
ATOM   4080  CZ  PHE A 537      -8.062  -3.369  23.266  1.00 71.62           C  
ATOM   4081  N   ILE A 538      -8.359  -7.828  26.125  1.00 72.69           N  
ATOM   4082  CA  ILE A 538      -8.008  -7.730  27.531  1.00 72.69           C  
ATOM   4083  C   ILE A 538      -7.281  -6.414  27.797  1.00 72.69           C  
ATOM   4084  CB  ILE A 538      -7.145  -8.922  27.984  1.00 72.69           C  
ATOM   4085  O   ILE A 538      -6.312  -6.086  27.109  1.00 72.69           O  
ATOM   4086  CG1 ILE A 538      -7.891 -10.242  27.766  1.00 72.69           C  
ATOM   4087  CG2 ILE A 538      -6.734  -8.766  29.453  1.00 72.69           C  
ATOM   4088  CD1 ILE A 538      -7.035 -11.484  27.969  1.00 72.69           C  
ATOM   4089  N   ILE A 539      -7.848  -5.617  28.750  1.00 73.62           N  
ATOM   4090  CA  ILE A 539      -7.125  -4.469  29.281  1.00 73.62           C  
ATOM   4091  C   ILE A 539      -6.660  -4.777  30.703  1.00 73.62           C  
ATOM   4092  CB  ILE A 539      -8.000  -3.195  29.266  1.00 73.62           C  
ATOM   4093  O   ILE A 539      -7.477  -5.035  31.594  1.00 73.62           O  
ATOM   4094  CG1 ILE A 539      -8.477  -2.887  27.844  1.00 73.62           C  
ATOM   4095  CG2 ILE A 539      -7.234  -2.008  29.859  1.00 73.62           C  
ATOM   4096  CD1 ILE A 539      -9.430  -1.702  27.750  1.00 73.62           C  
ATOM   4097  N   TYR A 540      -5.352  -4.785  30.953  1.00 69.62           N  
ATOM   4098  CA  TYR A 540      -4.824  -5.172  32.250  1.00 69.62           C  
ATOM   4099  C   TYR A 540      -3.746  -4.199  32.719  1.00 69.62           C  
ATOM   4100  CB  TYR A 540      -4.258  -6.594  32.219  1.00 69.62           C  
ATOM   4101  O   TYR A 540      -2.830  -3.867  31.969  1.00 69.62           O  
ATOM   4102  CG  TYR A 540      -3.873  -7.141  33.562  1.00 69.62           C  
ATOM   4103  CD1 TYR A 540      -2.545  -7.152  33.969  1.00 69.62           C  
ATOM   4104  CD2 TYR A 540      -4.840  -7.648  34.438  1.00 69.62           C  
ATOM   4105  CE1 TYR A 540      -2.186  -7.656  35.219  1.00 69.62           C  
ATOM   4106  CE2 TYR A 540      -4.492  -8.156  35.688  1.00 69.62           C  
ATOM   4107  OH  TYR A 540      -2.816  -8.656  37.281  1.00 69.62           O  
ATOM   4108  CZ  TYR A 540      -3.166  -8.156  36.062  1.00 69.62           C  
ATOM   4109  N   GLY A 541      -3.889  -3.682  34.062  1.00 63.59           N  
ATOM   4110  CA  GLY A 541      -2.824  -2.877  34.656  1.00 63.59           C  
ATOM   4111  C   GLY A 541      -2.672  -1.521  34.000  1.00 63.59           C  
ATOM   4112  O   GLY A 541      -1.583  -0.944  33.969  1.00 63.59           O  
ATOM   4113  N   THR A 542      -3.838  -1.048  33.219  1.00 66.12           N  
ATOM   4114  CA  THR A 542      -3.889   0.203  32.469  1.00 66.12           C  
ATOM   4115  C   THR A 542      -4.590   1.290  33.281  1.00 66.12           C  
ATOM   4116  CB  THR A 542      -4.609   0.018  31.109  1.00 66.12           C  
ATOM   4117  O   THR A 542      -5.703   1.087  33.750  1.00 66.12           O  
ATOM   4118  CG2 THR A 542      -4.582   1.305  30.297  1.00 66.12           C  
ATOM   4119  OG1 THR A 542      -3.963  -1.021  30.375  1.00 66.12           O  
ATOM   4120  N   ASP A 543      -3.871   2.510  33.500  1.00 67.94           N  
ATOM   4121  CA  ASP A 543      -4.508   3.666  34.125  1.00 67.94           C  
ATOM   4122  C   ASP A 543      -5.473   4.348  33.156  1.00 67.94           C  
ATOM   4123  CB  ASP A 543      -3.455   4.664  34.625  1.00 67.94           C  
ATOM   4124  O   ASP A 543      -5.141   4.566  32.000  1.00 67.94           O  
ATOM   4125  CG  ASP A 543      -2.574   4.109  35.719  1.00 67.94           C  
ATOM   4126  OD1 ASP A 543      -2.984   3.145  36.406  1.00 67.94           O  
ATOM   4127  OD2 ASP A 543      -1.460   4.645  35.906  1.00 67.94           O  
ATOM   4128  N   LEU A 544      -6.758   4.559  33.531  1.00 72.31           N  
ATOM   4129  CA  LEU A 544      -7.727   5.359  32.781  1.00 72.31           C  
ATOM   4130  C   LEU A 544      -7.824   6.766  33.375  1.00 72.31           C  
ATOM   4131  CB  LEU A 544      -9.102   4.688  32.812  1.00 72.31           C  
ATOM   4132  O   LEU A 544      -8.180   6.934  34.531  1.00 72.31           O  
ATOM   4133  CG  LEU A 544      -9.148   3.225  32.375  1.00 72.31           C  
ATOM   4134  CD1 LEU A 544     -10.562   2.674  32.500  1.00 72.31           C  
ATOM   4135  CD2 LEU A 544      -8.656   3.082  30.938  1.00 72.31           C  
ATOM   4136  N   GLU A 545      -7.422   7.898  32.562  1.00 69.00           N  
ATOM   4137  CA  GLU A 545      -7.426   9.203  33.219  1.00 69.00           C  
ATOM   4138  C   GLU A 545      -7.711  10.320  32.219  1.00 69.00           C  
ATOM   4139  CB  GLU A 545      -6.090   9.453  33.906  1.00 69.00           C  
ATOM   4140  O   GLU A 545      -7.559  10.133  31.016  1.00 69.00           O  
ATOM   4141  CG  GLU A 545      -4.895   9.500  32.969  1.00 69.00           C  
ATOM   4142  CD  GLU A 545      -3.562   9.617  33.688  1.00 69.00           C  
ATOM   4143  OE1 GLU A 545      -2.545   9.938  33.031  1.00 69.00           O  
ATOM   4144  OE2 GLU A 545      -3.535   9.375  34.938  1.00 69.00           O  
ATOM   4145  N   ASP A 546      -8.281  11.406  32.750  1.00 65.38           N  
ATOM   4146  CA  ASP A 546      -8.297  12.742  32.156  1.00 65.38           C  
ATOM   4147  C   ASP A 546      -9.195  12.781  30.922  1.00 65.38           C  
ATOM   4148  CB  ASP A 546      -6.875  13.180  31.781  1.00 65.38           C  
ATOM   4149  O   ASP A 546      -8.781  13.242  29.844  1.00 65.38           O  
ATOM   4150  CG  ASP A 546      -5.980  13.375  33.000  1.00 65.38           C  
ATOM   4151  OD1 ASP A 546      -6.488  13.742  34.062  1.00 65.38           O  
ATOM   4152  OD2 ASP A 546      -4.754  13.164  32.844  1.00 65.38           O  
ATOM   4153  N   ILE A 547     -10.453  12.172  30.969  1.00 67.62           N  
ATOM   4154  CA  ILE A 547     -11.469  12.297  29.922  1.00 67.62           C  
ATOM   4155  C   ILE A 547     -12.555  13.266  30.391  1.00 67.62           C  
ATOM   4156  CB  ILE A 547     -12.094  10.922  29.578  1.00 67.62           C  
ATOM   4157  O   ILE A 547     -13.102  13.125  31.484  1.00 67.62           O  
ATOM   4158  CG1 ILE A 547     -12.961  11.039  28.328  1.00 67.62           C  
ATOM   4159  CG2 ILE A 547     -12.898  10.383  30.750  1.00 67.62           C  
ATOM   4160  CD1 ILE A 547     -13.195   9.711  27.609  1.00 67.62           C  
ATOM   4161  N   ASN A 548     -12.633  14.336  29.656  1.00 59.91           N  
ATOM   4162  CA  ASN A 548     -13.570  15.406  29.984  1.00 59.91           C  
ATOM   4163  C   ASN A 548     -14.656  15.547  28.922  1.00 59.91           C  
ATOM   4164  CB  ASN A 548     -12.828  16.734  30.172  1.00 59.91           C  
ATOM   4165  O   ASN A 548     -14.383  15.977  27.797  1.00 59.91           O  
ATOM   4166  CG  ASN A 548     -12.070  16.812  31.484  1.00 59.91           C  
ATOM   4167  ND2 ASN A 548     -11.055  17.656  31.531  1.00 59.91           N  
ATOM   4168  OD1 ASN A 548     -12.391  16.094  32.438  1.00 59.91           O  
ATOM   4169  N   GLY A 549     -15.594  14.500  28.797  1.00 55.09           N  
ATOM   4170  CA  GLY A 549     -16.438  14.664  27.625  1.00 55.09           C  
ATOM   4171  C   GLY A 549     -17.844  14.141  27.828  1.00 55.09           C  
ATOM   4172  O   GLY A 549     -18.609  13.984  26.859  1.00 55.09           O  
ATOM   4173  N   PHE A 550     -18.625  14.797  28.844  1.00 53.75           N  
ATOM   4174  CA  PHE A 550     -20.094  14.820  28.875  1.00 53.75           C  
ATOM   4175  C   PHE A 550     -20.594  15.438  30.172  1.00 53.75           C  
ATOM   4176  CB  PHE A 550     -20.656  13.406  28.703  1.00 53.75           C  
ATOM   4177  O   PHE A 550     -20.000  15.219  31.234  1.00 53.75           O  
ATOM   4178  CG  PHE A 550     -20.312  12.766  27.391  1.00 53.75           C  
ATOM   4179  CD1 PHE A 550     -21.047  13.039  26.250  1.00 53.75           C  
ATOM   4180  CD2 PHE A 550     -19.234  11.883  27.297  1.00 53.75           C  
ATOM   4181  CE1 PHE A 550     -20.734  12.445  25.031  1.00 53.75           C  
ATOM   4182  CE2 PHE A 550     -18.922  11.281  26.078  1.00 53.75           C  
ATOM   4183  CZ  PHE A 550     -19.656  11.570  24.953  1.00 53.75           C  
ATOM   4184  N   THR A 551     -21.156  16.781  30.203  1.00 40.66           N  
ATOM   4185  CA  THR A 551     -21.859  17.344  31.344  1.00 40.66           C  
ATOM   4186  C   THR A 551     -22.859  16.344  31.922  1.00 40.66           C  
ATOM   4187  CB  THR A 551     -22.594  18.641  30.969  1.00 40.66           C  
ATOM   4188  O   THR A 551     -23.234  15.375  31.250  1.00 40.66           O  
ATOM   4189  CG2 THR A 551     -21.625  19.688  30.453  1.00 40.66           C  
ATOM   4190  OG1 THR A 551     -23.562  18.344  29.938  1.00 40.66           O  
ATOM   4191  N   THR A 552     -22.906  16.062  33.250  1.00 37.00           N  
ATOM   4192  CA  THR A 552     -23.891  15.352  34.062  1.00 37.00           C  
ATOM   4193  C   THR A 552     -25.297  15.500  33.500  1.00 37.00           C  
ATOM   4194  CB  THR A 552     -23.875  15.844  35.531  1.00 37.00           C  
ATOM   4195  O   THR A 552     -26.172  14.672  33.750  1.00 37.00           O  
ATOM   4196  CG2 THR A 552     -22.609  15.414  36.250  1.00 37.00           C  
ATOM   4197  OG1 THR A 552     -23.953  17.281  35.531  1.00 37.00           O  
ATOM   4198  N   ASP A 553     -25.422  16.469  32.406  1.00 36.31           N  
ATOM   4199  CA  ASP A 553     -26.750  16.750  31.859  1.00 36.31           C  
ATOM   4200  C   ASP A 553     -26.859  16.281  30.406  1.00 36.31           C  
ATOM   4201  CB  ASP A 553     -27.047  18.250  31.953  1.00 36.31           C  
ATOM   4202  O   ASP A 553     -27.891  16.484  29.766  1.00 36.31           O  
ATOM   4203  CG  ASP A 553     -26.109  19.094  31.109  1.00 36.31           C  
ATOM   4204  OD1 ASP A 553     -25.172  18.531  30.484  1.00 36.31           O  
ATOM   4205  OD2 ASP A 553     -26.297  20.328  31.062  1.00 36.31           O  
ATOM   4206  N   GLY A 554     -25.812  15.391  29.859  1.00 34.94           N  
ATOM   4207  CA  GLY A 554     -26.016  14.805  28.547  1.00 34.94           C  
ATOM   4208  C   GLY A 554     -25.766  15.773  27.406  1.00 34.94           C  
ATOM   4209  O   GLY A 554     -25.938  15.430  26.234  1.00 34.94           O  
ATOM   4210  N   THR A 555     -25.250  17.031  27.688  1.00 39.72           N  
ATOM   4211  CA  THR A 555     -24.953  18.016  26.656  1.00 39.72           C  
ATOM   4212  C   THR A 555     -23.453  18.078  26.375  1.00 39.72           C  
ATOM   4213  CB  THR A 555     -25.469  19.406  27.047  1.00 39.72           C  
ATOM   4214  O   THR A 555     -22.641  17.953  27.297  1.00 39.72           O  
ATOM   4215  CG2 THR A 555     -26.906  19.609  26.594  1.00 39.72           C  
ATOM   4216  OG1 THR A 555     -25.406  19.547  28.469  1.00 39.72           O  
ATOM   4217  N   ALA A 556     -22.984  17.641  25.078  1.00 45.28           N  
ATOM   4218  CA  ALA A 556     -21.656  17.781  24.484  1.00 45.28           C  
ATOM   4219  C   ALA A 556     -21.062  19.156  24.766  1.00 45.28           C  
ATOM   4220  CB  ALA A 556     -21.719  17.531  22.969  1.00 45.28           C  
ATOM   4221  O   ALA A 556     -21.797  20.156  24.781  1.00 45.28           O  
ATOM   4222  N   ILE A 557     -19.875  19.391  25.516  1.00 42.06           N  
ATOM   4223  CA  ILE A 557     -19.188  20.672  25.719  1.00 42.06           C  
ATOM   4224  C   ILE A 557     -18.688  21.188  24.375  1.00 42.06           C  
ATOM   4225  CB  ILE A 557     -18.016  20.531  26.719  1.00 42.06           C  
ATOM   4226  O   ILE A 557     -18.000  20.484  23.641  1.00 42.06           O  
ATOM   4227  CG1 ILE A 557     -18.531  20.047  28.078  1.00 42.06           C  
ATOM   4228  CG2 ILE A 557     -17.266  21.859  26.844  1.00 42.06           C  
ATOM   4229  CD1 ILE A 557     -17.438  19.812  29.094  1.00 42.06           C  
ATOM   4230  N   THR A 558     -19.312  22.172  23.609  1.00 38.81           N  
ATOM   4231  CA  THR A 558     -19.047  23.016  22.453  1.00 38.81           C  
ATOM   4232  C   THR A 558     -17.859  23.938  22.719  1.00 38.81           C  
ATOM   4233  CB  THR A 558     -20.281  23.844  22.062  1.00 38.81           C  
ATOM   4234  O   THR A 558     -17.734  24.500  23.812  1.00 38.81           O  
ATOM   4235  CG2 THR A 558     -21.438  22.953  21.656  1.00 38.81           C  
ATOM   4236  OG1 THR A 558     -20.688  24.641  23.188  1.00 38.81           O  
ATOM   4237  N   THR A 559     -16.781  23.953  21.781  1.00 31.61           N  
ATOM   4238  CA  THR A 559     -16.594  25.266  21.172  1.00 31.61           C  
ATOM   4239  C   THR A 559     -16.062  25.125  19.750  1.00 31.61           C  
ATOM   4240  CB  THR A 559     -15.633  26.141  22.000  1.00 31.61           C  
ATOM   4241  O   THR A 559     -15.133  24.344  19.500  1.00 31.61           O  
ATOM   4242  CG2 THR A 559     -16.359  26.812  23.156  1.00 31.61           C  
ATOM   4243  OG1 THR A 559     -14.578  25.312  22.516  1.00 31.61           O  
ATOM   4244  N   ASP A 560     -17.031  24.906  18.750  1.00 32.28           N  
ATOM   4245  CA  ASP A 560     -17.031  25.438  17.391  1.00 32.28           C  
ATOM   4246  C   ASP A 560     -16.656  24.359  16.375  1.00 32.28           C  
ATOM   4247  CB  ASP A 560     -16.047  26.609  17.266  1.00 32.28           C  
ATOM   4248  O   ASP A 560     -15.547  23.828  16.391  1.00 32.28           O  
ATOM   4249  CG  ASP A 560     -16.578  27.875  17.922  1.00 32.28           C  
ATOM   4250  OD1 ASP A 560     -17.797  28.016  18.109  1.00 32.28           O  
ATOM   4251  OD2 ASP A 560     -15.742  28.750  18.266  1.00 32.28           O  
ATOM   4252  N   ASN A 561     -17.297  23.188  16.156  1.00 36.00           N  
ATOM   4253  CA  ASN A 561     -17.344  22.531  14.859  1.00 36.00           C  
ATOM   4254  C   ASN A 561     -17.391  21.016  15.008  1.00 36.00           C  
ATOM   4255  CB  ASN A 561     -16.141  22.938  14.008  1.00 36.00           C  
ATOM   4256  O   ASN A 561     -16.500  20.312  14.516  1.00 36.00           O  
ATOM   4257  CG  ASN A 561     -16.422  24.156  13.141  1.00 36.00           C  
ATOM   4258  ND2 ASN A 561     -15.398  24.656  12.461  1.00 36.00           N  
ATOM   4259  OD1 ASN A 561     -17.562  24.625  13.078  1.00 36.00           O  
ATOM   4260  N   ILE A 562     -18.328  20.266  15.602  1.00 40.03           N  
ATOM   4261  CA  ILE A 562     -18.469  18.906  15.102  1.00 40.03           C  
ATOM   4262  C   ILE A 562     -19.750  18.781  14.289  1.00 40.03           C  
ATOM   4263  CB  ILE A 562     -18.453  17.875  16.250  1.00 40.03           C  
ATOM   4264  O   ILE A 562     -20.844  18.688  14.859  1.00 40.03           O  
ATOM   4265  CG1 ILE A 562     -17.062  17.766  16.859  1.00 40.03           C  
ATOM   4266  CG2 ILE A 562     -18.953  16.516  15.766  1.00 40.03           C  
ATOM   4267  CD1 ILE A 562     -17.000  16.938  18.141  1.00 40.03           C  
ATOM   4268  N   ASP A 563     -20.203  19.906  13.625  1.00 32.38           N  
ATOM   4269  CA  ASP A 563     -21.250  20.031  12.625  1.00 32.38           C  
ATOM   4270  C   ASP A 563     -20.750  19.609  11.242  1.00 32.38           C  
ATOM   4271  CB  ASP A 563     -21.797  21.453  12.586  1.00 32.38           C  
ATOM   4272  O   ASP A 563     -21.547  19.406  10.328  1.00 32.38           O  
ATOM   4273  CG  ASP A 563     -22.828  21.734  13.656  1.00 32.38           C  
ATOM   4274  OD1 ASP A 563     -23.422  20.766  14.188  1.00 32.38           O  
ATOM   4275  OD2 ASP A 563     -23.047  22.922  13.977  1.00 32.38           O  
ATOM   4276  N   THR A 564     -19.875  18.484  11.031  1.00 36.50           N  
ATOM   4277  CA  THR A 564     -19.656  17.844   9.734  1.00 36.50           C  
ATOM   4278  C   THR A 564     -19.203  16.391   9.906  1.00 36.50           C  
ATOM   4279  CB  THR A 564     -18.594  18.625   8.906  1.00 36.50           C  
ATOM   4280  O   THR A 564     -18.922  15.703   8.922  1.00 36.50           O  
ATOM   4281  CG2 THR A 564     -19.250  19.734   8.094  1.00 36.50           C  
ATOM   4282  OG1 THR A 564     -17.641  19.188   9.797  1.00 36.50           O  
ATOM   4283  N   ILE A 565     -19.641  15.578  10.930  1.00 36.59           N  
ATOM   4284  CA  ILE A 565     -19.359  14.148  10.797  1.00 36.59           C  
ATOM   4285  C   ILE A 565     -20.656  13.359  10.875  1.00 36.59           C  
ATOM   4286  CB  ILE A 565     -18.375  13.664  11.883  1.00 36.59           C  
ATOM   4287  O   ILE A 565     -21.359  13.406  11.883  1.00 36.59           O  
ATOM   4288  CG1 ILE A 565     -17.047  14.422  11.781  1.00 36.59           C  
ATOM   4289  CG2 ILE A 565     -18.156  12.156  11.773  1.00 36.59           C  
ATOM   4290  CD1 ILE A 565     -16.062  14.117  12.906  1.00 36.59           C  
ATOM   4291  N   GLU A 566     -21.609  13.500   9.922  1.00 29.69           N  
ATOM   4292  CA  GLU A 566     -22.656  12.656   9.359  1.00 29.69           C  
ATOM   4293  C   GLU A 566     -22.266  11.180   9.438  1.00 29.69           C  
ATOM   4294  CB  GLU A 566     -22.938  13.047   7.910  1.00 29.69           C  
ATOM   4295  O   GLU A 566     -21.375  10.727   8.719  1.00 29.69           O  
ATOM   4296  CG  GLU A 566     -23.844  14.266   7.777  1.00 29.69           C  
ATOM   4297  CD  GLU A 566     -24.391  14.453   6.371  1.00 29.69           C  
ATOM   4298  OE1 GLU A 566     -25.203  15.383   6.156  1.00 29.69           O  
ATOM   4299  OE2 GLU A 566     -24.000  13.672   5.477  1.00 29.69           O  
ATOM   4300  N   SER A 567     -22.047  10.484  10.695  1.00 35.91           N  
ATOM   4301  CA  SER A 567     -22.094   9.031  10.586  1.00 35.91           C  
ATOM   4302  C   SER A 567     -22.625   8.398  11.867  1.00 35.91           C  
ATOM   4303  CB  SER A 567     -20.719   8.461  10.258  1.00 35.91           C  
ATOM   4304  O   SER A 567     -22.344   8.875  12.961  1.00 35.91           O  
ATOM   4305  OG  SER A 567     -19.953   8.305  11.438  1.00 35.91           O  
ATOM   4306  N   ASN A 568     -23.953   8.172  12.109  1.00 35.94           N  
ATOM   4307  CA  ASN A 568     -24.625   7.160  12.914  1.00 35.94           C  
ATOM   4308  C   ASN A 568     -23.656   6.426  13.828  1.00 35.94           C  
ATOM   4309  CB  ASN A 568     -25.375   6.164  12.023  1.00 35.94           C  
ATOM   4310  O   ASN A 568     -24.047   5.898  14.875  1.00 35.94           O  
ATOM   4311  CG  ASN A 568     -26.703   6.695  11.531  1.00 35.94           C  
ATOM   4312  ND2 ASN A 568     -27.234   6.078  10.492  1.00 35.94           N  
ATOM   4313  OD1 ASN A 568     -27.234   7.656  12.086  1.00 35.94           O  
ATOM   4314  N   TYR A 569     -22.266   6.527  13.797  1.00 38.34           N  
ATOM   4315  CA  TYR A 569     -21.188   5.805  14.469  1.00 38.34           C  
ATOM   4316  C   TYR A 569     -20.719   6.559  15.711  1.00 38.34           C  
ATOM   4317  CB  TYR A 569     -20.016   5.586  13.516  1.00 38.34           C  
ATOM   4318  O   TYR A 569     -20.453   5.953  16.750  1.00 38.34           O  
ATOM   4319  CG  TYR A 569     -18.953   4.656  14.062  1.00 38.34           C  
ATOM   4320  CD1 TYR A 569     -17.766   5.160  14.602  1.00 38.34           C  
ATOM   4321  CD2 TYR A 569     -19.141   3.279  14.047  1.00 38.34           C  
ATOM   4322  CE1 TYR A 569     -16.797   4.309  15.102  1.00 38.34           C  
ATOM   4323  CE2 TYR A 569     -18.172   2.418  14.547  1.00 38.34           C  
ATOM   4324  OH  TYR A 569     -16.031   2.094  15.570  1.00 38.34           O  
ATOM   4325  CZ  TYR A 569     -17.000   2.941  15.070  1.00 38.34           C  
ATOM   4326  N   LEU A 570     -20.859   7.945  15.852  1.00 38.56           N  
ATOM   4327  CA  LEU A 570     -20.438   8.758  16.984  1.00 38.56           C  
ATOM   4328  C   LEU A 570     -21.609   8.992  17.953  1.00 38.56           C  
ATOM   4329  CB  LEU A 570     -19.891  10.102  16.516  1.00 38.56           C  
ATOM   4330  O   LEU A 570     -21.391   9.195  19.141  1.00 38.56           O  
ATOM   4331  CG  LEU A 570     -18.484  10.078  15.914  1.00 38.56           C  
ATOM   4332  CD1 LEU A 570     -18.188  11.391  15.188  1.00 38.56           C  
ATOM   4333  CD2 LEU A 570     -17.438   9.828  17.000  1.00 38.56           C  
ATOM   4334  N   LYS A 571     -22.906   8.711  17.562  1.00 41.50           N  
ATOM   4335  CA  LYS A 571     -24.109   8.688  18.391  1.00 41.50           C  
ATOM   4336  C   LYS A 571     -24.156   7.438  19.266  1.00 41.50           C  
ATOM   4337  CB  LYS A 571     -25.375   8.758  17.516  1.00 41.50           C  
ATOM   4338  O   LYS A 571     -24.625   7.484  20.406  1.00 41.50           O  
ATOM   4339  CG  LYS A 571     -26.031  10.125  17.500  1.00 41.50           C  
ATOM   4340  CD  LYS A 571     -27.297  10.117  16.656  1.00 41.50           C  
ATOM   4341  CE  LYS A 571     -27.906  11.516  16.547  1.00 41.50           C  
ATOM   4342  NZ  LYS A 571     -29.188  11.500  15.773  1.00 41.50           N  
ATOM   4343  N   ASP A 572     -23.391   6.359  18.875  1.00 46.97           N  
ATOM   4344  CA  ASP A 572     -23.344   5.055  19.531  1.00 46.97           C  
ATOM   4345  C   ASP A 572     -22.188   4.980  20.516  1.00 46.97           C  
ATOM   4346  CB  ASP A 572     -23.234   3.934  18.500  1.00 46.97           C  
ATOM   4347  O   ASP A 572     -22.188   4.141  21.422  1.00 46.97           O  
ATOM   4348  CG  ASP A 572     -24.562   3.594  17.844  1.00 46.97           C  
ATOM   4349  OD1 ASP A 572     -25.625   3.934  18.422  1.00 46.97           O  
ATOM   4350  OD2 ASP A 572     -24.562   2.980  16.766  1.00 46.97           O  
ATOM   4351  N   ILE A 573     -21.109   5.887  20.469  1.00 50.38           N  
ATOM   4352  CA  ILE A 573     -19.875   5.965  21.250  1.00 50.38           C  
ATOM   4353  C   ILE A 573     -20.031   7.027  22.344  1.00 50.38           C  
ATOM   4354  CB  ILE A 573     -18.656   6.277  20.359  1.00 50.38           C  
ATOM   4355  O   ILE A 573     -19.141   7.184  23.188  1.00 50.38           O  
ATOM   4356  CG1 ILE A 573     -18.922   7.539  19.531  1.00 50.38           C  
ATOM   4357  CG2 ILE A 573     -18.328   5.082  19.453  1.00 50.38           C  
ATOM   4358  CD1 ILE A 573     -17.703   8.031  18.766  1.00 50.38           C  
ATOM   4359  N   SER A 574     -21.328   7.703  22.656  1.00 53.12           N  
ATOM   4360  CA  SER A 574     -21.531   8.852  23.531  1.00 53.12           C  
ATOM   4361  C   SER A 574     -21.703   8.422  24.984  1.00 53.12           C  
ATOM   4362  CB  SER A 574     -22.750   9.648  23.078  1.00 53.12           C  
ATOM   4363  O   SER A 574     -22.234   7.340  25.250  1.00 53.12           O  
ATOM   4364  OG  SER A 574     -23.906   8.820  23.000  1.00 53.12           O  
ATOM   4365  N   GLY A 575     -20.625   8.984  26.016  1.00 57.16           N  
ATOM   4366  CA  GLY A 575     -20.922   9.016  27.438  1.00 57.16           C  
ATOM   4367  C   GLY A 575     -20.125   8.016  28.250  1.00 57.16           C  
ATOM   4368  O   GLY A 575     -20.422   7.781  29.422  1.00 57.16           O  
ATOM   4369  N   ALA A 576     -19.000   7.281  27.516  1.00 66.19           N  
ATOM   4370  CA  ALA A 576     -18.188   6.344  28.281  1.00 66.19           C  
ATOM   4371  C   ALA A 576     -16.703   6.539  27.984  1.00 66.19           C  
ATOM   4372  CB  ALA A 576     -18.609   4.906  27.984  1.00 66.19           C  
ATOM   4373  O   ALA A 576     -16.344   6.961  26.891  1.00 66.19           O  
ATOM   4374  N   ALA A 577     -15.898   6.336  28.984  1.00 71.38           N  
ATOM   4375  CA  ALA A 577     -14.445   6.367  28.891  1.00 71.38           C  
ATOM   4376  C   ALA A 577     -13.930   5.203  28.031  1.00 71.38           C  
ATOM   4377  CB  ALA A 577     -13.812   6.328  30.266  1.00 71.38           C  
ATOM   4378  O   ALA A 577     -13.023   5.375  27.219  1.00 71.38           O  
ATOM   4379  N   ILE A 578     -14.539   4.043  28.031  1.00 77.19           N  
ATOM   4380  CA  ILE A 578     -14.273   2.875  27.203  1.00 77.19           C  
ATOM   4381  C   ILE A 578     -15.578   2.387  26.578  1.00 77.19           C  
ATOM   4382  CB  ILE A 578     -13.617   1.738  28.016  1.00 77.19           C  
ATOM   4383  O   ILE A 578     -16.547   2.119  27.281  1.00 77.19           O  
ATOM   4384  CG1 ILE A 578     -12.336   2.238  28.703  1.00 77.19           C  
ATOM   4385  CG2 ILE A 578     -13.328   0.528  27.125  1.00 77.19           C  
ATOM   4386  CD1 ILE A 578     -11.211   2.572  27.719  1.00 77.19           C  
ATOM   4387  N   VAL A 579     -15.570   2.256  25.234  1.00 75.62           N  
ATOM   4388  CA  VAL A 579     -16.734   1.752  24.516  1.00 75.62           C  
ATOM   4389  C   VAL A 579     -16.406   0.404  23.875  1.00 75.62           C  
ATOM   4390  CB  VAL A 579     -17.203   2.750  23.438  1.00 75.62           C  
ATOM   4391  O   VAL A 579     -15.414   0.279  23.141  1.00 75.62           O  
ATOM   4392  CG1 VAL A 579     -18.438   2.215  22.703  1.00 75.62           C  
ATOM   4393  CG2 VAL A 579     -17.500   4.113  24.062  1.00 75.62           C  
ATOM   4394  N   VAL A 580     -17.234  -0.590  24.188  1.00 77.94           N  
ATOM   4395  CA  VAL A 580     -17.031  -1.926  23.641  1.00 77.94           C  
ATOM   4396  C   VAL A 580     -18.297  -2.385  22.922  1.00 77.94           C  
ATOM   4397  CB  VAL A 580     -16.641  -2.939  24.734  1.00 77.94           C  
ATOM   4398  O   VAL A 580     -19.375  -2.400  23.516  1.00 77.94           O  
ATOM   4399  CG1 VAL A 580     -16.266  -4.285  24.109  1.00 77.94           C  
ATOM   4400  CG2 VAL A 580     -15.492  -2.395  25.578  1.00 77.94           C  
ATOM   4401  N   SER A 581     -18.141  -2.723  21.594  1.00 75.81           N  
ATOM   4402  CA  SER A 581     -19.281  -3.201  20.828  1.00 75.81           C  
ATOM   4403  C   SER A 581     -18.922  -4.414  19.984  1.00 75.81           C  
ATOM   4404  CB  SER A 581     -19.828  -2.090  19.938  1.00 75.81           C  
ATOM   4405  O   SER A 581     -17.781  -4.512  19.500  1.00 75.81           O  
ATOM   4406  OG  SER A 581     -18.906  -1.760  18.922  1.00 75.81           O  
ATOM   4407  N   SER A 582     -19.875  -5.426  19.844  1.00 74.81           N  
ATOM   4408  CA  SER A 582     -19.703  -6.586  18.984  1.00 74.81           C  
ATOM   4409  C   SER A 582     -18.375  -7.297  19.266  1.00 74.81           C  
ATOM   4410  CB  SER A 582     -19.766  -6.168  17.516  1.00 74.81           C  
ATOM   4411  O   SER A 582     -17.625  -7.613  18.344  1.00 74.81           O  
ATOM   4412  OG  SER A 582     -21.016  -5.609  17.188  1.00 74.81           O  
ATOM   4413  N   CYS A 583     -18.016  -7.496  20.547  1.00 74.44           N  
ATOM   4414  CA  CYS A 583     -16.828  -8.203  21.031  1.00 74.44           C  
ATOM   4415  C   CYS A 583     -17.219  -9.523  21.688  1.00 74.44           C  
ATOM   4416  CB  CYS A 583     -16.047  -7.336  22.031  1.00 74.44           C  
ATOM   4417  O   CYS A 583     -18.062  -9.547  22.594  1.00 74.44           O  
ATOM   4418  SG  CYS A 583     -14.422  -7.992  22.438  1.00 74.44           S  
ATOM   4419  N   LEU A 584     -16.703 -10.742  21.250  1.00 76.38           N  
ATOM   4420  CA  LEU A 584     -17.047 -12.078  21.734  1.00 76.38           C  
ATOM   4421  C   LEU A 584     -16.422 -12.344  23.094  1.00 76.38           C  
ATOM   4422  CB  LEU A 584     -16.578 -13.141  20.734  1.00 76.38           C  
ATOM   4423  O   LEU A 584     -16.984 -13.086  23.906  1.00 76.38           O  
ATOM   4424  CG  LEU A 584     -17.281 -13.148  19.375  1.00 76.38           C  
ATOM   4425  CD1 LEU A 584     -16.688 -14.227  18.469  1.00 76.38           C  
ATOM   4426  CD2 LEU A 584     -18.781 -13.375  19.547  1.00 76.38           C  
ATOM   4427  N   GLY A 585     -15.367 -11.609  23.562  1.00 76.44           N  
ATOM   4428  CA  GLY A 585     -14.672 -11.688  24.844  1.00 76.44           C  
ATOM   4429  C   GLY A 585     -13.945 -10.398  25.203  1.00 76.44           C  
ATOM   4430  O   GLY A 585     -13.133  -9.898  24.422  1.00 76.44           O  
ATOM   4431  N   PHE A 586     -14.328  -9.805  26.375  1.00 80.12           N  
ATOM   4432  CA  PHE A 586     -13.734  -8.562  26.844  1.00 80.12           C  
ATOM   4433  C   PHE A 586     -13.414  -8.641  28.328  1.00 80.12           C  
ATOM   4434  CB  PHE A 586     -14.672  -7.383  26.562  1.00 80.12           C  
ATOM   4435  O   PHE A 586     -14.273  -9.016  29.125  1.00 80.12           O  
ATOM   4436  CG  PHE A 586     -14.188  -6.078  27.125  1.00 80.12           C  
ATOM   4437  CD1 PHE A 586     -14.812  -5.512  28.234  1.00 80.12           C  
ATOM   4438  CD2 PHE A 586     -13.102  -5.414  26.562  1.00 80.12           C  
ATOM   4439  CE1 PHE A 586     -14.367  -4.305  28.766  1.00 80.12           C  
ATOM   4440  CE2 PHE A 586     -12.656  -4.207  27.094  1.00 80.12           C  
ATOM   4441  CZ  PHE A 586     -13.289  -3.654  28.188  1.00 80.12           C  
ATOM   4442  N   LYS A 587     -12.117  -8.336  28.703  1.00 78.88           N  
ATOM   4443  CA  LYS A 587     -11.680  -8.266  30.094  1.00 78.88           C  
ATOM   4444  C   LYS A 587     -10.914  -6.977  30.359  1.00 78.88           C  
ATOM   4445  CB  LYS A 587     -10.820  -9.477  30.438  1.00 78.88           C  
ATOM   4446  O   LYS A 587     -10.062  -6.578  29.562  1.00 78.88           O  
ATOM   4447  CG  LYS A 587     -10.406  -9.531  31.906  1.00 78.88           C  
ATOM   4448  CD  LYS A 587      -9.633 -10.805  32.219  1.00 78.88           C  
ATOM   4449  CE  LYS A 587      -9.172 -10.836  33.656  1.00 78.88           C  
ATOM   4450  NZ  LYS A 587      -8.398 -12.078  33.969  1.00 78.88           N  
ATOM   4451  N   ILE A 588     -11.281  -6.348  31.422  1.00 76.62           N  
ATOM   4452  CA  ILE A 588     -10.516  -5.180  31.844  1.00 76.62           C  
ATOM   4453  C   ILE A 588     -10.227  -5.270  33.344  1.00 76.62           C  
ATOM   4454  CB  ILE A 588     -11.258  -3.867  31.516  1.00 76.62           C  
ATOM   4455  O   ILE A 588     -11.117  -5.594  34.125  1.00 76.62           O  
ATOM   4456  CG1 ILE A 588     -10.414  -2.658  31.938  1.00 76.62           C  
ATOM   4457  CG2 ILE A 588     -12.625  -3.838  32.219  1.00 76.62           C  
ATOM   4458  CD1 ILE A 588     -10.938  -1.328  31.406  1.00 76.62           C  
ATOM   4459  N   ASP A 589      -8.961  -5.195  33.688  1.00 72.44           N  
ATOM   4460  CA  ASP A 589      -8.461  -5.090  35.062  1.00 72.44           C  
ATOM   4461  C   ASP A 589      -7.500  -3.910  35.188  1.00 72.44           C  
ATOM   4462  CB  ASP A 589      -7.762  -6.387  35.469  1.00 72.44           C  
ATOM   4463  O   ASP A 589      -6.320  -4.016  34.844  1.00 72.44           O  
ATOM   4464  CG  ASP A 589      -7.422  -6.430  36.938  1.00 72.44           C  
ATOM   4465  OD1 ASP A 589      -7.566  -5.395  37.625  1.00 72.44           O  
ATOM   4466  OD2 ASP A 589      -7.008  -7.504  37.438  1.00 72.44           O  
ATOM   4467  N   SER A 590      -8.133  -2.773  35.562  1.00 68.25           N  
ATOM   4468  CA  SER A 590      -7.371  -1.528  35.594  1.00 68.25           C  
ATOM   4469  C   SER A 590      -7.207  -1.021  37.031  1.00 68.25           C  
ATOM   4470  CB  SER A 590      -8.055  -0.459  34.750  1.00 68.25           C  
ATOM   4471  O   SER A 590      -8.188  -0.860  37.750  1.00 68.25           O  
ATOM   4472  OG  SER A 590      -7.242   0.696  34.656  1.00 68.25           O  
ATOM   4473  N   PRO A 591      -5.965  -0.786  37.562  1.00 59.97           N  
ATOM   4474  CA  PRO A 591      -5.625  -0.544  38.969  1.00 59.97           C  
ATOM   4475  C   PRO A 591      -5.793   0.919  39.375  1.00 59.97           C  
ATOM   4476  CB  PRO A 591      -4.160  -0.973  39.062  1.00 59.97           C  
ATOM   4477  O   PRO A 591      -5.977   1.220  40.562  1.00 59.97           O  
ATOM   4478  CG  PRO A 591      -3.639  -0.837  37.688  1.00 59.97           C  
ATOM   4479  CD  PRO A 591      -4.781  -1.027  36.719  1.00 59.97           C  
ATOM   4480  N   HIS A 592      -5.984   1.932  38.219  1.00 64.44           N  
ATOM   4481  CA  HIS A 592      -6.027   3.348  38.562  1.00 64.44           C  
ATOM   4482  C   HIS A 592      -6.906   4.125  37.594  1.00 64.44           C  
ATOM   4483  CB  HIS A 592      -4.617   3.939  38.594  1.00 64.44           C  
ATOM   4484  O   HIS A 592      -6.645   4.137  36.375  1.00 64.44           O  
ATOM   4485  CG  HIS A 592      -3.807   3.523  39.781  1.00 64.44           C  
ATOM   4486  CD2 HIS A 592      -4.137   2.783  40.844  1.00 64.44           C  
ATOM   4487  ND1 HIS A 592      -2.486   3.883  39.938  1.00 64.44           N  
ATOM   4488  CE1 HIS A 592      -2.037   3.377  41.062  1.00 64.44           C  
ATOM   4489  NE2 HIS A 592      -3.018   2.705  41.656  1.00 64.44           N  
ATOM   4490  N   ILE A 593      -8.133   4.652  37.969  1.00 65.62           N  
ATOM   4491  CA  ILE A 593      -9.023   5.562  37.250  1.00 65.62           C  
ATOM   4492  C   ILE A 593      -8.898   6.965  37.844  1.00 65.62           C  
ATOM   4493  CB  ILE A 593     -10.492   5.082  37.344  1.00 65.62           C  
ATOM   4494  O   ILE A 593      -9.055   7.156  39.062  1.00 65.62           O  
ATOM   4495  CG1 ILE A 593     -10.617   3.666  36.750  1.00 65.62           C  
ATOM   4496  CG2 ILE A 593     -11.414   6.055  36.594  1.00 65.62           C  
ATOM   4497  CD1 ILE A 593     -11.992   3.045  36.938  1.00 65.62           C  
ATOM   4498  N   PHE A 594      -8.625   7.914  37.156  1.00 66.00           N  
ATOM   4499  CA  PHE A 594      -8.359   9.258  37.625  1.00 66.00           C  
ATOM   4500  C   PHE A 594      -8.945  10.305  36.688  1.00 66.00           C  
ATOM   4501  CB  PHE A 594      -6.855   9.484  37.812  1.00 66.00           C  
ATOM   4502  O   PHE A 594      -8.766  10.219  35.469  1.00 66.00           O  
ATOM   4503  CG  PHE A 594      -6.508  10.789  38.469  1.00 66.00           C  
ATOM   4504  CD1 PHE A 594      -6.090  11.883  37.719  1.00 66.00           C  
ATOM   4505  CD2 PHE A 594      -6.598  10.914  39.844  1.00 66.00           C  
ATOM   4506  CE1 PHE A 594      -5.766  13.086  38.344  1.00 66.00           C  
ATOM   4507  CE2 PHE A 594      -6.277  12.117  40.469  1.00 66.00           C  
ATOM   4508  CZ  PHE A 594      -5.859  13.203  39.719  1.00 66.00           C  
ATOM   4509  N   LYS A 595      -9.836  11.297  37.250  1.00 67.88           N  
ATOM   4510  CA  LYS A 595     -10.328  12.453  36.531  1.00 67.88           C  
ATOM   4511  C   LYS A 595     -11.125  12.023  35.281  1.00 67.88           C  
ATOM   4512  CB  LYS A 595      -9.172  13.367  36.125  1.00 67.88           C  
ATOM   4513  O   LYS A 595     -10.883  12.516  34.188  1.00 67.88           O  
ATOM   4514  CG  LYS A 595      -8.508  14.086  37.281  1.00 67.88           C  
ATOM   4515  CD  LYS A 595      -7.477  15.094  36.781  1.00 67.88           C  
ATOM   4516  CE  LYS A 595      -6.848  15.852  37.938  1.00 67.88           C  
ATOM   4517  NZ  LYS A 595      -5.844  16.859  37.469  1.00 67.88           N  
ATOM   4518  N   ILE A 596     -12.055  10.898  35.438  1.00 68.44           N  
ATOM   4519  CA  ILE A 596     -12.984  10.422  34.406  1.00 68.44           C  
ATOM   4520  C   ILE A 596     -14.312  11.156  34.531  1.00 68.44           C  
ATOM   4521  CB  ILE A 596     -13.203   8.891  34.531  1.00 68.44           C  
ATOM   4522  O   ILE A 596     -15.031  10.984  35.531  1.00 68.44           O  
ATOM   4523  CG1 ILE A 596     -11.867   8.148  34.375  1.00 68.44           C  
ATOM   4524  CG2 ILE A 596     -14.203   8.414  33.469  1.00 68.44           C  
ATOM   4525  CD1 ILE A 596     -11.188   8.328  33.031  1.00 68.44           C  
ATOM   4526  N   ASN A 597     -14.523  12.164  33.719  1.00 65.56           N  
ATOM   4527  CA  ASN A 597     -15.750  12.945  33.719  1.00 65.56           C  
ATOM   4528  C   ASN A 597     -16.656  12.570  32.562  1.00 65.56           C  
ATOM   4529  CB  ASN A 597     -15.445  14.438  33.688  1.00 65.56           C  
ATOM   4530  O   ASN A 597     -16.797  13.328  31.594  1.00 65.56           O  
ATOM   4531  CG  ASN A 597     -14.734  14.914  34.938  1.00 65.56           C  
ATOM   4532  ND2 ASN A 597     -13.945  15.969  34.812  1.00 65.56           N  
ATOM   4533  OD1 ASN A 597     -14.898  14.336  36.031  1.00 65.56           O  
ATOM   4534  N   THR A 598     -17.312  11.312  32.594  1.00 61.12           N  
ATOM   4535  CA  THR A 598     -18.188  10.703  31.609  1.00 61.12           C  
ATOM   4536  C   THR A 598     -19.422  10.102  32.250  1.00 61.12           C  
ATOM   4537  CB  THR A 598     -17.453   9.617  30.797  1.00 61.12           C  
ATOM   4538  O   THR A 598     -19.484  10.000  33.500  1.00 61.12           O  
ATOM   4539  CG2 THR A 598     -16.203  10.188  30.125  1.00 61.12           C  
ATOM   4540  OG1 THR A 598     -17.062   8.555  31.672  1.00 61.12           O  
ATOM   4541  N   LEU A 599     -20.500   9.766  31.547  1.00 59.62           N  
ATOM   4542  CA  LEU A 599     -21.734   9.133  31.984  1.00 59.62           C  
ATOM   4543  C   LEU A 599     -21.484   7.703  32.438  1.00 59.62           C  
ATOM   4544  CB  LEU A 599     -22.766   9.133  30.844  1.00 59.62           C  
ATOM   4545  O   LEU A 599     -22.141   7.223  33.375  1.00 59.62           O  
ATOM   4546  CG  LEU A 599     -23.406  10.484  30.516  1.00 59.62           C  
ATOM   4547  CD1 LEU A 599     -24.234  10.375  29.234  1.00 59.62           C  
ATOM   4548  CD2 LEU A 599     -24.281  10.961  31.672  1.00 59.62           C  
ATOM   4549  N   SER A 600     -20.484   7.008  31.812  1.00 62.19           N  
ATOM   4550  CA  SER A 600     -20.047   5.664  32.188  1.00 62.19           C  
ATOM   4551  C   SER A 600     -18.562   5.480  31.922  1.00 62.19           C  
ATOM   4552  CB  SER A 600     -20.844   4.613  31.391  1.00 62.19           C  
ATOM   4553  O   SER A 600     -17.984   6.109  31.031  1.00 62.19           O  
ATOM   4554  OG  SER A 600     -20.672   4.789  30.000  1.00 62.19           O  
ATOM   4555  N   THR A 601     -17.953   4.754  32.906  1.00 67.00           N  
ATOM   4556  CA  THR A 601     -16.547   4.418  32.750  1.00 67.00           C  
ATOM   4557  C   THR A 601     -16.344   3.383  31.656  1.00 67.00           C  
ATOM   4558  CB  THR A 601     -15.961   3.889  34.062  1.00 67.00           C  
ATOM   4559  O   THR A 601     -15.469   3.537  30.797  1.00 67.00           O  
ATOM   4560  CG2 THR A 601     -14.453   3.652  33.969  1.00 67.00           C  
ATOM   4561  OG1 THR A 601     -16.203   4.844  35.125  1.00 67.00           O  
ATOM   4562  N   ILE A 602     -17.188   2.512  31.516  1.00 73.50           N  
ATOM   4563  CA  ILE A 602     -17.188   1.505  30.453  1.00 73.50           C  
ATOM   4564  C   ILE A 602     -18.609   1.354  29.891  1.00 73.50           C  
ATOM   4565  CB  ILE A 602     -16.672   0.144  30.969  1.00 73.50           C  
ATOM   4566  O   ILE A 602     -19.562   1.141  30.641  1.00 73.50           O  
ATOM   4567  CG1 ILE A 602     -15.250   0.292  31.531  1.00 73.50           C  
ATOM   4568  CG2 ILE A 602     -16.719  -0.908  29.859  1.00 73.50           C  
ATOM   4569  CD1 ILE A 602     -14.750  -0.935  32.281  1.00 73.50           C  
ATOM   4570  N   LYS A 603     -18.703   1.460  28.609  1.00 73.81           N  
ATOM   4571  CA  LYS A 603     -19.969   1.219  27.922  1.00 73.81           C  
ATOM   4572  C   LYS A 603     -19.891  -0.027  27.047  1.00 73.81           C  
ATOM   4573  CB  LYS A 603     -20.359   2.432  27.078  1.00 73.81           C  
ATOM   4574  O   LYS A 603     -19.094  -0.078  26.109  1.00 73.81           O  
ATOM   4575  CG  LYS A 603     -21.750   2.348  26.484  1.00 73.81           C  
ATOM   4576  CD  LYS A 603     -22.141   3.645  25.781  1.00 73.81           C  
ATOM   4577  CE  LYS A 603     -23.562   3.588  25.250  1.00 73.81           C  
ATOM   4578  NZ  LYS A 603     -23.969   4.871  24.594  1.00 73.81           N  
ATOM   4579  N   LEU A 604     -20.656  -1.058  27.484  1.00 71.88           N  
ATOM   4580  CA  LEU A 604     -20.750  -2.277  26.688  1.00 71.88           C  
ATOM   4581  C   LEU A 604     -21.953  -2.213  25.734  1.00 71.88           C  
ATOM   4582  CB  LEU A 604     -20.875  -3.502  27.594  1.00 71.88           C  
ATOM   4583  O   LEU A 604     -23.094  -2.023  26.172  1.00 71.88           O  
ATOM   4584  CG  LEU A 604     -19.750  -3.709  28.609  1.00 71.88           C  
ATOM   4585  CD1 LEU A 604     -20.094  -4.852  29.562  1.00 71.88           C  
ATOM   4586  CD2 LEU A 604     -18.438  -3.980  27.891  1.00 71.88           C  
ATOM   4587  N   MET A 605     -21.750  -2.238  24.453  1.00 71.00           N  
ATOM   4588  CA  MET A 605     -22.797  -2.102  23.453  1.00 71.00           C  
ATOM   4589  C   MET A 605     -23.172  -3.457  22.859  1.00 71.00           C  
ATOM   4590  CB  MET A 605     -22.375  -1.143  22.344  1.00 71.00           C  
ATOM   4591  O   MET A 605     -22.609  -4.484  23.250  1.00 71.00           O  
ATOM   4592  CG  MET A 605     -22.094   0.271  22.828  1.00 71.00           C  
ATOM   4593  SD  MET A 605     -21.844   1.454  21.438  1.00 71.00           S  
ATOM   4594  CE  MET A 605     -20.984   2.789  22.312  1.00 71.00           C  
ATOM   4595  N   ASN A 606     -24.203  -3.539  21.938  1.00 68.62           N  
ATOM   4596  CA  ASN A 606     -24.812  -4.766  21.438  1.00 68.62           C  
ATOM   4597  C   ASN A 606     -23.766  -5.746  20.938  1.00 68.62           C  
ATOM   4598  CB  ASN A 606     -25.828  -4.453  20.328  1.00 68.62           C  
ATOM   4599  O   ASN A 606     -22.734  -5.336  20.375  1.00 68.62           O  
ATOM   4600  CG  ASN A 606     -27.031  -3.705  20.844  1.00 68.62           C  
ATOM   4601  ND2 ASN A 606     -27.672  -2.926  19.984  1.00 68.62           N  
ATOM   4602  OD1 ASN A 606     -27.406  -3.826  22.016  1.00 68.62           O  
ATOM   4603  N   ASN A 607     -23.984  -7.109  21.266  1.00 71.69           N  
ATOM   4604  CA  ASN A 607     -23.219  -8.211  20.672  1.00 71.69           C  
ATOM   4605  C   ASN A 607     -21.828  -8.305  21.281  1.00 71.69           C  
ATOM   4606  CB  ASN A 607     -23.141  -8.055  19.156  1.00 71.69           C  
ATOM   4607  O   ASN A 607     -20.859  -8.609  20.562  1.00 71.69           O  
ATOM   4608  CG  ASN A 607     -24.500  -8.148  18.484  1.00 71.69           C  
ATOM   4609  ND2 ASN A 607     -24.719  -7.305  17.484  1.00 71.69           N  
ATOM   4610  OD1 ASN A 607     -25.344  -8.969  18.875  1.00 71.69           O  
ATOM   4611  N   THR A 608     -21.641  -7.773  22.547  1.00 71.12           N  
ATOM   4612  CA  THR A 608     -20.484  -7.980  23.391  1.00 71.12           C  
ATOM   4613  C   THR A 608     -20.719  -9.133  24.375  1.00 71.12           C  
ATOM   4614  CB  THR A 608     -20.125  -6.703  24.188  1.00 71.12           C  
ATOM   4615  O   THR A 608     -21.703  -9.125  25.125  1.00 71.12           O  
ATOM   4616  CG2 THR A 608     -18.859  -6.895  25.016  1.00 71.12           C  
ATOM   4617  OG1 THR A 608     -19.938  -5.621  23.266  1.00 71.12           O  
ATOM   4618  N   TYR A 609     -19.875 -10.148  24.344  1.00 74.31           N  
ATOM   4619  CA  TYR A 609     -20.094 -11.352  25.125  1.00 74.31           C  
ATOM   4620  C   TYR A 609     -18.891 -11.648  26.031  1.00 74.31           C  
ATOM   4621  CB  TYR A 609     -20.359 -12.555  24.219  1.00 74.31           C  
ATOM   4622  O   TYR A 609     -17.812 -11.102  25.812  1.00 74.31           O  
ATOM   4623  CG  TYR A 609     -21.500 -12.336  23.250  1.00 74.31           C  
ATOM   4624  CD1 TYR A 609     -22.828 -12.500  23.656  1.00 74.31           C  
ATOM   4625  CD2 TYR A 609     -21.250 -11.961  21.938  1.00 74.31           C  
ATOM   4626  CE1 TYR A 609     -23.875 -12.305  22.766  1.00 74.31           C  
ATOM   4627  CE2 TYR A 609     -22.297 -11.758  21.031  1.00 74.31           C  
ATOM   4628  OH  TYR A 609     -24.641 -11.734  20.578  1.00 74.31           O  
ATOM   4629  CZ  TYR A 609     -23.609 -11.930  21.453  1.00 74.31           C  
ATOM   4630  N   ASN A 610     -19.094 -12.531  27.203  1.00 75.62           N  
ATOM   4631  CA  ASN A 610     -18.016 -13.117  28.016  1.00 75.62           C  
ATOM   4632  C   ASN A 610     -17.047 -12.047  28.500  1.00 75.62           C  
ATOM   4633  CB  ASN A 610     -17.281 -14.195  27.219  1.00 75.62           C  
ATOM   4634  O   ASN A 610     -15.836 -12.203  28.359  1.00 75.62           O  
ATOM   4635  CG  ASN A 610     -18.172 -15.352  26.828  1.00 75.62           C  
ATOM   4636  ND2 ASN A 610     -17.984 -15.867  25.625  1.00 75.62           N  
ATOM   4637  OD1 ASN A 610     -19.031 -15.781  27.609  1.00 75.62           O  
ATOM   4638  N   TYR A 611     -17.531 -10.867  29.047  1.00 72.25           N  
ATOM   4639  CA  TYR A 611     -16.719  -9.750  29.547  1.00 72.25           C  
ATOM   4640  C   TYR A 611     -16.453  -9.898  31.031  1.00 72.25           C  
ATOM   4641  CB  TYR A 611     -17.438  -8.422  29.266  1.00 72.25           C  
ATOM   4642  O   TYR A 611     -17.266 -10.453  31.766  1.00 72.25           O  
ATOM   4643  CG  TYR A 611     -18.828  -8.352  29.828  1.00 72.25           C  
ATOM   4644  CD1 TYR A 611     -19.938  -8.688  29.047  1.00 72.25           C  
ATOM   4645  CD2 TYR A 611     -19.062  -7.957  31.141  1.00 72.25           C  
ATOM   4646  CE1 TYR A 611     -21.234  -8.625  29.562  1.00 72.25           C  
ATOM   4647  CE2 TYR A 611     -20.344  -7.891  31.672  1.00 72.25           C  
ATOM   4648  OH  TYR A 611     -22.703  -8.164  31.391  1.00 72.25           O  
ATOM   4649  CZ  TYR A 611     -21.422  -8.227  30.875  1.00 72.25           C  
ATOM   4650  N   GLU A 612     -15.234  -9.570  31.484  1.00 75.12           N  
ATOM   4651  CA  GLU A 612     -14.789  -9.469  32.875  1.00 75.12           C  
ATOM   4652  C   GLU A 612     -14.266  -8.070  33.188  1.00 75.12           C  
ATOM   4653  CB  GLU A 612     -13.719 -10.516  33.156  1.00 75.12           C  
ATOM   4654  O   GLU A 612     -13.352  -7.582  32.500  1.00 75.12           O  
ATOM   4655  CG  GLU A 612     -14.227 -11.945  33.125  1.00 75.12           C  
ATOM   4656  CD  GLU A 612     -13.148 -12.977  33.438  1.00 75.12           C  
ATOM   4657  OE1 GLU A 612     -13.422 -14.195  33.344  1.00 75.12           O  
ATOM   4658  OE2 GLU A 612     -12.023 -12.562  33.812  1.00 75.12           O  
ATOM   4659  N   ILE A 613     -14.938  -7.422  34.094  1.00 72.12           N  
ATOM   4660  CA  ILE A 613     -14.523  -6.086  34.500  1.00 72.12           C  
ATOM   4661  C   ILE A 613     -14.016  -6.121  35.969  1.00 72.12           C  
ATOM   4662  CB  ILE A 613     -15.680  -5.070  34.375  1.00 72.12           C  
ATOM   4663  O   ILE A 613     -14.750  -6.484  36.875  1.00 72.12           O  
ATOM   4664  CG1 ILE A 613     -16.188  -5.027  32.938  1.00 72.12           C  
ATOM   4665  CG2 ILE A 613     -15.242  -3.680  34.844  1.00 72.12           C  
ATOM   4666  CD1 ILE A 613     -17.438  -4.188  32.750  1.00 72.12           C  
ATOM   4667  N   GLY A 614     -12.688  -5.848  36.125  1.00 66.94           N  
ATOM   4668  CA  GLY A 614     -12.086  -5.988  37.438  1.00 66.94           C  
ATOM   4669  C   GLY A 614     -10.914  -5.047  37.656  1.00 66.94           C  
ATOM   4670  O   GLY A 614     -10.484  -4.355  36.719  1.00 66.94           O  
ATOM   4671  N   GLY A 615     -10.516  -4.746  39.031  1.00 61.66           N  
ATOM   4672  CA  GLY A 615      -9.328  -3.943  39.312  1.00 61.66           C  
ATOM   4673  C   GLY A 615      -9.656  -2.502  39.656  1.00 61.66           C  
ATOM   4674  O   GLY A 615      -8.781  -1.632  39.562  1.00 61.66           O  
ATOM   4675  N   PHE A 616     -11.102  -2.275  40.000  1.00 60.38           N  
ATOM   4676  CA  PHE A 616     -11.539  -0.951  40.438  1.00 60.38           C  
ATOM   4677  C   PHE A 616     -11.617  -0.866  41.969  1.00 60.38           C  
ATOM   4678  CB  PHE A 616     -12.906  -0.614  39.812  1.00 60.38           C  
ATOM   4679  O   PHE A 616     -11.953  -1.848  42.625  1.00 60.38           O  
ATOM   4680  CG  PHE A 616     -12.930  -0.681  38.312  1.00 60.38           C  
ATOM   4681  CD1 PHE A 616     -12.328   0.315  37.562  1.00 60.38           C  
ATOM   4682  CD2 PHE A 616     -13.547  -1.740  37.688  1.00 60.38           C  
ATOM   4683  CE1 PHE A 616     -12.352   0.255  36.156  1.00 60.38           C  
ATOM   4684  CE2 PHE A 616     -13.570  -1.807  36.281  1.00 60.38           C  
ATOM   4685  CZ  PHE A 616     -12.969  -0.807  35.531  1.00 60.38           C  
ATOM   4686  N   THR A 617     -10.945   0.166  42.781  1.00 54.22           N  
ATOM   4687  CA  THR A 617     -11.148   0.365  44.219  1.00 54.22           C  
ATOM   4688  C   THR A 617     -12.625   0.614  44.531  1.00 54.22           C  
ATOM   4689  CB  THR A 617     -10.305   1.541  44.750  1.00 54.22           C  
ATOM   4690  O   THR A 617     -13.367   1.078  43.656  1.00 54.22           O  
ATOM   4691  CG2 THR A 617      -8.812   1.283  44.562  1.00 54.22           C  
ATOM   4692  OG1 THR A 617     -10.672   2.734  44.062  1.00 54.22           O  
ATOM   4693  N   PRO A 618     -13.359  -0.100  45.594  1.00 41.62           N  
ATOM   4694  CA  PRO A 618     -14.734  -0.019  46.094  1.00 41.62           C  
ATOM   4695  C   PRO A 618     -15.258   1.415  46.156  1.00 41.62           C  
ATOM   4696  CB  PRO A 618     -14.641  -0.616  47.500  1.00 41.62           C  
ATOM   4697  O   PRO A 618     -16.438   1.650  45.906  1.00 41.62           O  
ATOM   4698  CG  PRO A 618     -13.328  -1.317  47.531  1.00 41.62           C  
ATOM   4699  CD  PRO A 618     -12.469  -0.772  46.438  1.00 41.62           C  
ATOM   4700  N   ASP A 619     -14.414   2.539  46.156  1.00 41.62           N  
ATOM   4701  CA  ASP A 619     -14.766   3.955  46.156  1.00 41.62           C  
ATOM   4702  C   ASP A 619     -14.836   4.516  44.750  1.00 41.62           C  
ATOM   4703  CB  ASP A 619     -13.758   4.754  47.000  1.00 41.62           C  
ATOM   4704  O   ASP A 619     -15.672   5.375  44.438  1.00 41.62           O  
ATOM   4705  CG  ASP A 619     -14.141   4.848  48.438  1.00 41.62           C  
ATOM   4706  OD1 ASP A 619     -15.273   4.453  48.812  1.00 41.62           O  
ATOM   4707  OD2 ASP A 619     -13.305   5.324  49.250  1.00 41.62           O  
ATOM   4708  N   GLU A 620     -14.289   3.826  43.656  1.00 45.84           N  
ATOM   4709  CA  GLU A 620     -14.180   4.102  42.219  1.00 45.84           C  
ATOM   4710  C   GLU A 620     -15.125   3.217  41.406  1.00 45.84           C  
ATOM   4711  CB  GLU A 620     -12.734   3.910  41.750  1.00 45.84           C  
ATOM   4712  O   GLU A 620     -15.594   3.613  40.344  1.00 45.84           O  
ATOM   4713  CG  GLU A 620     -11.789   5.020  42.188  1.00 45.84           C  
ATOM   4714  CD  GLU A 620     -10.367   4.820  41.688  1.00 45.84           C  
ATOM   4715  OE1 GLU A 620      -9.578   5.793  41.719  1.00 45.84           O  
ATOM   4716  OE2 GLU A 620     -10.031   3.680  41.312  1.00 45.84           O  
ATOM   4717  N   ALA A 621     -15.609   2.113  41.969  1.00 41.41           N  
ATOM   4718  CA  ALA A 621     -16.547   1.111  41.469  1.00 41.41           C  
ATOM   4719  C   ALA A 621     -17.984   1.554  41.688  1.00 41.41           C  
ATOM   4720  CB  ALA A 621     -16.297  -0.235  42.156  1.00 41.41           C  
ATOM   4721  O   ALA A 621     -18.875   1.232  40.906  1.00 41.41           O  
ATOM   4722  N   LEU A 622     -18.297   2.549  42.750  1.00 40.66           N  
ATOM   4723  CA  LEU A 622     -19.562   3.176  43.125  1.00 40.66           C  
ATOM   4724  C   LEU A 622     -19.797   4.445  42.312  1.00 40.66           C  
ATOM   4725  CB  LEU A 622     -19.578   3.500  44.625  1.00 40.66           C  
ATOM   4726  O   LEU A 622     -20.938   4.828  42.062  1.00 40.66           O  
ATOM   4727  CG  LEU A 622     -20.016   2.369  45.562  1.00 40.66           C  
ATOM   4728  CD1 LEU A 622     -19.297   2.486  46.906  1.00 40.66           C  
ATOM   4729  CD2 LEU A 622     -21.516   2.389  45.750  1.00 40.66           C  
ATOM   4730  N   LYS A 623     -18.859   4.969  41.469  1.00 43.72           N  
ATOM   4731  CA  LYS A 623     -18.828   6.199  40.688  1.00 43.72           C  
ATOM   4732  C   LYS A 623     -18.734   5.891  39.188  1.00 43.72           C  
ATOM   4733  CB  LYS A 623     -17.656   7.082  41.125  1.00 43.72           C  
ATOM   4734  O   LYS A 623     -19.281   6.633  38.375  1.00 43.72           O  
ATOM   4735  CG  LYS A 623     -18.062   8.273  41.969  1.00 43.72           C  
ATOM   4736  CD  LYS A 623     -16.859   9.125  42.344  1.00 43.72           C  
ATOM   4737  CE  LYS A 623     -17.250  10.250  43.312  1.00 43.72           C  
ATOM   4738  NZ  LYS A 623     -16.078  11.117  43.625  1.00 43.72           N  
ATOM   4739  N   TYR A 624     -18.734   4.582  38.625  1.00 49.31           N  
ATOM   4740  CA  TYR A 624     -18.438   4.535  37.219  1.00 49.31           C  
ATOM   4741  C   TYR A 624     -19.062   3.301  36.562  1.00 49.31           C  
ATOM   4742  CB  TYR A 624     -16.938   4.551  36.969  1.00 49.31           C  
ATOM   4743  O   TYR A 624     -18.828   2.176  37.000  1.00 49.31           O  
ATOM   4744  CG  TYR A 624     -16.250   5.824  37.406  1.00 49.31           C  
ATOM   4745  CD1 TYR A 624     -16.391   7.004  36.688  1.00 49.31           C  
ATOM   4746  CD2 TYR A 624     -15.484   5.848  38.562  1.00 49.31           C  
ATOM   4747  CE1 TYR A 624     -15.766   8.180  37.094  1.00 49.31           C  
ATOM   4748  CE2 TYR A 624     -14.859   7.016  38.969  1.00 49.31           C  
ATOM   4749  OH  TYR A 624     -14.383   9.336  38.656  1.00 49.31           O  
ATOM   4750  CZ  TYR A 624     -15.008   8.172  38.250  1.00 49.31           C  
ATOM   4751  N   ASN A 625     -20.391   3.354  36.250  1.00 55.19           N  
ATOM   4752  CA  ASN A 625     -21.562   2.785  35.625  1.00 55.19           C  
ATOM   4753  C   ASN A 625     -21.203   1.983  34.375  1.00 55.19           C  
ATOM   4754  CB  ASN A 625     -22.562   3.885  35.250  1.00 55.19           C  
ATOM   4755  O   ASN A 625     -20.469   2.477  33.500  1.00 55.19           O  
ATOM   4756  CG  ASN A 625     -23.312   4.410  36.469  1.00 55.19           C  
ATOM   4757  ND2 ASN A 625     -23.797   5.641  36.375  1.00 55.19           N  
ATOM   4758  OD1 ASN A 625     -23.438   3.717  37.500  1.00 55.19           O  
ATOM   4759  N   VAL A 626     -20.844   0.610  34.438  1.00 54.88           N  
ATOM   4760  CA  VAL A 626     -20.875  -0.257  33.281  1.00 54.88           C  
ATOM   4761  C   VAL A 626     -22.281  -0.272  32.688  1.00 54.88           C  
ATOM   4762  CB  VAL A 626     -20.422  -1.695  33.625  1.00 54.88           C  
ATOM   4763  O   VAL A 626     -23.250  -0.577  33.375  1.00 54.88           O  
ATOM   4764  CG1 VAL A 626     -20.453  -2.582  32.375  1.00 54.88           C  
ATOM   4765  CG2 VAL A 626     -19.031  -1.684  34.250  1.00 54.88           C  
ATOM   4766  N   TRP A 627     -22.578   0.355  31.500  1.00 53.53           N  
ATOM   4767  CA  TRP A 627     -23.859   0.404  30.812  1.00 53.53           C  
ATOM   4768  C   TRP A 627     -23.938  -0.667  29.734  1.00 53.53           C  
ATOM   4769  CB  TRP A 627     -24.094   1.787  30.203  1.00 53.53           C  
ATOM   4770  O   TRP A 627     -23.047  -0.779  28.891  1.00 53.53           O  
ATOM   4771  CG  TRP A 627     -24.703   2.783  31.141  1.00 53.53           C  
ATOM   4772  CD1 TRP A 627     -24.531   2.834  32.500  1.00 53.53           C  
ATOM   4773  CD2 TRP A 627     -25.562   3.867  30.797  1.00 53.53           C  
ATOM   4774  CE2 TRP A 627     -25.891   4.539  32.000  1.00 53.53           C  
ATOM   4775  CE3 TRP A 627     -26.094   4.340  29.594  1.00 53.53           C  
ATOM   4776  NE1 TRP A 627     -25.250   3.889  33.031  1.00 53.53           N  
ATOM   4777  CH2 TRP A 627     -27.234   6.094  30.828  1.00 53.53           C  
ATOM   4778  CZ2 TRP A 627     -26.734   5.656  32.031  1.00 53.53           C  
ATOM   4779  CZ3 TRP A 627     -26.938   5.453  29.625  1.00 53.53           C  
ATOM   4780  N   ASP A 628     -24.656  -1.709  29.969  1.00 51.50           N  
ATOM   4781  CA  ASP A 628     -24.906  -2.691  28.906  1.00 51.50           C  
ATOM   4782  C   ASP A 628     -26.125  -2.297  28.078  1.00 51.50           C  
ATOM   4783  CB  ASP A 628     -25.125  -4.082  29.516  1.00 51.50           C  
ATOM   4784  O   ASP A 628     -26.828  -1.334  28.391  1.00 51.50           O  
ATOM   4785  CG  ASP A 628     -26.406  -4.195  30.312  1.00 51.50           C  
ATOM   4786  OD1 ASP A 628     -27.266  -3.293  30.203  1.00 51.50           O  
ATOM   4787  OD2 ASP A 628     -26.578  -5.199  31.031  1.00 51.50           O  
ATOM   4788  N   ALA A 629     -26.312  -2.555  26.703  1.00 42.72           N  
ATOM   4789  CA  ALA A 629     -27.312  -2.297  25.656  1.00 42.72           C  
ATOM   4790  C   ALA A 629     -28.734  -2.457  26.203  1.00 42.72           C  
ATOM   4791  CB  ALA A 629     -27.094  -3.229  24.469  1.00 42.72           C  
ATOM   4792  O   ALA A 629     -29.688  -1.952  25.609  1.00 42.72           O  
ATOM   4793  N   ASN A 630     -28.953  -2.863  27.516  1.00 40.84           N  
ATOM   4794  CA  ASN A 630     -30.250  -3.029  28.172  1.00 40.84           C  
ATOM   4795  C   ASN A 630     -30.453  -2.025  29.297  1.00 40.84           C  
ATOM   4796  CB  ASN A 630     -30.406  -4.457  28.688  1.00 40.84           C  
ATOM   4797  O   ASN A 630     -31.469  -2.041  29.984  1.00 40.84           O  
ATOM   4798  CG  ASN A 630     -30.484  -5.484  27.578  1.00 40.84           C  
ATOM   4799  ND2 ASN A 630     -29.984  -6.684  27.844  1.00 40.84           N  
ATOM   4800  OD1 ASN A 630     -30.984  -5.195  26.484  1.00 40.84           O  
ATOM   4801  N   GLY A 631     -29.625  -0.902  29.328  1.00 38.09           N  
ATOM   4802  CA  GLY A 631     -29.922   0.166  30.266  1.00 38.09           C  
ATOM   4803  C   GLY A 631     -29.812  -0.271  31.719  1.00 38.09           C  
ATOM   4804  O   GLY A 631     -30.250   0.445  32.625  1.00 38.09           O  
ATOM   4805  N   LEU A 632     -29.141  -1.449  32.094  1.00 37.28           N  
ATOM   4806  CA  LEU A 632     -29.062  -1.870  33.469  1.00 37.28           C  
ATOM   4807  C   LEU A 632     -27.641  -1.695  34.031  1.00 37.28           C  
ATOM   4808  CB  LEU A 632     -29.500  -3.330  33.625  1.00 37.28           C  
ATOM   4809  O   LEU A 632     -26.672  -2.037  33.344  1.00 37.28           O  
ATOM   4810  CG  LEU A 632     -31.000  -3.590  33.594  1.00 37.28           C  
ATOM   4811  CD1 LEU A 632     -31.281  -5.027  33.188  1.00 37.28           C  
ATOM   4812  CD2 LEU A 632     -31.609  -3.297  34.969  1.00 37.28           C  
ATOM   4813  N   ALA A 633     -27.328  -0.583  34.812  1.00 38.88           N  
ATOM   4814  CA  ALA A 633     -26.234  -0.378  35.781  1.00 38.88           C  
ATOM   4815  C   ALA A 633     -25.938  -1.663  36.531  1.00 38.88           C  
ATOM   4816  CB  ALA A 633     -26.594   0.744  36.750  1.00 38.88           C  
ATOM   4817  O   ALA A 633     -26.828  -2.236  37.188  1.00 38.88           O  
ATOM   4818  N   THR A 634     -25.484  -2.828  35.844  1.00 38.75           N  
ATOM   4819  CA  THR A 634     -25.312  -3.994  36.719  1.00 38.75           C  
ATOM   4820  C   THR A 634     -24.172  -3.766  37.719  1.00 38.75           C  
ATOM   4821  CB  THR A 634     -25.016  -5.258  35.875  1.00 38.75           C  
ATOM   4822  O   THR A 634     -23.156  -3.178  37.375  1.00 38.75           O  
ATOM   4823  CG2 THR A 634     -26.156  -5.555  34.906  1.00 38.75           C  
ATOM   4824  OG1 THR A 634     -23.797  -5.062  35.125  1.00 38.75           O  
ATOM   4825  N   ASN A 635     -24.422  -3.236  38.906  1.00 35.94           N  
ATOM   4826  CA  ASN A 635     -23.734  -3.475  40.188  1.00 35.94           C  
ATOM   4827  C   ASN A 635     -23.156  -4.883  40.250  1.00 35.94           C  
ATOM   4828  CB  ASN A 635     -24.703  -3.238  41.344  1.00 35.94           C  
ATOM   4829  O   ASN A 635     -23.094  -5.480  41.344  1.00 35.94           O  
ATOM   4830  CG  ASN A 635     -24.812  -1.773  41.719  1.00 35.94           C  
ATOM   4831  ND2 ASN A 635     -25.844  -1.436  42.500  1.00 35.94           N  
ATOM   4832  OD1 ASN A 635     -23.984  -0.952  41.344  1.00 35.94           O  
ATOM   4833  N   ARG A 636     -22.578  -5.551  39.219  1.00 35.38           N  
ATOM   4834  CA  ARG A 636     -22.125  -6.914  39.469  1.00 35.38           C  
ATOM   4835  C   ARG A 636     -20.625  -7.043  39.312  1.00 35.38           C  
ATOM   4836  CB  ARG A 636     -22.859  -7.902  38.562  1.00 35.38           C  
ATOM   4837  O   ARG A 636     -20.125  -7.020  38.156  1.00 35.38           O  
ATOM   4838  CG  ARG A 636     -24.203  -8.352  39.094  1.00 35.38           C  
ATOM   4839  CD  ARG A 636     -24.750  -9.539  38.312  1.00 35.38           C  
ATOM   4840  NE  ARG A 636     -26.188  -9.695  38.500  1.00 35.38           N  
ATOM   4841  NH1 ARG A 636     -26.203 -11.984  38.188  1.00 35.38           N  
ATOM   4842  NH2 ARG A 636     -28.156 -10.875  38.594  1.00 35.38           N  
ATOM   4843  CZ  ARG A 636     -26.844 -10.852  38.438  1.00 35.38           C  
ATOM   4844  N   ILE A 637     -19.844  -6.191  40.031  1.00 32.88           N  
ATOM   4845  CA  ILE A 637     -18.453  -6.141  40.469  1.00 32.88           C  
ATOM   4846  C   ILE A 637     -18.156  -7.340  41.375  1.00 32.88           C  
ATOM   4847  CB  ILE A 637     -18.141  -4.824  41.219  1.00 32.88           C  
ATOM   4848  O   ILE A 637     -18.938  -7.660  42.281  1.00 32.88           O  
ATOM   4849  CG1 ILE A 637     -18.500  -3.617  40.344  1.00 32.88           C  
ATOM   4850  CG2 ILE A 637     -16.672  -4.773  41.625  1.00 32.88           C  
ATOM   4851  CD1 ILE A 637     -18.375  -2.275  41.062  1.00 32.88           C  
ATOM   4852  N   SER A 638     -17.906  -8.547  40.750  1.00 28.00           N  
ATOM   4853  CA  SER A 638     -17.016  -9.602  41.219  1.00 28.00           C  
ATOM   4854  C   SER A 638     -17.750 -10.922  41.406  1.00 28.00           C  
ATOM   4855  CB  SER A 638     -16.328  -9.203  42.531  1.00 28.00           C  
ATOM   4856  O   SER A 638     -18.828 -10.953  42.000  1.00 28.00           O  
ATOM   4857  OG  SER A 638     -16.375 -10.266  43.469  1.00 28.00           O  
ATOM   4858  N   GLY A 639     -17.938 -11.734  40.281  1.00 23.97           N  
ATOM   4859  CA  GLY A 639     -17.984 -13.148  40.594  1.00 23.97           C  
ATOM   4860  C   GLY A 639     -18.797 -13.961  39.594  1.00 23.97           C  
ATOM   4861  O   GLY A 639     -19.781 -13.461  39.031  1.00 23.97           O  
ATOM   4862  N   VAL A 640     -18.281 -14.375  38.406  1.00 25.91           N  
ATOM   4863  CA  VAL A 640     -18.562 -15.570  37.625  1.00 25.91           C  
ATOM   4864  C   VAL A 640     -20.047 -15.625  37.281  1.00 25.91           C  
ATOM   4865  CB  VAL A 640     -18.156 -16.859  38.375  1.00 25.91           C  
ATOM   4866  O   VAL A 640     -20.906 -15.539  38.156  1.00 25.91           O  
ATOM   4867  CG1 VAL A 640     -18.438 -18.094  37.531  1.00 25.91           C  
ATOM   4868  CG2 VAL A 640     -16.672 -16.797  38.781  1.00 25.91           C  
ATOM   4869  N   ILE A 641     -20.516 -15.125  36.062  1.00 27.09           N  
ATOM   4870  CA  ILE A 641     -21.844 -15.602  35.656  1.00 27.09           C  
ATOM   4871  C   ILE A 641     -21.812 -16.047  34.188  1.00 27.09           C  
ATOM   4872  CB  ILE A 641     -22.922 -14.508  35.875  1.00 27.09           C  
ATOM   4873  O   ILE A 641     -21.406 -15.289  33.312  1.00 27.09           O  
ATOM   4874  CG1 ILE A 641     -22.938 -14.055  37.344  1.00 27.09           C  
ATOM   4875  CG2 ILE A 641     -24.297 -15.023  35.438  1.00 27.09           C  
ATOM   4876  CD1 ILE A 641     -23.922 -12.930  37.625  1.00 27.09           C  
ATOM   4877  N   HIS A 642     -21.656 -17.375  33.812  1.00 25.31           N  
ATOM   4878  CA  HIS A 642     -22.234 -18.406  32.969  1.00 25.31           C  
ATOM   4879  C   HIS A 642     -23.422 -17.875  32.156  1.00 25.31           C  
ATOM   4880  CB  HIS A 642     -22.656 -19.609  33.781  1.00 25.31           C  
ATOM   4881  O   HIS A 642     -24.203 -17.078  32.688  1.00 25.31           O  
ATOM   4882  CG  HIS A 642     -21.547 -20.578  34.062  1.00 25.31           C  
ATOM   4883  CD2 HIS A 642     -20.828 -20.844  35.188  1.00 25.31           C  
ATOM   4884  ND1 HIS A 642     -21.031 -21.422  33.094  1.00 25.31           N  
ATOM   4885  CE1 HIS A 642     -20.062 -22.156  33.594  1.00 25.31           C  
ATOM   4886  NE2 HIS A 642     -19.922 -21.812  34.875  1.00 25.31           N  
ATOM   4887  N   PRO A 643     -23.422 -18.109  30.719  1.00 25.52           N  
ATOM   4888  CA  PRO A 643     -24.219 -17.656  29.562  1.00 25.52           C  
ATOM   4889  C   PRO A 643     -25.719 -17.938  29.734  1.00 25.52           C  
ATOM   4890  CB  PRO A 643     -23.641 -18.469  28.406  1.00 25.52           C  
ATOM   4891  O   PRO A 643     -26.094 -18.969  30.297  1.00 25.52           O  
ATOM   4892  CG  PRO A 643     -23.203 -19.750  29.016  1.00 25.52           C  
ATOM   4893  CD  PRO A 643     -23.422 -19.688  30.500  1.00 25.52           C  
ATOM   4894  N   ARG A 644     -26.547 -16.969  30.172  1.00 26.53           N  
ATOM   4895  CA  ARG A 644     -27.969 -17.219  29.969  1.00 26.53           C  
ATOM   4896  C   ARG A 644     -28.578 -16.188  29.016  1.00 26.53           C  
ATOM   4897  CB  ARG A 644     -28.734 -17.203  31.297  1.00 26.53           C  
ATOM   4898  O   ARG A 644     -28.438 -14.984  29.219  1.00 26.53           O  
ATOM   4899  CG  ARG A 644     -29.625 -18.406  31.500  1.00 26.53           C  
ATOM   4900  CD  ARG A 644     -30.375 -18.328  32.844  1.00 26.53           C  
ATOM   4901  NE  ARG A 644     -31.125 -19.547  33.094  1.00 26.53           N  
ATOM   4902  NH1 ARG A 644     -32.062 -18.781  35.062  1.00 26.53           N  
ATOM   4903  NH2 ARG A 644     -32.562 -20.891  34.281  1.00 26.53           N  
ATOM   4904  CZ  ARG A 644     -31.922 -19.734  34.156  1.00 26.53           C  
ATOM   4905  N   LEU A 645     -28.797 -16.469  27.641  1.00 25.45           N  
ATOM   4906  CA  LEU A 645     -29.922 -16.750  26.750  1.00 25.45           C  
ATOM   4907  C   LEU A 645     -30.641 -15.461  26.359  1.00 25.45           C  
ATOM   4908  CB  LEU A 645     -30.906 -17.719  27.422  1.00 25.45           C  
ATOM   4909  O   LEU A 645     -31.109 -14.711  27.219  1.00 25.45           O  
ATOM   4910  CG  LEU A 645     -30.562 -19.203  27.312  1.00 25.45           C  
ATOM   4911  CD1 LEU A 645     -31.203 -19.969  28.484  1.00 25.45           C  
ATOM   4912  CD2 LEU A 645     -31.031 -19.766  25.984  1.00 25.45           C  
ATOM   4913  N   VAL A 646     -30.281 -14.805  25.141  1.00 25.77           N  
ATOM   4914  CA  VAL A 646     -31.453 -14.477  24.312  1.00 25.77           C  
ATOM   4915  C   VAL A 646     -31.109 -14.680  22.844  1.00 25.77           C  
ATOM   4916  CB  VAL A 646     -31.922 -13.023  24.562  1.00 25.77           C  
ATOM   4917  O   VAL A 646     -30.125 -14.148  22.344  1.00 25.77           O  
ATOM   4918  CG1 VAL A 646     -33.250 -12.766  23.859  1.00 25.77           C  
ATOM   4919  CG2 VAL A 646     -32.062 -12.750  26.062  1.00 25.77           C  
ATOM   4920  N   ASN A 647     -31.188 -15.953  22.328  1.00 24.44           N  
ATOM   4921  CA  ASN A 647     -31.906 -16.531  21.203  1.00 24.44           C  
ATOM   4922  C   ASN A 647     -31.609 -15.758  19.906  1.00 24.44           C  
ATOM   4923  CB  ASN A 647     -33.406 -16.547  21.469  1.00 24.44           C  
ATOM   4924  O   ASN A 647     -31.922 -14.570  19.797  1.00 24.44           O  
ATOM   4925  CG  ASN A 647     -33.906 -17.938  21.859  1.00 24.44           C  
ATOM   4926  ND2 ASN A 647     -35.188 -18.016  22.234  1.00 24.44           N  
ATOM   4927  OD1 ASN A 647     -33.156 -18.906  21.797  1.00 24.44           O  
ATOM   4928  N   SER A 648     -30.531 -16.125  19.078  1.00 23.83           N  
ATOM   4929  CA  SER A 648     -30.781 -16.484  17.688  1.00 23.83           C  
ATOM   4930  C   SER A 648     -29.469 -16.766  16.953  1.00 23.83           C  
ATOM   4931  CB  SER A 648     -31.547 -15.375  16.984  1.00 23.83           C  
ATOM   4932  O   SER A 648     -28.469 -16.078  17.172  1.00 23.83           O  
ATOM   4933  OG  SER A 648     -30.766 -14.188  16.906  1.00 23.83           O  
ATOM   4934  N   GLN A 649     -28.969 -18.047  16.969  1.00 24.69           N  
ATOM   4935  CA  GLN A 649     -28.562 -18.984  15.922  1.00 24.69           C  
ATOM   4936  C   GLN A 649     -27.250 -18.562  15.281  1.00 24.69           C  
ATOM   4937  CB  GLN A 649     -29.656 -19.078  14.852  1.00 24.69           C
[truncated: 5,266 more chars]
