# Supplementary material for: Effect of Structural Trimming on the Therapeutic Efficacy of K2 Capsule Depolymerase’s Klebsiella pneumoniae Phage B1
Source: Antibiotics (Basel). 2026 Jul 17;15(7):698. doi: 10.3390/antibiotics15070698 (PMC13405766; doi:10.3390/antibiotics15070698)
Supplement: Supplementary file 1 [file antibiotics-15-00698-s001.zip › D6_C20_1a8d8_unrelaxed_rank_004_alphafold2_ptm_model_1_seed_000.pdb]

MODEL     1                                                                     
ATOM      1  N   MET A   1     -83.688 -62.125  37.031  1.00 52.56           N  
ATOM      2  CA  MET A   1     -82.562 -62.938  36.750  1.00 52.56           C  
ATOM      3  C   MET A   1     -81.938 -62.562  35.375  1.00 52.56           C  
ATOM      4  CB  MET A   1     -82.875 -64.438  36.750  1.00 52.56           C  
ATOM      5  O   MET A   1     -82.625 -62.594  34.375  1.00 52.56           O  
ATOM      6  CG  MET A   1     -81.688 -65.375  36.938  1.00 52.56           C  
ATOM      7  SD  MET A   1     -81.500 -65.875  38.688  1.00 52.56           S  
ATOM      8  CE  MET A   1     -82.625 -67.312  38.719  1.00 52.56           C  
ATOM      9  N   ALA A   2     -80.875 -61.688  35.344  1.00 70.31           N  
ATOM     10  CA  ALA A   2     -80.250 -61.188  34.125  1.00 70.31           C  
ATOM     11  C   ALA A   2     -79.625 -62.312  33.312  1.00 70.31           C  
ATOM     12  CB  ALA A   2     -79.250 -60.094  34.438  1.00 70.31           C  
ATOM     13  O   ALA A   2     -78.938 -63.125  33.875  1.00 70.31           O  
ATOM     14  N   LEU A   3     -80.250 -62.656  32.062  1.00 83.06           N  
ATOM     15  CA  LEU A   3     -79.812 -63.688  31.125  1.00 83.06           C  
ATOM     16  C   LEU A   3     -79.062 -63.094  29.969  1.00 83.06           C  
ATOM     17  CB  LEU A   3     -81.000 -64.500  30.609  1.00 83.06           C  
ATOM     18  O   LEU A   3     -79.375 -62.000  29.500  1.00 83.06           O  
ATOM     19  CG  LEU A   3     -81.812 -65.312  31.641  1.00 83.06           C  
ATOM     20  CD1 LEU A   3     -83.125 -65.750  31.062  1.00 83.06           C  
ATOM     21  CD2 LEU A   3     -81.000 -66.500  32.094  1.00 83.06           C  
ATOM     22  N   TYR A   4     -77.812 -63.688  29.672  1.00 86.88           N  
ATOM     23  CA  TYR A   4     -77.062 -63.375  28.438  1.00 86.88           C  
ATOM     24  C   TYR A   4     -77.500 -64.312  27.312  1.00 86.88           C  
ATOM     25  CB  TYR A   4     -75.562 -63.531  28.656  1.00 86.88           C  
ATOM     26  O   TYR A   4     -77.438 -65.562  27.438  1.00 86.88           O  
ATOM     27  CG  TYR A   4     -74.750 -63.094  27.453  1.00 86.88           C  
ATOM     28  CD1 TYR A   4     -74.438 -64.000  26.453  1.00 86.88           C  
ATOM     29  CD2 TYR A   4     -74.250 -61.812  27.328  1.00 86.88           C  
ATOM     30  CE1 TYR A   4     -73.688 -63.656  25.344  1.00 86.88           C  
ATOM     31  CE2 TYR A   4     -73.500 -61.406  26.219  1.00 86.88           C  
ATOM     32  OH  TYR A   4     -72.500 -61.969  24.141  1.00 86.88           O  
ATOM     33  CZ  TYR A   4     -73.250 -62.344  25.234  1.00 86.88           C  
ATOM     34  N   ARG A   5     -78.000 -63.625  26.094  1.00 91.62           N  
ATOM     35  CA  ARG A   5     -78.562 -64.438  25.031  1.00 91.62           C  
ATOM     36  C   ARG A   5     -78.062 -64.062  23.672  1.00 91.62           C  
ATOM     37  CB  ARG A   5     -80.125 -64.375  25.031  1.00 91.62           C  
ATOM     38  O   ARG A   5     -78.438 -64.562  22.641  1.00 91.62           O  
ATOM     39  CG  ARG A   5     -80.750 -64.875  26.297  1.00 91.62           C  
ATOM     40  CD  ARG A   5     -82.312 -64.750  26.234  1.00 91.62           C  
ATOM     41  NE  ARG A   5     -82.938 -65.188  27.484  1.00 91.62           N  
ATOM     42  NH1 ARG A   5     -83.688 -67.188  26.625  1.00 91.62           N  
ATOM     43  NH2 ARG A   5     -84.062 -66.625  28.812  1.00 91.62           N  
ATOM     44  CZ  ARG A   5     -83.562 -66.312  27.641  1.00 91.62           C  
ATOM     45  N   GLU A   6     -77.062 -63.219  23.672  1.00 89.94           N  
ATOM     46  CA  GLU A   6     -76.562 -62.719  22.391  1.00 89.94           C  
ATOM     47  C   GLU A   6     -75.812 -63.812  21.594  1.00 89.94           C  
ATOM     48  CB  GLU A   6     -75.625 -61.531  22.609  1.00 89.94           C  
ATOM     49  O   GLU A   6     -74.938 -64.500  22.109  1.00 89.94           O  
ATOM     50  CG  GLU A   6     -76.375 -60.219  22.922  1.00 89.94           C  
ATOM     51  CD  GLU A   6     -75.438 -59.000  22.859  1.00 89.94           C  
ATOM     52  OE1 GLU A   6     -75.938 -57.875  23.047  1.00 89.94           O  
ATOM     53  OE2 GLU A   6     -74.250 -59.188  22.609  1.00 89.94           O  
ATOM     54  N   GLY A   7     -76.250 -64.062  20.297  1.00 92.00           N  
ATOM     55  CA  GLY A   7     -75.688 -65.062  19.375  1.00 92.00           C  
ATOM     56  C   GLY A   7     -76.188 -66.438  19.609  1.00 92.00           C  
ATOM     57  O   GLY A   7     -77.188 -66.688  20.312  1.00 92.00           O  
ATOM     58  N   LYS A   8     -75.562 -67.375  18.969  1.00 94.81           N  
ATOM     59  CA  LYS A   8     -75.875 -68.750  19.094  1.00 94.81           C  
ATOM     60  C   LYS A   8     -74.688 -69.562  19.594  1.00 94.81           C  
ATOM     61  CB  LYS A   8     -76.375 -69.312  17.750  1.00 94.81           C  
ATOM     62  O   LYS A   8     -73.562 -69.125  19.453  1.00 94.81           O  
ATOM     63  CG  LYS A   8     -77.688 -68.688  17.250  1.00 94.81           C  
ATOM     64  CD  LYS A   8     -78.312 -69.562  16.188  1.00 94.81           C  
ATOM     65  CE  LYS A   8     -79.625 -68.938  15.656  1.00 94.81           C  
ATOM     66  NZ  LYS A   8     -80.812 -69.500  16.297  1.00 94.81           N  
ATOM     67  N   ALA A   9     -75.000 -70.750  20.203  1.00 94.75           N  
ATOM     68  CA  ALA A   9     -73.875 -71.500  20.719  1.00 94.75           C  
ATOM     69  C   ALA A   9     -74.062 -73.000  20.375  1.00 94.75           C  
ATOM     70  CB  ALA A   9     -73.750 -71.312  22.234  1.00 94.75           C  
ATOM     71  O   ALA A   9     -75.188 -73.500  20.281  1.00 94.75           O  
ATOM     72  N   ALA A  10     -73.000 -73.625  20.078  1.00 93.31           N  
ATOM     73  CA  ALA A  10     -72.875 -75.062  19.875  1.00 93.31           C  
ATOM     74  C   ALA A  10     -71.875 -75.688  20.859  1.00 93.31           C  
ATOM     75  CB  ALA A  10     -72.438 -75.375  18.438  1.00 93.31           C  
ATOM     76  O   ALA A  10     -70.938 -75.062  21.281  1.00 93.31           O  
ATOM     77  N   MET A  11     -72.188 -77.000  21.266  1.00 93.06           N  
ATOM     78  CA  MET A  11     -71.312 -77.688  22.203  1.00 93.06           C  
ATOM     79  C   MET A  11     -70.812 -79.000  21.641  1.00 93.06           C  
ATOM     80  CB  MET A  11     -72.000 -77.875  23.547  1.00 93.06           C  
ATOM     81  O   MET A  11     -71.625 -79.812  21.156  1.00 93.06           O  
ATOM     82  CG  MET A  11     -71.062 -78.500  24.609  1.00 93.06           C  
ATOM     83  SD  MET A  11     -71.875 -78.562  26.266  1.00 93.06           S  
ATOM     84  CE  MET A  11     -73.312 -79.625  25.891  1.00 93.06           C  
ATOM     85  N   ALA A  12     -69.438 -79.125  21.578  1.00 90.31           N  
ATOM     86  CA  ALA A  12     -68.875 -80.375  21.125  1.00 90.31           C  
ATOM     87  C   ALA A  12     -68.750 -81.375  22.281  1.00 90.31           C  
ATOM     88  CB  ALA A  12     -67.500 -80.125  20.531  1.00 90.31           C  
ATOM     89  O   ALA A  12     -68.812 -81.000  23.453  1.00 90.31           O  
ATOM     90  N   ALA A  13     -68.500 -82.688  21.953  1.00 87.00           N  
ATOM     91  CA  ALA A  13     -68.438 -83.812  22.922  1.00 87.00           C  
ATOM     92  C   ALA A  13     -67.375 -83.562  23.953  1.00 87.00           C  
ATOM     93  CB  ALA A  13     -68.250 -85.125  22.203  1.00 87.00           C  
ATOM     94  O   ALA A  13     -67.500 -84.062  25.094  1.00 87.00           O  
ATOM     95  N   ASP A  14     -66.375 -82.750  23.625  1.00 87.44           N  
ATOM     96  CA  ASP A  14     -65.188 -82.500  24.500  1.00 87.44           C  
ATOM     97  C   ASP A  14     -65.438 -81.312  25.422  1.00 87.44           C  
ATOM     98  CB  ASP A  14     -63.906 -82.312  23.672  1.00 87.44           C  
ATOM     99  O   ASP A  14     -64.562 -81.000  26.234  1.00 87.44           O  
ATOM    100  CG  ASP A  14     -63.938 -81.062  22.828  1.00 87.44           C  
ATOM    101  OD1 ASP A  14     -65.000 -80.438  22.734  1.00 87.44           O  
ATOM    102  OD2 ASP A  14     -62.875 -80.750  22.234  1.00 87.44           O  
ATOM    103  N   GLY A  15     -66.688 -80.688  25.359  1.00 87.38           N  
ATOM    104  CA  GLY A  15     -67.000 -79.625  26.312  1.00 87.38           C  
ATOM    105  C   GLY A  15     -66.625 -78.250  25.797  1.00 87.38           C  
ATOM    106  O   GLY A  15     -66.750 -77.250  26.516  1.00 87.38           O  
ATOM    107  N   THR A  16     -66.188 -78.188  24.469  1.00 93.06           N  
ATOM    108  CA  THR A  16     -65.938 -76.875  23.828  1.00 93.06           C  
ATOM    109  C   THR A  16     -67.250 -76.312  23.297  1.00 93.06           C  
ATOM    110  CB  THR A  16     -64.938 -77.062  22.688  1.00 93.06           C  
ATOM    111  O   THR A  16     -67.938 -76.938  22.484  1.00 93.06           O  
ATOM    112  CG2 THR A  16     -64.625 -75.688  22.062  1.00 93.06           C  
ATOM    113  OG1 THR A  16     -63.719 -77.625  23.203  1.00 93.06           O  
ATOM    114  N   VAL A  17     -67.562 -75.062  23.859  1.00 93.88           N  
ATOM    115  CA  VAL A  17     -68.750 -74.375  23.375  1.00 93.88           C  
ATOM    116  C   VAL A  17     -68.312 -73.250  22.391  1.00 93.88           C  
ATOM    117  CB  VAL A  17     -69.500 -73.750  24.547  1.00 93.88           C  
ATOM    118  O   VAL A  17     -67.438 -72.438  22.703  1.00 93.88           O  
ATOM    119  CG1 VAL A  17     -70.750 -73.000  24.031  1.00 93.88           C  
ATOM    120  CG2 VAL A  17     -69.875 -74.812  25.578  1.00 93.88           C  
ATOM    121  N   THR A  18     -68.812 -73.438  21.219  1.00 95.00           N  
ATOM    122  CA  THR A  18     -68.500 -72.438  20.156  1.00 95.00           C  
ATOM    123  C   THR A  18     -69.688 -71.500  19.875  1.00 95.00           C  
ATOM    124  CB  THR A  18     -68.125 -73.188  18.844  1.00 95.00           C  
ATOM    125  O   THR A  18     -70.812 -72.000  19.672  1.00 95.00           O  
ATOM    126  CG2 THR A  18     -67.562 -72.250  17.812  1.00 95.00           C  
ATOM    127  OG1 THR A  18     -67.125 -74.188  19.141  1.00 95.00           O  
ATOM    128  N   GLY A  19     -69.375 -70.188  20.016  1.00 94.31           N  
ATOM    129  CA  GLY A  19     -70.438 -69.250  19.766  1.00 94.31           C  
ATOM    130  C   GLY A  19     -70.312 -68.562  18.422  1.00 94.31           C  
ATOM    131  O   GLY A  19     -69.250 -68.500  17.844  1.00 94.31           O  
ATOM    132  N   THR A  20     -71.438 -68.250  17.750  1.00 93.19           N  
ATOM    133  CA  THR A  20     -71.562 -67.438  16.578  1.00 93.19           C  
ATOM    134  C   THR A  20     -72.312 -66.125  16.922  1.00 93.19           C  
ATOM    135  CB  THR A  20     -72.312 -68.125  15.453  1.00 93.19           C  
ATOM    136  O   THR A  20     -73.375 -66.125  17.500  1.00 93.19           O  
ATOM    137  CG2 THR A  20     -72.250 -67.375  14.133  1.00 93.19           C  
ATOM    138  OG1 THR A  20     -71.750 -69.438  15.297  1.00 93.19           O  
ATOM    139  N   GLY A  21     -71.625 -65.062  16.719  1.00 90.25           N  
ATOM    140  CA  GLY A  21     -72.250 -63.750  17.000  1.00 90.25           C  
ATOM    141  C   GLY A  21     -72.250 -63.406  18.484  1.00 90.25           C  
ATOM    142  O   GLY A  21     -73.062 -62.625  18.938  1.00 90.25           O  
ATOM    143  N   THR A  22     -71.312 -64.188  19.234  1.00 92.44           N  
ATOM    144  CA  THR A  22     -71.250 -63.969  20.672  1.00 92.44           C  
ATOM    145  C   THR A  22     -70.062 -63.062  21.016  1.00 92.44           C  
ATOM    146  CB  THR A  22     -71.125 -65.312  21.453  1.00 92.44           C  
ATOM    147  O   THR A  22     -69.125 -62.938  20.219  1.00 92.44           O  
ATOM    148  CG2 THR A  22     -72.312 -66.188  21.172  1.00 92.44           C  
ATOM    149  OG1 THR A  22     -69.938 -65.938  21.047  1.00 92.44           O  
ATOM    150  N   LYS A  23     -70.125 -62.312  22.125  1.00 90.94           N  
ATOM    151  CA  LYS A  23     -69.062 -61.469  22.719  1.00 90.94           C  
ATOM    152  C   LYS A  23     -68.875 -61.844  24.172  1.00 90.94           C  
ATOM    153  CB  LYS A  23     -69.438 -60.000  22.594  1.00 90.94           C  
ATOM    154  O   LYS A  23     -69.062 -61.031  25.062  1.00 90.94           O  
ATOM    155  CG  LYS A  23     -69.500 -59.500  21.156  1.00 90.94           C  
ATOM    156  CD  LYS A  23     -69.688 -57.969  21.109  1.00 90.94           C  
ATOM    157  CE  LYS A  23     -69.750 -57.469  19.688  1.00 90.94           C  
ATOM    158  NZ  LYS A  23     -69.938 -55.969  19.625  1.00 90.94           N  
ATOM    159  N   TRP A  24     -68.438 -63.094  24.438  1.00 91.31           N  
ATOM    160  CA  TRP A  24     -68.438 -63.656  25.781  1.00 91.31           C  
ATOM    161  C   TRP A  24     -67.312 -63.031  26.609  1.00 91.31           C  
ATOM    162  CB  TRP A  24     -68.250 -65.188  25.734  1.00 91.31           C  
ATOM    163  O   TRP A  24     -67.375 -62.938  27.828  1.00 91.31           O  
ATOM    164  CG  TRP A  24     -69.438 -65.875  25.203  1.00 91.31           C  
ATOM    165  CD1 TRP A  24     -70.750 -65.500  25.250  1.00 91.31           C  
ATOM    166  CD2 TRP A  24     -69.438 -67.188  24.547  1.00 91.31           C  
ATOM    167  CE2 TRP A  24     -70.812 -67.500  24.219  1.00 91.31           C  
ATOM    168  CE3 TRP A  24     -68.438 -68.125  24.203  1.00 91.31           C  
ATOM    169  NE1 TRP A  24     -71.562 -66.438  24.656  1.00 91.31           N  
ATOM    170  CH2 TRP A  24     -70.188 -69.562  23.234  1.00 91.31           C  
ATOM    171  CZ2 TRP A  24     -71.188 -68.625  23.562  1.00 91.31           C  
ATOM    172  CZ3 TRP A  24     -68.812 -69.250  23.547  1.00 91.31           C  
ATOM    173  N   GLN A  25     -66.312 -62.531  25.969  1.00 86.94           N  
ATOM    174  CA  GLN A  25     -65.125 -62.000  26.688  1.00 86.94           C  
ATOM    175  C   GLN A  25     -65.312 -60.500  26.969  1.00 86.94           C  
ATOM    176  CB  GLN A  25     -63.875 -62.219  25.875  1.00 86.94           C  
ATOM    177  O   GLN A  25     -64.562 -59.906  27.719  1.00 86.94           O  
ATOM    178  CG  GLN A  25     -62.594 -62.219  26.719  1.00 86.94           C  
ATOM    179  CD  GLN A  25     -61.344 -62.406  25.891  1.00 86.94           C  
ATOM    180  NE2 GLN A  25     -60.250 -61.781  26.297  1.00 86.94           N  
ATOM    181  OE1 GLN A  25     -61.344 -63.125  24.875  1.00 86.94           O  
ATOM    182  N   SER A  26     -66.438 -59.969  26.422  1.00 80.94           N  
ATOM    183  CA  SER A  26     -66.688 -58.562  26.688  1.00 80.94           C  
ATOM    184  C   SER A  26     -66.938 -58.312  28.172  1.00 80.94           C  
ATOM    185  CB  SER A  26     -67.938 -58.094  25.891  1.00 80.94           C  
ATOM    186  O   SER A  26     -67.562 -59.125  28.859  1.00 80.94           O  
ATOM    187  OG  SER A  26     -68.312 -56.781  26.250  1.00 80.94           O  
ATOM    188  N   SER A  27     -66.250 -57.344  28.688  1.00 68.06           N  
ATOM    189  CA  SER A  27     -66.312 -56.969  30.094  1.00 68.06           C  
ATOM    190  C   SER A  27     -67.750 -56.625  30.531  1.00 68.06           C  
ATOM    191  CB  SER A  27     -65.438 -55.750  30.359  1.00 68.06           C  
ATOM    192  O   SER A  27     -68.062 -56.844  31.703  1.00 68.06           O  
ATOM    193  OG  SER A  27     -64.125 -55.969  29.859  1.00 68.06           O  
ATOM    194  N   LEU A  28     -68.688 -56.438  29.641  1.00 69.12           N  
ATOM    195  CA  LEU A  28     -70.062 -56.062  29.922  1.00 69.12           C  
ATOM    196  C   LEU A  28     -70.938 -57.281  29.891  1.00 69.12           C  
ATOM    197  CB  LEU A  28     -70.562 -55.031  28.922  1.00 69.12           C  
ATOM    198  O   LEU A  28     -72.125 -57.188  30.281  1.00 69.12           O  
ATOM    199  CG  LEU A  28     -69.938 -53.625  29.047  1.00 69.12           C  
ATOM    200  CD1 LEU A  28     -70.375 -52.750  27.859  1.00 69.12           C  
ATOM    201  CD2 LEU A  28     -70.375 -52.969  30.359  1.00 69.12           C  
ATOM    202  N   SER A  29     -70.438 -58.500  29.375  1.00 74.88           N  
ATOM    203  CA  SER A  29     -71.250 -59.719  29.281  1.00 74.88           C  
ATOM    204  C   SER A  29     -71.438 -60.375  30.641  1.00 74.88           C  
ATOM    205  CB  SER A  29     -70.562 -60.719  28.312  1.00 74.88           C  
ATOM    206  O   SER A  29     -72.375 -61.125  30.859  1.00 74.88           O  
ATOM    207  OG  SER A  29     -69.375 -61.188  28.844  1.00 74.88           O  
ATOM    208  N   LEU A  30     -70.625 -60.031  31.719  1.00 75.44           N  
ATOM    209  CA  LEU A  30     -70.625 -60.500  33.094  1.00 75.44           C  
ATOM    210  C   LEU A  30     -70.562 -62.031  33.156  1.00 75.44           C  
ATOM    211  CB  LEU A  30     -71.875 -60.000  33.844  1.00 75.44           C  
ATOM    212  O   LEU A  30     -70.938 -62.625  34.188  1.00 75.44           O  
ATOM    213  CG  LEU A  30     -71.938 -58.500  34.031  1.00 75.44           C  
ATOM    214  CD1 LEU A  30     -73.312 -58.125  34.656  1.00 75.44           C  
ATOM    215  CD2 LEU A  30     -70.812 -57.969  34.875  1.00 75.44           C  
ATOM    216  N   ILE A  31     -70.188 -62.750  32.062  1.00 84.62           N  
ATOM    217  CA  ILE A  31     -70.062 -64.188  32.031  1.00 84.62           C  
ATOM    218  C   ILE A  31     -68.688 -64.562  32.688  1.00 84.62           C  
ATOM    219  CB  ILE A  31     -70.062 -64.688  30.562  1.00 84.62           C  
ATOM    220  O   ILE A  31     -67.688 -64.000  32.375  1.00 84.62           O  
ATOM    221  CG1 ILE A  31     -71.375 -64.312  29.891  1.00 84.62           C  
ATOM    222  CG2 ILE A  31     -69.875 -66.250  30.531  1.00 84.62           C  
ATOM    223  CD1 ILE A  31     -71.438 -64.562  28.391  1.00 84.62           C  
ATOM    224  N   ARG A  32     -68.625 -65.500  33.656  1.00 81.88           N  
ATOM    225  CA  ARG A  32     -67.500 -65.875  34.406  1.00 81.88           C  
ATOM    226  C   ARG A  32     -67.438 -67.375  34.594  1.00 81.88           C  
ATOM    227  CB  ARG A  32     -67.500 -65.188  35.781  1.00 81.88           C  
ATOM    228  O   ARG A  32     -68.438 -68.062  34.406  1.00 81.88           O  
ATOM    229  CG  ARG A  32     -68.688 -65.500  36.625  1.00 81.88           C  
ATOM    230  CD  ARG A  32     -68.750 -64.625  37.875  1.00 81.88           C  
ATOM    231  NE  ARG A  32     -69.875 -64.938  38.719  1.00 81.88           N  
ATOM    232  NH1 ARG A  32     -71.250 -63.250  37.969  1.00 81.88           N  
ATOM    233  NH2 ARG A  32     -72.000 -64.688  39.562  1.00 81.88           N  
ATOM    234  CZ  ARG A  32     -71.062 -64.312  38.750  1.00 81.88           C  
ATOM    235  N   PRO A  33     -66.125 -68.000  34.938  1.00 84.50           N  
ATOM    236  CA  PRO A  33     -66.062 -69.375  35.312  1.00 84.50           C  
ATOM    237  C   PRO A  33     -67.062 -69.750  36.469  1.00 84.50           C  
ATOM    238  CB  PRO A  33     -64.625 -69.562  35.781  1.00 84.50           C  
ATOM    239  O   PRO A  33     -67.125 -69.000  37.438  1.00 84.50           O  
ATOM    240  CG  PRO A  33     -63.844 -68.562  35.031  1.00 84.50           C  
ATOM    241  CD  PRO A  33     -64.688 -67.312  34.875  1.00 84.50           C  
ATOM    242  N   GLY A  34     -68.000 -70.688  36.219  1.00 83.00           N  
ATOM    243  CA  GLY A  34     -69.000 -71.062  37.188  1.00 83.00           C  
ATOM    244  C   GLY A  34     -70.438 -70.750  36.781  1.00 83.00           C  
ATOM    245  O   GLY A  34     -71.375 -71.250  37.375  1.00 83.00           O  
ATOM    246  N   ALA A  35     -70.562 -69.812  35.719  1.00 85.69           N  
ATOM    247  CA  ALA A  35     -71.875 -69.500  35.156  1.00 85.69           C  
ATOM    248  C   ALA A  35     -72.438 -70.750  34.438  1.00 85.69           C  
ATOM    249  CB  ALA A  35     -71.750 -68.312  34.188  1.00 85.69           C  
ATOM    250  O   ALA A  35     -71.750 -71.562  33.906  1.00 85.69           O  
ATOM    251  N   THR A  36     -73.750 -70.812  34.562  1.00 89.06           N  
ATOM    252  CA  THR A  36     -74.438 -71.938  33.938  1.00 89.06           C  
ATOM    253  C   THR A  36     -75.000 -71.562  32.562  1.00 89.06           C  
ATOM    254  CB  THR A  36     -75.625 -72.438  34.812  1.00 89.06           C  
ATOM    255  O   THR A  36     -75.625 -70.562  32.406  1.00 89.06           O  
ATOM    256  CG2 THR A  36     -76.312 -73.688  34.188  1.00 89.06           C  
ATOM    257  OG1 THR A  36     -75.125 -72.812  36.125  1.00 89.06           O  
ATOM    258  N   ILE A  37     -74.500 -72.312  31.500  1.00 90.75           N  
ATOM    259  CA  ILE A  37     -75.000 -72.125  30.172  1.00 90.75           C  
ATOM    260  C   ILE A  37     -76.125 -73.188  29.875  1.00 90.75           C  
ATOM    261  CB  ILE A  37     -73.938 -72.188  29.094  1.00 90.75           C  
ATOM    262  O   ILE A  37     -75.938 -74.375  30.188  1.00 90.75           O  
ATOM    263  CG1 ILE A  37     -74.500 -71.875  27.703  1.00 90.75           C  
ATOM    264  CG2 ILE A  37     -73.250 -73.562  29.125  1.00 90.75           C  
ATOM    265  CD1 ILE A  37     -73.438 -71.625  26.641  1.00 90.75           C  
ATOM    266  N   MET A  38     -77.312 -72.625  29.422  1.00 91.69           N  
ATOM    267  CA  MET A  38     -78.438 -73.500  29.047  1.00 91.69           C  
ATOM    268  C   MET A  38     -78.688 -73.438  27.531  1.00 91.69           C  
ATOM    269  CB  MET A  38     -79.688 -73.062  29.781  1.00 91.69           C  
ATOM    270  O   MET A  38     -78.812 -72.375  26.953  1.00 91.69           O  
ATOM    271  CG  MET A  38     -79.625 -73.188  31.281  1.00 91.69           C  
ATOM    272  SD  MET A  38     -81.188 -72.688  32.125  1.00 91.69           S  
ATOM    273  CE  MET A  38     -81.000 -70.875  32.062  1.00 91.69           C  
ATOM    274  N   PHE A  39     -78.500 -74.688  26.938  1.00 92.69           N  
ATOM    275  CA  PHE A  39     -78.812 -74.750  25.516  1.00 92.69           C  
ATOM    276  C   PHE A  39     -80.312 -75.062  25.266  1.00 92.69           C  
ATOM    277  CB  PHE A  39     -77.938 -75.875  24.859  1.00 92.69           C  
ATOM    278  O   PHE A  39     -80.812 -76.062  25.766  1.00 92.69           O  
ATOM    279  CG  PHE A  39     -76.500 -75.625  24.922  1.00 92.69           C  
ATOM    280  CD1 PHE A  39     -75.812 -74.938  23.891  1.00 92.69           C  
ATOM    281  CD2 PHE A  39     -75.750 -76.000  26.016  1.00 92.69           C  
ATOM    282  CE1 PHE A  39     -74.438 -74.688  23.953  1.00 92.69           C  
ATOM    283  CE2 PHE A  39     -74.375 -75.750  26.078  1.00 92.69           C  
ATOM    284  CZ  PHE A  39     -73.750 -75.125  25.047  1.00 92.69           C  
ATOM    285  N   LEU A  40     -81.062 -74.062  24.688  1.00 91.19           N  
ATOM    286  CA  LEU A  40     -82.500 -74.188  24.500  1.00 91.19           C  
ATOM    287  C   LEU A  40     -82.812 -75.125  23.375  1.00 91.19           C  
ATOM    288  CB  LEU A  40     -83.062 -72.812  24.172  1.00 91.19           C  
ATOM    289  O   LEU A  40     -83.500 -74.812  22.406  1.00 91.19           O  
ATOM    290  CG  LEU A  40     -82.875 -71.688  25.219  1.00 91.19           C  
ATOM    291  CD1 LEU A  40     -83.438 -70.375  24.734  1.00 91.19           C  
ATOM    292  CD2 LEU A  40     -83.438 -72.125  26.562  1.00 91.19           C  
ATOM    293  N   SER A  41     -82.188 -76.312  23.422  1.00 87.56           N  
ATOM    294  CA  SER A  41     -82.438 -77.500  22.562  1.00 87.56           C  
ATOM    295  C   SER A  41     -83.500 -78.375  23.156  1.00 87.56           C  
ATOM    296  CB  SER A  41     -81.125 -78.250  22.312  1.00 87.56           C  
ATOM    297  O   SER A  41     -83.875 -78.250  24.312  1.00 87.56           O  
ATOM    298  OG  SER A  41     -80.625 -78.812  23.516  1.00 87.56           O  
ATOM    299  N   SER A  42     -84.250 -79.250  22.516  1.00 85.94           N  
ATOM    300  CA  SER A  42     -85.188 -80.188  23.031  1.00 85.94           C  
ATOM    301  C   SER A  42     -84.625 -81.625  22.922  1.00 85.94           C  
ATOM    302  CB  SER A  42     -86.500 -80.125  22.266  1.00 85.94           C  
ATOM    303  O   SER A  42     -84.438 -82.188  21.828  1.00 85.94           O  
ATOM    304  OG  SER A  42     -87.438 -81.000  22.859  1.00 85.94           O  
ATOM    305  N   PRO A  43     -84.125 -82.312  24.016  1.00 86.56           N  
ATOM    306  CA  PRO A  43     -84.188 -81.875  25.406  1.00 86.56           C  
ATOM    307  C   PRO A  43     -83.188 -80.812  25.781  1.00 86.56           C  
ATOM    308  CB  PRO A  43     -83.938 -83.188  26.188  1.00 86.56           C  
ATOM    309  O   PRO A  43     -82.188 -80.688  25.094  1.00 86.56           O  
ATOM    310  CG  PRO A  43     -83.125 -84.062  25.266  1.00 86.56           C  
ATOM    311  CD  PRO A  43     -83.438 -83.625  23.859  1.00 86.56           C  
ATOM    312  N   ILE A  44     -83.500 -79.875  26.766  1.00 88.25           N  
ATOM    313  CA  ILE A  44     -82.625 -78.812  27.188  1.00 88.25           C  
ATOM    314  C   ILE A  44     -81.375 -79.438  27.781  1.00 88.25           C  
ATOM    315  CB  ILE A  44     -83.312 -77.875  28.203  1.00 88.25           C  
ATOM    316  O   ILE A  44     -81.438 -80.312  28.594  1.00 88.25           O  
ATOM    317  CG1 ILE A  44     -84.438 -77.125  27.547  1.00 88.25           C  
ATOM    318  CG2 ILE A  44     -82.250 -76.938  28.828  1.00 88.25           C  
ATOM    319  CD1 ILE A  44     -85.312 -76.312  28.516  1.00 88.25           C  
ATOM    320  N   GLN A  45     -80.188 -78.875  27.281  1.00 90.12           N  
ATOM    321  CA  GLN A  45     -78.875 -79.312  27.812  1.00 90.12           C  
ATOM    322  C   GLN A  45     -78.188 -78.188  28.578  1.00 90.12           C  
ATOM    323  CB  GLN A  45     -78.000 -79.750  26.672  1.00 90.12           C  
ATOM    324  O   GLN A  45     -78.312 -77.000  28.219  1.00 90.12           O  
ATOM    325  CG  GLN A  45     -78.500 -81.000  25.938  1.00 90.12           C  
ATOM    326  CD  GLN A  45     -78.438 -82.250  26.781  1.00 90.12           C  
ATOM    327  NE2 GLN A  45     -79.375 -83.188  26.531  1.00 90.12           N  
ATOM    328  OE1 GLN A  45     -77.562 -82.375  27.656  1.00 90.12           O  
ATOM    329  N   MET A  46     -77.500 -78.562  29.703  1.00 89.38           N  
ATOM    330  CA  MET A  46     -76.875 -77.500  30.516  1.00 89.38           C  
ATOM    331  C   MET A  46     -75.375 -77.875  30.719  1.00 89.38           C  
ATOM    332  CB  MET A  46     -77.562 -77.375  31.875  1.00 89.38           C  
ATOM    333  O   MET A  46     -75.000 -79.062  30.766  1.00 89.38           O  
ATOM    334  CG  MET A  46     -79.000 -76.875  31.766  1.00 89.38           C  
ATOM    335  SD  MET A  46     -79.812 -76.750  33.406  1.00 89.38           S  
ATOM    336  CE  MET A  46     -80.062 -78.500  33.781  1.00 89.38           C  
ATOM    337  N   ALA A  47     -74.562 -76.812  30.781  1.00 89.31           N  
ATOM    338  CA  ALA A  47     -73.125 -76.938  31.094  1.00 89.31           C  
ATOM    339  C   ALA A  47     -72.688 -75.812  31.969  1.00 89.31           C  
ATOM    340  CB  ALA A  47     -72.312 -77.062  29.812  1.00 89.31           C  
ATOM    341  O   ALA A  47     -73.312 -74.750  32.062  1.00 89.31           O  
ATOM    342  N   VAL A  48     -71.625 -76.000  32.719  1.00 90.00           N  
ATOM    343  CA  VAL A  48     -71.062 -75.000  33.562  1.00 90.00           C  
ATOM    344  C   VAL A  48     -69.750 -74.438  32.938  1.00 90.00           C  
ATOM    345  CB  VAL A  48     -70.750 -75.500  35.000  1.00 90.00           C  
ATOM    346  O   VAL A  48     -68.938 -75.250  32.469  1.00 90.00           O  
ATOM    347  CG1 VAL A  48     -70.125 -74.375  35.875  1.00 90.00           C  
ATOM    348  CG2 VAL A  48     -72.062 -76.000  35.625  1.00 90.00           C  
ATOM    349  N   VAL A  49     -69.625 -73.125  32.938  1.00 90.25           N  
ATOM    350  CA  VAL A  49     -68.500 -72.500  32.281  1.00 90.25           C  
ATOM    351  C   VAL A  49     -67.188 -72.688  33.125  1.00 90.25           C  
ATOM    352  CB  VAL A  49     -68.688 -70.938  32.094  1.00 90.25           C  
ATOM    353  O   VAL A  49     -67.188 -72.375  34.281  1.00 90.25           O  
ATOM    354  CG1 VAL A  49     -67.500 -70.312  31.453  1.00 90.25           C  
ATOM    355  CG2 VAL A  49     -69.938 -70.750  31.219  1.00 90.25           C  
ATOM    356  N   ASN A  50     -66.312 -73.438  32.562  1.00 90.56           N  
ATOM    357  CA  ASN A  50     -65.000 -73.625  33.156  1.00 90.56           C  
ATOM    358  C   ASN A  50     -64.062 -72.438  32.906  1.00 90.56           C  
ATOM    359  CB  ASN A  50     -64.312 -74.875  32.656  1.00 90.56           C  
ATOM    360  O   ASN A  50     -63.406 -71.938  33.812  1.00 90.56           O  
ATOM    361  CG  ASN A  50     -63.000 -75.188  33.344  1.00 90.56           C  
ATOM    362  ND2 ASN A  50     -62.062 -75.750  32.594  1.00 90.56           N  
ATOM    363  OD1 ASN A  50     -62.844 -74.938  34.531  1.00 90.56           O  
ATOM    364  N   LYS A  51     -63.906 -72.062  31.688  1.00 90.88           N  
ATOM    365  CA  LYS A  51     -63.062 -70.938  31.250  1.00 90.88           C  
ATOM    366  C   LYS A  51     -63.656 -70.250  30.000  1.00 90.88           C  
ATOM    367  CB  LYS A  51     -61.656 -71.438  30.969  1.00 90.88           C  
ATOM    368  O   LYS A  51     -64.125 -70.938  29.094  1.00 90.88           O  
ATOM    369  CG  LYS A  51     -60.656 -70.312  30.609  1.00 90.88           C  
ATOM    370  CD  LYS A  51     -59.250 -70.875  30.391  1.00 90.88           C  
ATOM    371  CE  LYS A  51     -58.281 -69.812  30.000  1.00 90.88           C  
ATOM    372  NZ  LYS A  51     -56.906 -70.312  29.844  1.00 90.88           N  
ATOM    373  N   VAL A  52     -63.656 -68.875  30.047  1.00 90.88           N  
ATOM    374  CA  VAL A  52     -64.000 -68.125  28.828  1.00 90.88           C  
ATOM    375  C   VAL A  52     -62.750 -67.812  28.031  1.00 90.88           C  
ATOM    376  CB  VAL A  52     -64.750 -66.812  29.141  1.00 90.88           C  
ATOM    377  O   VAL A  52     -61.906 -67.000  28.453  1.00 90.88           O  
ATOM    378  CG1 VAL A  52     -65.188 -66.125  27.859  1.00 90.88           C  
ATOM    379  CG2 VAL A  52     -66.000 -67.125  30.016  1.00 90.88           C  
ATOM    380  N   VAL A  53     -62.562 -68.562  26.875  1.00 91.81           N  
ATOM    381  CA  VAL A  53     -61.312 -68.562  26.094  1.00 91.81           C  
ATOM    382  C   VAL A  53     -61.344 -67.375  25.156  1.00 91.81           C  
ATOM    383  CB  VAL A  53     -61.125 -69.875  25.297  1.00 91.81           C  
ATOM    384  O   VAL A  53     -60.344 -66.625  25.016  1.00 91.81           O  
ATOM    385  CG1 VAL A  53     -59.844 -69.812  24.469  1.00 91.81           C  
ATOM    386  CG2 VAL A  53     -61.125 -71.062  26.234  1.00 91.81           C  
ATOM    387  N   SER A  54     -62.375 -66.938  24.469  1.00 92.31           N  
ATOM    388  CA  SER A  54     -62.531 -65.875  23.547  1.00 92.31           C  
ATOM    389  C   SER A  54     -64.000 -65.438  23.422  1.00 92.31           C  
ATOM    390  CB  SER A  54     -61.969 -66.188  22.172  1.00 92.31           C  
ATOM    391  O   SER A  54     -64.875 -66.000  24.109  1.00 92.31           O  
ATOM    392  OG  SER A  54     -62.750 -67.188  21.531  1.00 92.31           O  
ATOM    393  N   ASP A  55     -64.312 -64.375  22.547  1.00 91.44           N  
ATOM    394  CA  ASP A  55     -65.688 -63.906  22.344  1.00 91.44           C  
ATOM    395  C   ASP A  55     -66.562 -65.000  21.750  1.00 91.44           C  
ATOM    396  CB  ASP A  55     -65.688 -62.688  21.422  1.00 91.44           C  
ATOM    397  O   ASP A  55     -67.750 -65.000  21.891  1.00 91.44           O  
ATOM    398  CG  ASP A  55     -65.188 -61.438  22.094  1.00 91.44           C  
ATOM    399  OD1 ASP A  55     -65.062 -61.406  23.344  1.00 91.44           O  
ATOM    400  OD2 ASP A  55     -64.938 -60.438  21.391  1.00 91.44           O  
ATOM    401  N   THR A  56     -66.000 -66.125  21.375  1.00 93.69           N  
ATOM    402  CA  THR A  56     -66.750 -67.125  20.688  1.00 93.69           C  
ATOM    403  C   THR A  56     -66.438 -68.500  21.172  1.00 93.69           C  
ATOM    404  CB  THR A  56     -66.562 -67.062  19.156  1.00 93.69           C  
ATOM    405  O   THR A  56     -66.938 -69.500  20.625  1.00 93.69           O  
ATOM    406  CG2 THR A  56     -67.062 -65.688  18.609  1.00 93.69           C  
ATOM    407  OG1 THR A  56     -65.188 -67.188  18.859  1.00 93.69           O  
ATOM    408  N   GLU A  57     -65.625 -68.625  22.281  1.00 94.44           N  
ATOM    409  CA  GLU A  57     -65.250 -69.938  22.719  1.00 94.44           C  
ATOM    410  C   GLU A  57     -65.250 -70.062  24.250  1.00 94.44           C  
ATOM    411  CB  GLU A  57     -63.875 -70.312  22.172  1.00 94.44           C  
ATOM    412  O   GLU A  57     -64.688 -69.188  24.922  1.00 94.44           O  
ATOM    413  CG  GLU A  57     -63.469 -71.750  22.500  1.00 94.44           C  
ATOM    414  CD  GLU A  57     -62.125 -72.125  21.875  1.00 94.44           C  
ATOM    415  OE1 GLU A  57     -61.531 -73.188  22.297  1.00 94.44           O  
ATOM    416  OE2 GLU A  57     -61.656 -71.438  20.969  1.00 94.44           O  
ATOM    417  N   ILE A  58     -65.938 -71.062  24.797  1.00 94.12           N  
ATOM    418  CA  ILE A  58     -66.000 -71.438  26.219  1.00 94.12           C  
ATOM    419  C   ILE A  58     -65.625 -72.875  26.422  1.00 94.12           C  
ATOM    420  CB  ILE A  58     -67.375 -71.125  26.828  1.00 94.12           C  
ATOM    421  O   ILE A  58     -66.062 -73.750  25.609  1.00 94.12           O  
ATOM    422  CG1 ILE A  58     -67.625 -69.625  26.859  1.00 94.12           C  
ATOM    423  CG2 ILE A  58     -67.500 -71.750  28.219  1.00 94.12           C  
ATOM    424  CD1 ILE A  58     -69.062 -69.188  27.234  1.00 94.12           C  
ATOM    425  N   LYS A  59     -64.875 -73.062  27.469  1.00 92.56           N  
ATOM    426  CA  LYS A  59     -64.625 -74.438  27.891  1.00 92.56           C  
ATOM    427  C   LYS A  59     -65.562 -74.812  29.031  1.00 92.56           C  
ATOM    428  CB  LYS A  59     -63.156 -74.625  28.312  1.00 92.56           C  
ATOM    429  O   LYS A  59     -65.562 -74.188  30.078  1.00 92.56           O  
ATOM    430  CG  LYS A  59     -62.156 -74.438  27.188  1.00 92.56           C  
ATOM    431  CD  LYS A  59     -62.219 -75.625  26.203  1.00 92.56           C  
ATOM    432  CE  LYS A  59     -61.125 -75.500  25.141  1.00 92.56           C  
ATOM    433  NZ  LYS A  59     -61.219 -76.625  24.156  1.00 92.56           N  
ATOM    434  N   ALA A  60     -66.312 -76.000  28.891  1.00 89.38           N  
ATOM    435  CA  ALA A  60     -67.312 -76.375  29.891  1.00 89.38           C  
ATOM    436  C   ALA A  60     -66.812 -77.500  30.781  1.00 89.38           C  
ATOM    437  CB  ALA A  60     -68.625 -76.812  29.234  1.00 89.38           C  
ATOM    438  O   ALA A  60     -65.938 -78.312  30.344  1.00 89.38           O  
ATOM    439  N   ILE A  61     -67.062 -77.562  32.156  1.00 81.62           N  
ATOM    440  CA  ILE A  61     -66.625 -78.438  33.188  1.00 81.62           C  
ATOM    441  C   ILE A  61     -67.375 -79.812  33.094  1.00 81.62           C  
ATOM    442  CB  ILE A  61     -66.812 -77.875  34.594  1.00 81.62           C  
ATOM    443  O   ILE A  61     -66.750 -80.875  33.156  1.00 81.62           O  
ATOM    444  CG1 ILE A  61     -66.000 -76.562  34.750  1.00 81.62           C  
ATOM    445  CG2 ILE A  61     -66.438 -78.875  35.688  1.00 81.62           C  
ATOM    446  CD1 ILE A  61     -66.312 -75.750  36.031  1.00 81.62           C  
ATOM    447  N   THR A  62     -68.625 -80.062  32.594  1.00 71.75           N  
ATOM    448  CA  THR A  62     -69.312 -81.312  32.500  1.00 71.75           C  
ATOM    449  C   THR A  62     -70.375 -81.250  31.375  1.00 71.75           C  
ATOM    450  CB  THR A  62     -70.000 -81.688  33.812  1.00 71.75           C  
ATOM    451  O   THR A  62     -71.250 -80.438  31.375  1.00 71.75           O  
ATOM    452  CG2 THR A  62     -70.938 -80.562  34.250  1.00 71.75           C  
ATOM    453  OG1 THR A  62     -70.750 -82.875  33.656  1.00 71.75           O  
ATOM    454  N   THR A  63     -70.250 -82.125  30.344  1.00 67.62           N  
ATOM    455  CA  THR A  63     -71.125 -82.125  29.188  1.00 67.62           C  
ATOM    456  C   THR A  63     -71.750 -83.562  28.984  1.00 67.62           C  
ATOM    457  CB  THR A  63     -70.375 -81.688  27.906  1.00 67.62           C  
ATOM    458  O   THR A  63     -72.562 -83.750  28.078  1.00 67.62           O  
ATOM    459  CG2 THR A  63     -69.812 -80.312  28.062  1.00 67.62           C  
ATOM    460  OG1 THR A  63     -69.312 -82.625  27.641  1.00 67.62           O  
ATOM    461  N   ASN A  64     -71.562 -84.625  30.094  1.00 74.69           N  
ATOM    462  CA  ASN A  64     -72.000 -86.000  29.969  1.00 74.69           C  
ATOM    463  C   ASN A  64     -71.938 -86.438  28.516  1.00 74.69           C  
ATOM    464  CB  ASN A  64     -73.375 -86.188  30.547  1.00 74.69           C  
ATOM    465  O   ASN A  64     -72.750 -87.312  28.109  1.00 74.69           O  
ATOM    466  CG  ASN A  64     -73.375 -86.125  32.062  1.00 74.69           C  
ATOM    467  ND2 ASN A  64     -74.562 -86.000  32.625  1.00 74.69           N  
ATOM    468  OD1 ASN A  64     -72.375 -86.188  32.719  1.00 74.69           O  
ATOM    469  N   GLY A  65     -70.938 -85.938  27.688  1.00 76.19           N  
ATOM    470  CA  GLY A  65     -70.688 -86.312  26.297  1.00 76.19           C  
ATOM    471  C   GLY A  65     -71.750 -85.812  25.344  1.00 76.19           C  
ATOM    472  O   GLY A  65     -71.875 -86.250  24.203  1.00 76.19           O  
ATOM    473  N   ALA A  66     -72.625 -84.812  25.719  1.00 82.94           N  
ATOM    474  CA  ALA A  66     -73.688 -84.250  24.938  1.00 82.94           C  
ATOM    475  C   ALA A  66     -73.188 -83.312  23.875  1.00 82.94           C  
ATOM    476  CB  ALA A  66     -74.688 -83.562  25.859  1.00 82.94           C  
ATOM    477  O   ALA A  66     -72.250 -82.562  24.109  1.00 82.94           O  
ATOM    478  N   VAL A  67     -73.562 -83.562  22.656  1.00 89.19           N  
ATOM    479  CA  VAL A  67     -73.250 -82.688  21.516  1.00 89.19           C  
ATOM    480  C   VAL A  67     -74.500 -81.938  21.125  1.00 89.19           C  
ATOM    481  CB  VAL A  67     -72.750 -83.500  20.312  1.00 89.19           C  
ATOM    482  O   VAL A  67     -75.562 -82.500  20.906  1.00 89.19           O  
ATOM    483  CG1 VAL A  67     -72.438 -82.562  19.141  1.00 89.19           C  
ATOM    484  CG2 VAL A  67     -71.500 -84.312  20.703  1.00 89.19           C  
ATOM    485  N   VAL A  68     -74.375 -80.500  21.219  1.00 90.56           N  
ATOM    486  CA  VAL A  68     -75.500 -79.688  20.875  1.00 90.56           C  
ATOM    487  C   VAL A  68     -75.188 -78.875  19.625  1.00 90.56           C  
ATOM    488  CB  VAL A  68     -75.875 -78.750  22.047  1.00 90.56           C  
ATOM    489  O   VAL A  68     -74.125 -78.250  19.562  1.00 90.56           O  
ATOM    490  CG1 VAL A  68     -77.125 -77.875  21.672  1.00 90.56           C  
ATOM    491  CG2 VAL A  68     -76.125 -79.562  23.312  1.00 90.56           C  
ATOM    492  N   ALA A  69     -76.000 -79.000  18.562  1.00 91.31           N  
ATOM    493  CA  ALA A  69     -75.812 -78.188  17.391  1.00 91.31           C  
ATOM    494  C   ALA A  69     -76.062 -76.688  17.719  1.00 91.31           C  
ATOM    495  CB  ALA A  69     -76.688 -78.625  16.266  1.00 91.31           C  
ATOM    496  O   ALA A  69     -76.625 -76.375  18.781  1.00 91.31           O  
ATOM    497  N   SER A  70     -75.562 -75.812  16.922  1.00 92.75           N  
ATOM    498  CA  SER A  70     -75.688 -74.375  17.125  1.00 92.75           C  
ATOM    499  C   SER A  70     -77.188 -74.000  17.359  1.00 92.75           C  
ATOM    500  CB  SER A  70     -75.188 -73.562  15.906  1.00 92.75           C  
ATOM    501  O   SER A  70     -78.000 -74.188  16.484  1.00 92.75           O  
ATOM    502  OG  SER A  70     -75.188 -72.188  16.156  1.00 92.75           O  
ATOM    503  N   THR A  71     -77.562 -73.562  18.609  1.00 93.44           N  
ATOM    504  CA  THR A  71     -78.938 -73.250  19.016  1.00 93.44           C  
ATOM    505  C   THR A  71     -78.938 -72.000  19.906  1.00 93.44           C  
ATOM    506  CB  THR A  71     -79.562 -74.438  19.734  1.00 93.44           C  
ATOM    507  O   THR A  71     -77.875 -71.438  20.234  1.00 93.44           O  
ATOM    508  CG2 THR A  71     -78.938 -74.625  21.109  1.00 93.44           C  
ATOM    509  OG1 THR A  71     -81.000 -74.188  19.906  1.00 93.44           O  
ATOM    510  N   ASP A  72     -80.188 -71.625  20.094  1.00 94.50           N  
ATOM    511  CA  ASP A  72     -80.312 -70.562  21.062  1.00 94.50           C  
ATOM    512  C   ASP A  72     -79.938 -71.000  22.469  1.00 94.50           C  
ATOM    513  CB  ASP A  72     -81.750 -70.000  21.078  1.00 94.50           C  
ATOM    514  O   ASP A  72     -80.125 -72.188  22.828  1.00 94.50           O  
ATOM    515  CG  ASP A  72     -82.125 -69.312  19.797  1.00 94.50           C  
ATOM    516  OD1 ASP A  72     -81.250 -68.625  19.172  1.00 94.50           O  
ATOM    517  OD2 ASP A  72     -83.312 -69.375  19.391  1.00 94.50           O  
ATOM    518  N   TYR A  73     -79.188 -70.125  23.234  1.00 93.88           N  
ATOM    519  CA  TYR A  73     -78.688 -70.438  24.562  1.00 93.88           C  
ATOM    520  C   TYR A  73     -78.938 -69.250  25.531  1.00 93.88           C  
ATOM    521  CB  TYR A  73     -77.188 -70.812  24.531  1.00 93.88           C  
ATOM    522  O   TYR A  73     -79.250 -68.125  25.094  1.00 93.88           O  
ATOM    523  CG  TYR A  73     -76.312 -69.625  24.359  1.00 93.88           C  
ATOM    524  CD1 TYR A  73     -76.062 -69.000  23.109  1.00 93.88           C  
ATOM    525  CD2 TYR A  73     -75.688 -69.062  25.469  1.00 93.88           C  
ATOM    526  CE1 TYR A  73     -75.250 -67.938  22.969  1.00 93.88           C  
ATOM    527  CE2 TYR A  73     -74.812 -67.938  25.328  1.00 93.88           C  
ATOM    528  OH  TYR A  73     -73.750 -66.312  23.938  1.00 93.88           O  
ATOM    529  CZ  TYR A  73     -74.625 -67.375  24.078  1.00 93.88           C  
ATOM    530  N   ALA A  74     -78.938 -69.562  26.734  1.00 91.75           N  
ATOM    531  CA  ALA A  74     -78.938 -68.562  27.750  1.00 91.75           C  
ATOM    532  C   ALA A  74     -77.938 -68.875  28.844  1.00 91.75           C  
ATOM    533  CB  ALA A  74     -80.375 -68.375  28.344  1.00 91.75           C  
ATOM    534  O   ALA A  74     -77.750 -70.000  29.250  1.00 91.75           O  
ATOM    535  N   ILE A  75     -77.125 -67.750  29.250  1.00 90.06           N  
ATOM    536  CA  ILE A  75     -76.188 -67.875  30.375  1.00 90.06           C  
ATOM    537  C   ILE A  75     -76.688 -67.125  31.578  1.00 90.06           C  
ATOM    538  CB  ILE A  75     -74.750 -67.438  30.016  1.00 90.06           C  
ATOM    539  O   ILE A  75     -77.062 -65.938  31.469  1.00 90.06           O  
ATOM    540  CG1 ILE A  75     -74.188 -68.188  28.812  1.00 90.06           C  
ATOM    541  CG2 ILE A  75     -73.812 -67.562  31.219  1.00 90.06           C  
ATOM    542  CD1 ILE A  75     -72.875 -67.688  28.312  1.00 90.06           C  
ATOM    543  N   LEU A  76     -76.875 -67.750  32.562  1.00 85.62           N  
ATOM    544  CA  LEU A  76     -77.375 -67.125  33.781  1.00 85.62           C  
ATOM    545  C   LEU A  76     -76.250 -66.250  34.406  1.00 85.62           C  
ATOM    546  CB  LEU A  76     -77.812 -68.188  34.812  1.00 85.62           C  
ATOM    547  O   LEU A  76     -75.188 -66.688  34.750  1.00 85.62           O  
ATOM    548  CG  LEU A  76     -79.000 -69.062  34.406  1.00 85.62           C  
ATOM    549  CD1 LEU A  76     -79.000 -70.375  35.219  1.00 85.62           C  
ATOM    550  CD2 LEU A  76     -80.312 -68.312  34.594  1.00 85.62           C  
ATOM    551  N   LEU A  77     -76.500 -64.812  34.406  1.00 74.12           N  
ATOM    552  CA  LEU A  77     -75.500 -63.750  34.719  1.00 74.12           C  
ATOM    553  C   LEU A  77     -75.625 -63.344  36.188  1.00 74.12           C  
ATOM    554  CB  LEU A  77     -75.688 -62.562  33.812  1.00 74.12           C  
ATOM    555  O   LEU A  77     -74.688 -62.844  36.781  1.00 74.12           O  
ATOM    556  CG  LEU A  77     -75.562 -62.812  32.312  1.00 74.12           C  
ATOM    557  CD1 LEU A  77     -75.875 -61.562  31.516  1.00 74.12           C  
ATOM    558  CD2 LEU A  77     -74.125 -63.250  32.000  1.00 74.12           C  
ATOM    559  N   SER A  78     -76.625 -63.688  36.969  1.00 62.28           N  
ATOM    560  CA  SER A  78     -76.812 -63.250  38.344  1.00 62.28           C  
ATOM    561  C   SER A  78     -77.312 -64.375  39.219  1.00 62.28           C  
ATOM    562  CB  SER A  78     -77.750 -62.062  38.469  1.00 62.28           C  
ATOM    563  O   SER A  78     -78.188 -65.125  38.844  1.00 62.28           O  
ATOM    564  OG  SER A  78     -79.000 -62.375  37.938  1.00 62.28           O  
ATOM    565  N   ASP A  79     -76.500 -65.125  40.094  1.00 54.59           N  
ATOM    566  CA  ASP A  79     -76.938 -65.938  41.219  1.00 54.59           C  
ATOM    567  C   ASP A  79     -77.188 -65.125  42.469  1.00 54.59           C  
ATOM    568  CB  ASP A  79     -75.875 -67.000  41.531  1.00 54.59           C  
ATOM    569  O   ASP A  79     -77.438 -65.625  43.562  1.00 54.59           O  
ATOM    570  CG  ASP A  79     -76.438 -68.250  42.250  1.00 54.59           C  
ATOM    571  OD1 ASP A  79     -77.625 -68.250  42.625  1.00 54.59           O  
ATOM    572  OD2 ASP A  79     -75.688 -69.188  42.469  1.00 54.59           O  
ATOM    573  N   SER A  80     -77.625 -63.688  42.406  1.00 50.53           N  
ATOM    574  CA  SER A  80     -77.500 -62.719  43.500  1.00 50.53           C  
ATOM    575  C   SER A  80     -78.750 -62.656  44.344  1.00 50.53           C  
ATOM    576  CB  SER A  80     -77.125 -61.344  43.000  1.00 50.53           C  
ATOM    577  O   SER A  80     -79.750 -62.094  43.875  1.00 50.53           O  
ATOM    578  OG  SER A  80     -78.062 -60.906  42.000  1.00 50.53           O  
ATOM    579  N   LEU A  81     -79.312 -63.594  45.312  1.00 53.47           N  
ATOM    580  CA  LEU A  81     -80.250 -63.594  46.438  1.00 53.47           C  
ATOM    581  C   LEU A  81     -79.500 -63.281  47.750  1.00 53.47           C  
ATOM    582  CB  LEU A  81     -80.938 -64.938  46.562  1.00 53.47           C  
ATOM    583  O   LEU A  81     -80.125 -62.938  48.750  1.00 53.47           O  
ATOM    584  CG  LEU A  81     -82.375 -65.000  45.938  1.00 53.47           C  
ATOM    585  CD1 LEU A  81     -82.375 -66.062  44.844  1.00 53.47           C  
ATOM    586  CD2 LEU A  81     -83.438 -65.250  47.000  1.00 53.47           C  
ATOM    587  N   THR A  82     -78.000 -62.719  47.688  1.00 57.25           N  
ATOM    588  CA  THR A  82     -77.250 -62.406  48.938  1.00 57.25           C  
ATOM    589  C   THR A  82     -76.562 -61.062  48.844  1.00 57.25           C  
ATOM    590  CB  THR A  82     -76.250 -63.500  49.281  1.00 57.25           C  
ATOM    591  O   THR A  82     -76.312 -60.562  47.719  1.00 57.25           O  
ATOM    592  CG2 THR A  82     -76.875 -64.875  49.406  1.00 57.25           C  
ATOM    593  OG1 THR A  82     -75.250 -63.531  48.281  1.00 57.25           O  
ATOM    594  N   VAL A  83     -76.750 -60.031  49.844  1.00 60.00           N  
ATOM    595  CA  VAL A  83     -76.125 -58.719  50.031  1.00 60.00           C  
ATOM    596  C   VAL A  83     -74.688 -58.750  49.562  1.00 60.00           C  
ATOM    597  CB  VAL A  83     -76.188 -58.250  51.500  1.00 60.00           C  
ATOM    598  O   VAL A  83     -74.188 -57.812  48.906  1.00 60.00           O  
ATOM    599  CG1 VAL A  83     -75.438 -56.938  51.688  1.00 60.00           C  
ATOM    600  CG2 VAL A  83     -77.688 -58.062  51.906  1.00 60.00           C  
ATOM    601  N   ASP A  84     -74.000 -60.031  49.438  1.00 63.75           N  
ATOM    602  CA  ASP A  84     -72.562 -60.156  49.031  1.00 63.75           C  
ATOM    603  C   ASP A  84     -72.438 -60.219  47.500  1.00 63.75           C  
ATOM    604  CB  ASP A  84     -71.938 -61.438  49.625  1.00 63.75           C  
ATOM    605  O   ASP A  84     -71.562 -59.625  46.938  1.00 63.75           O  
ATOM    606  CG  ASP A  84     -71.625 -61.281  51.094  1.00 63.75           C  
ATOM    607  OD1 ASP A  84     -71.625 -60.125  51.625  1.00 63.75           O  
ATOM    608  OD2 ASP A  84     -71.312 -62.312  51.750  1.00 63.75           O  
ATOM    609  N   GLY A  85     -73.500 -60.844  46.812  1.00 62.75           N  
ATOM    610  CA  GLY A  85     -73.500 -60.938  45.344  1.00 62.75           C  
ATOM    611  C   GLY A  85     -73.875 -59.625  44.688  1.00 62.75           C  
ATOM    612  O   GLY A  85     -73.250 -59.312  43.656  1.00 62.75           O  
ATOM    613  N   LEU A  86     -74.750 -58.688  45.375  1.00 65.69           N  
ATOM    614  CA  LEU A  86     -75.000 -57.312  44.906  1.00 65.69           C  
ATOM    615  C   LEU A  86     -73.750 -56.438  45.125  1.00 65.69           C  
ATOM    616  CB  LEU A  86     -76.188 -56.719  45.625  1.00 65.69           C  
ATOM    617  O   LEU A  86     -73.438 -55.656  44.250  1.00 65.69           O  
ATOM    618  CG  LEU A  86     -76.625 -55.312  45.188  1.00 65.69           C  
ATOM    619  CD1 LEU A  86     -77.000 -55.312  43.719  1.00 65.69           C  
ATOM    620  CD2 LEU A  86     -77.750 -54.812  46.062  1.00 65.69           C  
ATOM    621  N   ALA A  87     -73.000 -56.625  46.219  1.00 70.94           N  
ATOM    622  CA  ALA A  87     -71.812 -55.875  46.500  1.00 70.94           C  
ATOM    623  C   ALA A  87     -70.688 -56.219  45.500  1.00 70.94           C  
ATOM    624  CB  ALA A  87     -71.312 -56.125  47.938  1.00 70.94           C  
ATOM    625  O   ALA A  87     -69.938 -55.312  45.062  1.00 70.94           O  
ATOM    626  N   GLN A  88     -70.625 -57.406  45.031  1.00 71.31           N  
ATOM    627  CA  GLN A  88     -69.625 -57.844  44.062  1.00 71.31           C  
ATOM    628  C   GLN A  88     -69.938 -57.312  42.688  1.00 71.31           C  
ATOM    629  CB  GLN A  88     -69.500 -59.344  44.031  1.00 71.31           C  
ATOM    630  O   GLN A  88     -69.062 -56.844  41.938  1.00 71.31           O  
ATOM    631  CG  GLN A  88     -68.188 -59.844  43.406  1.00 71.31           C  
ATOM    632  CD  GLN A  88     -68.000 -61.344  43.594  1.00 71.31           C  
ATOM    633  NE2 GLN A  88     -66.938 -61.875  43.000  1.00 71.31           N  
ATOM    634  OE1 GLN A  88     -68.812 -62.031  44.219  1.00 71.31           O  
ATOM    635  N   ASP A  89     -71.250 -57.312  42.344  1.00 66.06           N  
ATOM    636  CA  ASP A  89     -71.688 -56.781  41.062  1.00 66.06           C  
ATOM    637  C   ASP A  89     -71.500 -55.250  40.969  1.00 66.06           C  
ATOM    638  CB  ASP A  89     -73.125 -57.125  40.781  1.00 66.06           C  
ATOM    639  O   ASP A  89     -71.062 -54.750  39.969  1.00 66.06           O  
ATOM    640  CG  ASP A  89     -73.375 -58.594  40.406  1.00 66.06           C  
ATOM    641  OD1 ASP A  89     -72.375 -59.281  40.094  1.00 66.06           O  
ATOM    642  OD2 ASP A  89     -74.500 -59.031  40.438  1.00 66.06           O  
ATOM    643  N   VAL A  90     -71.812 -54.469  42.156  1.00 73.00           N  
ATOM    644  CA  VAL A  90     -71.562 -53.031  42.219  1.00 73.00           C  
ATOM    645  C   VAL A  90     -70.062 -52.750  42.219  1.00 73.00           C  
ATOM    646  CB  VAL A  90     -72.250 -52.406  43.469  1.00 73.00           C  
ATOM    647  O   VAL A  90     -69.625 -51.812  41.531  1.00 73.00           O  
ATOM    648  CG1 VAL A  90     -71.812 -50.938  43.625  1.00 73.00           C  
ATOM    649  CG2 VAL A  90     -73.750 -52.562  43.406  1.00 73.00           C  
ATOM    650  N   ALA A  91     -69.188 -53.594  42.812  1.00 73.31           N  
ATOM    651  CA  ALA A  91     -67.750 -53.406  42.844  1.00 73.31           C  
ATOM    652  C   ALA A  91     -67.125 -53.594  41.469  1.00 73.31           C  
ATOM    653  CB  ALA A  91     -67.125 -54.344  43.875  1.00 73.31           C  
ATOM    654  O   ALA A  91     -66.250 -52.844  41.062  1.00 73.31           O  
ATOM    655  N   GLU A  92     -67.688 -54.562  40.750  1.00 72.44           N  
ATOM    656  CA  GLU A  92     -67.188 -54.844  39.438  1.00 72.44           C  
ATOM    657  C   GLU A  92     -67.625 -53.781  38.438  1.00 72.44           C  
ATOM    658  CB  GLU A  92     -67.625 -56.219  38.938  1.00 72.44           C  
ATOM    659  O   GLU A  92     -66.812 -53.375  37.562  1.00 72.44           O  
ATOM    660  CG  GLU A  92     -66.438 -57.094  38.406  1.00 72.44           C  
ATOM    661  CD  GLU A  92     -66.250 -58.344  39.219  1.00 72.44           C  
ATOM    662  OE1 GLU A  92     -65.250 -59.094  38.906  1.00 72.44           O  
ATOM    663  OE2 GLU A  92     -67.000 -58.594  40.156  1.00 72.44           O  
ATOM    664  N   THR A  93     -68.812 -53.281  38.562  1.00 72.62           N  
ATOM    665  CA  THR A  93     -69.312 -52.156  37.750  1.00 72.62           C  
ATOM    666  C   THR A  93     -68.500 -50.906  38.062  1.00 72.62           C  
ATOM    667  CB  THR A  93     -70.812 -51.906  37.938  1.00 72.62           C  
ATOM    668  O   THR A  93     -68.125 -50.156  37.125  1.00 72.62           O  
ATOM    669  CG2 THR A  93     -71.312 -50.906  36.938  1.00 72.62           C  
ATOM    670  OG1 THR A  93     -71.500 -53.156  37.781  1.00 72.62           O  
ATOM    671  N   LEU A  94     -68.312 -50.656  39.375  1.00 79.12           N  
ATOM    672  CA  LEU A  94     -67.500 -49.500  39.781  1.00 79.12           C  
ATOM    673  C   LEU A  94     -66.062 -49.625  39.312  1.00 79.12           C  
ATOM    674  CB  LEU A  94     -67.500 -49.312  41.312  1.00 79.12           C  
ATOM    675  O   LEU A  94     -65.438 -48.656  38.844  1.00 79.12           O  
ATOM    676  CG  LEU A  94     -68.562 -48.375  41.875  1.00 79.12           C  
ATOM    677  CD1 LEU A  94     -69.188 -48.938  43.156  1.00 79.12           C  
ATOM    678  CD2 LEU A  94     -68.000 -47.000  42.094  1.00 79.12           C  
ATOM    679  N   ARG A  95     -65.500 -50.938  39.281  1.00 77.06           N  
ATOM    680  CA  ARG A  95     -64.188 -51.156  38.750  1.00 77.06           C  
ATOM    681  C   ARG A  95     -64.125 -50.906  37.250  1.00 77.06           C  
ATOM    682  CB  ARG A  95     -63.719 -52.594  39.031  1.00 77.06           C  
ATOM    683  O   ARG A  95     -63.156 -50.344  36.719  1.00 77.06           O  
ATOM    684  CG  ARG A  95     -62.906 -52.750  40.312  1.00 77.06           C  
ATOM    685  CD  ARG A  95     -62.344 -54.156  40.469  1.00 77.06           C  
ATOM    686  NE  ARG A  95     -62.000 -54.438  41.844  1.00 77.06           N  
ATOM    687  NH1 ARG A  95     -62.062 -56.750  41.594  1.00 77.06           N  
ATOM    688  NH2 ARG A  95     -61.562 -55.812  43.625  1.00 77.06           N  
ATOM    689  CZ  ARG A  95     -61.875 -55.656  42.375  1.00 77.06           C  
ATOM    690  N   TYR A  96     -65.125 -51.250  36.562  1.00 73.62           N  
ATOM    691  CA  TYR A  96     -65.250 -51.000  35.125  1.00 73.62           C  
ATOM    692  C   TYR A  96     -65.312 -49.500  34.812  1.00 73.62           C  
ATOM    693  CB  TYR A  96     -66.500 -51.688  34.531  1.00 73.62           C  
ATOM    694  O   TYR A  96     -64.562 -49.000  33.969  1.00 73.62           O  
ATOM    695  CG  TYR A  96     -66.688 -51.438  33.062  1.00 73.62           C  
ATOM    696  CD1 TYR A  96     -67.625 -50.500  32.625  1.00 73.62           C  
ATOM    697  CD2 TYR A  96     -65.938 -52.125  32.125  1.00 73.62           C  
ATOM    698  CE1 TYR A  96     -67.812 -50.281  31.266  1.00 73.62           C  
ATOM    699  CE2 TYR A  96     -66.125 -51.875  30.750  1.00 73.62           C  
ATOM    700  OH  TYR A  96     -67.250 -50.750  29.000  1.00 73.62           O  
ATOM    701  CZ  TYR A  96     -67.062 -50.969  30.344  1.00 73.62           C  
ATOM    702  N   TYR A  97     -66.125 -48.688  35.625  1.00 79.56           N  
ATOM    703  CA  TYR A  97     -66.250 -47.250  35.375  1.00 79.56           C  
ATOM    704  C   TYR A  97     -65.000 -46.531  35.750  1.00 79.56           C  
ATOM    705  CB  TYR A  97     -67.438 -46.688  36.188  1.00 79.56           C  
ATOM    706  O   TYR A  97     -64.562 -45.594  35.062  1.00 79.56           O  
ATOM    707  CG  TYR A  97     -68.750 -46.938  35.531  1.00 79.56           C  
ATOM    708  CD1 TYR A  97     -69.000 -46.562  34.219  1.00 79.56           C  
ATOM    709  CD2 TYR A  97     -69.812 -47.500  36.250  1.00 79.56           C  
ATOM    710  CE1 TYR A  97     -70.250 -46.812  33.625  1.00 79.56           C  
ATOM    711  CE2 TYR A  97     -71.062 -47.750  35.688  1.00 79.56           C  
ATOM    712  OH  TYR A  97     -72.500 -47.625  33.781  1.00 79.56           O  
ATOM    713  CZ  TYR A  97     -71.250 -47.375  34.344  1.00 79.56           C  
ATOM    714  N   GLN A  98     -64.375 -47.062  36.812  1.00 76.31           N  
ATOM    715  CA  GLN A  98     -63.094 -46.469  37.219  1.00 76.31           C  
ATOM    716  C   GLN A  98     -62.000 -46.750  36.188  1.00 76.31           C  
ATOM    717  CB  GLN A  98     -62.688 -46.969  38.594  1.00 76.31           C  
ATOM    718  O   GLN A  98     -61.156 -45.906  35.906  1.00 76.31           O  
ATOM    719  CG  GLN A  98     -63.438 -46.344  39.750  1.00 76.31           C  
ATOM    720  CD  GLN A  98     -63.000 -46.875  41.094  1.00 76.31           C  
ATOM    721  NE2 GLN A  98     -63.250 -46.094  42.156  1.00 76.31           N  
ATOM    722  OE1 GLN A  98     -62.438 -47.969  41.188  1.00 76.31           O  
ATOM    723  N   SER A  99     -62.031 -47.969  35.656  1.00 72.62           N  
ATOM    724  CA  SER A  99     -61.094 -48.312  34.562  1.00 72.62           C  
ATOM    725  C   SER A  99     -61.312 -47.469  33.344  1.00 72.62           C  
ATOM    726  CB  SER A  99     -61.219 -49.812  34.219  1.00 72.62           C  
ATOM    727  O   SER A  99     -60.375 -47.000  32.688  1.00 72.62           O  
ATOM    728  OG  SER A  99     -60.500 -50.094  33.031  1.00 72.62           O  
ATOM    729  N   GLN A 100     -62.531 -47.156  32.938  1.00 78.44           N  
ATOM    730  CA  GLN A 100     -62.844 -46.312  31.781  1.00 78.44           C  
ATOM    731  C   GLN A 100     -62.469 -44.875  32.062  1.00 78.44           C  
ATOM    732  CB  GLN A 100     -64.312 -46.406  31.422  1.00 78.44           C  
ATOM    733  O   GLN A 100     -62.062 -44.125  31.172  1.00 78.44           O  
ATOM    734  CG  GLN A 100     -64.750 -47.781  30.859  1.00 78.44           C  
ATOM    735  CD  GLN A 100     -64.000 -48.094  29.562  1.00 78.44           C  
ATOM    736  NE2 GLN A 100     -63.812 -49.406  29.312  1.00 78.44           N  
ATOM    737  OE1 GLN A 100     -63.656 -47.219  28.781  1.00 78.44           O  
ATOM    738  N   GLU A 101     -62.594 -44.438  33.438  1.00 77.75           N  
ATOM    739  CA  GLU A 101     -62.219 -43.062  33.844  1.00 77.75           C  
ATOM    740  C   GLU A 101     -60.719 -42.875  33.750  1.00 77.75           C  
ATOM    741  CB  GLU A 101     -62.719 -42.781  35.250  1.00 77.75           C  
ATOM    742  O   GLU A 101     -60.250 -41.812  33.344  1.00 77.75           O  
ATOM    743  CG  GLU A 101     -63.062 -41.312  35.469  1.00 77.75           C  
ATOM    744  CD  GLU A 101     -63.500 -41.000  36.906  1.00 77.75           C  
ATOM    745  OE1 GLU A 101     -63.625 -39.812  37.281  1.00 77.75           O  
ATOM    746  OE2 GLU A 101     -63.688 -41.969  37.688  1.00 77.75           O  
ATOM    747  N   THR A 102     -60.031 -43.875  34.062  1.00 77.19           N  
ATOM    748  CA  THR A 102     -58.594 -43.844  33.938  1.00 77.19           C  
ATOM    749  C   THR A 102     -58.156 -43.750  32.500  1.00 77.19           C  
ATOM    750  CB  THR A 102     -57.938 -45.062  34.594  1.00 77.19           C  
ATOM    751  O   THR A 102     -57.250 -43.000  32.156  1.00 77.19           O  
ATOM    752  CG2 THR A 102     -56.406 -45.000  34.562  1.00 77.19           C  
ATOM    753  OG1 THR A 102     -58.375 -45.156  35.969  1.00 77.19           O  
ATOM    754  N   VAL A 103     -58.750 -44.469  31.500  1.00 79.19           N  
ATOM    755  CA  VAL A 103     -58.469 -44.438  30.078  1.00 79.19           C  
ATOM    756  C   VAL A 103     -58.812 -43.062  29.500  1.00 79.19           C  
ATOM    757  CB  VAL A 103     -59.219 -45.562  29.312  1.00 79.19           C  
ATOM    758  O   VAL A 103     -58.062 -42.500  28.734  1.00 79.19           O  
ATOM    759  CG1 VAL A 103     -59.031 -45.406  27.812  1.00 79.19           C  
ATOM    760  CG2 VAL A 103     -58.781 -46.938  29.781  1.00 79.19           C  
ATOM    761  N   ILE A 104     -59.906 -42.562  29.938  1.00 82.62           N  
ATOM    762  CA  ILE A 104     -60.344 -41.281  29.469  1.00 82.62           C  
ATOM    763  C   ILE A 104     -59.406 -40.188  30.031  1.00 82.62           C  
ATOM    764  CB  ILE A 104     -61.812 -40.969  29.859  1.00 82.62           C  
ATOM    765  O   ILE A 104     -59.031 -39.250  29.312  1.00 82.62           O  
ATOM    766  CG1 ILE A 104     -62.750 -41.938  29.125  1.00 82.62           C  
ATOM    767  CG2 ILE A 104     -62.156 -39.531  29.578  1.00 82.62           C  
ATOM    768  CD1 ILE A 104     -64.188 -41.875  29.594  1.00 82.62           C  
ATOM    769  N   ALA A 105     -59.062 -40.281  31.312  1.00 78.19           N  
ATOM    770  CA  ALA A 105     -58.125 -39.344  31.938  1.00 78.19           C  
ATOM    771  C   ALA A 105     -56.781 -39.375  31.250  1.00 78.19           C  
ATOM    772  CB  ALA A 105     -57.969 -39.656  33.438  1.00 78.19           C  
ATOM    773  O   ALA A 105     -56.156 -38.312  31.000  1.00 78.19           O  
ATOM    774  N   ASP A 106     -56.312 -40.562  30.906  1.00 82.31           N  
ATOM    775  CA  ASP A 106     -55.062 -40.719  30.156  1.00 82.31           C  
ATOM    776  C   ASP A 106     -55.188 -40.062  28.781  1.00 82.31           C  
ATOM    777  CB  ASP A 106     -54.656 -42.188  30.031  1.00 82.31           C  
ATOM    778  O   ASP A 106     -54.250 -39.406  28.312  1.00 82.31           O  
ATOM    779  CG  ASP A 106     -54.094 -42.750  31.328  1.00 82.31           C  
ATOM    780  OD1 ASP A 106     -53.781 -41.969  32.250  1.00 82.31           O  
ATOM    781  OD2 ASP A 106     -53.969 -44.000  31.406  1.00 82.31           O  
ATOM    782  N   ALA A 107     -56.250 -40.219  28.047  1.00 82.12           N  
ATOM    783  CA  ALA A 107     -56.500 -39.625  26.734  1.00 82.12           C  
ATOM    784  C   ALA A 107     -56.594 -38.094  26.812  1.00 82.12           C  
ATOM    785  CB  ALA A 107     -57.812 -40.188  26.141  1.00 82.12           C  
ATOM    786  O   ALA A 107     -56.031 -37.406  25.984  1.00 82.12           O  
ATOM    787  N   VAL A 108     -57.281 -37.656  27.891  1.00 83.38           N  
ATOM    788  CA  VAL A 108     -57.406 -36.219  28.062  1.00 83.38           C  
ATOM    789  C   VAL A 108     -56.062 -35.594  28.344  1.00 83.38           C  
ATOM    790  CB  VAL A 108     -58.406 -35.875  29.219  1.00 83.38           C  
ATOM    791  O   VAL A 108     -55.719 -34.531  27.812  1.00 83.38           O  
ATOM    792  CG1 VAL A 108     -58.375 -34.375  29.531  1.00 83.38           C  
ATOM    793  CG2 VAL A 108     -59.812 -36.312  28.844  1.00 83.38           C  
ATOM    794  N   GLU A 109     -55.219 -36.281  29.203  1.00 83.56           N  
ATOM    795  CA  GLU A 109     -53.844 -35.844  29.500  1.00 83.56           C  
ATOM    796  C   GLU A 109     -53.000 -35.812  28.234  1.00 83.56           C  
ATOM    797  CB  GLU A 109     -53.219 -36.719  30.562  1.00 83.56           C  
ATOM    798  O   GLU A 109     -52.188 -34.906  28.031  1.00 83.56           O  
ATOM    799  CG  GLU A 109     -51.938 -36.125  31.141  1.00 83.56           C  
ATOM    800  CD  GLU A 109     -52.156 -34.875  31.953  1.00 83.56           C  
ATOM    801  OE1 GLU A 109     -51.219 -34.031  32.062  1.00 83.56           O  
ATOM    802  OE2 GLU A 109     -53.281 -34.688  32.469  1.00 83.56           O  
ATOM    803  N   PHE A 110     -53.062 -36.750  27.344  1.00 84.81           N  
ATOM    804  CA  PHE A 110     -52.375 -36.781  26.047  1.00 84.81           C  
ATOM    805  C   PHE A 110     -52.781 -35.594  25.188  1.00 84.81           C  
ATOM    806  CB  PHE A 110     -52.688 -38.094  25.312  1.00 84.81           C  
ATOM    807  O   PHE A 110     -51.906 -34.938  24.625  1.00 84.81           O  
ATOM    808  CG  PHE A 110     -52.188 -38.125  23.906  1.00 84.81           C  
ATOM    809  CD1 PHE A 110     -53.062 -37.812  22.844  1.00 84.81           C  
ATOM    810  CD2 PHE A 110     -50.875 -38.500  23.625  1.00 84.81           C  
ATOM    811  CE1 PHE A 110     -52.594 -37.875  21.531  1.00 84.81           C  
ATOM    812  CE2 PHE A 110     -50.406 -38.531  22.312  1.00 84.81           C  
ATOM    813  CZ  PHE A 110     -51.281 -38.219  21.266  1.00 84.81           C  
ATOM    814  N   PHE A 111     -54.094 -35.281  25.125  1.00 84.19           N  
ATOM    815  CA  PHE A 111     -54.562 -34.219  24.266  1.00 84.19           C  
ATOM    816  C   PHE A 111     -54.156 -32.844  24.812  1.00 84.19           C  
ATOM    817  CB  PHE A 111     -56.094 -34.281  24.094  1.00 84.19           C  
ATOM    818  O   PHE A 111     -53.938 -31.906  24.047  1.00 84.19           O  
ATOM    819  CG  PHE A 111     -56.562 -35.375  23.172  1.00 84.19           C  
ATOM    820  CD1 PHE A 111     -56.000 -35.469  21.891  1.00 84.19           C  
ATOM    821  CD2 PHE A 111     -57.531 -36.281  23.562  1.00 84.19           C  
ATOM    822  CE1 PHE A 111     -56.438 -36.500  21.016  1.00 84.19           C  
ATOM    823  CE2 PHE A 111     -57.938 -37.281  22.703  1.00 84.19           C  
ATOM    824  CZ  PHE A 111     -57.406 -37.375  21.438  1.00 84.19           C  
ATOM    825  N   LYS A 112     -54.062 -32.781  26.172  1.00 82.69           N  
ATOM    826  CA  LYS A 112     -53.656 -31.516  26.781  1.00 82.69           C  
ATOM    827  C   LYS A 112     -52.188 -31.203  26.469  1.00 82.69           C  
ATOM    828  CB  LYS A 112     -53.844 -31.562  28.297  1.00 82.69           C  
ATOM    829  O   LYS A 112     -51.812 -30.062  26.219  1.00 82.69           O  
ATOM    830  CG  LYS A 112     -55.281 -31.312  28.734  1.00 82.69           C  
ATOM    831  CD  LYS A 112     -55.438 -31.344  30.250  1.00 82.69           C  
ATOM    832  CE  LYS A 112     -56.875 -31.188  30.672  1.00 82.69           C  
ATOM    833  NZ  LYS A 112     -57.031 -31.266  32.156  1.00 82.69           N  
ATOM    834  N   GLU A 113     -51.438 -32.250  26.391  1.00 84.50           N  
ATOM    835  CA  GLU A 113     -50.000 -32.094  26.203  1.00 84.50           C  
ATOM    836  C   GLU A 113     -49.625 -32.250  24.734  1.00 84.50           C  
ATOM    837  CB  GLU A 113     -49.219 -33.062  27.062  1.00 84.50           C  
ATOM    838  O   GLU A 113     -48.469 -31.984  24.344  1.00 84.50           O  
ATOM    839  CG  GLU A 113     -49.375 -32.844  28.562  1.00 84.50           C  
ATOM    840  CD  GLU A 113     -48.812 -31.531  29.047  1.00 84.50           C  
ATOM    841  OE1 GLU A 113     -49.375 -30.953  30.016  1.00 84.50           O  
ATOM    842  OE2 GLU A 113     -47.812 -31.062  28.469  1.00 84.50           O  
ATOM    843  N   PHE A 114     -50.562 -32.719  23.859  1.00 86.50           N  
ATOM    844  CA  PHE A 114     -50.312 -32.969  22.438  1.00 86.50           C  
ATOM    845  C   PHE A 114     -50.156 -31.641  21.703  1.00 86.50           C  
ATOM    846  CB  PHE A 114     -51.438 -33.781  21.797  1.00 86.50           C  
ATOM    847  O   PHE A 114     -51.000 -30.750  21.812  1.00 86.50           O  
ATOM    848  CG  PHE A 114     -51.094 -34.281  20.422  1.00 86.50           C  
ATOM    849  CD1 PHE A 114     -51.656 -33.688  19.297  1.00 86.50           C  
ATOM    850  CD2 PHE A 114     -50.219 -35.344  20.234  1.00 86.50           C  
ATOM    851  CE1 PHE A 114     -51.375 -34.156  18.016  1.00 86.50           C  
ATOM    852  CE2 PHE A 114     -49.938 -35.812  18.969  1.00 86.50           C  
ATOM    853  CZ  PHE A 114     -50.500 -35.219  17.859  1.00 86.50           C  
ATOM    854  N   ASP A 115     -49.062 -31.312  21.203  1.00 87.50           N  
ATOM    855  CA  ASP A 115     -48.656 -30.109  20.484  1.00 87.50           C  
ATOM    856  C   ASP A 115     -49.094 -30.172  19.016  1.00 87.50           C  
ATOM    857  CB  ASP A 115     -47.156 -29.891  20.578  1.00 87.50           C  
ATOM    858  O   ASP A 115     -48.344 -30.609  18.156  1.00 87.50           O  
ATOM    859  CG  ASP A 115     -46.719 -28.531  20.047  1.00 87.50           C  
ATOM    860  OD1 ASP A 115     -47.562 -27.797  19.500  1.00 87.50           O  
ATOM    861  OD2 ASP A 115     -45.531 -28.203  20.172  1.00 87.50           O  
ATOM    862  N   PHE A 116     -50.344 -29.859  18.656  1.00 87.75           N  
ATOM    863  CA  PHE A 116     -50.938 -29.891  17.312  1.00 87.75           C  
ATOM    864  C   PHE A 116     -50.219 -28.922  16.375  1.00 87.75           C  
ATOM    865  CB  PHE A 116     -52.406 -29.562  17.375  1.00 87.75           C  
ATOM    866  O   PHE A 116     -50.031 -29.219  15.195  1.00 87.75           O  
ATOM    867  CG  PHE A 116     -53.281 -30.750  17.672  1.00 87.75           C  
ATOM    868  CD1 PHE A 116     -53.625 -31.656  16.656  1.00 87.75           C  
ATOM    869  CD2 PHE A 116     -53.781 -30.969  18.953  1.00 87.75           C  
ATOM    870  CE1 PHE A 116     -54.438 -32.750  16.922  1.00 87.75           C  
ATOM    871  CE2 PHE A 116     -54.594 -32.062  19.219  1.00 87.75           C  
ATOM    872  CZ  PHE A 116     -54.906 -32.969  18.203  1.00 87.75           C  
ATOM    873  N   GLU A 117     -49.750 -27.938  17.016  1.00 84.69           N  
ATOM    874  CA  GLU A 117     -49.031 -26.922  16.266  1.00 84.69           C  
ATOM    875  C   GLU A 117     -47.688 -27.469  15.758  1.00 84.69           C  
ATOM    876  CB  GLU A 117     -48.812 -25.672  17.109  1.00 84.69           C  
ATOM    877  O   GLU A 117     -47.312 -27.219  14.609  1.00 84.69           O  
ATOM    878  CG  GLU A 117     -48.406 -24.438  16.312  1.00 84.69           C  
ATOM    879  CD  GLU A 117     -48.469 -23.156  17.125  1.00 84.69           C  
ATOM    880  OE1 GLU A 117     -48.219 -22.078  16.547  1.00 84.69           O  
ATOM    881  OE2 GLU A 117     -48.750 -23.234  18.328  1.00 84.69           O  
ATOM    882  N   SER A 118     -47.094 -28.281  16.547  1.00 87.00           N  
ATOM    883  CA  SER A 118     -45.844 -28.906  16.141  1.00 87.00           C  
ATOM    884  C   SER A 118     -46.062 -29.906  15.023  1.00 87.00           C  
ATOM    885  CB  SER A 118     -45.188 -29.594  17.344  1.00 87.00           C  
ATOM    886  O   SER A 118     -45.250 -29.984  14.094  1.00 87.00           O  
ATOM    887  OG  SER A 118     -44.781 -28.641  18.312  1.00 87.00           O  
ATOM    888  N   LEU A 119     -47.125 -30.734  15.148  1.00 88.69           N  
ATOM    889  CA  LEU A 119     -47.469 -31.688  14.102  1.00 88.69           C  
ATOM    890  C   LEU A 119     -47.812 -30.953  12.805  1.00 88.69           C  
ATOM    891  CB  LEU A 119     -48.656 -32.531  14.555  1.00 88.69           C  
ATOM    892  O   LEU A 119     -47.406 -31.375  11.727  1.00 88.69           O  
ATOM    893  CG  LEU A 119     -49.125 -33.625  13.570  1.00 88.69           C  
ATOM    894  CD1 LEU A 119     -48.094 -34.750  13.500  1.00 88.69           C  
ATOM    895  CD2 LEU A 119     -50.500 -34.156  13.984  1.00 88.69           C  
ATOM    896  N   GLN A 120     -48.562 -29.875  12.852  1.00 91.62           N  
ATOM    897  CA  GLN A 120     -48.906 -29.078  11.672  1.00 91.62           C  
ATOM    898  C   GLN A 120     -47.625 -28.500  11.031  1.00 91.62           C  
ATOM    899  CB  GLN A 120     -49.844 -27.953  12.031  1.00 91.62           C  
ATOM    900  O   GLN A 120     -47.469 -28.547   9.812  1.00 91.62           O  
ATOM    901  CG  GLN A 120     -50.406 -27.203  10.828  1.00 91.62           C  
ATOM    902  CD  GLN A 120     -51.656 -26.422  11.148  1.00 91.62           C  
ATOM    903  NE2 GLN A 120     -52.812 -26.859  10.609  1.00 91.62           N  
ATOM    904  OE1 GLN A 120     -51.625 -25.422  11.883  1.00 91.62           O  
ATOM    905  N   ASN A 121     -46.781 -28.125  11.898  1.00 90.06           N  
ATOM    906  CA  ASN A 121     -45.531 -27.594  11.398  1.00 90.06           C  
ATOM    907  C   ASN A 121     -44.688 -28.672  10.727  1.00 90.06           C  
ATOM    908  CB  ASN A 121     -44.750 -26.938  12.539  1.00 90.06           C  
ATOM    909  O   ASN A 121     -44.094 -28.422   9.680  1.00 90.06           O  
ATOM    910  CG  ASN A 121     -45.312 -25.609  12.969  1.00 90.06           C  
ATOM    911  ND2 ASN A 121     -45.031 -25.188  14.195  1.00 90.06           N  
ATOM    912  OD1 ASN A 121     -46.031 -24.953  12.203  1.00 90.06           O  
ATOM    913  N   LEU A 122     -44.656 -29.812  11.383  1.00 91.88           N  
ATOM    914  CA  LEU A 122     -43.938 -30.938  10.789  1.00 91.88           C  
ATOM    915  C   LEU A 122     -44.531 -31.297   9.438  1.00 91.88           C  
ATOM    916  CB  LEU A 122     -43.969 -32.156  11.719  1.00 91.88           C  
ATOM    917  O   LEU A 122     -43.812 -31.531   8.469  1.00 91.88           O  
ATOM    918  CG  LEU A 122     -43.219 -33.406  11.242  1.00 91.88           C  
ATOM    919  CD1 LEU A 122     -41.750 -33.094  11.039  1.00 91.88           C  
ATOM    920  CD2 LEU A 122     -43.406 -34.531  12.234  1.00 91.88           C  
ATOM    921  N   ALA A 123     -45.875 -31.375   9.312  1.00 93.06           N  
ATOM    922  CA  ALA A 123     -46.562 -31.672   8.055  1.00 93.06           C  
ATOM    923  C   ALA A 123     -46.250 -30.625   6.996  1.00 93.06           C  
ATOM    924  CB  ALA A 123     -48.062 -31.766   8.273  1.00 93.06           C  
ATOM    925  O   ALA A 123     -45.969 -30.953   5.840  1.00 93.06           O  
ATOM    926  N   ASN A 124     -46.250 -29.344   7.355  1.00 92.75           N  
ATOM    927  CA  ASN A 124     -45.906 -28.250   6.426  1.00 92.75           C  
ATOM    928  C   ASN A 124     -44.469 -28.312   5.969  1.00 92.75           C  
ATOM    929  CB  ASN A 124     -46.219 -26.891   7.062  1.00 92.75           C  
ATOM    930  O   ASN A 124     -44.156 -28.078   4.801  1.00 92.75           O  
ATOM    931  CG  ASN A 124     -47.719 -26.625   7.191  1.00 92.75           C  
ATOM    932  ND2 ASN A 124     -48.062 -25.750   8.109  1.00 92.75           N  
ATOM    933  OD1 ASN A 124     -48.531 -27.203   6.469  1.00 92.75           O  
ATOM    934  N   GLN A 125     -43.688 -28.719   6.852  1.00 92.81           N  
ATOM    935  CA  GLN A 125     -42.281 -28.875   6.535  1.00 92.81           C  
ATOM    936  C   GLN A 125     -42.062 -30.016   5.551  1.00 92.81           C  
ATOM    937  CB  GLN A 125     -41.469 -29.109   7.809  1.00 92.81           C  
ATOM    938  O   GLN A 125     -41.250 -29.906   4.621  1.00 92.81           O  
ATOM    939  CG  GLN A 125     -39.969 -29.094   7.590  1.00 92.81           C  
ATOM    940  CD  GLN A 125     -39.469 -27.766   7.055  1.00 92.81           C  
ATOM    941  NE2 GLN A 125     -38.750 -27.812   5.938  1.00 92.81           N  
ATOM    942  OE1 GLN A 125     -39.719 -26.703   7.641  1.00 92.81           O  
ATOM    943  N   ILE A 126     -42.719 -31.125   5.820  1.00 94.31           N  
ATOM    944  CA  ILE A 126     -42.625 -32.281   4.930  1.00 94.31           C  
ATOM    945  C   ILE A 126     -43.125 -31.891   3.539  1.00 94.31           C  
ATOM    946  CB  ILE A 126     -43.438 -33.469   5.477  1.00 94.31           C  
ATOM    947  O   ILE A 126     -42.531 -32.281   2.529  1.00 94.31           O  
ATOM    948  CG1 ILE A 126     -42.719 -34.094   6.680  1.00 94.31           C  
ATOM    949  CG2 ILE A 126     -43.656 -34.500   4.375  1.00 94.31           C  
ATOM    950  CD1 ILE A 126     -43.531 -35.156   7.418  1.00 94.31           C  
ATOM    951  N   LYS A 127     -44.156 -31.141   3.410  1.00 94.31           N  
ATOM    952  CA  LYS A 127     -44.688 -30.672   2.133  1.00 94.31           C  
ATOM    953  C   LYS A 127     -43.656 -29.766   1.426  1.00 94.31           C  
ATOM    954  CB  LYS A 127     -46.000 -29.906   2.336  1.00 94.31           C  
ATOM    955  O   LYS A 127     -43.406 -29.922   0.228  1.00 94.31           O  
ATOM    956  CG  LYS A 127     -46.688 -29.531   1.040  1.00 94.31           C  
ATOM    957  CD  LYS A 127     -48.062 -28.906   1.307  1.00 94.31           C  
ATOM    958  CE  LYS A 127     -48.750 -28.516   0.011  1.00 94.31           C  
ATOM    959  NZ  LYS A 127     -50.031 -27.797   0.269  1.00 94.31           N  
ATOM    960  N   ALA A 128     -43.062 -28.938   2.170  1.00 89.00           N  
ATOM    961  CA  ALA A 128     -42.062 -28.031   1.616  1.00 89.00           C  
ATOM    962  C   ALA A 128     -40.844 -28.812   1.146  1.00 89.00           C  
ATOM    963  CB  ALA A 128     -41.656 -26.984   2.650  1.00 89.00           C  
ATOM    964  O   ALA A 128     -40.281 -28.531   0.070  1.00 89.00           O  
ATOM    965  N   ASP A 129     -40.469 -29.781   1.995  1.00 91.56           N  
ATOM    966  CA  ASP A 129     -39.312 -30.609   1.640  1.00 91.56           C  
ATOM    967  C   ASP A 129     -39.594 -31.422   0.375  1.00 91.56           C  
ATOM    968  CB  ASP A 129     -38.938 -31.547   2.795  1.00 91.56           C  
ATOM    969  O   ASP A 129     -38.719 -31.594  -0.467  1.00 91.56           O  
ATOM    970  CG  ASP A 129     -38.281 -30.828   3.957  1.00 91.56           C  
ATOM    971  OD1 ASP A 129     -37.938 -29.641   3.814  1.00 91.56           O  
ATOM    972  OD2 ASP A 129     -38.125 -31.453   5.027  1.00 91.56           O  
ATOM    973  N   SER A 130     -40.719 -31.906   0.216  1.00 93.81           N  
ATOM    974  CA  SER A 130     -41.125 -32.656  -0.970  1.00 93.81           C  
ATOM    975  C   SER A 130     -41.094 -31.781  -2.217  1.00 93.81           C  
ATOM    976  CB  SER A 130     -42.531 -33.250  -0.786  1.00 93.81           C  
ATOM    977  O   SER A 130     -40.625 -32.219  -3.271  1.00 93.81           O  
ATOM    978  OG  SER A 130     -42.938 -33.969  -1.934  1.00 93.81           O  
ATOM    979  N   GLU A 131     -41.562 -30.578  -2.102  1.00 91.50           N  
ATOM    980  CA  GLU A 131     -41.562 -29.641  -3.221  1.00 91.50           C  
ATOM    981  C   GLU A 131     -40.125 -29.250  -3.594  1.00 91.50           C  
ATOM    982  CB  GLU A 131     -42.375 -28.375  -2.887  1.00 91.50           C  
ATOM    983  O   GLU A 131     -39.781 -29.172  -4.777  1.00 91.50           O  
ATOM    984  CG  GLU A 131     -43.875 -28.609  -2.854  1.00 91.50           C  
ATOM    985  CD  GLU A 131     -44.656 -27.406  -2.371  1.00 91.50           C  
ATOM    986  OE1 GLU A 131     -45.906 -27.438  -2.391  1.00 91.50           O  
ATOM    987  OE2 GLU A 131     -44.000 -26.406  -1.973  1.00 91.50           O  
ATOM    988  N   ALA A 132     -39.312 -29.047  -2.600  1.00 88.88           N  
ATOM    989  CA  ALA A 132     -37.906 -28.719  -2.814  1.00 88.88           C  
ATOM    990  C   ALA A 132     -37.188 -29.875  -3.479  1.00 88.88           C  
ATOM    991  CB  ALA A 132     -37.250 -28.359  -1.491  1.00 88.88           C  
ATOM    992  O   ALA A 132     -36.312 -29.672  -4.344  1.00 88.88           O  
ATOM    993  N   SER A 133     -37.469 -31.109  -3.115  1.00 91.25           N  
ATOM    994  CA  SER A 133     -36.875 -32.312  -3.705  1.00 91.25           C  
ATOM    995  C   SER A 133     -37.219 -32.406  -5.188  1.00 91.25           C  
ATOM    996  CB  SER A 133     -37.344 -33.562  -2.973  1.00 91.25           C  
ATOM    997  O   SER A 133     -36.344 -32.781  -5.996  1.00 91.25           O  
ATOM    998  OG  SER A 133     -36.719 -34.719  -3.512  1.00 91.25           O  
ATOM    999  N   GLU A 134     -38.438 -32.062  -5.602  1.00 92.31           N  
ATOM   1000  CA  GLU A 134     -38.844 -32.062  -7.004  1.00 92.31           C  
ATOM   1001  C   GLU A 134     -38.062 -31.016  -7.805  1.00 92.31           C  
ATOM   1002  CB  GLU A 134     -40.344 -31.828  -7.133  1.00 92.31           C  
ATOM   1003  O   GLU A 134     -37.656 -31.266  -8.938  1.00 92.31           O  
ATOM   1004  CG  GLU A 134     -41.188 -33.031  -6.742  1.00 92.31           C  
ATOM   1005  CD  GLU A 134     -42.688 -32.750  -6.746  1.00 92.31           C  
ATOM   1006  OE1 GLU A 134     -43.469 -33.625  -6.340  1.00 92.31           O  
ATOM   1007  OE2 GLU A 134     -43.062 -31.625  -7.160  1.00 92.31           O  
ATOM   1008  N   SER A 135     -37.844 -29.875  -7.242  1.00 89.94           N  
ATOM   1009  CA  SER A 135     -37.062 -28.828  -7.887  1.00 89.94           C  
ATOM   1010  C   SER A 135     -35.594 -29.234  -8.047  1.00 89.94           C  
ATOM   1011  CB  SER A 135     -37.156 -27.531  -7.078  1.00 89.94           C  
ATOM   1012  O   SER A 135     -35.000 -28.969  -9.086  1.00 89.94           O  
ATOM   1013  OG  SER A 135     -38.469 -26.984  -7.148  1.00 89.94           O  
ATOM   1014  N   SER A 136     -35.094 -29.844  -7.000  1.00 90.00           N  
ATOM   1015  CA  SER A 136     -33.719 -30.328  -7.051  1.00 90.00           C  
ATOM   1016  C   SER A 136     -33.531 -31.375  -8.141  1.00 90.00           C  
ATOM   1017  CB  SER A 136     -33.312 -30.906  -5.699  1.00 90.00           C  
ATOM   1018  O   SER A 136     -32.531 -31.391  -8.836  1.00 90.00           O  
ATOM   1019  OG  SER A 136     -33.125 -29.859  -4.742  1.00 90.00           O  
ATOM   1020  N   ALA A 137     -34.500 -32.281  -8.258  1.00 93.12           N  
ATOM   1021  CA  ALA A 137     -34.469 -33.281  -9.312  1.00 93.12           C  
ATOM   1022  C   ALA A 137     -34.500 -32.625 -10.695  1.00 93.12           C  
ATOM   1023  CB  ALA A 137     -35.656 -34.250  -9.156  1.00 93.12           C  
ATOM   1024  O   ALA A 137     -33.781 -33.062 -11.609  1.00 93.12           O  
ATOM   1025  N   ALA A 138     -35.250 -31.562 -10.922  1.00 92.06           N  
ATOM   1026  CA  ALA A 138     -35.312 -30.844 -12.188  1.00 92.06           C  
ATOM   1027  C   ALA A 138     -34.000 -30.125 -12.484  1.00 92.06           C  
ATOM   1028  CB  ALA A 138     -36.469 -29.828 -12.164  1.00 92.06           C  
ATOM   1029  O   ALA A 138     -33.531 -30.125 -13.617  1.00 92.06           O  
ATOM   1030  N   ALA A 139     -33.406 -29.562 -11.469  1.00 91.31           N  
ATOM   1031  CA  ALA A 139     -32.125 -28.891 -11.625  1.00 91.31           C  
ATOM   1032  C   ALA A 139     -31.016 -29.875 -12.000  1.00 91.31           C  
ATOM   1033  CB  ALA A 139     -31.750 -28.141 -10.344  1.00 91.31           C  
ATOM   1034  O   ALA A 139     -30.172 -29.562 -12.836  1.00 91.31           O  
ATOM   1035  N   ALA A 140     -31.094 -31.047 -11.344  1.00 91.69           N  
ATOM   1036  CA  ALA A 140     -30.109 -32.094 -11.664  1.00 91.69           C  
ATOM   1037  C   ALA A 140     -30.266 -32.562 -13.109  1.00 91.69           C  
ATOM   1038  CB  ALA A 140     -30.281 -33.281 -10.711  1.00 91.69           C  
ATOM   1039  O   ALA A 140     -29.266 -32.750 -13.805  1.00 91.69           O  
ATOM   1040  N   ALA A 141     -31.453 -32.688 -13.594  1.00 94.19           N  
ATOM   1041  CA  ALA A 141     -31.703 -33.031 -14.984  1.00 94.19           C  
ATOM   1042  C   ALA A 141     -31.203 -31.969 -15.938  1.00 94.19           C  
ATOM   1043  CB  ALA A 141     -33.188 -33.312 -15.211  1.00 94.19           C  
ATOM   1044  O   ALA A 141     -30.609 -32.281 -16.969  1.00 94.19           O  
ATOM   1045  N   ALA A 142     -31.328 -30.688 -15.633  1.00 93.31           N  
ATOM   1046  CA  ALA A 142     -30.844 -29.578 -16.438  1.00 93.31           C  
ATOM   1047  C   ALA A 142     -29.312 -29.531 -16.469  1.00 93.31           C  
ATOM   1048  CB  ALA A 142     -31.391 -28.250 -15.898  1.00 93.31           C  
ATOM   1049  O   ALA A 142     -28.719 -29.266 -17.516  1.00 93.31           O  
ATOM   1050  N   SER A 143     -28.797 -29.797 -15.312  1.00 93.62           N  
ATOM   1051  CA  SER A 143     -27.344 -29.844 -15.219  1.00 93.62           C  
ATOM   1052  C   SER A 143     -26.750 -30.938 -16.094  1.00 93.62           C  
ATOM   1053  CB  SER A 143     -26.906 -30.047 -13.766  1.00 93.62           C  
ATOM   1054  O   SER A 143     -25.719 -30.750 -16.734  1.00 93.62           O  
ATOM   1055  OG  SER A 143     -25.484 -29.984 -13.656  1.00 93.62           O  
ATOM   1056  N   GLU A 144     -27.406 -32.094 -16.078  1.00 94.81           N  
ATOM   1057  CA  GLU A 144     -27.016 -33.188 -16.953  1.00 94.81           C  
ATOM   1058  C   GLU A 144     -27.047 -32.750 -18.422  1.00 94.81           C  
ATOM   1059  CB  GLU A 144     -27.938 -34.375 -16.734  1.00 94.81           C  
ATOM   1060  O   GLU A 144     -26.125 -33.062 -19.172  1.00 94.81           O  
ATOM   1061  CG  GLU A 144     -27.531 -35.625 -17.516  1.00 94.81           C  
ATOM   1062  CD  GLU A 144     -28.391 -36.844 -17.219  1.00 94.81           C  
ATOM   1063  OE1 GLU A 144     -28.062 -37.938 -17.703  1.00 94.81           O  
ATOM   1064  OE2 GLU A 144     -29.406 -36.688 -16.516  1.00 94.81           O  
ATOM   1065  N   SER A 145     -28.031 -31.984 -18.891  1.00 94.06           N  
ATOM   1066  CA  SER A 145     -28.141 -31.500 -20.266  1.00 94.06           C  
ATOM   1067  C   SER A 145     -27.047 -30.484 -20.578  1.00 94.06           C  
ATOM   1068  CB  SER A 145     -29.516 -30.875 -20.516  1.00 94.06           C  
ATOM   1069  O   SER A 145     -26.453 -30.516 -21.672  1.00 94.06           O  
ATOM   1070  OG  SER A 145     -30.531 -31.859 -20.469  1.00 94.06           O  
ATOM   1071  N   LYS A 146     -26.719 -29.641 -19.688  1.00 93.12           N  
ATOM   1072  CA  LYS A 146     -25.672 -28.625 -19.844  1.00 93.12           C  
ATOM   1073  C   LYS A 146     -24.297 -29.281 -19.938  1.00 93.12           C  
ATOM   1074  CB  LYS A 146     -25.688 -27.641 -18.672  1.00 93.12           C  
ATOM   1075  O   LYS A 146     -23.453 -28.844 -20.719  1.00 93.12           O  
ATOM   1076  CG  LYS A 146     -26.875 -26.672 -18.719  1.00 93.12           C  
ATOM   1077  CD  LYS A 146     -26.844 -25.719 -17.531  1.00 93.12           C  
ATOM   1078  CE  LYS A 146     -28.047 -24.781 -17.531  1.00 93.12           C  
ATOM   1079  NZ  LYS A 146     -28.094 -23.922 -16.312  1.00 93.12           N  
ATOM   1080  N   ALA A 147     -24.125 -30.328 -19.109  1.00 93.75           N  
ATOM   1081  CA  ALA A 147     -22.875 -31.078 -19.172  1.00 93.75           C  
ATOM   1082  C   ALA A 147     -22.703 -31.734 -20.531  1.00 93.75           C  
ATOM   1083  CB  ALA A 147     -22.844 -32.125 -18.062  1.00 93.75           C  
ATOM   1084  O   ALA A 147     -21.594 -31.750 -21.078  1.00 93.75           O  
ATOM   1085  N   LYS A 148     -23.766 -32.250 -21.094  1.00 94.94           N  
ATOM   1086  CA  LYS A 148     -23.719 -32.844 -22.422  1.00 94.94           C  
ATOM   1087  C   LYS A 148     -23.391 -31.781 -23.484  1.00 94.94           C  
ATOM   1088  CB  LYS A 148     -25.031 -33.531 -22.766  1.00 94.94           C  
ATOM   1089  O   LYS A 148     -22.625 -32.031 -24.406  1.00 94.94           O  
ATOM   1090  CG  LYS A 148     -25.016 -34.312 -24.078  1.00 94.94           C  
ATOM   1091  CD  LYS A 148     -24.094 -35.531 -24.000  1.00 94.94           C  
ATOM   1092  CE  LYS A 148     -24.281 -36.438 -25.203  1.00 94.94           C  
ATOM   1093  NZ  LYS A 148     -23.578 -35.938 -26.406  1.00 94.94           N  
ATOM   1094  N   THR A 149     -23.938 -30.609 -23.391  1.00 94.19           N  
ATOM   1095  CA  THR A 149     -23.656 -29.500 -24.297  1.00 94.19           C  
ATOM   1096  C   THR A 149     -22.188 -29.078 -24.188  1.00 94.19           C  
ATOM   1097  CB  THR A 149     -24.562 -28.281 -23.984  1.00 94.19           C  
ATOM   1098  O   THR A 149     -21.547 -28.812 -25.203  1.00 94.19           O  
ATOM   1099  CG2 THR A 149     -24.219 -27.109 -24.891  1.00 94.19           C  
ATOM   1100  OG1 THR A 149     -25.938 -28.656 -24.203  1.00 94.19           O  
ATOM   1101  N   SER A 150     -21.750 -28.984 -22.969  1.00 93.62           N  
ATOM   1102  CA  SER A 150     -20.344 -28.641 -22.734  1.00 93.62           C  
ATOM   1103  C   SER A 150     -19.406 -29.656 -23.375  1.00 93.62           C  
ATOM   1104  CB  SER A 150     -20.047 -28.562 -21.234  1.00 93.62           C  
ATOM   1105  O   SER A 150     -18.391 -29.297 -23.969  1.00 93.62           O  
ATOM   1106  OG  SER A 150     -18.703 -28.172 -21.000  1.00 93.62           O  
ATOM   1107  N   GLU A 151     -19.719 -30.938 -23.203  1.00 95.31           N  
ATOM   1108  CA  GLU A 151     -18.969 -32.000 -23.844  1.00 95.31           C  
ATOM   1109  C   GLU A 151     -18.953 -31.828 -25.359  1.00 95.31           C  
ATOM   1110  CB  GLU A 151     -19.562 -33.375 -23.484  1.00 95.31           C  
ATOM   1111  O   GLU A 151     -17.906 -31.969 -26.000  1.00 95.31           O  
ATOM   1112  CG  GLU A 151     -18.797 -34.562 -24.062  1.00 95.31           C  
ATOM   1113  CD  GLU A 151     -19.406 -35.906 -23.703  1.00 95.31           C  
ATOM   1114  OE1 GLU A 151     -18.766 -36.938 -23.984  1.00 95.31           O  
ATOM   1115  OE2 GLU A 151     -20.516 -35.906 -23.141  1.00 95.31           O  
ATOM   1116  N   ASP A 152     -20.078 -31.484 -26.031  1.00 94.75           N  
ATOM   1117  CA  ASP A 152     -20.188 -31.250 -27.469  1.00 94.75           C  
ATOM   1118  C   ASP A 152     -19.359 -30.031 -27.875  1.00 94.75           C  
ATOM   1119  CB  ASP A 152     -21.641 -31.047 -27.875  1.00 94.75           C  
ATOM   1120  O   ASP A 152     -18.672 -30.062 -28.906  1.00 94.75           O  
ATOM   1121  CG  ASP A 152     -22.453 -32.344 -27.844  1.00 94.75           C  
ATOM   1122  OD1 ASP A 152     -21.844 -33.438 -27.828  1.00 94.75           O  
ATOM   1123  OD2 ASP A 152     -23.688 -32.250 -27.844  1.00 94.75           O  
ATOM   1124  N   ASN A 153     -19.406 -28.969 -27.109  1.00 94.25           N  
ATOM   1125  CA  ASN A 153     -18.625 -27.766 -27.375  1.00 94.25           C  
ATOM   1126  C   ASN A 153     -17.125 -28.031 -27.297  1.00 94.25           C  
ATOM   1127  CB  ASN A 153     -19.016 -26.641 -26.391  1.00 94.25           C  
ATOM   1128  O   ASN A 153     -16.359 -27.500 -28.094  1.00 94.25           O  
ATOM   1129  CG  ASN A 153     -20.375 -26.047 -26.688  1.00 94.25           C  
ATOM   1130  ND2 ASN A 153     -20.906 -25.281 -25.750  1.00 94.25           N  
ATOM   1131  OD1 ASN A 153     -20.938 -26.281 -27.766  1.00 94.25           O  
ATOM   1132  N   ALA A 154     -16.797 -28.844 -26.312  1.00 94.19           N  
ATOM   1133  CA  ALA A 154     -15.391 -29.234 -26.172  1.00 94.19           C  
ATOM   1134  C   ALA A 154     -14.914 -30.000 -27.406  1.00 94.19           C  
ATOM   1135  CB  ALA A 154     -15.188 -30.062 -24.922  1.00 94.19           C  
ATOM   1136  O   ALA A 154     -13.805 -29.781 -27.891  1.00 94.19           O  
ATOM   1137  N   LYS A 155     -15.727 -30.906 -27.906  1.00 94.62           N  
ATOM   1138  CA  LYS A 155     -15.391 -31.656 -29.109  1.00 94.62           C  
ATOM   1139  C   LYS A 155     -15.305 -30.734 -30.328  1.00 94.62           C  
ATOM   1140  CB  LYS A 155     -16.422 -32.750 -29.359  1.00 94.62           C  
ATOM   1141  O   LYS A 155     -14.406 -30.891 -31.156  1.00 94.62           O  
ATOM   1142  CG  LYS A 155     -15.977 -33.812 -30.359  1.00 94.62           C  
ATOM   1143  CD  LYS A 155     -16.656 -35.156 -30.094  1.00 94.62           C  
ATOM   1144  CE  LYS A 155     -16.188 -36.219 -31.094  1.00 94.62           C  
ATOM   1145  NZ  LYS A 155     -16.766 -37.562 -30.766  1.00 94.62           N  
ATOM   1146  N   SER A 156     -16.203 -29.812 -30.469  1.00 95.25           N  
ATOM   1147  CA  SER A 156     -16.172 -28.828 -31.547  1.00 95.25           C  
ATOM   1148  C   SER A 156     -14.898 -27.969 -31.469  1.00 95.25           C  
ATOM   1149  CB  SER A 156     -17.406 -27.922 -31.500  1.00 95.25           C  
ATOM   1150  O   SER A 156     -14.273 -27.688 -32.500  1.00 95.25           O  
ATOM   1151  OG  SER A 156     -18.562 -28.641 -31.828  1.00 95.25           O  
ATOM   1152  N   SER A 157     -14.570 -27.531 -30.312  1.00 94.25           N  
ATOM   1153  CA  SER A 157     -13.352 -26.750 -30.078  1.00 94.25           C  
ATOM   1154  C   SER A 157     -12.109 -27.547 -30.453  1.00 94.25           C  
ATOM   1155  CB  SER A 157     -13.266 -26.297 -28.625  1.00 94.25           C  
ATOM   1156  O   SER A 157     -11.164 -27.000 -31.031  1.00 94.25           O  
ATOM   1157  OG  SER A 157     -12.156 -25.453 -28.422  1.00 94.25           O  
ATOM   1158  N   GLU A 158     -12.078 -28.797 -30.000  1.00 95.19           N  
ATOM   1159  CA  GLU A 158     -11.000 -29.703 -30.391  1.00 95.19           C  
ATOM   1160  C   GLU A 158     -10.852 -29.781 -31.906  1.00 95.19           C  
ATOM   1161  CB  GLU A 158     -11.242 -31.109 -29.812  1.00 95.19           C  
ATOM   1162  O   GLU A 158      -9.734 -29.719 -32.438  1.00 95.19           O  
ATOM   1163  CG  GLU A 158     -10.141 -32.094 -30.125  1.00 95.19           C  
ATOM   1164  CD  GLU A 158     -10.430 -33.500 -29.609  1.00 95.19           C  
ATOM   1165  OE1 GLU A 158      -9.508 -34.344 -29.609  1.00 95.19           O  
ATOM   1166  OE2 GLU A 158     -11.594 -33.750 -29.219  1.00 95.19           O  
ATOM   1167  N   ASN A 159     -11.906 -29.953 -32.656  1.00 94.50           N  
ATOM   1168  CA  ASN A 159     -11.883 -30.000 -34.125  1.00 94.50           C  
ATOM   1169  C   ASN A 159     -11.391 -28.688 -34.719  1.00 94.50           C  
ATOM   1170  CB  ASN A 159     -13.266 -30.344 -34.656  1.00 94.50           C  
ATOM   1171  O   ASN A 159     -10.609 -28.688 -35.656  1.00 94.50           O  
ATOM   1172  CG  ASN A 159     -13.617 -31.812 -34.469  1.00 94.50           C  
ATOM   1173  ND2 ASN A 159     -14.898 -32.125 -34.594  1.00 94.50           N  
ATOM   1174  OD1 ASN A 159     -12.734 -32.656 -34.250  1.00 94.50           O  
ATOM   1175  N   ALA A 160     -11.844 -27.594 -34.156  1.00 93.56           N  
ATOM   1176  CA  ALA A 160     -11.406 -26.266 -34.625  1.00 93.56           C  
ATOM   1177  C   ALA A 160      -9.906 -26.078 -34.406  1.00 93.56           C  
ATOM   1178  CB  ALA A 160     -12.188 -25.172 -33.875  1.00 93.56           C  
ATOM   1179  O   ALA A 160      -9.227 -25.516 -35.250  1.00 93.56           O  
ATOM   1180  N   ALA A 161      -9.438 -26.531 -33.250  1.00 92.75           N  
ATOM   1181  CA  ALA A 161      -8.008 -26.469 -32.969  1.00 92.75           C  
ATOM   1182  C   ALA A 161      -7.211 -27.312 -33.969  1.00 92.75           C  
ATOM   1183  CB  ALA A 161      -7.738 -26.938 -31.547  1.00 92.75           C  
ATOM   1184  O   ALA A 161      -6.148 -26.875 -34.438  1.00 92.75           O  
ATOM   1185  N   LYS A 162      -7.684 -28.500 -34.281  1.00 94.81           N  
ATOM   1186  CA  LYS A 162      -7.031 -29.375 -35.250  1.00 94.81           C  
ATOM   1187  C   LYS A 162      -7.004 -28.719 -36.625  1.00 94.81           C  
ATOM   1188  CB  LYS A 162      -7.734 -30.719 -35.344  1.00 94.81           C  
ATOM   1189  O   LYS A 162      -5.992 -28.766 -37.344  1.00 94.81           O  
ATOM   1190  CG  LYS A 162      -6.848 -31.859 -35.844  1.00 94.81           C  
ATOM   1191  CD  LYS A 162      -7.410 -33.219 -35.469  1.00 94.81           C  
ATOM   1192  CE  LYS A 162      -6.461 -34.344 -35.844  1.00 94.81           C  
ATOM   1193  NZ  LYS A 162      -7.012 -35.688 -35.500  1.00 94.81           N  
ATOM   1194  N   ASN A 163      -8.109 -28.125 -37.000  1.00 93.81           N  
ATOM   1195  CA  ASN A 163      -8.172 -27.406 -38.281  1.00 93.81           C  
ATOM   1196  C   ASN A 163      -7.195 -26.234 -38.312  1.00 93.81           C  
ATOM   1197  CB  ASN A 163      -9.594 -26.922 -38.562  1.00 93.81           C  
ATOM   1198  O   ASN A 163      -6.574 -25.953 -39.344  1.00 93.81           O  
ATOM   1199  CG  ASN A 163     -10.523 -28.047 -38.969  1.00 93.81           C  
ATOM   1200  ND2 ASN A 163     -11.820 -27.766 -38.969  1.00 93.81           N  
ATOM   1201  OD1 ASN A 163     -10.078 -29.156 -39.250  1.00 93.81           O  
ATOM   1202  N   SER A 164      -7.102 -25.453 -37.250  1.00 93.00           N  
ATOM   1203  CA  SER A 164      -6.160 -24.359 -37.125  1.00 93.00           C  
ATOM   1204  C   SER A 164      -4.719 -24.844 -37.250  1.00 93.00           C  
ATOM   1205  CB  SER A 164      -6.363 -23.625 -35.812  1.00 93.00           C  
ATOM   1206  O   SER A 164      -3.875 -24.172 -37.844  1.00 93.00           O  
ATOM   1207  OG  SER A 164      -7.566 -22.875 -35.812  1.00 93.00           O  
ATOM   1208  N   GLU A 165      -4.465 -25.953 -36.500  1.00 92.88           N  
ATOM   1209  CA  GLU A 165      -3.148 -26.594 -36.594  1.00 92.88           C  
ATOM   1210  C   GLU A 165      -2.787 -26.906 -38.031  1.00 92.88           C  
ATOM   1211  CB  GLU A 165      -3.102 -27.859 -35.750  1.00 92.88           C  
ATOM   1212  O   GLU A 165      -1.671 -26.625 -38.469  1.00 92.88           O  
ATOM   1213  CG  GLU A 165      -1.744 -28.547 -35.750  1.00 92.88           C  
ATOM   1214  CD  GLU A 165      -1.737 -29.859 -34.969  1.00 92.88           C  
ATOM   1215  OE1 GLU A 165      -0.693 -30.562 -34.969  1.00 92.88           O  
ATOM   1216  OE2 GLU A 165      -2.785 -30.203 -34.375  1.00 92.88           O  
ATOM   1217  N   VAL A 166      -3.654 -27.578 -38.781  1.00 93.06           N  
ATOM   1218  CA  VAL A 166      -3.449 -27.938 -40.156  1.00 93.06           C  
ATOM   1219  C   VAL A 166      -3.246 -26.672 -41.000  1.00 93.06           C  
ATOM   1220  CB  VAL A 166      -4.633 -28.766 -40.719  1.00 93.06           C  
ATOM   1221  O   VAL A 166      -2.355 -26.625 -41.844  1.00 93.06           O  
ATOM   1222  CG1 VAL A 166      -4.520 -28.922 -42.250  1.00 93.06           C  
ATOM   1223  CG2 VAL A 166      -4.703 -30.125 -40.031  1.00 93.06           C  
ATOM   1224  N   ALA A 167      -4.082 -25.641 -40.781  1.00 89.56           N  
ATOM   1225  CA  ALA A 167      -3.969 -24.359 -41.500  1.00 89.56           C  
ATOM   1226  C   ALA A 167      -2.617 -23.703 -41.250  1.00 89.56           C  
ATOM   1227  CB  ALA A 167      -5.102 -23.422 -41.094  1.00 89.56           C  
ATOM   1228  O   ALA A 167      -2.002 -23.156 -42.156  1.00 89.56           O  
ATOM   1229  N   ALA A 168      -2.156 -23.734 -40.000  1.00 88.88           N  
ATOM   1230  CA  ALA A 168      -0.852 -23.188 -39.656  1.00 88.88           C  
ATOM   1231  C   ALA A 168       0.272 -23.938 -40.375  1.00 88.88           C  
ATOM   1232  CB  ALA A 168      -0.653 -23.234 -38.125  1.00 88.88           C  
ATOM   1233  O   ALA A 168       1.232 -23.328 -40.844  1.00 88.88           O  
ATOM   1234  N   GLU A 169       0.142 -25.328 -40.375  1.00 91.50           N  
ATOM   1235  CA  GLU A 169       1.137 -26.141 -41.062  1.00 91.50           C  
ATOM   1236  C   GLU A 169       1.187 -25.812 -42.531  1.00 91.50           C  
ATOM   1237  CB  GLU A 169       0.842 -27.625 -40.844  1.00 91.50           C  
ATOM   1238  O   GLU A 169       2.268 -25.734 -43.125  1.00 91.50           O  
ATOM   1239  CG  GLU A 169       1.188 -28.141 -39.469  1.00 91.50           C  
ATOM   1240  CD  GLU A 169       0.800 -29.594 -39.250  1.00 91.50           C  
ATOM   1241  OE1 GLU A 169       1.129 -30.172 -38.188  1.00 91.50           O  
ATOM   1242  OE2 GLU A 169       0.162 -30.188 -40.156  1.00 91.50           O  
ATOM   1243  N   THR A 170       0.034 -25.656 -43.156  1.00 90.44           N  
ATOM   1244  CA  THR A 170      -0.062 -25.312 -44.562  1.00 90.44           C  
ATOM   1245  C   THR A 170       0.583 -23.953 -44.844  1.00 90.44           C  
ATOM   1246  CB  THR A 170      -1.527 -25.281 -45.031  1.00 90.44           C  
ATOM   1247  O   THR A 170       1.322 -23.781 -45.812  1.00 90.44           O  
ATOM   1248  CG2 THR A 170      -1.624 -24.906 -46.531  1.00 90.44           C  
ATOM   1249  OG1 THR A 170      -2.104 -26.578 -44.844  1.00 90.44           O  
ATOM   1250  N   THR A 171       0.245 -22.953 -44.031  1.00 84.56           N  
ATOM   1251  CA  THR A 171       0.826 -21.625 -44.156  1.00 84.56           C  
ATOM   1252  C   THR A 171       2.344 -21.672 -44.000  1.00 84.56           C  
ATOM   1253  CB  THR A 171       0.237 -20.672 -43.094  1.00 84.56           C  
ATOM   1254  O   THR A 171       3.072 -21.031 -44.750  1.00 84.56           O  
ATOM   1255  CG2 THR A 171       0.868 -19.281 -43.188  1.00 84.56           C  
ATOM   1256  OG1 THR A 171      -1.176 -20.547 -43.281  1.00 84.56           O  
ATOM   1257  N   ARG A 172       2.768 -22.359 -42.969  1.00 84.69           N  
ATOM   1258  CA  ARG A 172       4.199 -22.547 -42.750  1.00 84.69           C  
ATOM   1259  C   ARG A 172       4.867 -23.109 -44.000  1.00 84.69           C  
ATOM   1260  CB  ARG A 172       4.449 -23.484 -41.562  1.00 84.69           C  
ATOM   1261  O   ARG A 172       5.930 -22.625 -44.406  1.00 84.69           O  
ATOM   1262  CG  ARG A 172       5.906 -23.562 -41.156  1.00 84.69           C  
ATOM   1263  CD  ARG A 172       6.258 -24.938 -40.594  1.00 84.69           C  
ATOM   1264  NE  ARG A 172       5.207 -25.453 -39.719  1.00 84.69           N  
ATOM   1265  NH1 ARG A 172       6.648 -26.547 -38.281  1.00 84.69           N  
ATOM   1266  NH2 ARG A 172       4.387 -26.609 -37.906  1.00 84.69           N  
ATOM   1267  CZ  ARG A 172       5.418 -26.203 -38.625  1.00 84.69           C  
ATOM   1268  N   ASP A 173       4.344 -24.188 -44.594  1.00 85.31           N  
ATOM   1269  CA  ASP A 173       4.883 -24.812 -45.781  1.00 85.31           C  
ATOM   1270  C   ASP A 173       4.926 -23.844 -46.969  1.00 85.31           C  
ATOM   1271  CB  ASP A 173       4.047 -26.047 -46.188  1.00 85.31           C  
ATOM   1272  O   ASP A 173       5.895 -23.812 -47.719  1.00 85.31           O  
ATOM   1273  CG  ASP A 173       4.238 -27.203 -45.219  1.00 85.31           C  
ATOM   1274  OD1 ASP A 173       5.203 -27.188 -44.406  1.00 85.31           O  
ATOM   1275  OD2 ASP A 173       3.420 -28.156 -45.250  1.00 85.31           O  
ATOM   1276  N   GLN A 174       3.844 -23.062 -47.062  1.00 84.00           N  
ATOM   1277  CA  GLN A 174       3.773 -22.047 -48.125  1.00 84.00           C  
ATOM   1278  C   GLN A 174       4.859 -20.984 -47.938  1.00 84.00           C  
ATOM   1279  CB  GLN A 174       2.395 -21.391 -48.156  1.00 84.00           C  
ATOM   1280  O   GLN A 174       5.492 -20.578 -48.906  1.00 84.00           O  
ATOM   1281  CG  GLN A 174       1.298 -22.281 -48.719  1.00 84.00           C  
ATOM   1282  CD  GLN A 174      -0.076 -21.641 -48.656  1.00 84.00           C  
ATOM   1283  NE2 GLN A 174      -0.875 -21.812 -49.688  1.00 84.00           N  
ATOM   1284  OE1 GLN A 174      -0.417 -21.000 -47.656  1.00 84.00           O  
ATOM   1285  N   ILE A 175       4.996 -20.531 -46.719  1.00 76.88           N  
ATOM   1286  CA  ILE A 175       6.023 -19.547 -46.406  1.00 76.88           C  
ATOM   1287  C   ILE A 175       7.406 -20.125 -46.688  1.00 76.88           C  
ATOM   1288  CB  ILE A 175       5.926 -19.094 -44.938  1.00 76.88           C  
ATOM   1289  O   ILE A 175       8.266 -19.453 -47.250  1.00 76.88           O  
ATOM   1290  CG1 ILE A 175       4.684 -18.219 -44.719  1.00 76.88           C  
ATOM   1291  CG2 ILE A 175       7.195 -18.344 -44.500  1.00 76.88           C  
ATOM   1292  CD1 ILE A 175       4.395 -17.906 -43.250  1.00 76.88           C  
ATOM   1293  N   GLN A 176       7.625 -21.344 -46.312  1.00 77.00           N  
ATOM   1294  CA  GLN A 176       8.883 -22.031 -46.562  1.00 77.00           C  
ATOM   1295  C   GLN A 176       9.164 -22.109 -48.062  1.00 77.00           C  
ATOM   1296  CB  GLN A 176       8.883 -23.422 -45.938  1.00 77.00           C  
ATOM   1297  O   GLN A 176      10.297 -21.938 -48.500  1.00 77.00           O  
ATOM   1298  CG  GLN A 176      10.242 -24.109 -45.969  1.00 77.00           C  
ATOM   1299  CD  GLN A 176      11.297 -23.328 -45.188  1.00 77.00           C  
ATOM   1300  NE2 GLN A 176      12.406 -23.031 -45.844  1.00 77.00           N  
ATOM   1301  OE1 GLN A 176      11.117 -23.016 -44.031  1.00 77.00           O  
ATOM   1302  N   GLN A 177       8.164 -22.406 -48.781  1.00 79.12           N  
ATOM   1303  CA  GLN A 177       8.266 -22.453 -50.250  1.00 79.12           C  
ATOM   1304  C   GLN A 177       8.641 -21.094 -50.812  1.00 79.12           C  
ATOM   1305  CB  GLN A 177       6.957 -22.938 -50.875  1.00 79.12           C  
ATOM   1306  O   GLN A 177       9.484 -21.000 -51.719  1.00 79.12           O  
ATOM   1307  CG  GLN A 177       7.059 -23.266 -52.344  1.00 79.12           C  
ATOM   1308  CD  GLN A 177       5.781 -23.859 -52.906  1.00 79.12           C  
ATOM   1309  NE2 GLN A 177       5.852 -24.391 -54.125  1.00 79.12           N  
ATOM   1310  OE1 GLN A 177       4.738 -23.859 -52.250  1.00 79.12           O  
ATOM   1311  N   ILE A 178       8.000 -20.031 -50.375  1.00 71.94           N  
ATOM   1312  CA  ILE A 178       8.289 -18.672 -50.781  1.00 71.94           C  
ATOM   1313  C   ILE A 178       9.734 -18.312 -50.438  1.00 71.94           C  
ATOM   1314  CB  ILE A 178       7.324 -17.656 -50.094  1.00 71.94           C  
ATOM   1315  O   ILE A 178      10.445 -17.719 -51.250  1.00 71.94           O  
ATOM   1316  CG1 ILE A 178       5.906 -17.828 -50.656  1.00 71.94           C  
ATOM   1317  CG2 ILE A 178       7.820 -16.219 -50.312  1.00 71.94           C  
ATOM   1318  CD1 ILE A 178       4.844 -17.062 -49.875  1.00 71.94           C  
ATOM   1319  N   ILE A 179      10.180 -18.750 -49.281  1.00 65.50           N  
ATOM   1320  CA  ILE A 179      11.531 -18.500 -48.781  1.00 65.50           C  
ATOM   1321  C   ILE A 179      12.531 -19.250 -49.656  1.00 65.50           C  
ATOM   1322  CB  ILE A 179      11.680 -18.906 -47.312  1.00 65.50           C  
ATOM   1323  O   ILE A 179      13.562 -18.688 -50.062  1.00 65.50           O  
ATOM   1324  CG1 ILE A 179      10.867 -17.969 -46.406  1.00 65.50           C  
ATOM   1325  CG2 ILE A 179      13.156 -18.906 -46.906  1.00 65.50           C  
ATOM   1326  CD1 ILE A 179      10.781 -18.438 -44.969  1.00 65.50           C  
ATOM   1327  N   ASP A 180      12.242 -20.453 -49.938  1.00 67.31           N  
ATOM   1328  CA  ASP A 180      13.109 -21.281 -50.781  1.00 67.31           C  
ATOM   1329  C   ASP A 180      13.211 -20.719 -52.188  1.00 67.31           C  
ATOM   1330  CB  ASP A 180      12.594 -22.734 -50.812  1.00 67.31           C  
ATOM   1331  O   ASP A 180      14.281 -20.734 -52.781  1.00 67.31           O  
ATOM   1332  CG  ASP A 180      12.789 -23.469 -49.500  1.00 67.31           C  
ATOM   1333  OD1 ASP A 180      13.578 -23.000 -48.656  1.00 67.31           O  
ATOM   1334  OD2 ASP A 180      12.156 -24.531 -49.312  1.00 67.31           O  
ATOM   1335  N   ASN A 181      12.102 -20.109 -52.750  1.00 68.31           N  
ATOM   1336  CA  ASN A 181      12.008 -19.547 -54.094  1.00 68.31           C  
ATOM   1337  C   ASN A 181      12.672 -18.172 -54.156  1.00 68.31           C  
ATOM   1338  CB  ASN A 181      10.539 -19.453 -54.531  1.00 68.31           C  
ATOM   1339  O   ASN A 181      13.141 -17.766 -55.219  1.00 68.31           O  
ATOM   1340  CG  ASN A 181       9.953 -20.812 -54.875  1.00 68.31           C  
ATOM   1341  ND2 ASN A 181       8.633 -20.859 -55.000  1.00 68.31           N  
ATOM   1342  OD1 ASN A 181      10.672 -21.797 -55.000  1.00 68.31           O  
ATOM   1343  N   ALA A 182      12.820 -17.391 -53.094  1.00 62.31           N  
ATOM   1344  CA  ALA A 182      13.328 -16.016 -53.000  1.00 62.31           C  
ATOM   1345  C   ALA A 182      14.844 -16.000 -52.844  1.00 62.31           C  
ATOM   1346  CB  ALA A 182      12.664 -15.289 -51.844  1.00 62.31           C  
ATOM   1347  O   ALA A 182      15.508 -15.047 -53.250  1.00 62.31           O  
ATOM   1348  N   GLY A 183      15.641 -17.078 -52.688  1.00 64.94           N  
ATOM   1349  CA  GLY A 183      17.094 -17.172 -52.625  1.00 64.94           C  
ATOM   1350  C   GLY A 183      17.719 -16.266 -51.594  1.00 64.94           C  
ATOM   1351  O   GLY A 183      17.094 -15.930 -50.594  1.00 64.94           O  
ATOM   1352  N   ASP A 184      19.125 -15.906 -51.531  1.00 58.72           N  
ATOM   1353  CA  ASP A 184      20.078 -15.188 -50.688  1.00 58.72           C  
ATOM   1354  C   ASP A 184      19.734 -13.703 -50.594  1.00 58.72           C  
ATOM   1355  CB  ASP A 184      21.500 -15.367 -51.219  1.00 58.72           C  
ATOM   1356  O   ASP A 184      20.328 -12.969 -49.812  1.00 58.72           O  
ATOM   1357  CG  ASP A 184      22.062 -16.750 -50.969  1.00 58.72           C  
ATOM   1358  OD1 ASP A 184      21.453 -17.531 -50.188  1.00 58.72           O  
ATOM   1359  OD2 ASP A 184      23.125 -17.078 -51.531  1.00 58.72           O  
ATOM   1360  N   GLN A 185      18.547 -13.164 -50.938  1.00 59.03           N  
ATOM   1361  CA  GLN A 185      18.062 -11.789 -50.875  1.00 59.03           C  
ATOM   1362  C   GLN A 185      16.688 -11.719 -50.188  1.00 59.03           C  
ATOM   1363  CB  GLN A 185      17.984 -11.180 -52.281  1.00 59.03           C  
ATOM   1364  O   GLN A 185      16.078 -10.648 -50.156  1.00 59.03           O  
ATOM   1365  CG  GLN A 185      19.344 -10.852 -52.875  1.00 59.03           C  
ATOM   1366  CD  GLN A 185      19.719  -9.391 -52.750  1.00 59.03           C  
ATOM   1367  NE2 GLN A 185      21.000  -9.109 -52.594  1.00 59.03           N  
ATOM   1368  OE1 GLN A 185      18.844  -8.516 -52.750  1.00 59.03           O  
ATOM   1369  N   SER A 186      16.250 -12.781 -49.469  1.00 64.50           N  
ATOM   1370  CA  SER A 186      14.938 -12.789 -48.812  1.00 64.50           C  
ATOM   1371  C   SER A 186      15.000 -12.125 -47.438  1.00 64.50           C  
ATOM   1372  CB  SER A 186      14.422 -14.227 -48.688  1.00 64.50           C  
ATOM   1373  O   SER A 186      16.031 -12.172 -46.781  1.00 64.50           O  
ATOM   1374  OG  SER A 186      15.117 -14.906 -47.656  1.00 64.50           O  
ATOM   1375  N   THR A 187      14.312 -11.016 -47.125  1.00 62.25           N  
ATOM   1376  CA  THR A 187      14.008 -10.352 -45.844  1.00 62.25           C  
ATOM   1377  C   THR A 187      14.164 -11.312 -44.688  1.00 62.25           C  
ATOM   1378  CB  THR A 187      12.578  -9.773 -45.875  1.00 62.25           C  
ATOM   1379  O   THR A 187      14.680 -10.938 -43.625  1.00 62.25           O  
ATOM   1380  CG2 THR A 187      12.305  -8.969 -44.594  1.00 62.25           C  
ATOM   1381  OG1 THR A 187      12.422  -8.914 -47.000  1.00 62.25           O  
ATOM   1382  N   LEU A 188      14.039 -12.633 -44.875  1.00 59.94           N  
ATOM   1383  CA  LEU A 188      14.125 -13.688 -43.875  1.00 59.94           C  
ATOM   1384  C   LEU A 188      15.570 -14.094 -43.625  1.00 59.94           C  
ATOM   1385  CB  LEU A 188      13.305 -14.906 -44.312  1.00 59.94           C  
ATOM   1386  O   LEU A 188      15.953 -14.391 -42.500  1.00 59.94           O  
ATOM   1387  CG  LEU A 188      11.789 -14.805 -44.125  1.00 59.94           C  
ATOM   1388  CD1 LEU A 188      11.086 -15.914 -44.906  1.00 59.94           C  
ATOM   1389  CD2 LEU A 188      11.430 -14.875 -42.656  1.00 59.94           C  
ATOM   1390  N   VAL A 189      16.500 -13.977 -44.625  1.00 63.66           N  
ATOM   1391  CA  VAL A 189      17.938 -14.234 -44.531  1.00 63.66           C  
ATOM   1392  C   VAL A 189      18.625 -13.039 -43.875  1.00 63.66           C  
ATOM   1393  CB  VAL A 189      18.547 -14.508 -45.906  1.00 63.66           C  
ATOM   1394  O   VAL A 189      19.516 -13.219 -43.031  1.00 63.66           O  
ATOM   1395  CG1 VAL A 189      20.078 -14.562 -45.812  1.00 63.66           C  
ATOM   1396  CG2 VAL A 189      18.000 -15.805 -46.500  1.00 63.66           C  
ATOM   1397  N   VAL A 190      18.203 -11.766 -44.094  1.00 62.78           N  
ATOM   1398  CA  VAL A 190      18.641 -10.500 -43.531  1.00 62.78           C  
ATOM   1399  C   VAL A 190      18.219 -10.414 -42.062  1.00 62.78           C  
ATOM   1400  CB  VAL A 190      18.094  -9.297 -44.312  1.00 62.78           C  
ATOM   1401  O   VAL A 190      18.984  -9.984 -41.219  1.00 62.78           O  
ATOM   1402  CG1 VAL A 190      18.391  -7.984 -43.594  1.00 62.78           C  
ATOM   1403  CG2 VAL A 190      18.688  -9.266 -45.719  1.00 62.78           C  
ATOM   1404  N   LEU A 191      17.062 -11.016 -41.625  1.00 65.19           N  
ATOM   1405  CA  LEU A 191      16.531 -11.047 -40.281  1.00 65.19           C  
ATOM   1406  C   LEU A 191      17.156 -12.180 -39.469  1.00 65.19           C  
ATOM   1407  CB  LEU A 191      15.016 -11.188 -40.281  1.00 65.19           C  
ATOM   1408  O   LEU A 191      17.141 -12.172 -38.250  1.00 65.19           O  
ATOM   1409  CG  LEU A 191      14.219 -10.000 -40.812  1.00 65.19           C  
ATOM   1410  CD1 LEU A 191      12.734 -10.336 -40.875  1.00 65.19           C  
ATOM   1411  CD2 LEU A 191      14.461  -8.766 -39.969  1.00 65.19           C  
ATOM   1412  N   ALA A 192      17.797 -13.156 -40.156  1.00 64.56           N  
ATOM   1413  CA  ALA A 192      18.422 -14.344 -39.562  1.00 64.56           C  
ATOM   1414  C   ALA A 192      19.891 -14.086 -39.219  1.00 64.56           C  
ATOM   1415  CB  ALA A 192      18.297 -15.539 -40.500  1.00 64.56           C  
ATOM   1416  O   ALA A 192      20.516 -14.875 -38.500  1.00 64.56           O  
ATOM   1417  N   GLN A 193      20.516 -12.938 -39.688  1.00 65.44           N  
ATOM   1418  CA  GLN A 193      21.859 -12.484 -39.312  1.00 65.44           C  
ATOM   1419  C   GLN A 193      21.891 -11.891 -37.938  1.00 65.44           C  
ATOM   1420  CB  GLN A 193      22.375 -11.461 -40.344  1.00 65.44           C  
ATOM   1421  O   GLN A 193      20.859 -11.453 -37.406  1.00 65.44           O  
ATOM   1422  CG  GLN A 193      22.469 -11.992 -41.750  1.00 65.44           C  
ATOM   1423  CD  GLN A 193      23.453 -13.141 -41.875  1.00 65.44           C  
ATOM   1424  NE2 GLN A 193      23.109 -14.125 -42.719  1.00 65.44           N  
ATOM   1425  OE1 GLN A 193      24.500 -13.148 -41.250  1.00 65.44           O  
ATOM   1426  N   PRO A 194      22.938 -12.117 -37.094  1.00 59.38           N  
ATOM   1427  CA  PRO A 194      23.078 -11.664 -35.719  1.00 59.38           C  
ATOM   1428  C   PRO A 194      22.609 -10.219 -35.531  1.00 59.38           C  
ATOM   1429  CB  PRO A 194      24.578 -11.797 -35.438  1.00 59.38           C  
ATOM   1430  O   PRO A 194      22.094  -9.875 -34.469  1.00 59.38           O  
ATOM   1431  CG  PRO A 194      25.062 -12.797 -36.438  1.00 59.38           C  
ATOM   1432  CD  PRO A 194      24.156 -12.750 -37.656  1.00 59.38           C  
ATOM   1433  N   ASP A 195      22.484  -9.391 -36.719  1.00 60.91           N  
ATOM   1434  CA  ASP A 195      22.062  -7.996 -36.594  1.00 60.91           C  
ATOM   1435  C   ASP A 195      20.672  -7.797 -37.219  1.00 60.91           C  
ATOM   1436  CB  ASP A 195      23.062  -7.074 -37.312  1.00 60.91           C  
ATOM   1437  O   ASP A 195      20.250  -6.664 -37.469  1.00 60.91           O  
ATOM   1438  CG  ASP A 195      23.312  -7.453 -38.750  1.00 60.91           C  
ATOM   1439  OD1 ASP A 195      22.797  -8.500 -39.219  1.00 60.91           O  
ATOM   1440  OD2 ASP A 195      24.031  -6.703 -39.438  1.00 60.91           O  
ATOM   1441  N   GLY A 196      20.062  -9.008 -37.594  1.00 62.91           N  
ATOM   1442  CA  GLY A 196      18.734  -9.047 -38.188  1.00 62.91           C  
ATOM   1443  C   GLY A 196      17.688  -8.320 -37.375  1.00 62.91           C  
ATOM   1444  O   GLY A 196      16.766  -7.703 -37.938  1.00 62.91           O  
ATOM   1445  N   PHE A 197      17.922  -8.188 -36.031  1.00 62.97           N  
ATOM   1446  CA  PHE A 197      17.000  -7.504 -35.125  1.00 62.97           C  
ATOM   1447  C   PHE A 197      17.109  -5.992 -35.281  1.00 62.97           C  
ATOM   1448  CB  PHE A 197      17.297  -7.895 -33.656  1.00 62.97           C  
ATOM   1449  O   PHE A 197      16.141  -5.266 -35.031  1.00 62.97           O  
ATOM   1450  CG  PHE A 197      16.781  -9.258 -33.281  1.00 62.97           C  
ATOM   1451  CD1 PHE A 197      15.414  -9.523 -33.312  1.00 62.97           C  
ATOM   1452  CD2 PHE A 197      17.656 -10.273 -32.938  1.00 62.97           C  
ATOM   1453  CE1 PHE A 197      14.930 -10.789 -32.969  1.00 62.97           C  
ATOM   1454  CE2 PHE A 197      17.188 -11.531 -32.562  1.00 62.97           C  
ATOM   1455  CZ  PHE A 197      15.820 -11.789 -32.594  1.00 62.97           C  
ATOM   1456  N   ASP A 198      18.297  -5.535 -35.844  1.00 63.22           N  
ATOM   1457  CA  ASP A 198      18.547  -4.129 -36.156  1.00 63.22           C  
ATOM   1458  C   ASP A 198      17.688  -3.670 -37.344  1.00 63.22           C  
ATOM   1459  CB  ASP A 198      20.016  -3.891 -36.469  1.00 63.22           C  
ATOM   1460  O   ASP A 198      17.250  -2.518 -37.375  1.00 63.22           O  
ATOM   1461  CG  ASP A 198      20.922  -4.086 -35.250  1.00 63.22           C  
ATOM   1462  OD1 ASP A 198      20.391  -4.230 -34.125  1.00 63.22           O  
ATOM   1463  OD2 ASP A 198      22.156  -4.086 -35.406  1.00 63.22           O  
ATOM   1464  N   SER A 199      17.328  -4.664 -38.094  1.00 64.06           N  
ATOM   1465  CA  SER A 199      16.625  -4.426 -39.344  1.00 64.06           C  
ATOM   1466  C   SER A 199      15.117  -4.500 -39.156  1.00 64.06           C  
ATOM   1467  CB  SER A 199      17.062  -5.438 -40.406  1.00 64.06           C  
ATOM   1468  O   SER A 199      14.352  -3.957 -39.938  1.00 64.06           O  
ATOM   1469  OG  SER A 199      18.438  -5.309 -40.688  1.00 64.06           O  
ATOM   1470  N   ILE A 200      14.594  -4.969 -37.875  1.00 65.00           N  
ATOM   1471  CA  ILE A 200      13.164  -5.082 -37.625  1.00 65.00           C  
ATOM   1472  C   ILE A 200      12.797  -4.215 -36.406  1.00 65.00           C  
ATOM   1473  CB  ILE A 200      12.750  -6.551 -37.375  1.00 65.00           C  
ATOM   1474  O   ILE A 200      11.648  -4.230 -35.969  1.00 65.00           O  
ATOM   1475  CG1 ILE A 200      13.578  -7.152 -36.219  1.00 65.00           C  
ATOM   1476  CG2 ILE A 200      12.898  -7.379 -38.656  1.00 65.00           C  
ATOM   1477  CD1 ILE A 200      13.070  -8.492 -35.719  1.00 65.00           C  
ATOM   1478  N   GLY A 201      13.906  -3.350 -35.844  1.00 76.94           N  
ATOM   1479  CA  GLY A 201      13.523  -2.365 -34.844  1.00 76.94           C  
ATOM   1480  C   GLY A 201      13.445  -2.941 -33.469  1.00 76.94           C  
ATOM   1481  O   GLY A 201      12.672  -2.461 -32.625  1.00 76.94           O  
ATOM   1482  N   ARG A 202      14.312  -4.043 -33.125  1.00 87.06           N  
ATOM   1483  CA  ARG A 202      14.383  -4.664 -31.812  1.00 87.06           C  
ATOM   1484  C   ARG A 202      15.820  -4.750 -31.312  1.00 87.06           C  
ATOM   1485  CB  ARG A 202      13.750  -6.059 -31.844  1.00 87.06           C  
ATOM   1486  O   ARG A 202      16.734  -5.066 -32.094  1.00 87.06           O  
ATOM   1487  CG  ARG A 202      12.234  -6.051 -31.844  1.00 87.06           C  
ATOM   1488  CD  ARG A 202      11.656  -7.461 -31.797  1.00 87.06           C  
ATOM   1489  NE  ARG A 202      10.836  -7.672 -30.609  1.00 87.06           N  
ATOM   1490  NH1 ARG A 202      10.461  -9.914 -31.016  1.00 87.06           N  
ATOM   1491  NH2 ARG A 202       9.562  -8.914 -29.156  1.00 87.06           N  
ATOM   1492  CZ  ARG A 202      10.289  -8.836 -30.266  1.00 87.06           C  
ATOM   1493  N   VAL A 203      16.062  -4.625 -30.016  1.00 90.94           N  
ATOM   1494  CA  VAL A 203      17.359  -4.688 -29.375  1.00 90.94           C  
ATOM   1495  C   VAL A 203      17.250  -5.473 -28.062  1.00 90.94           C  
ATOM   1496  CB  VAL A 203      17.938  -3.279 -29.094  1.00 90.94           C  
ATOM   1497  O   VAL A 203      16.234  -5.387 -27.359  1.00 90.94           O  
ATOM   1498  CG1 VAL A 203      17.031  -2.510 -28.125  1.00 90.94           C  
ATOM   1499  CG2 VAL A 203      19.359  -3.375 -28.547  1.00 90.94           C  
ATOM   1500  N   SER A 204      18.219  -6.289 -27.750  1.00 89.81           N  
ATOM   1501  CA  SER A 204      18.141  -7.336 -26.734  1.00 89.81           C  
ATOM   1502  C   SER A 204      18.297  -6.758 -25.328  1.00 89.81           C  
ATOM   1503  CB  SER A 204      19.203  -8.406 -26.969  1.00 89.81           C  
ATOM   1504  O   SER A 204      17.766  -7.297 -24.359  1.00 89.81           O  
ATOM   1505  OG  SER A 204      20.500  -7.840 -27.000  1.00 89.81           O  
ATOM   1506  N   SER A 205      19.016  -5.609 -25.172  1.00 94.56           N  
ATOM   1507  CA  SER A 205      19.297  -5.062 -23.844  1.00 94.56           C  
ATOM   1508  C   SER A 205      19.625  -3.576 -23.922  1.00 94.56           C  
ATOM   1509  CB  SER A 205      20.453  -5.816 -23.188  1.00 94.56           C  
ATOM   1510  O   SER A 205      19.953  -3.057 -24.984  1.00 94.56           O  
ATOM   1511  OG  SER A 205      21.672  -5.566 -23.875  1.00 94.56           O  
ATOM   1512  N   PHE A 206      19.531  -2.924 -22.750  1.00 95.62           N  
ATOM   1513  CA  PHE A 206      19.844  -1.502 -22.656  1.00 95.62           C  
ATOM   1514  C   PHE A 206      21.297  -1.239 -23.016  1.00 95.62           C  
ATOM   1515  CB  PHE A 206      19.531  -0.975 -21.250  1.00 95.62           C  
ATOM   1516  O   PHE A 206      21.609  -0.247 -23.672  1.00 95.62           O  
ATOM   1517  CG  PHE A 206      19.531   0.526 -21.156  1.00 95.62           C  
ATOM   1518  CD1 PHE A 206      20.641   1.217 -20.719  1.00 95.62           C  
ATOM   1519  CD2 PHE A 206      18.391   1.249 -21.516  1.00 95.62           C  
ATOM   1520  CE1 PHE A 206      20.641   2.607 -20.625  1.00 95.62           C  
ATOM   1521  CE2 PHE A 206      18.375   2.639 -21.422  1.00 95.62           C  
ATOM   1522  CZ  PHE A 206      19.500   3.314 -20.984  1.00 95.62           C  
ATOM   1523  N   ALA A 207      22.234  -2.123 -22.594  1.00 95.25           N  
ATOM   1524  CA  ALA A 207      23.656  -2.025 -22.938  1.00 95.25           C  
ATOM   1525  C   ALA A 207      23.844  -2.066 -24.453  1.00 95.25           C  
ATOM   1526  CB  ALA A 207      24.438  -3.146 -22.266  1.00 95.25           C  
ATOM   1527  O   ALA A 207      24.641  -1.291 -25.000  1.00 95.25           O  
ATOM   1528  N   ALA A 208      23.109  -2.939 -25.125  1.00 93.81           N  
ATOM   1529  CA  ALA A 208      23.172  -3.047 -26.594  1.00 93.81           C  
ATOM   1530  C   ALA A 208      22.578  -1.809 -27.250  1.00 93.81           C  
ATOM   1531  CB  ALA A 208      22.438  -4.301 -27.062  1.00 93.81           C  
ATOM   1532  O   ALA A 208      23.062  -1.379 -28.312  1.00 93.81           O  
ATOM   1533  N   LEU A 209      21.531  -1.261 -26.672  1.00 94.69           N  
ATOM   1534  CA  LEU A 209      20.906  -0.051 -27.172  1.00 94.69           C  
ATOM   1535  C   LEU A 209      21.875   1.127 -27.141  1.00 94.69           C  
ATOM   1536  CB  LEU A 209      19.656   0.280 -26.344  1.00 94.69           C  
ATOM   1537  O   LEU A 209      21.891   1.932 -28.078  1.00 94.69           O  
ATOM   1538  CG  LEU A 209      18.844   1.500 -26.797  1.00 94.69           C  
ATOM   1539  CD1 LEU A 209      18.328   1.301 -28.219  1.00 94.69           C  
ATOM   1540  CD2 LEU A 209      17.688   1.761 -25.844  1.00 94.69           C  
ATOM   1541  N   ARG A 210      22.734   1.200 -26.188  1.00 95.44           N  
ATOM   1542  CA  ARG A 210      23.719   2.271 -26.062  1.00 95.44           C  
ATOM   1543  C   ARG A 210      24.703   2.250 -27.234  1.00 95.44           C  
ATOM   1544  CB  ARG A 210      24.469   2.152 -24.734  1.00 95.44           C  
ATOM   1545  O   ARG A 210      25.234   3.293 -27.625  1.00 95.44           O  
ATOM   1546  CG  ARG A 210      23.672   2.582 -23.531  1.00 95.44           C  
ATOM   1547  CD  ARG A 210      24.516   2.635 -22.266  1.00 95.44           C  
ATOM   1548  NE  ARG A 210      23.719   2.922 -21.078  1.00 95.44           N  
ATOM   1549  NH1 ARG A 210      24.000   0.841 -20.125  1.00 95.44           N  
ATOM   1550  NH2 ARG A 210      22.750   2.432 -19.062  1.00 95.44           N  
ATOM   1551  CZ  ARG A 210      23.484   2.064 -20.094  1.00 95.44           C  
ATOM   1552  N   ASN A 211      24.859   1.081 -27.781  1.00 93.38           N  
ATOM   1553  CA  ASN A 211      25.859   0.880 -28.828  1.00 93.38           C  
ATOM   1554  C   ASN A 211      25.234   0.812 -30.219  1.00 93.38           C  
ATOM   1555  CB  ASN A 211      26.672  -0.386 -28.547  1.00 93.38           C  
ATOM   1556  O   ASN A 211      25.938   0.669 -31.219  1.00 93.38           O  
ATOM   1557  CG  ASN A 211      27.500  -0.285 -27.281  1.00 93.38           C  
ATOM   1558  ND2 ASN A 211      27.547  -1.365 -26.516  1.00 93.38           N  
ATOM   1559  OD1 ASN A 211      28.109   0.757 -27.000  1.00 93.38           O  
ATOM   1560  N   LEU A 212      23.922   0.979 -30.203  1.00 91.81           N  
ATOM   1561  CA  LEU A 212      23.219   0.878 -31.469  1.00 91.81           C  
ATOM   1562  C   LEU A 212      23.109   2.242 -32.125  1.00 91.81           C  
ATOM   1563  CB  LEU A 212      21.812   0.297 -31.250  1.00 91.81           C  
ATOM   1564  O   LEU A 212      22.344   3.098 -31.703  1.00 91.81           O  
ATOM   1565  CG  LEU A 212      20.938   0.146 -32.500  1.00 91.81           C  
ATOM   1566  CD1 LEU A 212      21.531  -0.896 -33.438  1.00 91.81           C  
ATOM   1567  CD2 LEU A 212      19.516  -0.231 -32.094  1.00 91.81           C  
ATOM   1568  N   LYS A 213      23.891   2.482 -33.219  1.00 91.62           N  
ATOM   1569  CA  LYS A 213      23.859   3.736 -33.969  1.00 91.62           C  
ATOM   1570  C   LYS A 213      22.609   3.824 -34.875  1.00 91.62           C  
ATOM   1571  CB  LYS A 213      25.109   3.881 -34.844  1.00 91.62           C  
ATOM   1572  O   LYS A 213      22.391   2.965 -35.719  1.00 91.62           O  
ATOM   1573  CG  LYS A 213      25.219   5.215 -35.562  1.00 91.62           C  
ATOM   1574  CD  LYS A 213      26.547   5.336 -36.312  1.00 91.62           C  
ATOM   1575  CE  LYS A 213      26.656   6.668 -37.031  1.00 91.62           C  
ATOM   1576  NZ  LYS A 213      27.969   6.820 -37.719  1.00 91.62           N  
ATOM   1577  N   PRO A 214      21.703   4.855 -34.594  1.00 91.88           N  
ATOM   1578  CA  PRO A 214      20.531   5.016 -35.438  1.00 91.88           C  
ATOM   1579  C   PRO A 214      20.875   5.414 -36.875  1.00 91.88           C  
ATOM   1580  CB  PRO A 214      19.734   6.121 -34.750  1.00 91.88           C  
ATOM   1581  O   PRO A 214      21.891   6.078 -37.094  1.00 91.88           O  
ATOM   1582  CG  PRO A 214      20.766   6.910 -34.000  1.00 91.88           C  
ATOM   1583  CD  PRO A 214      21.891   5.992 -33.625  1.00 91.88           C  
ATOM   1584  N   LYS A 215      20.125   5.043 -37.812  1.00 88.31           N  
ATOM   1585  CA  LYS A 215      20.328   5.379 -39.219  1.00 88.31           C  
ATOM   1586  C   LYS A 215      19.812   6.777 -39.531  1.00 88.31           C  
ATOM   1587  CB  LYS A 215      19.641   4.352 -40.125  1.00 88.31           C  
ATOM   1588  O   LYS A 215      20.359   7.465 -40.406  1.00 88.31           O  
ATOM   1589  CG  LYS A 215      20.266   2.963 -40.062  1.00 88.31           C  
ATOM   1590  CD  LYS A 215      19.562   1.993 -41.000  1.00 88.31           C  
ATOM   1591  CE  LYS A 215      20.141   0.592 -40.906  1.00 88.31           C  
ATOM   1592  NZ  LYS A 215      19.422  -0.374 -41.781  1.00 88.31           N  
ATOM   1593  N   LYS A 216      18.797   7.199 -38.844  1.00 89.19           N  
ATOM   1594  CA  LYS A 216      18.203   8.523 -38.938  1.00 89.19           C  
ATOM   1595  C   LYS A 216      17.547   8.938 -37.625  1.00 89.19           C  
ATOM   1596  CB  LYS A 216      17.172   8.562 -40.062  1.00 89.19           C  
ATOM   1597  O   LYS A 216      17.172   8.086 -36.812  1.00 89.19           O  
ATOM   1598  CG  LYS A 216      15.984   7.637 -39.844  1.00 89.19           C  
ATOM   1599  CD  LYS A 216      15.016   7.695 -41.031  1.00 89.19           C  
ATOM   1600  CE  LYS A 216      13.828   6.770 -40.812  1.00 89.19           C  
ATOM   1601  NZ  LYS A 216      12.883   6.801 -41.969  1.00 89.19           N  
ATOM   1602  N   SER A 217      17.484  10.305 -37.438  1.00 92.62           N  
ATOM   1603  CA  SER A 217      16.734  10.812 -36.281  1.00 92.62           C  
ATOM   1604  C   SER A 217      15.258  10.445 -36.375  1.00 92.62           C  
ATOM   1605  CB  SER A 217      16.891  12.328 -36.188  1.00 92.62           C  
ATOM   1606  O   SER A 217      14.672  10.523 -37.469  1.00 92.62           O  
ATOM   1607  OG  SER A 217      16.281  12.812 -35.000  1.00 92.62           O  
ATOM   1608  N   GLY A 218      14.672   9.953 -35.281  1.00 91.88           N  
ATOM   1609  CA  GLY A 218      13.266   9.609 -35.281  1.00 91.88           C  
ATOM   1610  C   GLY A 218      13.016   8.125 -35.500  1.00 91.88           C  
ATOM   1611  O   GLY A 218      11.859   7.691 -35.594  1.00 91.88           O  
ATOM   1612  N   GLN A 219      14.109   7.387 -35.531  1.00 92.00           N  
ATOM   1613  CA  GLN A 219      14.039   5.934 -35.688  1.00 92.00           C  
ATOM   1614  C   GLN A 219      13.539   5.289 -34.375  1.00 92.00           C  
ATOM   1615  CB  GLN A 219      15.406   5.363 -36.062  1.00 92.00           C  
ATOM   1616  O   GLN A 219      13.984   5.641 -33.281  1.00 92.00           O  
ATOM   1617  CG  GLN A 219      15.406   3.850 -36.250  1.00 92.00           C  
ATOM   1618  CD  GLN A 219      16.766   3.314 -36.688  1.00 92.00           C  
ATOM   1619  NE2 GLN A 219      16.984   2.027 -36.438  1.00 92.00           N  
ATOM   1620  OE1 GLN A 219      17.594   4.051 -37.219  1.00 92.00           O  
ATOM   1621  N   HIS A 220      12.555   4.277 -34.562  1.00 93.50           N  
ATOM   1622  CA  HIS A 220      12.031   3.562 -33.375  1.00 93.50           C  
ATOM   1623  C   HIS A 220      12.680   2.189 -33.250  1.00 93.50           C  
ATOM   1624  CB  HIS A 220      10.516   3.414 -33.500  1.00 93.50           C  
ATOM   1625  O   HIS A 220      12.898   1.498 -34.250  1.00 93.50           O  
ATOM   1626  CG  HIS A 220       9.773   4.699 -33.281  1.00 93.50           C  
ATOM   1627  CD2 HIS A 220       9.820   5.867 -33.969  1.00 93.50           C  
ATOM   1628  ND1 HIS A 220       8.852   4.883 -32.281  1.00 93.50           N  
ATOM   1629  CE1 HIS A 220       8.359   6.109 -32.375  1.00 93.50           C  
ATOM   1630  NE2 HIS A 220       8.938   6.727 -33.375  1.00 93.50           N  
ATOM   1631  N   VAL A 221      12.844   1.857 -32.000  1.00 93.75           N  
ATOM   1632  CA  VAL A 221      13.359   0.516 -31.734  1.00 93.75           C  
ATOM   1633  C   VAL A 221      12.703  -0.055 -30.484  1.00 93.75           C  
ATOM   1634  CB  VAL A 221      14.898   0.518 -31.578  1.00 93.75           C  
ATOM   1635  O   VAL A 221      12.367   0.687 -29.562  1.00 93.75           O  
ATOM   1636  CG1 VAL A 221      15.305   1.227 -30.281  1.00 93.75           C  
ATOM   1637  CG2 VAL A 221      15.438  -0.911 -31.609  1.00 93.75           C  
ATOM   1638  N   LEU A 222      12.461  -1.347 -30.516  1.00 93.56           N  
ATOM   1639  CA  LEU A 222      11.891  -2.018 -29.359  1.00 93.56           C  
ATOM   1640  C   LEU A 222      12.984  -2.684 -28.531  1.00 93.56           C  
ATOM   1641  CB  LEU A 222      10.859  -3.061 -29.797  1.00 93.56           C  
ATOM   1642  O   LEU A 222      13.781  -3.465 -29.047  1.00 93.56           O  
ATOM   1643  CG  LEU A 222       9.531  -2.518 -30.328  1.00 93.56           C  
ATOM   1644  CD1 LEU A 222       8.719  -3.643 -30.953  1.00 93.56           C  
ATOM   1645  CD2 LEU A 222       8.742  -1.836 -29.219  1.00 93.56           C  
ATOM   1646  N   LEU A 223      13.094  -2.297 -27.266  1.00 94.00           N  
ATOM   1647  CA  LEU A 223      13.961  -2.941 -26.297  1.00 94.00           C  
ATOM   1648  C   LEU A 223      13.258  -4.137 -25.656  1.00 94.00           C  
ATOM   1649  CB  LEU A 223      14.383  -1.942 -25.203  1.00 94.00           C  
ATOM   1650  O   LEU A 223      12.172  -3.992 -25.078  1.00 94.00           O  
ATOM   1651  CG  LEU A 223      15.289  -2.482 -24.109  1.00 94.00           C  
ATOM   1652  CD1 LEU A 223      16.656  -2.832 -24.672  1.00 94.00           C  
ATOM   1653  CD2 LEU A 223      15.414  -1.470 -22.969  1.00 94.00           C  
ATOM   1654  N   THR A 224      13.867  -5.293 -25.734  1.00 91.44           N  
ATOM   1655  CA  THR A 224      13.297  -6.535 -25.234  1.00 91.44           C  
ATOM   1656  C   THR A 224      13.305  -6.562 -23.703  1.00 91.44           C  
ATOM   1657  CB  THR A 224      14.062  -7.758 -25.766  1.00 91.44           C  
ATOM   1658  O   THR A 224      12.297  -6.902 -23.078  1.00 91.44           O  
ATOM   1659  CG2 THR A 224      13.430  -9.062 -25.297  1.00 91.44           C  
ATOM   1660  OG1 THR A 224      14.055  -7.730 -27.203  1.00 91.44           O  
ATOM   1661  N   SER A 225      14.359  -6.266 -23.000  1.00 93.50           N  
ATOM   1662  CA  SER A 225      14.547  -6.168 -21.562  1.00 93.50           C  
ATOM   1663  C   SER A 225      15.773  -5.324 -21.219  1.00 93.50           C  
ATOM   1664  CB  SER A 225      14.688  -7.559 -20.938  1.00 93.50           C  
ATOM   1665  O   SER A 225      16.641  -5.098 -22.078  1.00 93.50           O  
ATOM   1666  OG  SER A 225      15.828  -8.227 -21.453  1.00 93.50           O  
ATOM   1667  N   TYR A 226      15.727  -4.840 -19.984  1.00 94.94           N  
ATOM   1668  CA  TYR A 226      16.875  -4.027 -19.578  1.00 94.94           C  
ATOM   1669  C   TYR A 226      18.156  -4.840 -19.609  1.00 94.94           C  
ATOM   1670  CB  TYR A 226      16.656  -3.465 -18.156  1.00 94.94           C  
ATOM   1671  O   TYR A 226      19.172  -4.379 -20.141  1.00 94.94           O  
ATOM   1672  CG  TYR A 226      17.625  -2.375 -17.797  1.00 94.94           C  
ATOM   1673  CD1 TYR A 226      18.859  -2.682 -17.234  1.00 94.94           C  
ATOM   1674  CD2 TYR A 226      17.312  -1.036 -18.000  1.00 94.94           C  
ATOM   1675  CE1 TYR A 226      19.766  -1.681 -16.875  1.00 94.94           C  
ATOM   1676  CE2 TYR A 226      18.203  -0.026 -17.656  1.00 94.94           C  
ATOM   1677  OH  TYR A 226      20.312   0.637 -16.750  1.00 94.94           O  
ATOM   1678  CZ  TYR A 226      19.438  -0.358 -17.094  1.00 94.94           C  
ATOM   1679  N   TYR A 227      18.156  -6.078 -19.031  1.00 93.00           N  
ATOM   1680  CA  TYR A 227      19.297  -6.988 -19.062  1.00 93.00           C  
ATOM   1681  C   TYR A 227      19.125  -8.047 -20.141  1.00 93.00           C  
ATOM   1682  CB  TYR A 227      19.484  -7.656 -17.703  1.00 93.00           C  
ATOM   1683  O   TYR A 227      18.000  -8.445 -20.453  1.00 93.00           O  
ATOM   1684  CG  TYR A 227      19.750  -6.684 -16.578  1.00 93.00           C  
ATOM   1685  CD1 TYR A 227      20.953  -5.988 -16.516  1.00 93.00           C  
ATOM   1686  CD2 TYR A 227      18.797  -6.461 -15.586  1.00 93.00           C  
ATOM   1687  CE1 TYR A 227      21.203  -5.090 -15.477  1.00 93.00           C  
ATOM   1688  CE2 TYR A 227      19.047  -5.566 -14.547  1.00 93.00           C  
ATOM   1689  OH  TYR A 227      20.500  -4.000 -13.477  1.00 93.00           O  
ATOM   1690  CZ  TYR A 227      20.250  -4.887 -14.500  1.00 93.00           C  
ATOM   1691  N   ASP A 228      20.172  -8.523 -20.656  1.00 90.62           N  
ATOM   1692  CA  ASP A 228      20.156  -9.586 -21.656  1.00 90.62           C  
ATOM   1693  C   ASP A 228      19.594 -10.875 -21.062  1.00 90.62           C  
ATOM   1694  CB  ASP A 228      21.562  -9.828 -22.203  1.00 90.62           C  
ATOM   1695  O   ASP A 228      19.984 -11.297 -19.984  1.00 90.62           O  
ATOM   1696  CG  ASP A 228      21.562 -10.578 -23.531  1.00 90.62           C  
ATOM   1697  OD1 ASP A 228      20.484 -10.727 -24.141  1.00 90.62           O  
ATOM   1698  OD2 ASP A 228      22.641 -11.023 -23.953  1.00 90.62           O  
ATOM   1699  N   GLY A 229      18.594 -11.477 -21.703  1.00 86.06           N  
ATOM   1700  CA  GLY A 229      18.078 -12.781 -21.281  1.00 86.06           C  
ATOM   1701  C   GLY A 229      17.031 -12.688 -20.203  1.00 86.06           C  
ATOM   1702  O   GLY A 229      16.500 -13.703 -19.734  1.00 86.06           O  
ATOM   1703  N   TRP A 230      16.734 -11.469 -19.609  1.00 86.75           N  
ATOM   1704  CA  TRP A 230      15.789 -11.211 -18.531  1.00 86.75           C  
ATOM   1705  C   TRP A 230      14.359 -11.508 -18.969  1.00 86.75           C  
ATOM   1706  CB  TRP A 230      15.891  -9.758 -18.062  1.00 86.75           C  
ATOM   1707  O   TRP A 230      13.570 -12.078 -18.219  1.00 86.75           O  
ATOM   1708  CG  TRP A 230      15.242  -9.500 -16.734  1.00 86.75           C  
ATOM   1709  CD1 TRP A 230      14.789 -10.430 -15.844  1.00 86.75           C  
ATOM   1710  CD2 TRP A 230      14.961  -8.219 -16.156  1.00 86.75           C  
ATOM   1711  CE2 TRP A 230      14.344  -8.453 -14.906  1.00 86.75           C  
ATOM   1712  CE3 TRP A 230      15.180  -6.902 -16.562  1.00 86.75           C  
ATOM   1713  NE1 TRP A 230      14.250  -9.812 -14.742  1.00 86.75           N  
ATOM   1714  CH2 TRP A 230      14.164  -6.133 -14.492  1.00 86.75           C  
ATOM   1715  CZ2 TRP A 230      13.938  -7.414 -14.062  1.00 86.75           C  
ATOM   1716  CZ3 TRP A 230      14.773  -5.867 -15.727  1.00 86.75           C  
ATOM   1717  N   ALA A 231      14.008 -11.234 -20.156  1.00 84.44           N  
ATOM   1718  CA  ALA A 231      12.672 -11.438 -20.719  1.00 84.44           C  
ATOM   1719  C   ALA A 231      12.328 -12.930 -20.766  1.00 84.44           C  
ATOM   1720  CB  ALA A 231      12.586 -10.828 -22.109  1.00 84.44           C  
ATOM   1721  O   ALA A 231      11.148 -13.297 -20.703  1.00 84.44           O  
ATOM   1722  N   ALA A 232      13.273 -13.773 -20.859  1.00 83.38           N  
ATOM   1723  CA  ALA A 232      13.117 -15.227 -20.969  1.00 83.38           C  
ATOM   1724  C   ALA A 232      12.852 -15.852 -19.594  1.00 83.38           C  
ATOM   1725  CB  ALA A 232      14.367 -15.844 -21.594  1.00 83.38           C  
ATOM   1726  O   ALA A 232      12.375 -16.984 -19.516  1.00 83.38           O  
ATOM   1727  N   GLU A 233      13.125 -15.102 -18.484  1.00 78.00           N  
ATOM   1728  CA  GLU A 233      12.945 -15.547 -17.109  1.00 78.00           C  
ATOM   1729  C   GLU A 233      11.492 -15.391 -16.672  1.00 78.00           C  
ATOM   1730  CB  GLU A 233      13.867 -14.773 -16.172  1.00 78.00           C  
ATOM   1731  O   GLU A 233      11.117 -15.820 -15.578  1.00 78.00           O  
ATOM   1732  CG  GLU A 233      15.344 -15.055 -16.391  1.00 78.00           C  
ATOM   1733  CD  GLU A 233      16.250 -14.266 -15.453  1.00 78.00           C  
ATOM   1734  OE1 GLU A 233      17.469 -14.203 -15.703  1.00 78.00           O  
ATOM   1735  OE2 GLU A 233      15.727 -13.695 -14.461  1.00 78.00           O  
ATOM   1736  N   ASN A 234      10.391 -15.172 -17.625  1.00 64.12           N  
ATOM   1737  CA  ASN A 234       8.961 -15.016 -17.422  1.00 64.12           C  
ATOM   1738  C   ASN A 234       8.656 -14.258 -16.125  1.00 64.12           C  
ATOM   1739  CB  ASN A 234       8.273 -16.391 -17.406  1.00 64.12           C  
ATOM   1740  O   ASN A 234       7.730 -14.609 -15.398  1.00 64.12           O  
ATOM   1741  CG  ASN A 234       6.848 -16.328 -17.922  1.00 64.12           C  
ATOM   1742  ND2 ASN A 234       6.023 -17.281 -17.500  1.00 64.12           N  
ATOM   1743  OD1 ASN A 234       6.496 -15.438 -18.703  1.00 64.12           O  
ATOM   1744  N   LYS A 235       9.508 -13.219 -15.789  1.00 65.56           N  
ATOM   1745  CA  LYS A 235       9.312 -12.375 -14.609  1.00 65.56           C  
ATOM   1746  C   LYS A 235       9.070 -10.922 -15.008  1.00 65.56           C  
ATOM   1747  CB  LYS A 235      10.516 -12.469 -13.672  1.00 65.56           C  
ATOM   1748  O   LYS A 235      10.008 -10.211 -15.375  1.00 65.56           O  
ATOM   1749  CG  LYS A 235      10.711 -13.844 -13.055  1.00 65.56           C  
ATOM   1750  CD  LYS A 235      11.836 -13.836 -12.023  1.00 65.56           C  
ATOM   1751  CE  LYS A 235      12.070 -15.227 -11.438  1.00 65.56           C  
ATOM   1752  NZ  LYS A 235      13.109 -15.211 -10.367  1.00 65.56           N  
ATOM   1753  N   MET A 236       7.848 -10.547 -15.688  1.00 68.44           N  
ATOM   1754  CA  MET A 236       7.434  -9.203 -16.062  1.00 68.44           C  
ATOM   1755  C   MET A 236       7.023  -8.391 -14.844  1.00 68.44           C  
ATOM   1756  CB  MET A 236       6.281  -9.250 -17.062  1.00 68.44           C  
ATOM   1757  O   MET A 236       6.410  -8.930 -13.914  1.00 68.44           O  
ATOM   1758  CG  MET A 236       6.645  -9.930 -18.375  1.00 68.44           C  
ATOM   1759  SD  MET A 236       5.332  -9.742 -19.656  1.00 68.44           S  
ATOM   1760  CE  MET A 236       6.285 -10.125 -21.156  1.00 68.44           C  
ATOM   1761  N   PRO A 237       7.434  -7.121 -14.828  1.00 79.06           N  
ATOM   1762  CA  PRO A 237       8.062  -6.293 -15.859  1.00 79.06           C  
ATOM   1763  C   PRO A 237       9.578  -6.473 -15.922  1.00 79.06           C  
ATOM   1764  CB  PRO A 237       7.695  -4.867 -15.438  1.00 79.06           C  
ATOM   1765  O   PRO A 237      10.211  -6.742 -14.898  1.00 79.06           O  
ATOM   1766  CG  PRO A 237       7.418  -4.965 -13.969  1.00 79.06           C  
ATOM   1767  CD  PRO A 237       7.082  -6.391 -13.641  1.00 79.06           C  
ATOM   1768  N   THR A 238      10.312  -6.402 -17.172  1.00 88.25           N  
ATOM   1769  CA  THR A 238      11.727  -6.691 -17.406  1.00 88.25           C  
ATOM   1770  C   THR A 238      12.461  -5.445 -17.891  1.00 88.25           C  
ATOM   1771  CB  THR A 238      11.898  -7.828 -18.438  1.00 88.25           C  
ATOM   1772  O   THR A 238      13.609  -5.527 -18.328  1.00 88.25           O  
ATOM   1773  CG2 THR A 238      11.367  -9.148 -17.891  1.00 88.25           C  
ATOM   1774  OG1 THR A 238      11.188  -7.492 -19.625  1.00 88.25           O  
ATOM   1775  N   GLY A 239      11.727  -4.219 -17.828  1.00 90.38           N  
ATOM   1776  CA  GLY A 239      12.406  -2.982 -18.188  1.00 90.38           C  
ATOM   1777  C   GLY A 239      12.555  -2.787 -19.672  1.00 90.38           C  
ATOM   1778  O   GLY A 239      13.469  -2.098 -20.141  1.00 90.38           O  
ATOM   1779  N   GLY A 240      11.766  -3.465 -20.562  1.00 91.75           N  
ATOM   1780  CA  GLY A 240      11.695  -3.293 -22.000  1.00 91.75           C  
ATOM   1781  C   GLY A 240      10.820  -2.129 -22.422  1.00 91.75           C  
ATOM   1782  O   GLY A 240      10.359  -1.354 -21.578  1.00 91.75           O  
ATOM   1783  N   GLY A 241      10.633  -1.932 -23.750  1.00 93.06           N  
ATOM   1784  CA  GLY A 241       9.789  -0.867 -24.266  1.00 93.06           C  
ATOM   1785  C   GLY A 241      10.375  -0.187 -25.484  1.00 93.06           C  
ATOM   1786  O   GLY A 241      11.469  -0.537 -25.938  1.00 93.06           O  
ATOM   1787  N   GLU A 242       9.641   0.763 -26.016  1.00 95.31           N  
ATOM   1788  CA  GLU A 242       9.977   1.452 -27.250  1.00 95.31           C  
ATOM   1789  C   GLU A 242      10.883   2.656 -26.984  1.00 95.31           C  
ATOM   1790  CB  GLU A 242       8.711   1.896 -27.984  1.00 95.31           C  
ATOM   1791  O   GLU A 242      10.672   3.387 -26.016  1.00 95.31           O  
ATOM   1792  CG  GLU A 242       8.977   2.496 -29.359  1.00 95.31           C  
ATOM   1793  CD  GLU A 242       7.707   2.902 -30.094  1.00 95.31           C  
ATOM   1794  OE1 GLU A 242       7.793   3.330 -31.266  1.00 95.31           O  
ATOM   1795  OE2 GLU A 242       6.617   2.791 -29.484  1.00 95.31           O  
ATOM   1796  N   PHE A 243      11.914   2.869 -27.969  1.00 97.00           N  
ATOM   1797  CA  PHE A 243      12.805   4.023 -27.938  1.00 97.00           C  
ATOM   1798  C   PHE A 243      12.828   4.730 -29.281  1.00 97.00           C  
ATOM   1799  CB  PHE A 243      14.227   3.598 -27.547  1.00 97.00           C  
ATOM   1800  O   PHE A 243      12.719   4.086 -30.328  1.00 97.00           O  
ATOM   1801  CG  PHE A 243      14.391   3.309 -26.078  1.00 97.00           C  
ATOM   1802  CD1 PHE A 243      15.016   4.227 -25.234  1.00 97.00           C  
ATOM   1803  CD2 PHE A 243      13.922   2.121 -25.531  1.00 97.00           C  
ATOM   1804  CE1 PHE A 243      15.172   3.961 -23.875  1.00 97.00           C  
ATOM   1805  CE2 PHE A 243      14.070   1.850 -24.172  1.00 97.00           C  
ATOM   1806  CZ  PHE A 243      14.695   2.771 -23.344  1.00 97.00           C  
ATOM   1807  N   ILE A 244      13.023   6.016 -29.203  1.00 96.06           N  
ATOM   1808  CA  ILE A 244      13.109   6.809 -30.438  1.00 96.06           C  
ATOM   1809  C   ILE A 244      14.438   7.555 -30.469  1.00 96.06           C  
ATOM   1810  CB  ILE A 244      11.930   7.805 -30.547  1.00 96.06           C  
ATOM   1811  O   ILE A 244      14.891   8.078 -29.438  1.00 96.06           O  
ATOM   1812  CG1 ILE A 244      11.977   8.531 -31.891  1.00 96.06           C  
ATOM   1813  CG2 ILE A 244      11.953   8.805 -29.375  1.00 96.06           C  
ATOM   1814  CD1 ILE A 244      10.695   9.273 -32.250  1.00 96.06           C  
ATOM   1815  N   SER A 245      15.117   7.520 -31.594  1.00 96.38           N  
ATOM   1816  CA  SER A 245      16.469   8.039 -31.703  1.00 96.38           C  
ATOM   1817  C   SER A 245      16.484   9.531 -32.000  1.00 96.38           C  
ATOM   1818  CB  SER A 245      17.250   7.285 -32.781  1.00 96.38           C  
ATOM   1819  O   SER A 245      15.555  10.039 -32.656  1.00 96.38           O  
ATOM   1820  OG  SER A 245      16.734   7.586 -34.062  1.00 96.38           O  
ATOM   1821  N   SER A 246      17.500  10.297 -31.594  1.00 96.88           N  
ATOM   1822  CA  SER A 246      17.875  11.664 -31.922  1.00 96.88           C  
ATOM   1823  C   SER A 246      19.375  11.773 -32.219  1.00 96.88           C  
ATOM   1824  CB  SER A 246      17.516  12.617 -30.781  1.00 96.88           C  
ATOM   1825  O   SER A 246      20.188  11.070 -31.625  1.00 96.88           O  
ATOM   1826  OG  SER A 246      16.109  12.609 -30.562  1.00 96.88           O  
ATOM   1827  N   ILE A 247      19.703  12.602 -33.250  1.00 95.00           N  
ATOM   1828  CA  ILE A 247      21.094  12.875 -33.562  1.00 95.00           C  
ATOM   1829  C   ILE A 247      21.594  14.047 -32.719  1.00 95.00           C  
ATOM   1830  CB  ILE A 247      21.297  13.164 -35.062  1.00 95.00           C  
ATOM   1831  O   ILE A 247      20.953  15.102 -32.688  1.00 95.00           O  
ATOM   1832  CG1 ILE A 247      20.750  12.016 -35.906  1.00 95.00           C  
ATOM   1833  CG2 ILE A 247      22.781  13.414 -35.375  1.00 95.00           C  
ATOM   1834  CD1 ILE A 247      21.422  10.672 -35.656  1.00 95.00           C  
ATOM   1835  N   GLY A 248      22.594  13.812 -31.953  1.00 94.62           N  
ATOM   1836  CA  GLY A 248      23.125  14.797 -31.016  1.00 94.62           C  
ATOM   1837  C   GLY A 248      23.656  14.180 -29.734  1.00 94.62           C  
ATOM   1838  O   GLY A 248      23.953  12.984 -29.688  1.00 94.62           O  
ATOM   1839  N   THR A 249      23.844  15.070 -28.719  1.00 95.25           N  
ATOM   1840  CA  THR A 249      24.422  14.617 -27.453  1.00 95.25           C  
ATOM   1841  C   THR A 249      23.406  14.758 -26.312  1.00 95.25           C  
ATOM   1842  CB  THR A 249      25.703  15.391 -27.109  1.00 95.25           C  
ATOM   1843  O   THR A 249      22.609  15.695 -26.297  1.00 95.25           O  
ATOM   1844  CG2 THR A 249      26.766  15.188 -28.172  1.00 95.25           C  
ATOM   1845  OG1 THR A 249      25.391  16.797 -27.016  1.00 95.25           O  
ATOM   1846  N   ALA A 250      23.203  13.789 -25.500  1.00 95.75           N  
ATOM   1847  CA  ALA A 250      22.422  13.773 -24.266  1.00 95.75           C  
ATOM   1848  C   ALA A 250      23.109  12.922 -23.203  1.00 95.75           C  
ATOM   1849  CB  ALA A 250      21.016  13.250 -24.531  1.00 95.75           C  
ATOM   1850  O   ALA A 250      24.000  12.125 -23.500  1.00 95.75           O  
ATOM   1851  N   THR A 251      22.766  13.180 -21.906  1.00 95.50           N  
ATOM   1852  CA  THR A 251      23.344  12.438 -20.797  1.00 95.50           C  
ATOM   1853  C   THR A 251      22.594  11.117 -20.578  1.00 95.50           C  
ATOM   1854  CB  THR A 251      23.312  13.258 -19.484  1.00 95.50           C  
ATOM   1855  O   THR A 251      21.375  11.094 -20.484  1.00 95.50           O  
ATOM   1856  CG2 THR A 251      23.938  12.484 -18.344  1.00 95.50           C  
ATOM   1857  OG1 THR A 251      24.031  14.477 -19.688  1.00 95.50           O  
ATOM   1858  N   ASP A 252      23.391  10.094 -20.719  1.00 96.06           N  
ATOM   1859  CA  ASP A 252      22.828   8.781 -20.391  1.00 96.06           C  
ATOM   1860  C   ASP A 252      22.391   8.719 -18.938  1.00 96.06           C  
ATOM   1861  CB  ASP A 252      23.828   7.676 -20.703  1.00 96.06           C  
ATOM   1862  O   ASP A 252      23.219   8.867 -18.031  1.00 96.06           O  
ATOM   1863  CG  ASP A 252      23.219   6.285 -20.625  1.00 96.06           C  
ATOM   1864  OD1 ASP A 252      22.359   6.047 -19.750  1.00 96.06           O  
ATOM   1865  OD2 ASP A 252      23.625   5.418 -21.438  1.00 96.06           O  
ATOM   1866  N   ASP A 253      21.094   8.344 -18.656  1.00 94.81           N  
ATOM   1867  CA  ASP A 253      20.562   8.398 -17.297  1.00 94.81           C  
ATOM   1868  C   ASP A 253      20.250   7.004 -16.766  1.00 94.81           C  
ATOM   1869  CB  ASP A 253      19.312   9.281 -17.234  1.00 94.81           C  
ATOM   1870  O   ASP A 253      19.672   6.855 -15.680  1.00 94.81           O  
ATOM   1871  CG  ASP A 253      18.188   8.773 -18.125  1.00 94.81           C  
ATOM   1872  OD1 ASP A 253      18.250   7.613 -18.578  1.00 94.81           O  
ATOM   1873  OD2 ASP A 253      17.234   9.539 -18.359  1.00 94.81           O  
ATOM   1874  N   GLY A 254      20.609   5.961 -17.734  1.00 93.94           N  
ATOM   1875  CA  GLY A 254      20.578   4.598 -17.234  1.00 93.94           C  
ATOM   1876  C   GLY A 254      19.219   3.947 -17.375  1.00 93.94           C  
ATOM   1877  O   GLY A 254      19.031   2.787 -17.016  1.00 93.94           O  
ATOM   1878  N   GLY A 255      18.203   4.637 -18.016  1.00 95.12           N  
ATOM   1879  CA  GLY A 255      16.891   4.070 -18.234  1.00 95.12           C  
ATOM   1880  C   GLY A 255      16.078   4.832 -19.266  1.00 95.12           C  
ATOM   1881  O   GLY A 255      15.734   4.281 -20.312  1.00 95.12           O  
ATOM   1882  N   TYR A 256      15.852   6.191 -19.141  1.00 96.75           N  
ATOM   1883  CA  TYR A 256      15.047   7.047 -20.000  1.00 96.75           C  
ATOM   1884  C   TYR A 256      15.828   7.445 -21.250  1.00 96.75           C  
ATOM   1885  CB  TYR A 256      14.594   8.305 -19.250  1.00 96.75           C  
ATOM   1886  O   TYR A 256      15.297   7.418 -22.359  1.00 96.75           O  
ATOM   1887  CG  TYR A 256      13.672   9.195 -20.047  1.00 96.75           C  
ATOM   1888  CD1 TYR A 256      14.094  10.445 -20.500  1.00 96.75           C  
ATOM   1889  CD2 TYR A 256      12.383   8.789 -20.359  1.00 96.75           C  
ATOM   1890  CE1 TYR A 256      13.250  11.266 -21.234  1.00 96.75           C  
ATOM   1891  CE2 TYR A 256      11.531   9.602 -21.094  1.00 96.75           C  
ATOM   1892  OH  TYR A 256      11.133  11.648 -22.250  1.00 96.75           O  
ATOM   1893  CZ  TYR A 256      11.977  10.836 -21.531  1.00 96.75           C  
ATOM   1894  N   ILE A 257      17.141   7.793 -21.141  1.00 97.31           N  
ATOM   1895  CA  ILE A 257      18.031   8.141 -22.234  1.00 97.31           C  
ATOM   1896  C   ILE A 257      19.172   7.137 -22.297  1.00 97.31           C  
ATOM   1897  CB  ILE A 257      18.578   9.578 -22.078  1.00 97.31           C  
ATOM   1898  O   ILE A 257      19.875   6.914 -21.297  1.00 97.31           O  
ATOM   1899  CG1 ILE A 257      17.438  10.594 -22.078  1.00 97.31           C  
ATOM   1900  CG2 ILE A 257      19.594   9.891 -23.188  1.00 97.31           C  
ATOM   1901  CD1 ILE A 257      16.734  10.727 -23.422  1.00 97.31           C  
ATOM   1902  N   ALA A 258      19.297   6.531 -23.438  1.00 97.00           N  
ATOM   1903  CA  ALA A 258      20.484   5.758 -23.766  1.00 97.00           C  
ATOM   1904  C   ALA A 258      21.375   6.512 -24.750  1.00 97.00           C  
ATOM   1905  CB  ALA A 258      20.094   4.395 -24.328  1.00 97.00           C  
ATOM   1906  O   ALA A 258      21.000   6.707 -25.906  1.00 97.00           O  
ATOM   1907  N   ALA A 259      22.562   6.938 -24.312  1.00 97.00           N  
ATOM   1908  CA  ALA A 259      23.359   7.844 -25.141  1.00 97.00           C  
ATOM   1909  C   ALA A 259      24.609   7.145 -25.688  1.00 97.00           C  
ATOM   1910  CB  ALA A 259      23.750   9.086 -24.344  1.00 97.00           C  
ATOM   1911  O   ALA A 259      25.297   6.434 -24.953  1.00 97.00           O  
ATOM   1912  N   GLY A 260      24.891   7.191 -26.984  1.00 94.50           N  
ATOM   1913  CA  GLY A 260      26.125   6.844 -27.656  1.00 94.50           C  
ATOM   1914  C   GLY A 260      26.875   8.047 -28.188  1.00 94.50           C  
ATOM   1915  O   GLY A 260      26.406   9.188 -28.062  1.00 94.50           O  
ATOM   1916  N   PRO A 261      28.141   7.930 -28.875  1.00 93.31           N  
ATOM   1917  CA  PRO A 261      28.875   9.070 -29.422  1.00 93.31           C  
ATOM   1918  C   PRO A 261      28.141   9.758 -30.578  1.00 93.31           C  
ATOM   1919  CB  PRO A 261      30.188   8.453 -29.906  1.00 93.31           C  
ATOM   1920  O   PRO A 261      28.078   9.211 -31.688  1.00 93.31           O  
ATOM   1921  CG  PRO A 261      29.844   7.016 -30.172  1.00 93.31           C  
ATOM   1922  CD  PRO A 261      28.703   6.621 -29.281  1.00 93.31           C  
ATOM   1923  N   GLY A 262      27.406  10.992 -30.281  1.00 94.69           N  
ATOM   1924  CA  GLY A 262      26.797  11.789 -31.328  1.00 94.69           C  
ATOM   1925  C   GLY A 262      25.344  11.430 -31.578  1.00 94.69           C  
ATOM   1926  O   GLY A 262      24.750  11.883 -32.562  1.00 94.69           O  
ATOM   1927  N   TYR A 263      24.672  10.508 -30.734  1.00 96.31           N  
ATOM   1928  CA  TYR A 263      23.281  10.109 -30.812  1.00 96.31           C  
ATOM   1929  C   TYR A 263      22.750   9.711 -29.438  1.00 96.31           C  
ATOM   1930  CB  TYR A 263      23.109   8.953 -31.797  1.00 96.31           C  
ATOM   1931  O   TYR A 263      23.531   9.430 -28.531  1.00 96.31           O  
ATOM   1932  CG  TYR A 263      23.828   7.695 -31.391  1.00 96.31           C  
ATOM   1933  CD1 TYR A 263      25.141   7.457 -31.812  1.00 96.31           C  
ATOM   1934  CD2 TYR A 263      23.219   6.742 -30.594  1.00 96.31           C  
ATOM   1935  CE1 TYR A 263      25.812   6.297 -31.453  1.00 96.31           C  
ATOM   1936  CE2 TYR A 263      23.891   5.578 -30.219  1.00 96.31           C  
ATOM   1937  OH  TYR A 263      25.844   4.219 -30.281  1.00 96.31           O  
ATOM   1938  CZ  TYR A 263      25.188   5.367 -30.656  1.00 96.31           C  
ATOM   1939  N   TYR A 264      21.422   9.711 -29.312  1.00 97.69           N  
ATOM   1940  CA  TYR A 264      20.812   9.172 -28.109  1.00 97.69           C  
ATOM   1941  C   TYR A 264      19.422   8.633 -28.391  1.00 97.69           C  
ATOM   1942  CB  TYR A 264      20.750  10.234 -27.016  1.00 97.69           C  
ATOM   1943  O   TYR A 264      18.781   9.047 -29.375  1.00 97.69           O  
ATOM   1944  CG  TYR A 264      19.906  11.430 -27.375  1.00 97.69           C  
ATOM   1945  CD1 TYR A 264      20.453  12.500 -28.094  1.00 97.69           C  
ATOM   1946  CD2 TYR A 264      18.562  11.500 -27.016  1.00 97.69           C  
ATOM   1947  CE1 TYR A 264      19.672  13.609 -28.422  1.00 97.69           C  
ATOM   1948  CE2 TYR A 264      17.781  12.602 -27.344  1.00 97.69           C  
ATOM   1949  OH  TYR A 264      17.578  14.742 -28.391  1.00 97.69           O  
ATOM   1950  CZ  TYR A 264      18.344  13.648 -28.062  1.00 97.69           C  
ATOM   1951  N   TRP A 265      19.047   7.590 -27.609  1.00 97.62           N  
ATOM   1952  CA  TRP A 265      17.703   7.016 -27.656  1.00 97.62           C  
ATOM   1953  C   TRP A 265      16.891   7.473 -26.453  1.00 97.62           C  
ATOM   1954  CB  TRP A 265      17.781   5.488 -27.688  1.00 97.62           C  
ATOM   1955  O   TRP A 265      17.375   7.480 -25.328  1.00 97.62           O  
ATOM   1956  CG  TRP A 265      18.453   4.934 -28.906  1.00 97.62           C  
ATOM   1957  CD1 TRP A 265      19.781   4.648 -29.062  1.00 97.62           C  
ATOM   1958  CD2 TRP A 265      17.828   4.605 -30.156  1.00 97.62           C  
ATOM   1959  CE2 TRP A 265      18.844   4.125 -31.016  1.00 97.62           C  
ATOM   1960  CE3 TRP A 265      16.516   4.668 -30.625  1.00 97.62           C  
ATOM   1961  NE1 TRP A 265      20.016   4.160 -30.312  1.00 97.62           N  
ATOM   1962  CH2 TRP A 265      17.281   3.779 -32.750  1.00 97.62           C  
ATOM   1963  CZ2 TRP A 265      18.578   3.707 -32.312  1.00 97.62           C  
ATOM   1964  CZ3 TRP A 265      16.250   4.254 -31.922  1.00 97.62           C  
ATOM   1965  N   THR A 266      15.680   7.875 -26.797  1.00 97.31           N  
ATOM   1966  CA  THR A 266      14.766   8.305 -25.734  1.00 97.31           C  
ATOM   1967  C   THR A 266      13.609   7.324 -25.594  1.00 97.31           C  
ATOM   1968  CB  THR A 266      14.211   9.719 -26.031  1.00 97.31           C  
ATOM   1969  O   THR A 266      13.000   6.914 -26.578  1.00 97.31           O  
ATOM   1970  CG2 THR A 266      13.344  10.211 -24.875  1.00 97.31           C  
ATOM   1971  OG1 THR A 266      15.297  10.625 -26.219  1.00 97.31           O  
ATOM   1972  N   ARG A 267      13.375   6.945 -24.406  1.00 96.88           N  
ATOM   1973  CA  ARG A 267      12.266   6.035 -24.141  1.00 96.88           C  
ATOM   1974  C   ARG A 267      10.930   6.695 -24.438  1.00 96.88           C  
ATOM   1975  CB  ARG A 267      12.305   5.562 -22.688  1.00 96.88           C  
ATOM   1976  O   ARG A 267      10.703   7.852 -24.062  1.00 96.88           O  
ATOM   1977  CG  ARG A 267      11.297   4.465 -22.359  1.00 96.88           C  
ATOM   1978  CD  ARG A 267      11.383   4.023 -20.906  1.00 96.88           C  
ATOM   1979  NE  ARG A 267      12.586   3.238 -20.656  1.00 96.88           N  
ATOM   1980  NH1 ARG A 267      11.703   1.248 -21.422  1.00 96.88           N  
ATOM   1981  NH2 ARG A 267      13.852   1.322 -20.641  1.00 96.88           N  
ATOM   1982  CZ  ARG A 267      12.711   1.938 -20.906  1.00 96.88           C  
ATOM   1983  N   VAL A 268      10.078   5.961 -25.094  1.00 95.06           N  
ATOM   1984  CA  VAL A 268       8.703   6.406 -25.312  1.00 95.06           C  
ATOM   1985  C   VAL A 268       7.844   6.020 -24.109  1.00 95.06           C  
ATOM   1986  CB  VAL A 268       8.117   5.809 -26.609  1.00 95.06           C  
ATOM   1987  O   VAL A 268       7.672   4.836 -23.828  1.00 95.06           O  
ATOM   1988  CG1 VAL A 268       6.676   6.277 -26.812  1.00 95.06           C  
ATOM   1989  CG2 VAL A 268       8.977   6.188 -27.812  1.00 95.06           C  
ATOM   1990  N   VAL A 269       7.406   6.949 -23.344  1.00 92.06           N  
ATOM   1991  CA  VAL A 269       6.652   6.707 -22.125  1.00 92.06           C  
ATOM   1992  C   VAL A 269       5.184   7.066 -22.344  1.00 92.06           C  
ATOM   1993  CB  VAL A 269       7.227   7.504 -20.938  1.00 92.06           C  
ATOM   1994  O   VAL A 269       4.871   8.031 -23.047  1.00 92.06           O  
ATOM   1995  CG1 VAL A 269       8.594   6.961 -20.531  1.00 92.06           C  
ATOM   1996  CG2 VAL A 269       7.320   8.992 -21.281  1.00 92.06           C  
ATOM   1997  N   ASN A 270       4.289   6.160 -21.828  1.00 87.00           N  
ATOM   1998  CA  ASN A 270       2.844   6.367 -21.875  1.00 87.00           C  
ATOM   1999  C   ASN A 270       2.307   6.938 -20.562  1.00 87.00           C  
ATOM   2000  CB  ASN A 270       2.129   5.062 -22.219  1.00 87.00           C  
ATOM   2001  O   ASN A 270       2.672   6.469 -19.484  1.00 87.00           O  
ATOM   2002  CG  ASN A 270       2.494   4.543 -23.594  1.00 87.00           C  
ATOM   2003  ND2 ASN A 270       2.645   3.227 -23.719  1.00 87.00           N  
ATOM   2004  OD1 ASN A 270       2.645   5.316 -24.547  1.00 87.00           O  
ATOM   2005  N   ASN A 271       1.579   8.047 -20.672  1.00 88.56           N  
ATOM   2006  CA  ASN A 271       0.862   8.602 -19.531  1.00 88.56           C  
ATOM   2007  C   ASN A 271       1.822   9.141 -18.484  1.00 88.56           C  
ATOM   2008  CB  ASN A 271      -0.066   7.551 -18.922  1.00 88.56           C  
ATOM   2009  O   ASN A 271       1.576   9.008 -17.281  1.00 88.56           O  
ATOM   2010  CG  ASN A 271      -1.225   7.191 -19.828  1.00 88.56           C  
ATOM   2011  ND2 ASN A 271      -1.779   6.000 -19.641  1.00 88.56           N  
ATOM   2012  OD1 ASN A 271      -1.617   7.980 -20.703  1.00 88.56           O  
ATOM   2013  N   ASN A 272       3.047   9.617 -19.031  1.00 93.31           N  
ATOM   2014  CA  ASN A 272       4.031  10.234 -18.156  1.00 93.31           C  
ATOM   2015  C   ASN A 272       4.344   9.336 -16.953  1.00 93.31           C  
ATOM   2016  CB  ASN A 272       3.539  11.602 -17.672  1.00 93.31           C  
ATOM   2017  O   ASN A 272       4.477   9.812 -15.828  1.00 93.31           O  
ATOM   2018  CG  ASN A 272       3.494  12.633 -18.781  1.00 93.31           C  
ATOM   2019  ND2 ASN A 272       2.742  13.703 -18.562  1.00 93.31           N  
ATOM   2020  OD1 ASN A 272       4.129  12.461 -19.828  1.00 93.31           O  
ATOM   2021  N   SER A 273       4.344   7.984 -17.203  1.00 93.94           N  
ATOM   2022  CA  SER A 273       4.637   6.984 -16.188  1.00 93.94           C  
ATOM   2023  C   SER A 273       5.684   5.988 -16.672  1.00 93.94           C  
ATOM   2024  CB  SER A 273       3.359   6.242 -15.781  1.00 93.94           C  
ATOM   2025  O   SER A 273       5.730   5.652 -17.844  1.00 93.94           O  
ATOM   2026  OG  SER A 273       3.654   5.184 -14.883  1.00 93.94           O  
ATOM   2027  N   PHE A 274       6.461   5.535 -15.688  1.00 95.00           N  
ATOM   2028  CA  PHE A 274       7.453   4.504 -15.977  1.00 95.00           C  
ATOM   2029  C   PHE A 274       7.664   3.600 -14.773  1.00 95.00           C  
ATOM   2030  CB  PHE A 274       8.781   5.141 -16.391  1.00 95.00           C  
ATOM   2031  O   PHE A 274       7.184   3.896 -13.672  1.00 95.00           O  
ATOM   2032  CG  PHE A 274       9.461   5.902 -15.289  1.00 95.00           C  
ATOM   2033  CD1 PHE A 274       9.117   7.219 -15.023  1.00 95.00           C  
ATOM   2034  CD2 PHE A 274      10.453   5.301 -14.531  1.00 95.00           C  
ATOM   2035  CE1 PHE A 274       9.742   7.930 -14.000  1.00 95.00           C  
ATOM   2036  CE2 PHE A 274      11.086   6.004 -13.508  1.00 95.00           C  
ATOM   2037  CZ  PHE A 274      10.734   7.316 -13.242  1.00 95.00           C  
ATOM   2038  N   THR A 275       8.336   2.447 -14.992  1.00 94.81           N  
ATOM   2039  CA  THR A 275       8.570   1.494 -13.914  1.00 94.81           C  
ATOM   2040  C   THR A 275      10.031   1.542 -13.461  1.00 94.81           C  
ATOM   2041  CB  THR A 275       8.219   0.060 -14.344  1.00 94.81           C  
ATOM   2042  O   THR A 275      10.906   1.991 -14.211  1.00 94.81           O  
ATOM   2043  CG2 THR A 275       6.781  -0.016 -14.859  1.00 94.81           C  
ATOM   2044  OG1 THR A 275       9.109  -0.356 -15.383  1.00 94.81           O  
ATOM   2045  N   ALA A 276      10.281   1.155 -12.227  1.00 95.00           N  
ATOM   2046  CA  ALA A 276      11.641   1.044 -11.711  1.00 95.00           C  
ATOM   2047  C   ALA A 276      12.484   0.120 -12.586  1.00 95.00           C  
ATOM   2048  CB  ALA A 276      11.625   0.540 -10.266  1.00 95.00           C  
ATOM   2049  O   ALA A 276      13.695   0.322 -12.727  1.00 95.00           O  
ATOM   2050  N   GLU A 277      11.898  -0.937 -13.234  1.00 94.44           N  
ATOM   2051  CA  GLU A 277      12.562  -1.920 -14.086  1.00 94.44           C  
ATOM   2052  C   GLU A 277      13.102  -1.273 -15.359  1.00 94.44           C  
ATOM   2053  CB  GLU A 277      11.602  -3.059 -14.445  1.00 94.44           C  
ATOM   2054  O   GLU A 277      14.039  -1.792 -15.969  1.00 94.44           O  
ATOM   2055  CG  GLU A 277      11.250  -3.961 -13.273  1.00 94.44           C  
ATOM   2056  CD  GLU A 277      10.133  -3.410 -12.398  1.00 94.44           C  
ATOM   2057  OE1 GLU A 277       9.750  -4.078 -11.414  1.00 94.44           O  
ATOM   2058  OE2 GLU A 277       9.641  -2.303 -12.711  1.00 94.44           O  
ATOM   2059  N   ASP A 278      12.477  -0.076 -15.750  1.00 95.19           N  
ATOM   2060  CA  ASP A 278      12.977   0.671 -16.906  1.00 95.19           C  
ATOM   2061  C   ASP A 278      14.406   1.164 -16.656  1.00 95.19           C  
ATOM   2062  CB  ASP A 278      12.062   1.854 -17.219  1.00 95.19           C  
ATOM   2063  O   ASP A 278      15.141   1.448 -17.609  1.00 95.19           O  
ATOM   2064  CG  ASP A 278      10.734   1.428 -17.828  1.00 95.19           C  
ATOM   2065  OD1 ASP A 278      10.625   0.280 -18.297  1.00 95.19           O  
ATOM   2066  OD2 ASP A 278       9.789   2.250 -17.812  1.00 95.19           O  
ATOM   2067  N   PHE A 279      14.789   1.235 -15.383  1.00 96.19           N  
ATOM   2068  CA  PHE A 279      16.109   1.707 -14.992  1.00 96.19           C  
ATOM   2069  C   PHE A 279      16.984   0.546 -14.539  1.00 96.19           C  
ATOM   2070  CB  PHE A 279      16.016   2.752 -13.875  1.00 96.19           C  
ATOM   2071  O   PHE A 279      18.141   0.748 -14.141  1.00 96.19           O  
ATOM   2072  CG  PHE A 279      15.609   4.121 -14.359  1.00 96.19           C  
ATOM   2073  CD1 PHE A 279      16.562   5.105 -14.570  1.00 96.19           C  
ATOM   2074  CD2 PHE A 279      14.281   4.422 -14.617  1.00 96.19           C  
ATOM   2075  CE1 PHE A 279      16.203   6.371 -15.016  1.00 96.19           C  
ATOM   2076  CE2 PHE A 279      13.906   5.684 -15.062  1.00 96.19           C  
ATOM   2077  CZ  PHE A 279      14.867   6.660 -15.266  1.00 96.19           C  
ATOM   2078  N   GLY A 280      16.375  -0.700 -14.648  1.00 93.81           N  
ATOM   2079  CA  GLY A 280      17.219  -1.859 -14.398  1.00 93.81           C  
ATOM   2080  C   GLY A 280      17.016  -2.455 -13.016  1.00 93.81           C  
ATOM   2081  O   GLY A 280      17.797  -3.301 -12.578  1.00 93.81           O  
ATOM   2082  N   CYS A 281      15.992  -1.920 -12.195  1.00 93.19           N  
ATOM   2083  CA  CYS A 281      15.672  -2.498 -10.891  1.00 93.19           C  
ATOM   2084  C   CYS A 281      15.117  -3.910 -11.047  1.00 93.19           C  
ATOM   2085  CB  CYS A 281      14.664  -1.621 -10.148  1.00 93.19           C  
ATOM   2086  O   CYS A 281      14.359  -4.184 -11.984  1.00 93.19           O  
ATOM   2087  SG  CYS A 281      15.344  -0.041  -9.602  1.00 93.19           S  
ATOM   2088  N   LYS A 282      15.516  -4.840 -10.078  1.00 89.81           N  
ATOM   2089  CA  LYS A 282      15.047  -6.219 -10.055  1.00 89.81           C  
ATOM   2090  C   LYS A 282      14.398  -6.555  -8.711  1.00 89.81           C  
ATOM   2091  CB  LYS A 282      16.203  -7.188 -10.336  1.00 89.81           C  
ATOM   2092  O   LYS A 282      14.914  -6.176  -7.660  1.00 89.81           O  
ATOM   2093  CG  LYS A 282      16.703  -7.145 -11.773  1.00 89.81           C  
ATOM   2094  CD  LYS A 282      17.781  -8.188 -12.016  1.00 89.81           C  
ATOM   2095  CE  LYS A 282      18.219  -8.219 -13.469  1.00 89.81           C  
ATOM   2096  NZ  LYS A 282      19.266  -9.258 -13.719  1.00 89.81           N  
ATOM   2097  N   THR A 283      13.266  -7.203  -8.844  1.00 86.31           N  
ATOM   2098  CA  THR A 283      12.617  -7.664  -7.621  1.00 86.31           C  
ATOM   2099  C   THR A 283      12.820  -9.164  -7.434  1.00 86.31           C  
ATOM   2100  CB  THR A 283      11.117  -7.344  -7.633  1.00 86.31           C  
ATOM   2101  O   THR A 283      13.109  -9.883  -8.398  1.00 86.31           O  
ATOM   2102  CG2 THR A 283      10.867  -5.859  -7.879  1.00 86.31           C  
ATOM   2103  OG1 THR A 283      10.477  -8.102  -8.672  1.00 86.31           O  
ATOM   2104  N   THR A 284      12.648  -9.727  -6.242  1.00 78.44           N  
ATOM   2105  CA  THR A 284      12.578 -11.148  -5.910  1.00 78.44           C  
ATOM   2106  C   THR A 284      11.211 -11.492  -5.328  1.00 78.44           C  
ATOM   2107  CB  THR A 284      13.680 -11.547  -4.910  1.00 78.44           C  
ATOM   2108  O   THR A 284      10.477 -10.609  -4.871  1.00 78.44           O  
ATOM   2109  CG2 THR A 284      15.062 -11.188  -5.445  1.00 78.44           C  
ATOM   2110  OG1 THR A 284      13.469 -10.852  -3.672  1.00 78.44           O  
ATOM   2111  N   ALA A 285      10.625 -12.734  -5.586  1.00 64.06           N  
ATOM   2112  CA  ALA A 285       9.266 -13.211  -5.324  1.00 64.06           C  
ATOM   2113  C   ALA A 285       9.086 -13.570  -3.852  1.00 64.06           C  
ATOM   2114  CB  ALA A 285       8.945 -14.414  -6.203  1.00 64.06           C  
ATOM   2115  O   ALA A 285       7.961 -13.703  -3.371  1.00 64.06           O  
ATOM   2116  N   THR A 286       9.609 -12.578  -2.820  1.00 58.97           N  
ATOM   2117  CA  THR A 286       9.148 -12.664  -1.440  1.00 58.97           C  
ATOM   2118  C   THR A 286      10.203 -12.125  -0.478  1.00 58.97           C  
ATOM   2119  CB  THR A 286       8.781 -14.109  -1.061  1.00 58.97           C  
ATOM   2120  O   THR A 286      11.398 -12.352  -0.676  1.00 58.97           O  
ATOM   2121  CG2 THR A 286       7.273 -14.281  -0.937  1.00 58.97           C  
ATOM   2122  OG1 THR A 286       9.273 -15.000  -2.070  1.00 58.97           O  
ATOM   2123  N   PRO A 287       9.789 -11.172   0.462  1.00 56.06           N  
ATOM   2124  CA  PRO A 287      10.703 -10.797   1.546  1.00 56.06           C  
ATOM   2125  C   PRO A 287      11.219 -12.000   2.332  1.00 56.06           C  
ATOM   2126  CB  PRO A 287       9.844  -9.891   2.432  1.00 56.06           C  
ATOM   2127  O   PRO A 287      10.539 -13.031   2.408  1.00 56.06           O  
ATOM   2128  CG  PRO A 287       8.508  -9.859   1.760  1.00 56.06           C  
ATOM   2129  CD  PRO A 287       8.547 -10.789   0.580  1.00 56.06           C  
ATOM   2130  N   PRO A 288      12.531 -12.273   2.594  1.00 55.00           N  
ATOM   2131  CA  PRO A 288      12.984 -13.445   3.342  1.00 55.00           C  
ATOM   2132  C   PRO A 288      12.125 -13.734   4.570  1.00 55.00           C  
ATOM   2133  CB  PRO A 288      14.414 -13.070   3.754  1.00 55.00           C  
ATOM   2134  O   PRO A 288      11.547 -12.812   5.152  1.00 55.00           O  
ATOM   2135  CG  PRO A 288      14.539 -11.617   3.426  1.00 55.00           C  
ATOM   2136  CD  PRO A 288      13.320 -11.203   2.650  1.00 55.00           C  
ATOM   2137  N   PRO A 289      11.398 -14.984   4.734  1.00 47.03           N  
ATOM   2138  CA  PRO A 289      10.609 -15.500   5.852  1.00 47.03           C  
ATOM   2139  C   PRO A 289      11.266 -15.234   7.207  1.00 47.03           C  
ATOM   2140  CB  PRO A 289      10.547 -17.000   5.570  1.00 47.03           C  
ATOM   2141  O   PRO A 289      10.562 -15.055   8.211  1.00 47.03           O  
ATOM   2142  CG  PRO A 289      11.477 -17.219   4.422  1.00 47.03           C  
ATOM   2143  CD  PRO A 289      11.938 -15.875   3.926  1.00 47.03           C  
ATOM   2144  N   ASN A 290      12.578 -14.789   7.176  1.00 53.19           N  
ATOM   2145  CA  ASN A 290      13.391 -14.445   8.336  1.00 53.19           C  
ATOM   2146  C   ASN A 290      14.375 -13.320   8.016  1.00 53.19           C  
ATOM   2147  CB  ASN A 290      14.148 -15.672   8.852  1.00 53.19           C  
ATOM   2148  O   ASN A 290      15.102 -13.391   7.027  1.00 53.19           O  
ATOM   2149  CG  ASN A 290      14.938 -15.383  10.109  1.00 53.19           C  
ATOM   2150  ND2 ASN A 290      15.445 -16.438  10.750  1.00 53.19           N  
ATOM   2151  OD1 ASN A 290      15.094 -14.227  10.508  1.00 53.19           O  
ATOM   2152  N   PHE A 291      14.047 -12.047   8.453  1.00 54.75           N  
ATOM   2153  CA  PHE A 291      14.789 -10.805   8.273  1.00 54.75           C  
ATOM   2154  C   PHE A 291      16.281 -11.023   8.539  1.00 54.75           C  
ATOM   2155  CB  PHE A 291      14.250  -9.711   9.195  1.00 54.75           C  
ATOM   2156  O   PHE A 291      17.109 -10.172   8.195  1.00 54.75           O  
ATOM   2157  CG  PHE A 291      12.875  -9.227   8.820  1.00 54.75           C  
ATOM   2158  CD1 PHE A 291      12.695  -8.375   7.738  1.00 54.75           C  
ATOM   2159  CD2 PHE A 291      11.766  -9.609   9.562  1.00 54.75           C  
ATOM   2160  CE1 PHE A 291      11.422  -7.926   7.387  1.00 54.75           C  
ATOM   2161  CE2 PHE A 291      10.492  -9.164   9.219  1.00 54.75           C  
ATOM   2162  CZ  PHE A 291      10.320  -8.320   8.133  1.00 54.75           C  
ATOM   2163  N   ASN A 292      16.766 -12.367   8.852  1.00 51.56           N  
ATOM   2164  CA  ASN A 292      18.141 -12.703   9.227  1.00 51.56           C  
ATOM   2165  C   ASN A 292      18.734 -13.750   8.281  1.00 51.56           C  
ATOM   2166  CB  ASN A 292      18.203 -13.203  10.672  1.00 51.56           C  
ATOM   2167  O   ASN A 292      19.938 -14.039   8.352  1.00 51.56           O  
ATOM   2168  CG  ASN A 292      17.984 -12.094  11.680  1.00 51.56           C  
ATOM   2169  ND2 ASN A 292      17.609 -12.469  12.906  1.00 51.56           N  
ATOM   2170  OD1 ASN A 292      18.141 -10.914  11.367  1.00 51.56           O  
ATOM   2171  N   VAL A 293      17.906 -14.203   7.184  1.00 53.62           N  
ATOM   2172  CA  VAL A 293      18.422 -15.133   6.191  1.00 53.62           C  
ATOM   2173  C   VAL A 293      18.203 -14.578   4.785  1.00 53.62           C  
ATOM   2174  CB  VAL A 293      17.766 -16.531   6.316  1.00 53.62           C  
ATOM   2175  O   VAL A 293      17.062 -14.398   4.352  1.00 53.62           O  
ATOM   2176  CG1 VAL A 293      18.391 -17.516   5.320  1.00 53.62           C  
ATOM   2177  CG2 VAL A 293      17.906 -17.047   7.746  1.00 53.62           C  
ATOM   2178  N   LEU A 294      19.312 -13.984   4.125  1.00 60.94           N  
ATOM   2179  CA  LEU A 294      19.297 -13.320   2.828  1.00 60.94           C  
ATOM   2180  C   LEU A 294      19.391 -14.336   1.696  1.00 60.94           C  
ATOM   2181  CB  LEU A 294      20.438 -12.312   2.727  1.00 60.94           C  
ATOM   2182  O   LEU A 294      20.078 -15.352   1.830  1.00 60.94           O  
ATOM   2183  CG  LEU A 294      20.344 -11.086   3.639  1.00 60.94           C  
ATOM   2184  CD1 LEU A 294      21.672 -10.336   3.658  1.00 60.94           C  
ATOM   2185  CD2 LEU A 294      19.203 -10.164   3.189  1.00 60.94           C  
ATOM   2186  N   PRO A 295      18.594 -14.242   0.610  1.00 58.94           N  
ATOM   2187  CA  PRO A 295      18.797 -15.102  -0.558  1.00 58.94           C  
ATOM   2188  C   PRO A 295      20.203 -14.984  -1.132  1.00 58.94           C  
ATOM   2189  CB  PRO A 295      17.750 -14.594  -1.560  1.00 58.94           C  
ATOM   2190  O   PRO A 295      20.906 -14.016  -0.850  1.00 58.94           O  
ATOM   2191  CG  PRO A 295      16.906 -13.633  -0.782  1.00 58.94           C  
ATOM   2192  CD  PRO A 295      17.625 -13.297   0.496  1.00 58.94           C  
ATOM   2193  N   ALA A 296      20.859 -16.016  -1.669  1.00 57.19           N  
ATOM   2194  CA  ALA A 296      22.188 -16.297  -2.213  1.00 57.19           C  
ATOM   2195  C   ALA A 296      22.562 -15.289  -3.295  1.00 57.19           C  
ATOM   2196  CB  ALA A 296      22.250 -17.719  -2.770  1.00 57.19           C  
ATOM   2197  O   ALA A 296      23.719 -14.875  -3.396  1.00 57.19           O  
ATOM   2198  N   GLU A 297      21.594 -14.508  -3.973  1.00 62.09           N  
ATOM   2199  CA  GLU A 297      21.938 -13.469  -4.945  1.00 62.09           C  
ATOM   2200  C   GLU A 297      21.062 -12.227  -4.746  1.00 62.09           C  
ATOM   2201  CB  GLU A 297      21.766 -14.000  -6.371  1.00 62.09           C  
ATOM   2202  O   GLU A 297      19.859 -12.273  -4.934  1.00 62.09           O  
ATOM   2203  CG  GLU A 297      22.781 -15.078  -6.750  1.00 62.09           C  
ATOM   2204  CD  GLU A 297      22.688 -15.500  -8.203  1.00 62.09           C  
ATOM   2205  OE1 GLU A 297      23.500 -16.344  -8.641  1.00 62.09           O  
ATOM   2206  OE2 GLU A 297      21.812 -14.969  -8.922  1.00 62.09           O  
ATOM   2207  N   LEU A 298      21.562 -11.266  -3.893  1.00 70.44           N  
ATOM   2208  CA  LEU A 298      20.891 -10.000  -3.639  1.00 70.44           C  
ATOM   2209  C   LEU A 298      21.281  -8.945  -4.668  1.00 70.44           C  
ATOM   2210  CB  LEU A 298      21.203  -9.492  -2.229  1.00 70.44           C  
ATOM   2211  O   LEU A 298      22.469  -8.773  -4.949  1.00 70.44           O  
ATOM   2212  CG  LEU A 298      20.719 -10.367  -1.071  1.00 70.44           C  
ATOM   2213  CD1 LEU A 298      21.312  -9.891   0.245  1.00 70.44           C  
ATOM   2214  CD2 LEU A 298      19.188 -10.367  -1.000  1.00 70.44           C  
ATOM   2215  N   PHE A 299      20.359  -8.570  -5.477  1.00 82.69           N  
ATOM   2216  CA  PHE A 299      20.594  -7.539  -6.480  1.00 82.69           C  
ATOM   2217  C   PHE A 299      20.391  -6.152  -5.883  1.00 82.69           C  
ATOM   2218  CB  PHE A 299      19.641  -7.734  -7.672  1.00 82.69           C  
ATOM   2219  O   PHE A 299      19.297  -5.820  -5.418  1.00 82.69           O  
ATOM   2220  CG  PHE A 299      19.984  -6.887  -8.867  1.00 82.69           C  
ATOM   2221  CD1 PHE A 299      19.312  -5.691  -9.109  1.00 82.69           C  
ATOM   2222  CD2 PHE A 299      20.984  -7.281  -9.750  1.00 82.69           C  
ATOM   2223  CE1 PHE A 299      19.641  -4.906 -10.211  1.00 82.69           C  
ATOM   2224  CE2 PHE A 299      21.312  -6.500 -10.852  1.00 82.69           C  
ATOM   2225  CZ  PHE A 299      20.641  -5.312 -11.086  1.00 82.69           C  
ATOM   2226  N   ASP A 300      21.484  -5.445  -5.699  1.00 87.06           N  
ATOM   2227  CA  ASP A 300      21.422  -4.113  -5.105  1.00 87.06           C  
ATOM   2228  C   ASP A 300      20.797  -3.111  -6.066  1.00 87.06           C  
ATOM   2229  CB  ASP A 300      22.828  -3.643  -4.707  1.00 87.06           C  
ATOM   2230  O   ASP A 300      21.391  -2.760  -7.090  1.00 87.06           O  
ATOM   2231  CG  ASP A 300      22.812  -2.307  -3.982  1.00 87.06           C  
ATOM   2232  OD1 ASP A 300      21.734  -1.841  -3.572  1.00 87.06           O  
ATOM   2233  OD2 ASP A 300      23.906  -1.713  -3.824  1.00 87.06           O  
ATOM   2234  N   ASN A 301      19.625  -2.529  -5.656  1.00 91.19           N  
ATOM   2235  CA  ASN A 301      18.844  -1.645  -6.512  1.00 91.19           C  
ATOM   2236  C   ASN A 301      19.141  -0.176  -6.215  1.00 91.19           C  
ATOM   2237  CB  ASN A 301      17.344  -1.932  -6.363  1.00 91.19           C  
ATOM   2238  O   ASN A 301      18.547   0.715  -6.828  1.00 91.19           O  
ATOM   2239  CG  ASN A 301      16.938  -3.227  -7.035  1.00 91.19           C  
ATOM   2240  ND2 ASN A 301      16.719  -4.266  -6.238  1.00 91.19           N  
ATOM   2241  OD1 ASN A 301      16.812  -3.291  -8.258  1.00 91.19           O  
ATOM   2242  N   THR A 302      20.109   0.142  -5.418  1.00 89.25           N  
ATOM   2243  CA  THR A 302      20.312   1.469  -4.848  1.00 89.25           C  
ATOM   2244  C   THR A 302      20.562   2.498  -5.945  1.00 89.25           C  
ATOM   2245  CB  THR A 302      21.484   1.477  -3.855  1.00 89.25           C  
ATOM   2246  O   THR A 302      19.891   3.531  -5.996  1.00 89.25           O  
ATOM   2247  CG2 THR A 302      21.656   2.848  -3.211  1.00 89.25           C  
ATOM   2248  OG1 THR A 302      21.250   0.504  -2.830  1.00 89.25           O  
ATOM   2249  N   ALA A 303      21.500   2.324  -6.867  1.00 90.81           N  
ATOM   2250  CA  ALA A 303      21.875   3.270  -7.918  1.00 90.81           C  
ATOM   2251  C   ALA A 303      20.766   3.420  -8.945  1.00 90.81           C  
ATOM   2252  CB  ALA A 303      23.172   2.820  -8.594  1.00 90.81           C  
ATOM   2253  O   ALA A 303      20.453   4.531  -9.375  1.00 90.81           O  
ATOM   2254  N   MET A 304      20.141   2.354  -9.305  1.00 94.25           N  
ATOM   2255  CA  MET A 304      19.094   2.332 -10.320  1.00 94.25           C  
ATOM   2256  C   MET A 304      17.828   3.014  -9.805  1.00 94.25           C  
ATOM   2257  CB  MET A 304      18.781   0.896 -10.742  1.00 94.25           C  
ATOM   2258  O   MET A 304      17.188   3.758 -10.539  1.00 94.25           O  
ATOM   2259  CG  MET A 304      19.984   0.149 -11.305  1.00 94.25           C  
ATOM   2260  SD  MET A 304      19.656  -1.648 -11.492  1.00 94.25           S  
ATOM   2261  CE  MET A 304      21.016  -2.318 -10.484  1.00 94.25           C  
ATOM   2262  N   MET A 305      17.484   2.689  -8.562  1.00 94.75           N  
ATOM   2263  CA  MET A 305      16.297   3.299  -7.961  1.00 94.75           C  
ATOM   2264  C   MET A 305      16.484   4.805  -7.801  1.00 94.75           C  
ATOM   2265  CB  MET A 305      16.000   2.662  -6.602  1.00 94.75           C  
ATOM   2266  O   MET A 305      15.555   5.574  -8.047  1.00 94.75           O  
ATOM   2267  CG  MET A 305      14.734   3.184  -5.945  1.00 94.75           C  
ATOM   2268  SD  MET A 305      13.234   2.828  -6.938  1.00 94.75           S  
ATOM   2269  CE  MET A 305      13.047   1.051  -6.621  1.00 94.75           C  
ATOM   2270  N   GLN A 306      17.703   5.191  -7.387  1.00 94.31           N  
ATOM   2271  CA  GLN A 306      17.969   6.621  -7.277  1.00 94.31           C  
ATOM   2272  C   GLN A 306      17.828   7.312  -8.633  1.00 94.31           C  
ATOM   2273  CB  GLN A 306      19.359   6.867  -6.711  1.00 94.31           C  
ATOM   2274  O   GLN A 306      17.281   8.422  -8.719  1.00 94.31           O  
ATOM   2275  CG  GLN A 306      19.641   8.328  -6.383  1.00 94.31           C  
ATOM   2276  CD  GLN A 306      18.688   8.891  -5.352  1.00 94.31           C  
ATOM   2277  NE2 GLN A 306      17.938   9.922  -5.734  1.00 94.31           N  
ATOM   2278  OE1 GLN A 306      18.625   8.406  -4.215  1.00 94.31           O  
ATOM   2279  N   ALA A 307      18.328   6.738  -9.656  1.00 95.19           N  
ATOM   2280  CA  ALA A 307      18.203   7.258 -11.016  1.00 95.19           C  
ATOM   2281  C   ALA A 307      16.750   7.379 -11.430  1.00 95.19           C  
ATOM   2282  CB  ALA A 307      18.969   6.359 -11.992  1.00 95.19           C  
ATOM   2283  O   ALA A 307      16.359   8.344 -12.094  1.00 95.19           O  
ATOM   2284  N   ALA A 308      15.945   6.418 -11.062  1.00 95.81           N  
ATOM   2285  CA  ALA A 308      14.508   6.457 -11.336  1.00 95.81           C  
ATOM   2286  C   ALA A 308      13.844   7.617 -10.609  1.00 95.81           C  
ATOM   2287  CB  ALA A 308      13.852   5.137 -10.945  1.00 95.81           C  
ATOM   2288  O   ALA A 308      13.008   8.320 -11.180  1.00 95.81           O  
ATOM   2289  N   PHE A 309      14.211   7.824  -9.297  1.00 94.50           N  
ATOM   2290  CA  PHE A 309      13.719   8.961  -8.539  1.00 94.50           C  
ATOM   2291  C   PHE A 309      14.078  10.273  -9.234  1.00 94.50           C  
ATOM   2292  CB  PHE A 309      14.297   8.953  -7.117  1.00 94.50           C  
ATOM   2293  O   PHE A 309      13.234  11.164  -9.352  1.00 94.50           O  
ATOM   2294  CG  PHE A 309      13.703   7.895  -6.227  1.00 94.50           C  
ATOM   2295  CD1 PHE A 309      12.523   7.254  -6.586  1.00 94.50           C  
ATOM   2296  CD2 PHE A 309      14.320   7.543  -5.035  1.00 94.50           C  
ATOM   2297  CE1 PHE A 309      11.961   6.273  -5.762  1.00 94.50           C  
ATOM   2298  CE2 PHE A 309      13.766   6.566  -4.207  1.00 94.50           C  
ATOM   2299  CZ  PHE A 309      12.586   5.934  -4.574  1.00 94.50           C  
ATOM   2300  N   ASN A 310      15.328  10.398  -9.695  1.00 94.25           N  
ATOM   2301  CA  ASN A 310      15.820  11.609 -10.344  1.00 94.25           C  
ATOM   2302  C   ASN A 310      15.016  11.945 -11.594  1.00 94.25           C  
ATOM   2303  CB  ASN A 310      17.297  11.477 -10.680  1.00 94.25           C  
ATOM   2304  O   ASN A 310      14.672  13.109 -11.828  1.00 94.25           O  
ATOM   2305  CG  ASN A 310      18.188  11.461  -9.445  1.00 94.25           C  
ATOM   2306  ND2 ASN A 310      19.406  10.977  -9.602  1.00 94.25           N  
ATOM   2307  OD1 ASN A 310      17.766  11.883  -8.367  1.00 94.25           O  
ATOM   2308  N   LEU A 311      14.680  10.906 -12.344  1.00 95.12           N  
ATOM   2309  CA  LEU A 311      13.898  11.133 -13.555  1.00 95.12           C  
ATOM   2310  C   LEU A 311      12.469  11.539 -13.219  1.00 95.12           C  
ATOM   2311  CB  LEU A 311      13.891   9.867 -14.430  1.00 95.12           C  
ATOM   2312  O   LEU A 311      11.922  12.461 -13.828  1.00 95.12           O  
ATOM   2313  CG  LEU A 311      13.219  10.000 -15.797  1.00 95.12           C  
ATOM   2314  CD1 LEU A 311      14.109  10.789 -16.750  1.00 95.12           C  
ATOM   2315  CD2 LEU A 311      12.898   8.617 -16.375  1.00 95.12           C  
ATOM   2316  N   ALA A 312      11.859  10.742 -12.305  1.00 94.19           N  
ATOM   2317  CA  ALA A 312      10.492  11.039 -11.883  1.00 94.19           C  
ATOM   2318  C   ALA A 312      10.352  12.484 -11.422  1.00 94.19           C  
ATOM   2319  CB  ALA A 312      10.062  10.086 -10.766  1.00 94.19           C  
ATOM   2320  O   ALA A 312       9.367  13.156 -11.750  1.00 94.19           O  
ATOM   2321  N   ILE A 313      11.344  12.945 -10.820  1.00 91.81           N  
ATOM   2322  CA  ILE A 313      11.352  14.297 -10.273  1.00 91.81           C  
ATOM   2323  C   ILE A 313      11.562  15.312 -11.391  1.00 91.81           C  
ATOM   2324  CB  ILE A 313      12.438  14.469  -9.188  1.00 91.81           C  
ATOM   2325  O   ILE A 313      10.820  16.297 -11.500  1.00 91.81           O  
ATOM   2326  CG1 ILE A 313      12.086  13.648  -7.941  1.00 91.81           C  
ATOM   2327  CG2 ILE A 313      12.625  15.945  -8.836  1.00 91.81           C  
ATOM   2328  CD1 ILE A 313      13.242  13.461  -6.973  1.00 91.81           C  
ATOM   2329  N   SER A 314      12.547  15.117 -12.203  1.00 92.88           N  
ATOM   2330  CA  SER A 314      12.914  16.047 -13.258  1.00 92.88           C  
ATOM   2331  C   SER A 314      11.805  16.188 -14.297  1.00 92.88           C  
ATOM   2332  CB  SER A 314      14.211  15.602 -13.938  1.00 92.88           C  
ATOM   2333  O   SER A 314      11.562  17.281 -14.805  1.00 92.88           O  
ATOM   2334  OG  SER A 314      13.977  14.492 -14.781  1.00 92.88           O  
ATOM   2335  N   LYS A 315      11.047  15.062 -14.562  1.00 92.81           N  
ATOM   2336  CA  LYS A 315      10.070  15.055 -15.648  1.00 92.81           C  
ATOM   2337  C   LYS A 315       8.641  15.086 -15.102  1.00 92.81           C  
ATOM   2338  CB  LYS A 315      10.266  13.828 -16.547  1.00 92.81           C  
ATOM   2339  O   LYS A 315       7.684  15.219 -15.867  1.00 92.81           O  
ATOM   2340  CG  LYS A 315      11.578  13.820 -17.297  1.00 92.81           C  
ATOM   2341  CD  LYS A 315      11.602  14.891 -18.391  1.00 92.81           C  
ATOM   2342  CE  LYS A 315      12.852  14.781 -19.250  1.00 92.81           C  
ATOM   2343  NZ  LYS A 315      12.875  15.828 -20.312  1.00 92.81           N  
ATOM   2344  N   SER A 316       8.570  15.000 -13.734  1.00 91.44           N  
ATOM   2345  CA  SER A 316       7.270  14.938 -13.078  1.00 91.44           C  
ATOM   2346  C   SER A 316       6.465  13.727 -13.539  1.00 91.44           C  
ATOM   2347  CB  SER A 316       6.477  16.219 -13.352  1.00 91.44           C  
ATOM   2348  O   SER A 316       5.270  13.836 -13.812  1.00 91.44           O  
ATOM   2349  OG  SER A 316       7.133  17.344 -12.797  1.00 91.44           O  
ATOM   2350  N   PHE A 317       7.125  12.703 -13.852  1.00 94.50           N  
ATOM   2351  CA  PHE A 317       6.520  11.430 -14.219  1.00 94.50           C  
ATOM   2352  C   PHE A 317       6.141  10.625 -12.984  1.00 94.50           C  
ATOM   2353  CB  PHE A 317       7.473  10.617 -15.102  1.00 94.50           C  
ATOM   2354  O   PHE A 317       6.785  10.750 -11.938  1.00 94.50           O  
ATOM   2355  CG  PHE A 317       7.586  11.133 -16.516  1.00 94.50           C  
ATOM   2356  CD1 PHE A 317       6.770  12.164 -16.953  1.00 94.50           C  
ATOM   2357  CD2 PHE A 317       8.516  10.586 -17.391  1.00 94.50           C  
ATOM   2358  CE1 PHE A 317       6.875  12.648 -18.266  1.00 94.50           C  
ATOM   2359  CE2 PHE A 317       8.625  11.062 -18.688  1.00 94.50           C  
ATOM   2360  CZ  PHE A 317       7.801  12.094 -19.125  1.00 94.50           C  
ATOM   2361  N   LYS A 318       5.152   9.781 -13.172  1.00 94.88           N  
ATOM   2362  CA  LYS A 318       4.785   8.820 -12.141  1.00 94.88           C  
ATOM   2363  C   LYS A 318       5.691   7.590 -12.188  1.00 94.88           C  
ATOM   2364  CB  LYS A 318       3.324   8.398 -12.297  1.00 94.88           C  
ATOM   2365  O   LYS A 318       5.918   7.020 -13.250  1.00 94.88           O  
ATOM   2366  CG  LYS A 318       2.859   7.379 -11.266  1.00 94.88           C  
ATOM   2367  CD  LYS A 318       1.381   7.055 -11.422  1.00 94.88           C  
ATOM   2368  CE  LYS A 318       1.143   6.074 -12.562  1.00 94.88           C  
ATOM   2369  NZ  LYS A 318      -0.308   5.762 -12.734  1.00 94.88           N  
ATOM   2370  N   LEU A 319       6.285   7.203 -10.961  1.00 96.00           N  
ATOM   2371  CA  LEU A 319       7.090   5.992 -10.844  1.00 96.00           C  
ATOM   2372  C   LEU A 319       6.254   4.832 -10.328  1.00 96.00           C  
ATOM   2373  CB  LEU A 319       8.289   6.230  -9.922  1.00 96.00           C  
ATOM   2374  O   LEU A 319       5.758   4.875  -9.195  1.00 96.00           O  
ATOM   2375  CG  LEU A 319       9.156   5.012  -9.617  1.00 96.00           C  
ATOM   2376  CD1 LEU A 319       9.789   4.473 -10.898  1.00 96.00           C  
ATOM   2377  CD2 LEU A 319      10.234   5.363  -8.594  1.00 96.00           C  
ATOM   2378  N   ASN A 320       6.105   3.783 -11.125  1.00 94.94           N  
ATOM   2379  CA  ASN A 320       5.371   2.576 -10.758  1.00 94.94           C  
ATOM   2380  C   ASN A 320       6.309   1.469 -10.289  1.00 94.94           C  
ATOM   2381  CB  ASN A 320       4.527   2.088 -11.945  1.00 94.94           C  
ATOM   2382  O   ASN A 320       7.281   1.139 -10.969  1.00 94.94           O  
ATOM   2383  CG  ASN A 320       3.430   3.062 -12.312  1.00 94.94           C  
ATOM   2384  ND2 ASN A 320       3.320   3.369 -13.602  1.00 94.94           N  
ATOM   2385  OD1 ASN A 320       2.686   3.539 -11.453  1.00 94.94           O  
ATOM   2386  N   LEU A 321       6.023   0.931  -9.164  1.00 94.38           N  
ATOM   2387  CA  LEU A 321       6.820  -0.163  -8.625  1.00 94.38           C  
ATOM   2388  C   LEU A 321       6.082  -1.490  -8.750  1.00 94.38           C  
ATOM   2389  CB  LEU A 321       7.172   0.103  -7.156  1.00 94.38           C  
ATOM   2390  O   LEU A 321       4.871  -1.557  -8.516  1.00 94.38           O  
ATOM   2391  CG  LEU A 321       7.926   1.401  -6.863  1.00 94.38           C  
ATOM   2392  CD1 LEU A 321       8.047   1.614  -5.359  1.00 94.38           C  
ATOM   2393  CD2 LEU A 321       9.297   1.380  -7.520  1.00 94.38           C  
ATOM   2394  N   SER A 322       6.820  -2.502  -9.156  1.00 90.94           N  
ATOM   2395  CA  SER A 322       6.246  -3.834  -9.320  1.00 90.94           C  
ATOM   2396  C   SER A 322       6.141  -4.562  -7.984  1.00 90.94           C  
ATOM   2397  CB  SER A 322       7.078  -4.660 -10.297  1.00 90.94           C  
ATOM   2398  O   SER A 322       6.840  -4.219  -7.031  1.00 90.94           O  
ATOM   2399  OG  SER A 322       7.121  -4.039 -11.570  1.00 90.94           O  
ATOM   2400  N   THR A 323       5.234  -5.578  -7.906  1.00 88.44           N  
ATOM   2401  CA  THR A 323       5.156  -6.438  -6.730  1.00 88.44           C  
ATOM   2402  C   THR A 323       6.457  -7.207  -6.531  1.00 88.44           C  
ATOM   2403  CB  THR A 323       3.982  -7.430  -6.844  1.00 88.44           C  
ATOM   2404  O   THR A 323       7.078  -7.648  -7.500  1.00 88.44           O  
ATOM   2405  CG2 THR A 323       3.811  -8.227  -5.555  1.00 88.44           C  
ATOM   2406  OG1 THR A 323       2.775  -6.707  -7.109  1.00 88.44           O  
ATOM   2407  N   GLY A 324       6.949  -7.277  -5.332  1.00 86.56           N  
ATOM   2408  CA  GLY A 324       8.180  -7.988  -5.004  1.00 86.56           C  
ATOM   2409  C   GLY A 324       9.078  -7.207  -4.066  1.00 86.56           C  
ATOM   2410  O   GLY A 324       8.680  -6.176  -3.523  1.00 86.56           O  
ATOM   2411  N   THR A 325      10.312  -7.777  -3.820  1.00 87.69           N  
ATOM   2412  CA  THR A 325      11.242  -7.148  -2.887  1.00 87.69           C  
ATOM   2413  C   THR A 325      12.414  -6.516  -3.631  1.00 87.69           C  
ATOM   2414  CB  THR A 325      11.773  -8.164  -1.858  1.00 87.69           C  
ATOM   2415  O   THR A 325      13.133  -7.199  -4.363  1.00 87.69           O  
ATOM   2416  CG2 THR A 325      12.695  -7.492  -0.845  1.00 87.69           C  
ATOM   2417  OG1 THR A 325      10.672  -8.758  -1.164  1.00 87.69           O  
ATOM   2418  N   TYR A 326      12.523  -5.160  -3.469  1.00 90.06           N  
ATOM   2419  CA  TYR A 326      13.719  -4.453  -3.912  1.00 90.06           C  
ATOM   2420  C   TYR A 326      14.773  -4.430  -2.816  1.00 90.06           C  
ATOM   2421  CB  TYR A 326      13.367  -3.021  -4.332  1.00 90.06           C  
ATOM   2422  O   TYR A 326      14.547  -3.875  -1.738  1.00 90.06           O  
ATOM   2423  CG  TYR A 326      12.430  -2.945  -5.512  1.00 90.06           C  
ATOM   2424  CD1 TYR A 326      12.914  -2.945  -6.816  1.00 90.06           C  
ATOM   2425  CD2 TYR A 326      11.055  -2.873  -5.324  1.00 90.06           C  
ATOM   2426  CE1 TYR A 326      12.055  -2.873  -7.906  1.00 90.06           C  
ATOM   2427  CE2 TYR A 326      10.180  -2.801  -6.406  1.00 90.06           C  
ATOM   2428  OH  TYR A 326       9.836  -2.730  -8.766  1.00 90.06           O  
ATOM   2429  CZ  TYR A 326      10.695  -2.803  -7.691  1.00 90.06           C  
ATOM   2430  N   TYR A 327      15.906  -5.020  -3.107  1.00 86.81           N  
ATOM   2431  CA  TYR A 327      16.969  -5.094  -2.111  1.00 86.81           C  
ATOM   2432  C   TYR A 327      17.922  -3.912  -2.238  1.00 86.81           C  
ATOM   2433  CB  TYR A 327      17.750  -6.406  -2.256  1.00 86.81           C  
ATOM   2434  O   TYR A 327      18.312  -3.541  -3.346  1.00 86.81           O  
ATOM   2435  CG  TYR A 327      17.000  -7.613  -1.745  1.00 86.81           C  
ATOM   2436  CD1 TYR A 327      16.969  -7.922  -0.387  1.00 86.81           C  
ATOM   2437  CD2 TYR A 327      16.312  -8.445  -2.621  1.00 86.81           C  
ATOM   2438  CE1 TYR A 327      16.281  -9.039   0.087  1.00 86.81           C  
ATOM   2439  CE2 TYR A 327      15.617  -9.562  -2.158  1.00 86.81           C  
ATOM   2440  OH  TYR A 327      14.930 -10.953  -0.341  1.00 86.81           O  
ATOM   2441  CZ  TYR A 327      15.609  -9.852  -0.805  1.00 86.81           C  
ATOM   2442  N   PHE A 328      18.297  -3.305  -1.093  1.00 85.06           N  
ATOM   2443  CA  PHE A 328      19.219  -2.172  -1.049  1.00 85.06           C  
ATOM   2444  C   PHE A 328      20.391  -2.459  -0.113  1.00 85.06           C  
ATOM   2445  CB  PHE A 328      18.484  -0.903  -0.604  1.00 85.06           C  
ATOM   2446  O   PHE A 328      20.188  -2.748   1.068  1.00 85.06           O  
ATOM   2447  CG  PHE A 328      17.281  -0.568  -1.444  1.00 85.06           C  
ATOM   2448  CD1 PHE A 328      17.406   0.232  -2.574  1.00 85.06           C  
ATOM   2449  CD2 PHE A 328      16.031  -1.053  -1.104  1.00 85.06           C  
ATOM   2450  CE1 PHE A 328      16.297   0.543  -3.354  1.00 85.06           C  
ATOM   2451  CE2 PHE A 328      14.914  -0.745  -1.880  1.00 85.06           C  
ATOM   2452  CZ  PHE A 328      15.055   0.053  -3.004  1.00 85.06           C  
ATOM   2453  N   GLU A 329      21.641  -2.549  -0.587  1.00 75.19           N  
ATOM   2454  CA  GLU A 329      22.828  -2.969   0.133  1.00 75.19           C  
ATOM   2455  C   GLU A 329      23.719  -1.775   0.470  1.00 75.19           C  
ATOM   2456  CB  GLU A 329      23.625  -3.996  -0.685  1.00 75.19           C  
ATOM   2457  O   GLU A 329      24.484  -1.813   1.441  1.00 75.19           O  
ATOM   2458  CG  GLU A 329      23.000  -5.387  -0.688  1.00 75.19           C  
ATOM   2459  CD  GLU A 329      23.938  -6.461  -1.208  1.00 75.19           C  
ATOM   2460  OE1 GLU A 329      23.594  -7.660  -1.128  1.00 75.19           O  
ATOM   2461  OE2 GLU A 329      25.031  -6.102  -1.699  1.00 75.19           O  
ATOM   2462  N   SER A 330      23.547  -0.662  -0.284  1.00 65.50           N  
ATOM   2463  CA  SER A 330      24.422   0.494  -0.148  1.00 65.50           C  
ATOM   2464  C   SER A 330      24.016   1.359   1.041  1.00 65.50           C  
ATOM   2465  CB  SER A 330      24.406   1.332  -1.427  1.00 65.50           C  
ATOM   2466  O   SER A 330      22.875   1.311   1.489  1.00 65.50           O  
ATOM   2467  OG  SER A 330      23.188   2.018  -1.567  1.00 65.50           O  
ATOM   2468  N   SER A 331      24.984   1.821   1.884  1.00 60.59           N  
ATOM   2469  CA  SER A 331      24.859   2.781   2.977  1.00 60.59           C  
ATOM   2470  C   SER A 331      24.297   4.105   2.484  1.00 60.59           C  
ATOM   2471  CB  SER A 331      26.219   3.018   3.643  1.00 60.59           C  
ATOM   2472  O   SER A 331      24.047   5.012   3.279  1.00 60.59           O  
ATOM   2473  OG  SER A 331      27.188   3.404   2.686  1.00 60.59           O  
ATOM   2474  N   ASP A 332      24.094   4.199   1.065  1.00 67.19           N  
ATOM   2475  CA  ASP A 332      23.609   5.457   0.500  1.00 67.19           C  
ATOM   2476  C   ASP A 332      22.109   5.617   0.720  1.00 67.19           C  
ATOM   2477  CB  ASP A 332      23.938   5.531  -0.993  1.00 67.19           C  
ATOM   2478  O   ASP A 332      21.359   4.652   0.599  1.00 67.19           O  
ATOM   2479  CG  ASP A 332      25.422   5.711  -1.270  1.00 67.19           C  
ATOM   2480  OD1 ASP A 332      26.156   6.227  -0.393  1.00 67.19           O  
ATOM   2481  OD2 ASP A 332      25.859   5.336  -2.375  1.00 67.19           O  
ATOM   2482  N   THR A 333      21.750   6.734   1.263  1.00 76.31           N  
ATOM   2483  CA  THR A 333      20.359   7.141   1.489  1.00 76.31           C  
ATOM   2484  C   THR A 333      19.656   7.398   0.165  1.00 76.31           C  
ATOM   2485  CB  THR A 333      20.297   8.406   2.365  1.00 76.31           C  
ATOM   2486  O   THR A 333      20.219   8.023  -0.736  1.00 76.31           O  
ATOM   2487  CG2 THR A 333      18.844   8.812   2.627  1.00 76.31           C  
ATOM   2488  OG1 THR A 333      20.938   8.148   3.619  1.00 76.31           O  
ATOM   2489  N   LEU A 334      18.562   6.641  -0.063  1.00 88.19           N  
ATOM   2490  CA  LEU A 334      17.688   7.055  -1.155  1.00 88.19           C  
ATOM   2491  C   LEU A 334      17.156   8.469  -0.923  1.00 88.19           C  
ATOM   2492  CB  LEU A 334      16.516   6.074  -1.304  1.00 88.19           C  
ATOM   2493  O   LEU A 334      16.578   8.750   0.130  1.00 88.19           O  
ATOM   2494  CG  LEU A 334      16.875   4.660  -1.760  1.00 88.19           C  
ATOM   2495  CD1 LEU A 334      15.648   3.750  -1.665  1.00 88.19           C  
ATOM   2496  CD2 LEU A 334      17.422   4.676  -3.182  1.00 88.19           C  
ATOM   2497  N   ARG A 335      17.375   9.305  -1.914  1.00 87.69           N  
ATOM   2498  CA  ARG A 335      17.047  10.711  -1.722  1.00 87.69           C  
ATOM   2499  C   ARG A 335      15.945  11.148  -2.678  1.00 87.69           C  
ATOM   2500  CB  ARG A 335      18.281  11.586  -1.918  1.00 87.69           C  
ATOM   2501  O   ARG A 335      16.031  10.930  -3.887  1.00 87.69           O  
ATOM   2502  CG  ARG A 335      19.375  11.359  -0.872  1.00 87.69           C  
ATOM   2503  CD  ARG A 335      20.547  12.305  -1.070  1.00 87.69           C  
ATOM   2504  NE  ARG A 335      21.359  12.414   0.138  1.00 87.69           N  
ATOM   2505  NH1 ARG A 335      22.516  10.453  -0.217  1.00 87.69           N  
ATOM   2506  NH2 ARG A 335      22.953  11.727   1.635  1.00 87.69           N  
ATOM   2507  CZ  ARG A 335      22.281  11.531   0.516  1.00 87.69           C  
ATOM   2508  N   ILE A 336      14.969  11.672  -2.104  1.00 87.31           N  
ATOM   2509  CA  ILE A 336      13.906  12.344  -2.846  1.00 87.31           C  
ATOM   2510  C   ILE A 336      13.969  13.844  -2.588  1.00 87.31           C  
ATOM   2511  CB  ILE A 336      12.516  11.789  -2.465  1.00 87.31           C  
ATOM   2512  O   ILE A 336      13.656  14.305  -1.487  1.00 87.31           O  
ATOM   2513  CG1 ILE A 336      12.445  10.281  -2.750  1.00 87.31           C  
ATOM   2514  CG2 ILE A 336      11.414  12.539  -3.215  1.00 87.31           C  
ATOM   2515  CD1 ILE A 336      11.164   9.625  -2.262  1.00 87.31           C  
ATOM   2516  N   THR A 337      14.352  14.695  -3.637  1.00 84.88           N  
ATOM   2517  CA  THR A 337      14.719  16.094  -3.426  1.00 84.88           C  
ATOM   2518  C   THR A 337      13.727  17.016  -4.117  1.00 84.88           C  
ATOM   2519  CB  THR A 337      16.141  16.375  -3.939  1.00 84.88           C  
ATOM   2520  O   THR A 337      13.922  18.234  -4.133  1.00 84.88           O  
ATOM   2521  CG2 THR A 337      17.188  15.586  -3.146  1.00 84.88           C  
ATOM   2522  OG1 THR A 337      16.234  16.000  -5.320  1.00 84.88           O  
ATOM   2523  N   GLY A 338      12.633  16.500  -4.641  1.00 80.94           N  
ATOM   2524  CA  GLY A 338      11.609  17.266  -5.340  1.00 80.94           C  
ATOM   2525  C   GLY A 338      10.258  16.578  -5.363  1.00 80.94           C  
ATOM   2526  O   GLY A 338      10.094  15.508  -4.770  1.00 80.94           O  
ATOM   2527  N   PRO A 339       9.133  17.188  -6.031  1.00 83.31           N  
ATOM   2528  CA  PRO A 339       7.832  16.531  -6.168  1.00 83.31           C  
ATOM   2529  C   PRO A 339       7.934  15.164  -6.848  1.00 83.31           C  
ATOM   2530  CB  PRO A 339       7.023  17.500  -7.023  1.00 83.31           C  
ATOM   2531  O   PRO A 339       8.570  15.039  -7.898  1.00 83.31           O  
ATOM   2532  CG  PRO A 339       7.707  18.828  -6.844  1.00 83.31           C  
ATOM   2533  CD  PRO A 339       9.172  18.578  -6.637  1.00 83.31           C  
ATOM   2534  N   ILE A 340       7.223  14.242  -6.117  1.00 88.38           N  
ATOM   2535  CA  ILE A 340       7.336  12.898  -6.676  1.00 88.38           C  
ATOM   2536  C   ILE A 340       6.016  12.156  -6.488  1.00 88.38           C  
ATOM   2537  CB  ILE A 340       8.492  12.117  -6.023  1.00 88.38           C  
ATOM   2538  O   ILE A 340       5.332  12.336  -5.477  1.00 88.38           O  
ATOM   2539  CG1 ILE A 340       8.742  10.805  -6.777  1.00 88.38           C  
ATOM   2540  CG2 ILE A 340       8.203  11.844  -4.543  1.00 88.38           C  
ATOM   2541  CD1 ILE A 340      10.062  10.133  -6.441  1.00 88.38           C  
ATOM   2542  N   HIS A 341       5.590  11.328  -7.480  1.00 92.38           N  
ATOM   2543  CA  HIS A 341       4.477  10.383  -7.430  1.00 92.38           C  
ATOM   2544  C   HIS A 341       4.965   8.953  -7.609  1.00 92.38           C  
ATOM   2545  CB  HIS A 341       3.438  10.727  -8.500  1.00 92.38           C  
ATOM   2546  O   HIS A 341       5.395   8.570  -8.703  1.00 92.38           O  
ATOM   2547  CG  HIS A 341       2.170   9.938  -8.375  1.00 92.38           C  
ATOM   2548  CD2 HIS A 341       1.842   8.906  -7.566  1.00 92.38           C  
ATOM   2549  ND1 HIS A 341       1.056  10.203  -9.141  1.00 92.38           N  
ATOM   2550  CE1 HIS A 341       0.094   9.352  -8.812  1.00 92.38           C  
ATOM   2551  NE2 HIS A 341       0.546   8.555  -7.859  1.00 92.38           N  
ATOM   2552  N   ILE A 342       4.961   8.211  -6.441  1.00 94.31           N  
ATOM   2553  CA  ILE A 342       5.363   6.809  -6.449  1.00 94.31           C  
ATOM   2554  C   ILE A 342       4.156   5.922  -6.145  1.00 94.31           C  
ATOM   2555  CB  ILE A 342       6.496   6.539  -5.434  1.00 94.31           C  
ATOM   2556  O   ILE A 342       3.441   6.152  -5.168  1.00 94.31           O  
ATOM   2557  CG1 ILE A 342       7.695   7.445  -5.719  1.00 94.31           C  
ATOM   2558  CG2 ILE A 342       6.906   5.062  -5.461  1.00 94.31           C  
ATOM   2559  CD1 ILE A 342       8.773   7.410  -4.641  1.00 94.31           C  
ATOM   2560  N   GLU A 343       3.943   4.934  -6.973  1.00 94.88           N  
ATOM   2561  CA  GLU A 343       2.867   3.979  -6.734  1.00 94.88           C  
ATOM   2562  C   GLU A 343       3.385   2.543  -6.785  1.00 94.88           C  
ATOM   2563  CB  GLU A 343       1.743   4.168  -7.758  1.00 94.88           C  
ATOM   2564  O   GLU A 343       3.824   2.072  -7.836  1.00 94.88           O  
ATOM   2565  CG  GLU A 343       0.476   3.391  -7.426  1.00 94.88           C  
ATOM   2566  CD  GLU A 343      -0.665   3.666  -8.391  1.00 94.88           C  
ATOM   2567  OE1 GLU A 343      -1.733   3.025  -8.266  1.00 94.88           O  
ATOM   2568  OE2 GLU A 343      -0.489   4.531  -9.281  1.00 94.88           O  
ATOM   2569  N   GLY A 344       3.350   1.935  -5.555  1.00 92.88           N  
ATOM   2570  CA  GLY A 344       3.666   0.516  -5.512  1.00 92.88           C  
ATOM   2571  C   GLY A 344       2.455  -0.372  -5.723  1.00 92.88           C  
ATOM   2572  O   GLY A 344       1.316   0.074  -5.566  1.00 92.88           O  
ATOM   2573  N   ARG A 345       2.598  -1.607  -6.148  1.00 89.75           N  
ATOM   2574  CA  ARG A 345       1.569  -2.643  -6.168  1.00 89.75           C  
ATOM   2575  C   ARG A 345       1.517  -3.389  -4.840  1.00 89.75           C  
ATOM   2576  CB  ARG A 345       1.820  -3.627  -7.312  1.00 89.75           C  
ATOM   2577  O   ARG A 345       2.504  -3.426  -4.102  1.00 89.75           O  
ATOM   2578  CG  ARG A 345       1.676  -3.012  -8.695  1.00 89.75           C  
ATOM   2579  CD  ARG A 345       1.725  -4.070  -9.789  1.00 89.75           C  
ATOM   2580  NE  ARG A 345       1.499  -3.488 -11.109  1.00 89.75           N  
ATOM   2581  NH1 ARG A 345       1.394  -5.516 -12.211  1.00 89.75           N  
ATOM   2582  NH2 ARG A 345       1.146  -3.559 -13.383  1.00 89.75           N  
ATOM   2583  CZ  ARG A 345       1.347  -4.191 -12.234  1.00 89.75           C  
ATOM   2584  N   PRO A 346       0.342  -3.818  -4.383  1.00 83.31           N  
ATOM   2585  CA  PRO A 346       0.287  -4.578  -3.131  1.00 83.31           C  
ATOM   2586  C   PRO A 346       1.380  -5.641  -3.037  1.00 83.31           C  
ATOM   2587  CB  PRO A 346      -1.101  -5.223  -3.170  1.00 83.31           C  
ATOM   2588  O   PRO A 346       1.577  -6.414  -3.979  1.00 83.31           O  
ATOM   2589  CG  PRO A 346      -1.919  -4.316  -4.031  1.00 83.31           C  
ATOM   2590  CD  PRO A 346      -1.037  -3.762  -5.113  1.00 83.31           C  
ATOM   2591  N   GLY A 347       2.221  -5.562  -1.962  1.00 82.12           N  
ATOM   2592  CA  GLY A 347       3.264  -6.559  -1.772  1.00 82.12           C  
ATOM   2593  C   GLY A 347       4.641  -6.059  -2.168  1.00 82.12           C  
ATOM   2594  O   GLY A 347       5.605  -6.828  -2.178  1.00 82.12           O  
ATOM   2595  N   THR A 348       4.684  -4.723  -2.598  1.00 90.25           N  
ATOM   2596  CA  THR A 348       5.953  -4.066  -2.891  1.00 90.25           C  
ATOM   2597  C   THR A 348       6.754  -3.838  -1.612  1.00 90.25           C  
ATOM   2598  CB  THR A 348       5.730  -2.719  -3.607  1.00 90.25           C  
ATOM   2599  O   THR A 348       6.277  -3.184  -0.682  1.00 90.25           O  
ATOM   2600  CG2 THR A 348       7.062  -2.061  -3.961  1.00 90.25           C  
ATOM   2601  OG1 THR A 348       4.984  -2.939  -4.809  1.00 90.25           O  
ATOM   2602  N   VAL A 349       8.047  -4.379  -1.624  1.00 89.38           N  
ATOM   2603  CA  VAL A 349       8.875  -4.289  -0.423  1.00 89.38           C  
ATOM   2604  C   VAL A 349      10.211  -3.646  -0.764  1.00 89.38           C  
ATOM   2605  CB  VAL A 349       9.094  -5.676   0.220  1.00 89.38           C  
ATOM   2606  O   VAL A 349      10.867  -4.031  -1.739  1.00 89.38           O  
ATOM   2607  CG1 VAL A 349      10.031  -5.574   1.421  1.00 89.38           C  
ATOM   2608  CG2 VAL A 349       7.758  -6.293   0.633  1.00 89.38           C  
ATOM   2609  N   PHE A 350      10.539  -2.611   0.032  1.00 90.38           N  
ATOM   2610  CA  PHE A 350      11.906  -2.117   0.067  1.00 90.38           C  
ATOM   2611  C   PHE A 350      12.680  -2.734   1.229  1.00 90.38           C  
ATOM   2612  CB  PHE A 350      11.930  -0.590   0.176  1.00 90.38           C  
ATOM   2613  O   PHE A 350      12.344  -2.504   2.393  1.00 90.38           O  
ATOM   2614  CG  PHE A 350      11.602   0.115  -1.113  1.00 90.38           C  
ATOM   2615  CD1 PHE A 350      11.102  -0.592  -2.201  1.00 90.38           C  
ATOM   2616  CD2 PHE A 350      11.789   1.485  -1.237  1.00 90.38           C  
ATOM   2617  CE1 PHE A 350      10.797   0.058  -3.395  1.00 90.38           C  
ATOM   2618  CE2 PHE A 350      11.492   2.141  -2.428  1.00 90.38           C  
ATOM   2619  CZ  PHE A 350      10.992   1.426  -3.506  1.00 90.38           C  
ATOM   2620  N   TYR A 351      13.641  -3.514   0.924  1.00 85.31           N  
ATOM   2621  CA  TYR A 351      14.414  -4.184   1.962  1.00 85.31           C  
ATOM   2622  C   TYR A 351      15.820  -3.604   2.053  1.00 85.31           C  
ATOM   2623  CB  TYR A 351      14.492  -5.688   1.690  1.00 85.31           C  
ATOM   2624  O   TYR A 351      16.609  -3.729   1.117  1.00 85.31           O  
ATOM   2625  CG  TYR A 351      15.117  -6.477   2.812  1.00 85.31           C  
ATOM   2626  CD1 TYR A 351      16.484  -6.734   2.826  1.00 85.31           C  
ATOM   2627  CD2 TYR A 351      14.352  -6.973   3.859  1.00 85.31           C  
ATOM   2628  CE1 TYR A 351      17.078  -7.461   3.857  1.00 85.31           C  
ATOM   2629  CE2 TYR A 351      14.922  -7.699   4.895  1.00 85.31           C  
ATOM   2630  OH  TYR A 351      16.859  -8.664   5.910  1.00 85.31           O  
ATOM   2631  CZ  TYR A 351      16.281  -7.938   4.887  1.00 85.31           C  
ATOM   2632  N   HIS A 352      16.047  -2.963   3.141  1.00 80.44           N  
ATOM   2633  CA  HIS A 352      17.328  -2.307   3.387  1.00 80.44           C  
ATOM   2634  C   HIS A 352      18.281  -3.221   4.156  1.00 80.44           C  
ATOM   2635  CB  HIS A 352      17.125  -1.000   4.152  1.00 80.44           C  
ATOM   2636  O   HIS A 352      17.938  -3.717   5.230  1.00 80.44           O  
ATOM   2637  CG  HIS A 352      18.375  -0.221   4.363  1.00 80.44           C  
ATOM   2638  CD2 HIS A 352      19.406   0.046   3.525  1.00 80.44           C  
ATOM   2639  ND1 HIS A 352      18.688   0.387   5.562  1.00 80.44           N  
ATOM   2640  CE1 HIS A 352      19.859   0.997   5.449  1.00 80.44           C  
ATOM   2641  NE2 HIS A 352      20.312   0.805   4.227  1.00 80.44           N  
ATOM   2642  N   ASN A 353      19.406  -3.631   3.658  1.00 74.62           N  
ATOM   2643  CA  ASN A 353      20.438  -4.465   4.270  1.00 74.62           C  
ATOM   2644  C   ASN A 353      21.797  -3.760   4.277  1.00 74.62           C  
ATOM   2645  CB  ASN A 353      20.531  -5.809   3.547  1.00 74.62           C  
ATOM   2646  O   ASN A 353      22.609  -3.959   3.375  1.00 74.62           O  
ATOM   2647  CG  ASN A 353      21.453  -6.781   4.258  1.00 74.62           C  
ATOM   2648  ND2 ASN A 353      21.844  -7.844   3.562  1.00 74.62           N  
ATOM   2649  OD1 ASN A 353      21.812  -6.582   5.422  1.00 74.62           O  
ATOM   2650  N   PRO A 354      21.969  -2.777   5.168  1.00 68.19           N  
ATOM   2651  CA  PRO A 354      23.203  -1.983   5.102  1.00 68.19           C  
ATOM   2652  C   PRO A 354      24.438  -2.783   5.488  1.00 68.19           C  
ATOM   2653  CB  PRO A 354      22.938  -0.854   6.102  1.00 68.19           C  
ATOM   2654  O   PRO A 354      24.344  -3.721   6.285  1.00 68.19           O  
ATOM   2655  CG  PRO A 354      21.922  -1.404   7.047  1.00 68.19           C  
ATOM   2656  CD  PRO A 354      21.141  -2.465   6.332  1.00 68.19           C  
ATOM   2657  N   SER A 355      25.500  -3.119   4.633  1.00 58.53           N  
ATOM   2658  CA  SER A 355      26.797  -3.762   4.777  1.00 58.53           C  
ATOM   2659  C   SER A 355      27.656  -3.047   5.820  1.00 58.53           C  
ATOM   2660  CB  SER A 355      27.531  -3.795   3.438  1.00 58.53           C  
ATOM   2661  O   SER A 355      28.500  -3.668   6.473  1.00 58.53           O  
ATOM   2662  OG  SER A 355      27.484  -2.523   2.811  1.00 58.53           O  
ATOM   2663  N   ASN A 356      27.141  -1.909   6.723  1.00 51.53           N  
ATOM   2664  CA  ASN A 356      27.953  -1.136   7.648  1.00 51.53           C  
ATOM   2665  C   ASN A 356      27.094  -0.368   8.648  1.00 51.53           C  
ATOM   2666  CB  ASN A 356      28.875  -0.175   6.883  1.00 51.53           C  
ATOM   2667  O   ASN A 356      26.047   0.159   8.297  1.00 51.53           O  
ATOM   2668  CG  ASN A 356      30.156  -0.827   6.438  1.00 51.53           C  
ATOM   2669  ND2 ASN A 356      30.922  -0.123   5.609  1.00 51.53           N  
ATOM   2670  OD1 ASN A 356      30.469  -1.955   6.832  1.00 51.53           O  
ATOM   2671  N   LYS A 357      26.859  -0.871   9.914  1.00 49.03           N  
ATOM   2672  CA  LYS A 357      26.312  -0.411  11.188  1.00 49.03           C  
ATOM   2673  C   LYS A 357      25.984   1.080  11.141  1.00 49.03           C  
ATOM   2674  CB  LYS A 357      27.281  -0.701  12.328  1.00 49.03           C  
ATOM   2675  O   LYS A 357      26.891   1.913  11.055  1.00 49.03           O  
ATOM   2676  CG  LYS A 357      27.469  -2.182  12.633  1.00 49.03           C  
ATOM   2677  CD  LYS A 357      27.875  -2.414  14.078  1.00 49.03           C  
ATOM   2678  CE  LYS A 357      28.188  -3.881  14.344  1.00 49.03           C  
ATOM   2679  NZ  LYS A 357      28.297  -4.168  15.805  1.00 49.03           N  
ATOM   2680  N   ALA A 358      25.078   1.666  10.242  1.00 48.25           N  
ATOM   2681  CA  ALA A 358      24.406   2.961  10.211  1.00 48.25           C  
ATOM   2682  C   ALA A 358      24.484   3.650  11.570  1.00 48.25           C  
ATOM   2683  CB  ALA A 358      22.953   2.789   9.789  1.00 48.25           C  
ATOM   2684  O   ALA A 358      24.438   2.992  12.609  1.00 48.25           O  
ATOM   2685  N   ASN A 359      25.422   4.684  11.750  1.00 51.72           N  
ATOM   2686  CA  ASN A 359      25.234   5.641  12.828  1.00 51.72           C  
ATOM   2687  C   ASN A 359      23.750   5.801  13.180  1.00 51.72           C  
ATOM   2688  CB  ASN A 359      25.828   7.000  12.461  1.00 51.72           C  
ATOM   2689  O   ASN A 359      22.953   6.203  12.336  1.00 51.72           O  
ATOM   2690  CG  ASN A 359      26.000   7.910  13.656  1.00 51.72           C  
ATOM   2691  ND2 ASN A 359      26.797   8.953  13.500  1.00 51.72           N  
ATOM   2692  OD1 ASN A 359      25.406   7.680  14.711  1.00 51.72           O  
ATOM   2693  N   PRO A 360      23.281   5.254  14.227  1.00 48.72           N  
ATOM   2694  CA  PRO A 360      21.953   5.184  14.820  1.00 48.72           C  
ATOM   2695  C   PRO A 360      21.281   6.555  14.945  1.00 48.72           C  
ATOM   2696  CB  PRO A 360      22.203   4.570  16.203  1.00 48.72           C  
ATOM   2697  O   PRO A 360      20.062   6.652  14.945  1.00 48.72           O  
ATOM   2698  CG  PRO A 360      23.688   4.570  16.344  1.00 48.72           C  
ATOM   2699  CD  PRO A 360      24.297   4.984  15.031  1.00 48.72           C  
ATOM   2700  N   LYS A 361      21.969   7.762  14.594  1.00 46.41           N  
ATOM   2701  CA  LYS A 361      21.422   9.078  14.906  1.00 46.41           C  
ATOM   2702  C   LYS A 361      21.328   9.945  13.648  1.00 46.41           C  
ATOM   2703  CB  LYS A 361      22.281   9.781  15.961  1.00 46.41           C  
ATOM   2704  O   LYS A 361      20.438  10.797  13.547  1.00 46.41           O  
ATOM   2705  CG  LYS A 361      22.000   9.336  17.391  1.00 46.41           C  
ATOM   2706  CD  LYS A 361      22.672  10.250  18.406  1.00 46.41           C  
ATOM   2707  CE  LYS A 361      22.438   9.766  19.828  1.00 46.41           C  
ATOM   2708  NZ  LYS A 361      22.969  10.742  20.828  1.00 46.41           N  
ATOM   2709  N   THR A 362      21.844   9.516  12.266  1.00 55.06           N  
ATOM   2710  CA  THR A 362      21.859  10.492  11.180  1.00 55.06           C  
ATOM   2711  C   THR A 362      21.531   9.828   9.852  1.00 55.06           C  
ATOM   2712  CB  THR A 362      23.219  11.211  11.086  1.00 55.06           C  
ATOM   2713  O   THR A 362      21.062  10.492   8.914  1.00 55.06           O  
ATOM   2714  CG2 THR A 362      23.469  12.086  12.305  1.00 55.06           C  
ATOM   2715  OG1 THR A 362      24.250  10.234  11.000  1.00 55.06           O  
ATOM   2716  N   ASP A 363      21.391   8.430   9.812  1.00 66.88           N  
ATOM   2717  CA  ASP A 363      21.297   7.828   8.484  1.00 66.88           C  
ATOM   2718  C   ASP A 363      19.891   7.285   8.234  1.00 66.88           C  
ATOM   2719  CB  ASP A 363      22.328   6.715   8.320  1.00 66.88           C  
ATOM   2720  O   ASP A 363      19.312   6.605   9.094  1.00 66.88           O  
ATOM   2721  CG  ASP A 363      23.750   7.230   8.234  1.00 66.88           C  
ATOM   2722  OD1 ASP A 363      23.953   8.422   7.898  1.00 66.88           O  
ATOM   2723  OD2 ASP A 363      24.688   6.445   8.508  1.00 66.88           O  
ATOM   2724  N   ALA A 364      19.188   7.973   7.348  1.00 76.25           N  
ATOM   2725  CA  ALA A 364      17.859   7.566   6.895  1.00 76.25           C  
ATOM   2726  C   ALA A 364      17.953   6.637   5.688  1.00 76.25           C  
ATOM   2727  CB  ALA A 364      17.016   8.789   6.555  1.00 76.25           C  
ATOM   2728  O   ALA A 364      18.844   6.789   4.848  1.00 76.25           O  
ATOM   2729  N   PHE A 365      17.141   5.445   5.773  1.00 82.06           N  
ATOM   2730  CA  PHE A 365      17.000   4.613   4.582  1.00 82.06           C  
ATOM   2731  C   PHE A 365      16.516   5.434   3.398  1.00 82.06           C  
ATOM   2732  CB  PHE A 365      16.031   3.447   4.848  1.00 82.06           C  
ATOM   2733  O   PHE A 365      17.094   5.379   2.314  1.00 82.06           O  
ATOM   2734  CG  PHE A 365      15.648   2.688   3.607  1.00 82.06           C  
ATOM   2735  CD1 PHE A 365      14.312   2.498   3.283  1.00 82.06           C  
ATOM   2736  CD2 PHE A 365      16.625   2.162   2.768  1.00 82.06           C  
ATOM   2737  CE1 PHE A 365      13.953   1.795   2.137  1.00 82.06           C  
ATOM   2738  CE2 PHE A 365      16.266   1.459   1.621  1.00 82.06           C  
ATOM   2739  CZ  PHE A 365      14.930   1.275   1.307  1.00 82.06           C  
ATOM   2740  N   MET A 366      15.516   6.172   3.609  1.00 86.38           N  
ATOM   2741  CA  MET A 366      14.977   7.094   2.611  1.00 86.38           C  
ATOM   2742  C   MET A 366      14.844   8.500   3.184  1.00 86.38           C  
ATOM   2743  CB  MET A 366      13.617   6.602   2.104  1.00 86.38           C  
ATOM   2744  O   MET A 366      14.258   8.688   4.254  1.00 86.38           O  
ATOM   2745  CG  MET A 366      13.062   7.426   0.953  1.00 86.38           C  
ATOM   2746  SD  MET A 366      11.484   6.758   0.310  1.00 86.38           S  
ATOM   2747  CE  MET A 366      12.062   5.188  -0.393  1.00 86.38           C  
ATOM   2748  N   ASN A 367      15.445   9.398   2.461  1.00 84.81           N  
ATOM   2749  CA  ASN A 367      15.375  10.797   2.852  1.00 84.81           C  
ATOM   2750  C   ASN A 367      14.539  11.617   1.868  1.00 84.81           C  
ATOM   2751  CB  ASN A 367      16.781  11.391   2.975  1.00 84.81           C  
ATOM   2752  O   ASN A 367      14.875  11.703   0.685  1.00 84.81           O  
ATOM   2753  CG  ASN A 367      16.797  12.695   3.750  1.00 84.81           C  
ATOM   2754  ND2 ASN A 367      18.000  13.148   4.109  1.00 84.81           N  
ATOM   2755  OD1 ASN A 367      15.758  13.281   4.027  1.00 84.81           O  
ATOM   2756  N   ILE A 368      13.594  12.164   2.412  1.00 82.56           N  
ATOM   2757  CA  ILE A 368      12.742  13.031   1.602  1.00 82.56           C  
ATOM   2758  C   ILE A 368      12.977  14.484   1.980  1.00 82.56           C  
ATOM   2759  CB  ILE A 368      11.250  12.672   1.768  1.00 82.56           C  
ATOM   2760  O   ILE A 368      12.680  14.898   3.104  1.00 82.56           O  
ATOM   2761  CG1 ILE A 368      11.008  11.195   1.416  1.00 82.56           C  
ATOM   2762  CG2 ILE A 368      10.375  13.586   0.907  1.00 82.56           C  
ATOM   2763  CD1 ILE A 368       9.586  10.727   1.658  1.00 82.56           C  
ATOM   2764  N   SER A 369      13.688  15.148   1.031  1.00 74.75           N  
ATOM   2765  CA  SER A 369      14.039  16.547   1.266  1.00 74.75           C  
ATOM   2766  C   SER A 369      13.273  17.469   0.335  1.00 74.75           C  
ATOM   2767  CB  SER A 369      15.547  16.766   1.079  1.00 74.75           C  
ATOM   2768  O   SER A 369      12.891  17.078  -0.769  1.00 74.75           O  
ATOM   2769  OG  SER A 369      15.953  16.375  -0.224  1.00 74.75           O  
ATOM   2770  N   GLY A 370      12.805  18.781   0.916  1.00 64.50           N  
ATOM   2771  CA  GLY A 370      12.211  19.750   0.014  1.00 64.50           C  
ATOM   2772  C   GLY A 370      10.719  19.547  -0.184  1.00 64.50           C  
ATOM   2773  O   GLY A 370      10.102  20.219  -1.017  1.00 64.50           O  
ATOM   2774  N   CYS A 371       9.922  18.922   0.989  1.00 55.47           N  
ATOM   2775  CA  CYS A 371       8.508  18.562   0.978  1.00 55.47           C  
ATOM   2776  C   CYS A 371       7.938  18.656  -0.432  1.00 55.47           C  
ATOM   2777  CB  CYS A 371       7.723  19.469   1.918  1.00 55.47           C  
ATOM   2778  O   CYS A 371       7.344  19.672  -0.801  1.00 55.47           O  
ATOM   2779  SG  CYS A 371       8.195  19.312   3.654  1.00 55.47           S  
ATOM   2780  N   SER A 372       8.367  17.969  -1.519  1.00 56.00           N  
ATOM   2781  CA  SER A 372       8.102  18.016  -2.953  1.00 56.00           C  
ATOM   2782  C   SER A 372       6.715  17.484  -3.273  1.00 56.00           C  
ATOM   2783  CB  SER A 372       9.156  17.234  -3.725  1.00 56.00           C  
ATOM   2784  O   SER A 372       6.246  16.531  -2.623  1.00 56.00           O  
ATOM   2785  OG  SER A 372       9.297  15.930  -3.191  1.00 56.00           O  
ATOM   2786  N   MET A 373       5.500  18.219  -3.217  1.00 68.75           N  
ATOM   2787  CA  MET A 373       4.215  17.781  -3.762  1.00 68.75           C  
ATOM   2788  C   MET A 373       4.320  16.359  -4.324  1.00 68.75           C  
ATOM   2789  CB  MET A 373       3.738  18.734  -4.852  1.00 68.75           C  
ATOM   2790  O   MET A 373       5.273  16.031  -5.035  1.00 68.75           O  
ATOM   2791  CG  MET A 373       3.387  20.125  -4.336  1.00 68.75           C  
ATOM   2792  SD  MET A 373       2.824  21.250  -5.672  1.00 68.75           S  
ATOM   2793  CE  MET A 373       1.253  20.453  -6.117  1.00 68.75           C  
ATOM   2794  N   GLY A 374       3.498  15.453  -3.623  1.00 77.19           N  
ATOM   2795  CA  GLY A 374       3.480  14.156  -4.281  1.00 77.19           C  
ATOM   2796  C   GLY A 374       2.842  13.070  -3.436  1.00 77.19           C  
ATOM   2797  O   GLY A 374       2.240  13.352  -2.398  1.00 77.19           O  
ATOM   2798  N   ARG A 375       2.689  12.039  -3.918  1.00 88.19           N  
ATOM   2799  CA  ARG A 375       2.029  10.867  -3.342  1.00 88.19           C  
ATOM   2800  C   ARG A 375       2.939   9.648  -3.393  1.00 88.19           C  
ATOM   2801  CB  ARG A 375       0.719  10.578  -4.074  1.00 88.19           C  
ATOM   2802  O   ARG A 375       3.535   9.352  -4.430  1.00 88.19           O  
ATOM   2803  CG  ARG A 375      -0.116   9.484  -3.430  1.00 88.19           C  
ATOM   2804  CD  ARG A 375      -1.455   9.305  -4.133  1.00 88.19           C  
ATOM   2805  NE  ARG A 375      -2.279   8.297  -3.475  1.00 88.19           N  
ATOM   2806  NH1 ARG A 375      -4.094   8.570  -4.879  1.00 88.19           N  
ATOM   2807  NH2 ARG A 375      -4.176   7.035  -3.176  1.00 88.19           N  
ATOM   2808  CZ  ARG A 375      -3.514   7.969  -3.844  1.00 88.19           C  
ATOM   2809  N   ILE A 376       3.189   9.086  -2.213  1.00 91.50           N  
ATOM   2810  CA  ILE A 376       3.855   7.797  -2.107  1.00 91.50           C  
ATOM   2811  C   ILE A 376       2.877   6.754  -1.574  1.00 91.50           C  
ATOM   2812  CB  ILE A 376       5.102   7.875  -1.200  1.00 91.50           C  
ATOM   2813  O   ILE A 376       2.291   6.934  -0.503  1.00 91.50           O  
ATOM   2814  CG1 ILE A 376       6.090   8.914  -1.740  1.00 91.50           C  
ATOM   2815  CG2 ILE A 376       5.766   6.500  -1.074  1.00 91.50           C  
ATOM   2816  CD1 ILE A 376       7.277   9.180  -0.821  1.00 91.50           C  
ATOM   2817  N   SER A 377       2.682   5.688  -2.367  1.00 93.44           N  
ATOM   2818  CA  SER A 377       1.648   4.738  -1.963  1.00 93.44           C  
ATOM   2819  C   SER A 377       2.127   3.301  -2.123  1.00 93.44           C  
ATOM   2820  CB  SER A 377       0.374   4.957  -2.781  1.00 93.44           C  
ATOM   2821  O   SER A 377       2.930   3.002  -3.008  1.00 93.44           O  
ATOM   2822  OG  SER A 377       0.611   4.711  -4.156  1.00 93.44           O  
ATOM   2823  N   SER A 378       1.704   2.432  -1.138  1.00 91.12           N  
ATOM   2824  CA  SER A 378       1.779   0.977  -1.201  1.00 91.12           C  
ATOM   2825  C   SER A 378       3.227   0.497  -1.218  1.00 91.12           C  
ATOM   2826  CB  SER A 378       1.047   0.455  -2.438  1.00 91.12           C  
ATOM   2827  O   SER A 378       3.592  -0.363  -2.021  1.00 91.12           O  
ATOM   2828  OG  SER A 378      -0.330   0.785  -2.385  1.00 91.12           O  
ATOM   2829  N   ILE A 379       4.102   1.011  -0.374  1.00 90.31           N  
ATOM   2830  CA  ILE A 379       5.484   0.578  -0.183  1.00 90.31           C  
ATOM   2831  C   ILE A 379       5.688   0.124   1.261  1.00 90.31           C  
ATOM   2832  CB  ILE A 379       6.480   1.702  -0.537  1.00 90.31           C  
ATOM   2833  O   ILE A 379       5.250   0.799   2.197  1.00 90.31           O  
ATOM   2834  CG1 ILE A 379       6.305   2.133  -1.997  1.00 90.31           C  
ATOM   2835  CG2 ILE A 379       7.922   1.249  -0.270  1.00 90.31           C  
ATOM   2836  CD1 ILE A 379       7.000   3.441  -2.346  1.00 90.31           C  
ATOM   2837  N   ASN A 380       6.305  -1.040   1.398  1.00 89.88           N  
ATOM   2838  CA  ASN A 380       6.719  -1.543   2.703  1.00 89.88           C  
ATOM   2839  C   ASN A 380       8.234  -1.487   2.871  1.00 89.88           C  
ATOM   2840  CB  ASN A 380       6.211  -2.973   2.914  1.00 89.88           C  
ATOM   2841  O   ASN A 380       8.969  -2.090   2.090  1.00 89.88           O  
ATOM   2842  CG  ASN A 380       4.703  -3.074   2.840  1.00 89.88           C  
ATOM   2843  ND2 ASN A 380       4.203  -4.242   2.449  1.00 89.88           N  
ATOM   2844  OD1 ASN A 380       3.988  -2.111   3.131  1.00 89.88           O  
ATOM   2845  N   CYS A 381       8.656  -0.767   3.854  1.00 87.62           N  
ATOM   2846  CA  CYS A 381      10.086  -0.627   4.078  1.00 87.62           C  
ATOM   2847  C   CYS A 381      10.531  -1.445   5.281  1.00 87.62           C  
ATOM   2848  CB  CYS A 381      10.461   0.841   4.281  1.00 87.62           C  
ATOM   2849  O   CYS A 381      10.000  -1.284   6.379  1.00 87.62           O  
ATOM   2850  SG  CYS A 381      10.023   1.902   2.885  1.00 87.62           S  
ATOM   2851  N   PHE A 382      11.602  -2.266   5.059  1.00 82.25           N  
ATOM   2852  CA  PHE A 382      12.148  -3.119   6.109  1.00 82.25           C  
ATOM   2853  C   PHE A 382      13.664  -3.002   6.168  1.00 82.25           C  
ATOM   2854  CB  PHE A 382      11.742  -4.578   5.883  1.00 82.25           C  
ATOM   2855  O   PHE A 382      14.312  -2.725   5.156  1.00 82.25           O  
ATOM   2856  CG  PHE A 382      10.258  -4.805   5.902  1.00 82.25           C  
ATOM   2857  CD1 PHE A 382       9.602  -5.121   7.086  1.00 82.25           C  
ATOM   2858  CD2 PHE A 382       9.508  -4.703   4.734  1.00 82.25           C  
ATOM   2859  CE1 PHE A 382       8.227  -5.332   7.105  1.00 82.25           C  
ATOM   2860  CE2 PHE A 382       8.133  -4.914   4.746  1.00 82.25           C  
ATOM   2861  CZ  PHE A 382       7.492  -5.227   5.934  1.00 82.25           C  
ATOM   2862  N   SER A 383      14.141  -3.193   7.398  1.00 76.94           N  
ATOM   2863  CA  SER A 383      15.602  -3.178   7.516  1.00 76.94           C  
ATOM   2864  C   SER A 383      16.094  -4.336   8.375  1.00 76.94           C  
ATOM   2865  CB  SER A 383      16.078  -1.852   8.109  1.00 76.94           C  
ATOM   2866  O   SER A 383      15.422  -4.746   9.320  1.00 76.94           O  
ATOM   2867  OG  SER A 383      17.484  -1.862   8.305  1.00 76.94           O  
ATOM   2868  N   ASN A 384      17.375  -4.855   8.086  1.00 71.44           N  
ATOM   2869  CA  ASN A 384      18.031  -5.902   8.859  1.00 71.44           C  
ATOM   2870  C   ASN A 384      18.984  -5.312   9.906  1.00 71.44           C  
ATOM   2871  CB  ASN A 384      18.797  -6.848   7.926  1.00 71.44           C  
ATOM   2872  O   ASN A 384      19.547  -6.047  10.711  1.00 71.44           O  
ATOM   2873  CG  ASN A 384      19.297  -8.094   8.633  1.00 71.44           C  
ATOM   2874  ND2 ASN A 384      20.203  -8.820   7.996  1.00 71.44           N  
ATOM   2875  OD1 ASN A 384      18.859  -8.398   9.750  1.00 71.44           O  
ATOM   2876  N   SER A 385      19.297  -3.936  10.094  1.00 66.06           N  
ATOM   2877  CA  SER A 385      20.281  -3.248  10.922  1.00 66.06           C  
ATOM   2878  C   SER A 385      19.625  -2.574  12.117  1.00 66.06           C  
ATOM   2879  CB  SER A 385      21.047  -2.207  10.094  1.00 66.06           C  
ATOM   2880  O   SER A 385      20.281  -2.254  13.102  1.00 66.06           O  
ATOM   2881  OG  SER A 385      20.172  -1.157   9.688  1.00 66.06           O  
ATOM   2882  N   TYR A 386      18.219  -2.867  12.281  1.00 65.50           N  
ATOM   2883  CA  TYR A 386      17.422  -2.369  13.398  1.00 65.50           C  
ATOM   2884  C   TYR A 386      17.922  -1.000  13.852  1.00 65.50           C  
ATOM   2885  CB  TYR A 386      17.469  -3.354  14.570  1.00 65.50           C  
ATOM   2886  O   TYR A 386      17.641  -0.575  14.977  1.00 65.50           O  
ATOM   2887  CG  TYR A 386      17.016  -4.746  14.211  1.00 65.50           C  
ATOM   2888  CD1 TYR A 386      15.656  -5.051  14.109  1.00 65.50           C  
ATOM   2889  CD2 TYR A 386      17.938  -5.758  13.969  1.00 65.50           C  
ATOM   2890  CE1 TYR A 386      15.227  -6.332  13.781  1.00 65.50           C  
ATOM   2891  CE2 TYR A 386      17.516  -7.043  13.641  1.00 65.50           C  
ATOM   2892  OH  TYR A 386      15.750  -8.594  13.219  1.00 65.50           O  
ATOM   2893  CZ  TYR A 386      16.172  -7.320  13.547  1.00 65.50           C  
ATOM   2894  N   LEU A 387      18.906  -0.316  13.023  1.00 67.12           N  
ATOM   2895  CA  LEU A 387      19.500   0.979  13.352  1.00 67.12           C  
ATOM   2896  C   LEU A 387      19.078   2.037  12.336  1.00 67.12           C  
ATOM   2897  CB  LEU A 387      21.016   0.879  13.406  1.00 67.12           C  
ATOM   2898  O   LEU A 387      18.547   1.707  11.266  1.00 67.12           O  
ATOM   2899  CG  LEU A 387      21.609  -0.118  14.406  1.00 67.12           C  
ATOM   2900  CD1 LEU A 387      23.109  -0.225  14.234  1.00 67.12           C  
ATOM   2901  CD2 LEU A 387      21.250   0.291  15.836  1.00 67.12           C  
ATOM   2902  N   GLY A 388      19.016   3.418  12.703  1.00 72.56           N  
ATOM   2903  CA  GLY A 388      18.781   4.523  11.789  1.00 72.56           C  
ATOM   2904  C   GLY A 388      17.312   4.852  11.609  1.00 72.56           C  
ATOM   2905  O   GLY A 388      16.453   4.254  12.258  1.00 72.56           O  
ATOM   2906  N   LYS A 389      16.969   5.836  10.664  1.00 79.38           N  
ATOM   2907  CA  LYS A 389      15.633   6.312  10.297  1.00 79.38           C  
ATOM   2908  C   LYS A 389      15.109   5.602   9.055  1.00 79.38           C  
ATOM   2909  CB  LYS A 389      15.648   7.824  10.070  1.00 79.38           C  
ATOM   2910  O   LYS A 389      15.852   5.406   8.086  1.00 79.38           O  
ATOM   2911  CG  LYS A 389      16.141   8.633  11.258  1.00 79.38           C  
ATOM   2912  CD  LYS A 389      16.391  10.086  10.891  1.00 79.38           C  
ATOM   2913  CE  LYS A 389      17.094  10.844  12.008  1.00 79.38           C  
ATOM   2914  NZ  LYS A 389      17.438  12.234  11.609  1.00 79.38           N  
ATOM   2915  N   GLY A 390      13.867   4.930   9.203  1.00 81.38           N  
ATOM   2916  CA  GLY A 390      13.250   4.387   8.000  1.00 81.38           C  
ATOM   2917  C   GLY A 390      13.031   5.430   6.922  1.00 81.38           C  
ATOM   2918  O   GLY A 390      13.727   5.441   5.906  1.00 81.38           O  
ATOM   2919  N   ILE A 391      12.125   6.285   7.102  1.00 85.75           N  
ATOM   2920  CA  ILE A 391      11.859   7.398   6.199  1.00 85.75           C  
ATOM   2921  C   ILE A 391      12.016   8.719   6.953  1.00 85.75           C  
ATOM   2922  CB  ILE A 391      10.445   7.301   5.578  1.00 85.75           C  
ATOM   2923  O   ILE A 391      11.305   8.977   7.926  1.00 85.75           O  
ATOM   2924  CG1 ILE A 391      10.305   5.996   4.785  1.00 85.75           C  
ATOM   2925  CG2 ILE A 391      10.164   8.516   4.688  1.00 85.75           C  
ATOM   2926  CD1 ILE A 391       8.914   5.777   4.207  1.00 85.75           C  
ATOM   2927  N   ASN A 392      12.984   9.406   6.465  1.00 82.75           N  
ATOM   2928  CA  ASN A 392      13.312  10.688   7.078  1.00 82.75           C  
ATOM   2929  C   ASN A 392      12.797  11.859   6.238  1.00 82.75           C  
ATOM   2930  CB  ASN A 392      14.820  10.812   7.289  1.00 82.75           C  
ATOM   2931  O   ASN A 392      13.016  11.898   5.027  1.00 82.75           O  
ATOM   2932  CG  ASN A 392      15.219  12.133   7.914  1.00 82.75           C  
ATOM   2933  ND2 ASN A 392      16.266  12.750   7.383  1.00 82.75           N  
ATOM   2934  OD1 ASN A 392      14.586  12.594   8.867  1.00 82.75           O  
ATOM   2935  N   PHE A 393      12.133  12.695   6.914  1.00 79.06           N  
ATOM   2936  CA  PHE A 393      11.680  13.930   6.277  1.00 79.06           C  
ATOM   2937  C   PHE A 393      12.555  15.102   6.703  1.00 79.06           C  
ATOM   2938  CB  PHE A 393      10.219  14.211   6.625  1.00 79.06           C  
ATOM   2939  O   PHE A 393      12.469  15.570   7.844  1.00 79.06           O  
ATOM   2940  CG  PHE A 393       9.281  13.086   6.273  1.00 79.06           C  
ATOM   2941  CD1 PHE A 393       8.695  13.008   5.020  1.00 79.06           C  
ATOM   2942  CD2 PHE A 393       8.992  12.094   7.207  1.00 79.06           C  
ATOM   2943  CE1 PHE A 393       7.832  11.969   4.691  1.00 79.06           C  
ATOM   2944  CE2 PHE A 393       8.133  11.047   6.887  1.00 79.06           C  
ATOM   2945  CZ  PHE A 393       7.551  10.984   5.633  1.00 79.06           C  
ATOM   2946  N   ASP A 394      13.617  15.359   5.816  1.00 70.62           N  
ATOM   2947  CA  ASP A 394      14.664  16.328   6.117  1.00 70.62           C  
ATOM   2948  C   ASP A 394      14.391  17.672   5.441  1.00 70.62           C  
ATOM   2949  CB  ASP A 394      16.031  15.789   5.680  1.00 70.62           C  
ATOM   2950  O   ASP A 394      13.898  17.703   4.312  1.00 70.62           O  
ATOM   2951  CG  ASP A 394      17.188  16.562   6.277  1.00 70.62           C  
ATOM   2952  OD1 ASP A 394      16.969  17.438   7.133  1.00 70.62           O  
ATOM   2953  OD2 ASP A 394      18.344  16.281   5.895  1.00 70.62           O  
ATOM   2954  N   ARG A 395      14.609  19.078   6.188  1.00 63.03           N  
ATOM   2955  CA  ARG A 395      14.844  20.469   5.797  1.00 63.03           C  
ATOM   2956  C   ARG A 395      14.781  20.625   4.281  1.00 63.03           C  
ATOM   2957  CB  ARG A 395      16.203  20.938   6.316  1.00 63.03           C  
ATOM   2958  O   ARG A 395      15.297  19.797   3.541  1.00 63.03           O  
ATOM   2959  CG  ARG A 395      16.391  22.453   6.234  1.00 63.03           C  
ATOM   2960  CD  ARG A 395      17.797  22.859   6.680  1.00 63.03           C  
ATOM   2961  NE  ARG A 395      17.984  22.656   8.109  1.00 63.03           N  
ATOM   2962  NH1 ARG A 395      20.203  23.312   8.117  1.00 63.03           N  
ATOM   2963  NH2 ARG A 395      19.188  22.641  10.062  1.00 63.03           N  
ATOM   2964  CZ  ARG A 395      19.125  22.875   8.758  1.00 63.03           C  
ATOM   2965  N   SER A 396      13.773  21.641   3.689  1.00 50.16           N  
ATOM   2966  CA  SER A 396      14.008  22.766   2.801  1.00 50.16           C  
ATOM   2967  C   SER A 396      13.062  22.734   1.603  1.00 50.16           C  
ATOM   2968  CB  SER A 396      15.453  22.797   2.318  1.00 50.16           C  
ATOM   2969  O   SER A 396      12.859  21.672   0.998  1.00 50.16           O  
ATOM   2970  OG  SER A 396      15.516  22.688   0.907  1.00 50.16           O  
ATOM   2971  N   VAL A 397      12.195  23.844   1.314  1.00 42.62           N  
ATOM   2972  CA  VAL A 397      12.000  25.141   0.687  1.00 42.62           C  
ATOM   2973  C   VAL A 397      10.539  25.312   0.284  1.00 42.62           C  
ATOM   2974  CB  VAL A 397      12.914  25.312  -0.545  1.00 42.62           C  
ATOM   2975  O   VAL A 397       9.938  24.391  -0.291  1.00 42.62           O  
ATOM   2976  CG1 VAL A 397      13.930  26.438  -0.310  1.00 42.62           C  
ATOM   2977  CG2 VAL A 397      13.633  24.000  -0.870  1.00 42.62           C  
ATOM   2978  N   GLY A 398       9.680  25.953   1.127  1.00 44.09           N  
ATOM   2979  CA  GLY A 398       9.016  27.172   0.710  1.00 44.09           C  
ATOM   2980  C   GLY A 398       7.891  26.938  -0.276  1.00 44.09           C  
ATOM   2981  O   GLY A 398       8.133  26.578  -1.430  1.00 44.09           O  
ATOM   2982  N   ASP A 399       6.828  26.016   0.043  1.00 48.22           N  
ATOM   2983  CA  ASP A 399       5.598  26.312  -0.681  1.00 48.22           C  
ATOM   2984  C   ASP A 399       4.465  25.391  -0.247  1.00 48.22           C  
ATOM   2985  CB  ASP A 399       5.820  26.203  -2.191  1.00 48.22           C  
ATOM   2986  O   ASP A 399       4.699  24.234   0.087  1.00 48.22           O  
ATOM   2987  CG  ASP A 399       6.516  27.422  -2.781  1.00 48.22           C  
ATOM   2988  OD1 ASP A 399       6.582  28.469  -2.105  1.00 48.22           O  
ATOM   2989  OD2 ASP A 399       6.992  27.328  -3.932  1.00 48.22           O  
ATOM   2990  N   ASN A 400       3.400  25.703   0.634  1.00 49.94           N  
ATOM   2991  CA  ASN A 400       2.043  25.188   0.772  1.00 49.94           C  
ATOM   2992  C   ASN A 400       1.854  23.906  -0.028  1.00 49.94           C  
ATOM   2993  CB  ASN A 400       1.018  26.234   0.341  1.00 49.94           C  
ATOM   2994  O   ASN A 400       0.840  23.734  -0.709  1.00 49.94           O  
ATOM   2995  CG  ASN A 400       0.869  27.359   1.352  1.00 49.94           C  
ATOM   2996  ND2 ASN A 400       0.413  28.516   0.891  1.00 49.94           N  
ATOM   2997  OD1 ASN A 400       1.163  27.188   2.537  1.00 49.94           O  
ATOM   2998  N   ARG A 401       2.672  22.922  -0.064  1.00 60.56           N  
ATOM   2999  CA  ARG A 401       2.572  21.750  -0.931  1.00 60.56           C  
ATOM   3000  C   ARG A 401       2.465  20.469  -0.112  1.00 60.56           C  
ATOM   3001  CB  ARG A 401       3.779  21.672  -1.869  1.00 60.56           C  
ATOM   3002  O   ARG A 401       3.094  20.344   0.941  1.00 60.56           O  
ATOM   3003  CG  ARG A 401       3.861  22.828  -2.863  1.00 60.56           C  
ATOM   3004  CD  ARG A 401       5.012  22.641  -3.844  1.00 60.56           C  
ATOM   3005  NE  ARG A 401       5.320  23.875  -4.551  1.00 60.56           N  
ATOM   3006  NH1 ARG A 401       7.039  22.984  -5.805  1.00 60.56           N  
ATOM   3007  NH2 ARG A 401       6.473  25.188  -6.047  1.00 60.56           N  
ATOM   3008  CZ  ARG A 401       6.277  24.016  -5.465  1.00 60.56           C  
ATOM   3009  N   LYS A 402       1.374  19.547  -0.401  1.00 72.94           N  
ATOM   3010  CA  LYS A 402       0.828  18.391   0.292  1.00 72.94           C  
ATOM   3011  C   LYS A 402       1.543  17.109  -0.133  1.00 72.94           C  
ATOM   3012  CB  LYS A 402      -0.673  18.266   0.029  1.00 72.94           C  
ATOM   3013  O   LYS A 402       1.647  16.812  -1.326  1.00 72.94           O  
ATOM   3014  CG  LYS A 402      -1.350  17.156   0.825  1.00 72.94           C  
ATOM   3015  CD  LYS A 402      -2.848  17.109   0.549  1.00 72.94           C  
ATOM   3016  CE  LYS A 402      -3.514  15.953   1.286  1.00 72.94           C  
ATOM   3017  NZ  LYS A 402      -4.984  15.906   1.025  1.00 72.94           N  
ATOM   3018  N   LEU A 403       2.271  16.453   0.748  1.00 79.94           N  
ATOM   3019  CA  LEU A 403       2.791  15.102   0.578  1.00 79.94           C  
ATOM   3020  C   LEU A 403       1.879  14.078   1.250  1.00 79.94           C  
ATOM   3021  CB  LEU A 403       4.207  14.992   1.151  1.00 79.94           C  
ATOM   3022  O   LEU A 403       1.584  14.195   2.441  1.00 79.94           O  
ATOM   3023  CG  LEU A 403       4.859  13.609   1.094  1.00 79.94           C  
ATOM   3024  CD1 LEU A 403       5.109  13.203  -0.354  1.00 79.94           C  
ATOM   3025  CD2 LEU A 403       6.160  13.602   1.891  1.00 79.94           C  
ATOM   3026  N   VAL A 404       1.419  13.156   0.426  1.00 86.81           N  
ATOM   3027  CA  VAL A 404       0.495  12.141   0.925  1.00 86.81           C  
ATOM   3028  C   VAL A 404       1.166  10.773   0.897  1.00 86.81           C  
ATOM   3029  CB  VAL A 404      -0.812  12.117   0.102  1.00 86.81           C  
ATOM   3030  O   VAL A 404       1.664  10.336  -0.145  1.00 86.81           O  
ATOM   3031  CG1 VAL A 404      -1.767  11.047   0.642  1.00 86.81           C  
ATOM   3032  CG2 VAL A 404      -1.479  13.484   0.111  1.00 86.81           C  
ATOM   3033  N   LEU A 405       1.285  10.250   2.059  1.00 89.44           N  
ATOM   3034  CA  LEU A 405       1.659   8.844   2.156  1.00 89.44           C  
ATOM   3035  C   LEU A 405       0.427   7.965   2.355  1.00 89.44           C  
ATOM   3036  CB  LEU A 405       2.645   8.625   3.307  1.00 89.44           C  
ATOM   3037  O   LEU A 405      -0.364   8.195   3.273  1.00 89.44           O  
ATOM   3038  CG  LEU A 405       4.055   9.188   3.105  1.00 89.44           C  
ATOM   3039  CD1 LEU A 405       4.105  10.656   3.520  1.00 89.44           C  
ATOM   3040  CD2 LEU A 405       5.070   8.367   3.891  1.00 89.44           C  
ATOM   3041  N   GLU A 406       0.238   6.902   1.473  1.00 91.25           N  
ATOM   3042  CA  GLU A 406      -0.912   6.004   1.521  1.00 91.25           C  
ATOM   3043  C   GLU A 406      -0.473   4.543   1.510  1.00 91.25           C  
ATOM   3044  CB  GLU A 406      -1.857   6.277   0.347  1.00 91.25           C  
ATOM   3045  O   GLU A 406       0.271   4.117   0.623  1.00 91.25           O  
ATOM   3046  CG  GLU A 406      -2.512   7.648   0.392  1.00 91.25           C  
ATOM   3047  CD  GLU A 406      -3.451   7.906  -0.776  1.00 91.25           C  
ATOM   3048  OE1 GLU A 406      -4.145   8.945  -0.780  1.00 91.25           O  
ATOM   3049  OE2 GLU A 406      -3.492   7.055  -1.695  1.00 91.25           O  
ATOM   3050  N   HIS A 407      -0.807   3.811   2.652  1.00 88.62           N  
ATOM   3051  CA  HIS A 407      -0.479   2.393   2.738  1.00 88.62           C  
ATOM   3052  C   HIS A 407       1.031   2.176   2.723  1.00 88.62           C  
ATOM   3053  CB  HIS A 407      -1.134   1.620   1.593  1.00 88.62           C  
ATOM   3054  O   HIS A 407       1.535   1.354   1.953  1.00 88.62           O  
ATOM   3055  CG  HIS A 407      -2.627   1.674   1.609  1.00 88.62           C  
ATOM   3056  CD2 HIS A 407      -3.535   0.952   2.309  1.00 88.62           C  
ATOM   3057  ND1 HIS A 407      -3.350   2.555   0.833  1.00 88.62           N  
ATOM   3058  CE1 HIS A 407      -4.641   2.373   1.056  1.00 88.62           C  
ATOM   3059  NE2 HIS A 407      -4.781   1.405   1.946  1.00 88.62           N  
ATOM   3060  N   VAL A 408       1.720   2.994   3.441  1.00 90.19           N  
ATOM   3061  CA  VAL A 408       3.164   2.887   3.613  1.00 90.19           C  
ATOM   3062  C   VAL A 408       3.480   2.275   4.977  1.00 90.19           C  
ATOM   3063  CB  VAL A 408       3.857   4.262   3.473  1.00 90.19           C  
ATOM   3064  O   VAL A 408       2.986   2.746   6.004  1.00 90.19           O  
ATOM   3065  CG1 VAL A 408       5.355   4.145   3.752  1.00 90.19           C  
ATOM   3066  CG2 VAL A 408       3.613   4.840   2.080  1.00 90.19           C  
ATOM   3067  N   TYR A 409       4.277   1.228   4.863  1.00 87.81           N  
ATOM   3068  CA  TYR A 409       4.629   0.501   6.078  1.00 87.81           C  
ATOM   3069  C   TYR A 409       6.137   0.533   6.312  1.00 87.81           C  
ATOM   3070  CB  TYR A 409       4.145  -0.949   5.996  1.00 87.81           C  
ATOM   3071  O   TYR A 409       6.918   0.204   5.418  1.00 87.81           O  
ATOM   3072  CG  TYR A 409       2.664  -1.081   5.742  1.00 87.81           C  
ATOM   3073  CD1 TYR A 409       1.760  -1.157   6.797  1.00 87.81           C  
ATOM   3074  CD2 TYR A 409       2.164  -1.130   4.445  1.00 87.81           C  
ATOM   3075  CE1 TYR A 409       0.393  -1.280   6.570  1.00 87.81           C  
ATOM   3076  CE2 TYR A 409       0.800  -1.253   4.203  1.00 87.81           C  
ATOM   3077  OH  TYR A 409      -1.428  -1.448   5.039  1.00 87.81           O  
ATOM   3078  CZ  TYR A 409      -0.076  -1.327   5.270  1.00 87.81           C  
ATOM   3079  N   VAL A 410       6.520   1.016   7.500  1.00 85.38           N  
ATOM   3080  CA  VAL A 410       7.930   1.040   7.879  1.00 85.38           C  
ATOM   3081  C   VAL A 410       8.141   0.182   9.125  1.00 85.38           C  
ATOM   3082  CB  VAL A 410       8.422   2.482   8.133  1.00 85.38           C  
ATOM   3083  O   VAL A 410       7.504   0.398  10.156  1.00 85.38           O  
ATOM   3084  CG1 VAL A 410       9.906   2.488   8.484  1.00 85.38           C  
ATOM   3085  CG2 VAL A 410       8.156   3.359   6.914  1.00 85.38           C  
ATOM   3086  N   ASP A 411       9.031  -0.778   8.930  1.00 78.25           N  
ATOM   3087  CA  ASP A 411       9.203  -1.755  10.000  1.00 78.25           C  
ATOM   3088  C   ASP A 411      10.672  -2.092  10.219  1.00 78.25           C  
ATOM   3089  CB  ASP A 411       8.406  -3.029   9.695  1.00 78.25           C  
ATOM   3090  O   ASP A 411      11.461  -2.092   9.266  1.00 78.25           O  
ATOM   3091  CG  ASP A 411       8.266  -3.945  10.898  1.00 78.25           C  
ATOM   3092  OD1 ASP A 411       8.930  -3.705  11.930  1.00 78.25           O  
ATOM   3093  OD2 ASP A 411       7.488  -4.918  10.812  1.00 78.25           O  
ATOM   3094  N   THR A 412      11.148  -2.316  11.555  1.00 72.44           N  
ATOM   3095  CA  THR A 412      12.422  -2.938  11.891  1.00 72.44           C  
ATOM   3096  C   THR A 412      13.531  -1.889  11.984  1.00 72.44           C  
ATOM   3097  CB  THR A 412      12.820  -4.000  10.844  1.00 72.44           C  
ATOM   3098  O   THR A 412      14.711  -2.229  12.086  1.00 72.44           O  
ATOM   3099  CG2 THR A 412      11.797  -5.137  10.805  1.00 72.44           C  
ATOM   3100  OG1 THR A 412      12.883  -3.389   9.547  1.00 72.44           O  
ATOM   3101  N   PHE A 413      13.164  -0.522  11.781  1.00 74.94           N  
ATOM   3102  CA  PHE A 413      14.078   0.598  11.945  1.00 74.94           C  
ATOM   3103  C   PHE A 413      14.062   1.108  13.383  1.00 74.94           C  
ATOM   3104  CB  PHE A 413      13.727   1.732  10.984  1.00 74.94           C  
ATOM   3105  O   PHE A 413      13.086   0.903  14.109  1.00 74.94           O  
ATOM   3106  CG  PHE A 413      13.812   1.346   9.531  1.00 74.94           C  
ATOM   3107  CD1 PHE A 413      14.984   1.560   8.812  1.00 74.94           C  
ATOM   3108  CD2 PHE A 413      12.727   0.767   8.883  1.00 74.94           C  
ATOM   3109  CE1 PHE A 413      15.070   1.201   7.469  1.00 74.94           C  
ATOM   3110  CE2 PHE A 413      12.805   0.407   7.543  1.00 74.94           C  
ATOM   3111  CZ  PHE A 413      13.977   0.626   6.836  1.00 74.94           C  
ATOM   3112  N   ARG A 414      15.195   1.743  13.852  1.00 72.25           N  
ATOM   3113  CA  ARG A 414      15.242   2.424  15.141  1.00 72.25           C  
ATOM   3114  C   ARG A 414      14.180   3.514  15.227  1.00 72.25           C  
ATOM   3115  CB  ARG A 414      16.625   3.025  15.383  1.00 72.25           C  
ATOM   3116  O   ARG A 414      13.492   3.645  16.234  1.00 72.25           O  
ATOM   3117  CG  ARG A 414      16.797   3.654  16.750  1.00 72.25           C  
ATOM   3118  CD  ARG A 414      18.250   4.047  17.031  1.00 72.25           C  
ATOM   3119  NE  ARG A 414      18.391   4.719  18.312  1.00 72.25           N  
ATOM   3120  NH1 ARG A 414      20.141   3.402  19.031  1.00 72.25           N  
ATOM   3121  NH2 ARG A 414      19.328   5.074  20.375  1.00 72.25           N  
ATOM   3122  CZ  ARG A 414      19.297   4.395  19.234  1.00 72.25           C  
ATOM   3123  N   TRP A 415      14.039   4.344  14.141  1.00 72.00           N  
ATOM   3124  CA  TRP A 415      12.984   5.324  13.906  1.00 72.00           C  
ATOM   3125  C   TRP A 415      12.211   4.996  12.633  1.00 72.00           C  
ATOM   3126  CB  TRP A 415      13.570   6.734  13.812  1.00 72.00           C  
ATOM   3127  O   TRP A 415      12.812   4.789  11.570  1.00 72.00           O  
ATOM   3128  CG  TRP A 415      14.211   7.211  15.086  1.00 72.00           C  
ATOM   3129  CD1 TRP A 415      13.586   7.742  16.172  1.00 72.00           C  
ATOM   3130  CD2 TRP A 415      15.609   7.199  15.383  1.00 72.00           C  
ATOM   3131  CE2 TRP A 415      15.766   7.742  16.688  1.00 72.00           C  
ATOM   3132  CE3 TRP A 415      16.750   6.781  14.688  1.00 72.00           C  
ATOM   3133  NE1 TRP A 415      14.516   8.062  17.141  1.00 72.00           N  
ATOM   3134  CH2 TRP A 415      18.109   7.461  16.594  1.00 72.00           C  
ATOM   3135  CZ2 TRP A 415      17.016   7.875  17.297  1.00 72.00           C  
ATOM   3136  CZ3 TRP A 415      18.000   6.918  15.297  1.00 72.00           C  
ATOM   3137  N   GLY A 416      10.797   4.645  12.789  1.00 77.31           N  
ATOM   3138  CA  GLY A 416      10.008   4.445  11.578  1.00 77.31           C  
ATOM   3139  C   GLY A 416       9.969   5.672  10.688  1.00 77.31           C  
ATOM   3140  O   GLY A 416      10.758   5.789   9.750  1.00 77.31           O  
ATOM   3141  N   PHE A 417       9.055   6.609  10.977  1.00 79.50           N  
ATOM   3142  CA  PHE A 417       8.977   7.914  10.328  1.00 79.50           C  
ATOM   3143  C   PHE A 417       9.648   8.984  11.180  1.00 79.50           C  
ATOM   3144  CB  PHE A 417       7.512   8.289  10.062  1.00 79.50           C  
ATOM   3145  O   PHE A 417       9.320   9.148  12.352  1.00 79.50           O  
ATOM   3146  CG  PHE A 417       6.805   7.359   9.117  1.00 79.50           C  
ATOM   3147  CD1 PHE A 417       7.176   7.297   7.777  1.00 79.50           C  
ATOM   3148  CD2 PHE A 417       5.773   6.547   9.562  1.00 79.50           C  
ATOM   3149  CE1 PHE A 417       6.523   6.438   6.898  1.00 79.50           C  
ATOM   3150  CE2 PHE A 417       5.117   5.684   8.695  1.00 79.50           C  
ATOM   3151  CZ  PHE A 417       5.492   5.633   7.359  1.00 79.50           C  
ATOM   3152  N   TYR A 418      10.609   9.508  10.570  1.00 77.75           N  
ATOM   3153  CA  TYR A 418      11.320  10.570  11.273  1.00 77.75           C  
ATOM   3154  C   TYR A 418      11.117  11.914  10.578  1.00 77.75           C  
ATOM   3155  CB  TYR A 418      12.812  10.250  11.367  1.00 77.75           C  
ATOM   3156  O   TYR A 418      11.438  12.062   9.391  1.00 77.75           O  
ATOM   3157  CG  TYR A 418      13.602  11.250  12.180  1.00 77.75           C  
ATOM   3158  CD1 TYR A 418      14.070  12.430  11.609  1.00 77.75           C  
ATOM   3159  CD2 TYR A 418      13.875  11.016  13.523  1.00 77.75           C  
ATOM   3160  CE1 TYR A 418      14.789  13.352  12.359  1.00 77.75           C  
ATOM   3161  CE2 TYR A 418      14.602  11.930  14.281  1.00 77.75           C  
ATOM   3162  OH  TYR A 418      15.773  14.000  14.438  1.00 77.75           O  
ATOM   3163  CZ  TYR A 418      15.055  13.094  13.688  1.00 77.75           C  
ATOM   3164  N   VAL A 419      10.578  12.773  11.312  1.00 73.38           N  
ATOM   3165  CA  VAL A 419      10.375  14.109  10.766  1.00 73.38           C  
ATOM   3166  C   VAL A 419      11.305  15.102  11.461  1.00 73.38           C  
ATOM   3167  CB  VAL A 419       8.906  14.570  10.906  1.00 73.38           C  
ATOM   3168  O   VAL A 419      11.133  15.398  12.641  1.00 73.38           O  
ATOM   3169  CG1 VAL A 419       8.695  15.938  10.273  1.00 73.38           C  
ATOM   3170  CG2 VAL A 419       7.965  13.539  10.281  1.00 73.38           C  
ATOM   3171  N   GLY A 420      12.500  15.516  10.773  1.00 64.12           N  
ATOM   3172  CA  GLY A 420      13.547  16.375  11.297  1.00 64.12           C  
ATOM   3173  C   GLY A 420      13.352  17.828  10.938  1.00 64.12           C  
ATOM   3174  O   GLY A 420      12.758  18.156   9.906  1.00 64.12           O  
ATOM   3175  N   GLU A 421      13.406  18.922  11.922  1.00 58.12           N  
ATOM   3176  CA  GLU A 421      13.367  20.391  11.828  1.00 58.12           C  
ATOM   3177  C   GLU A 421      12.203  20.844  10.961  1.00 58.12           C  
ATOM   3178  CB  GLU A 421      14.688  20.922  11.273  1.00 58.12           C  
ATOM   3179  O   GLU A 421      12.305  20.859   9.734  1.00 58.12           O  
ATOM   3180  CG  GLU A 421      15.891  20.656  12.172  1.00 58.12           C  
ATOM   3181  CD  GLU A 421      17.156  21.328  11.688  1.00 58.12           C  
ATOM   3182  OE1 GLU A 421      18.203  21.219  12.367  1.00 58.12           O  
ATOM   3183  OE2 GLU A 421      17.109  22.000  10.625  1.00 58.12           O  
ATOM   3184  N   PRO A 422      10.938  21.078  11.461  1.00 52.25           N  
ATOM   3185  CA  PRO A 422       9.664  21.391  10.805  1.00 52.25           C  
ATOM   3186  C   PRO A 422       9.680  22.750  10.117  1.00 52.25           C  
ATOM   3187  CB  PRO A 422       8.656  21.375  11.953  1.00 52.25           C  
ATOM   3188  O   PRO A 422       8.625  23.266   9.734  1.00 52.25           O  
ATOM   3189  CG  PRO A 422       9.469  21.609  13.180  1.00 52.25           C  
ATOM   3190  CD  PRO A 422      10.906  21.281  12.875  1.00 52.25           C  
ATOM   3191  N   GLU A 423      10.875  23.391   9.797  1.00 49.94           N  
ATOM   3192  CA  GLU A 423      11.039  24.766   9.328  1.00 49.94           C  
ATOM   3193  C   GLU A 423      10.547  24.906   7.891  1.00 49.94           C  
ATOM   3194  CB  GLU A 423      12.500  25.188   9.430  1.00 49.94           C  
ATOM   3195  O   GLU A 423      10.148  26.000   7.477  1.00 49.94           O  
ATOM   3196  CG  GLU A 423      12.992  25.375  10.859  1.00 49.94           C  
ATOM   3197  CD  GLU A 423      14.484  25.656  10.953  1.00 49.94           C  
ATOM   3198  OE1 GLU A 423      15.008  25.797  12.078  1.00 49.94           O  
ATOM   3199  OE2 GLU A 423      15.133  25.734   9.883  1.00 49.94           O  
ATOM   3200  N   CYS A 424       9.617  23.875   7.340  1.00 47.03           N  
ATOM   3201  CA  CYS A 424       9.125  23.984   5.969  1.00 47.03           C  
ATOM   3202  C   CYS A 424       8.164  22.859   5.633  1.00 47.03           C  
ATOM   3203  CB  CYS A 424      10.289  23.984   4.980  1.00 47.03           C  
ATOM   3204  O   CYS A 424       7.938  22.547   4.461  1.00 47.03           O  
ATOM   3205  SG  CYS A 424      11.477  25.312   5.262  1.00 47.03           S  
ATOM   3206  N   ILE A 425       7.348  22.281   6.695  1.00 51.66           N  
ATOM   3207  CA  ILE A 425       6.613  21.062   6.395  1.00 51.66           C  
ATOM   3208  C   ILE A 425       5.184  21.406   5.988  1.00 51.66           C  
ATOM   3209  CB  ILE A 425       6.609  20.094   7.602  1.00 51.66           C  
ATOM   3210  O   ILE A 425       4.453  22.047   6.742  1.00 51.66           O  
ATOM   3211  CG1 ILE A 425       8.047  19.703   7.980  1.00 51.66           C  
ATOM   3212  CG2 ILE A 425       5.773  18.844   7.293  1.00 51.66           C  
ATOM   3213  CD1 ILE A 425       8.148  18.891   9.266  1.00 51.66           C  
ATOM   3214  N   ASN A 426       4.910  21.672   4.734  1.00 52.78           N  
ATOM   3215  CA  ASN A 426       3.672  21.734   3.969  1.00 52.78           C  
ATOM   3216  C   ASN A 426       2.891  20.422   4.035  1.00 52.78           C  
ATOM   3217  CB  ASN A 426       3.961  22.109   2.512  1.00 52.78           C  
ATOM   3218  O   ASN A 426       3.475  19.359   4.250  1.00 52.78           O  
ATOM   3219  CG  ASN A 426       4.512  23.516   2.367  1.00 52.78           C  
ATOM   3220  ND2 ASN A 426       5.359  23.719   1.365  1.00 52.78           N  
ATOM   3221  OD1 ASN A 426       4.180  24.406   3.148  1.00 52.78           O  
ATOM   3222  N   GLN A 427       1.676  20.188   4.742  1.00 64.56           N  
ATOM   3223  CA  GLN A 427       0.605  19.219   4.906  1.00 64.56           C  
ATOM   3224  C   GLN A 427       1.081  17.812   4.547  1.00 64.56           C  
ATOM   3225  CB  GLN A 427      -0.605  19.594   4.055  1.00 64.56           C  
ATOM   3226  O   GLN A 427       1.354  17.531   3.379  1.00 64.56           O  
ATOM   3227  CG  GLN A 427      -1.492  20.656   4.684  1.00 64.56           C  
ATOM   3228  CD  GLN A 427      -2.744  20.938   3.871  1.00 64.56           C  
ATOM   3229  NE2 GLN A 427      -3.621  21.781   4.402  1.00 64.56           N  
ATOM   3230  OE1 GLN A 427      -2.920  20.406   2.773  1.00 64.56           O  
ATOM   3231  N   ILE A 428       1.861  17.031   5.422  1.00 73.12           N  
ATOM   3232  CA  ILE A 428       2.078  15.602   5.270  1.00 73.12           C  
ATOM   3233  C   ILE A 428       0.863  14.836   5.793  1.00 73.12           C  
ATOM   3234  CB  ILE A 428       3.357  15.141   6.004  1.00 73.12           C  
ATOM   3235  O   ILE A 428       0.403  15.078   6.910  1.00 73.12           O  
ATOM   3236  CG1 ILE A 428       4.566  15.945   5.523  1.00 73.12           C  
ATOM   3237  CG2 ILE A 428       3.584  13.641   5.805  1.00 73.12           C  
ATOM   3238  CD1 ILE A 428       5.828  15.727   6.352  1.00 73.12           C  
ATOM   3239  N   GLU A 429       0.374  14.070   4.941  1.00 78.25           N  
ATOM   3240  CA  GLU A 429      -0.748  13.227   5.340  1.00 78.25           C  
ATOM   3241  C   GLU A 429      -0.372  11.750   5.285  1.00 78.25           C  
ATOM   3242  CB  GLU A 429      -1.966  13.492   4.449  1.00 78.25           C  
ATOM   3243  O   GLU A 429       0.173  11.273   4.285  1.00 78.25           O  
ATOM   3244  CG  GLU A 429      -2.492  14.914   4.539  1.00 78.25           C  
ATOM   3245  CD  GLU A 429      -3.730  15.156   3.689  1.00 78.25           C  
ATOM   3246  OE1 GLU A 429      -4.230  16.297   3.650  1.00 78.25           O  
ATOM   3247  OE2 GLU A 429      -4.203  14.180   3.057  1.00 78.25           O  
ATOM   3248  N   PHE A 430      -0.544  11.188   6.395  1.00 80.38           N  
ATOM   3249  CA  PHE A 430      -0.407   9.734   6.465  1.00 80.38           C  
ATOM   3250  C   PHE A 430      -1.771   9.062   6.391  1.00 80.38           C  
ATOM   3251  CB  PHE A 430       0.313   9.328   7.754  1.00 80.38           C  
ATOM   3252  O   PHE A 430      -2.631   9.289   7.242  1.00 80.38           O  
ATOM   3253  CG  PHE A 430       1.698   9.898   7.883  1.00 80.38           C  
ATOM   3254  CD1 PHE A 430       2.811   9.164   7.496  1.00 80.38           C  
ATOM   3255  CD2 PHE A 430       1.888  11.180   8.398  1.00 80.38           C  
ATOM   3256  CE1 PHE A 430       4.094   9.695   7.613  1.00 80.38           C  
ATOM   3257  CE2 PHE A 430       3.168  11.711   8.516  1.00 80.38           C  
ATOM   3258  CZ  PHE A 430       4.270  10.969   8.125  1.00 80.38           C  
ATOM   3259  N   HIS A 431      -2.062   8.266   5.344  1.00 82.62           N  
ATOM   3260  CA  HIS A 431      -3.305   7.523   5.164  1.00 82.62           C  
ATOM   3261  C   HIS A 431      -3.061   6.020   5.207  1.00 82.62           C  
ATOM   3262  CB  HIS A 431      -3.973   7.910   3.842  1.00 82.62           C  
ATOM   3263  O   HIS A 431      -2.328   5.480   4.375  1.00 82.62           O  
ATOM   3264  CG  HIS A 431      -4.414   9.336   3.785  1.00 82.62           C  
ATOM   3265  CD2 HIS A 431      -3.703  10.484   3.740  1.00 82.62           C  
ATOM   3266  ND1 HIS A 431      -5.742   9.703   3.775  1.00 82.62           N  
ATOM   3267  CE1 HIS A 431      -5.828  11.023   3.727  1.00 82.62           C  
ATOM   3268  NE2 HIS A 431      -4.605  11.523   3.705  1.00 82.62           N  
ATOM   3269  N   SER A 432      -3.576   5.387   6.355  1.00 81.56           N  
ATOM   3270  CA  SER A 432      -3.461   3.938   6.480  1.00 81.56           C  
ATOM   3271  C   SER A 432      -2.002   3.494   6.453  1.00 81.56           C  
ATOM   3272  CB  SER A 432      -4.234   3.242   5.359  1.00 81.56           C  
ATOM   3273  O   SER A 432      -1.659   2.510   5.797  1.00 81.56           O  
ATOM   3274  OG  SER A 432      -5.609   3.576   5.410  1.00 81.56           O  
ATOM   3275  N   CYS A 433      -1.132   4.262   7.035  1.00 81.44           N  
ATOM   3276  CA  CYS A 433       0.288   3.957   7.176  1.00 81.44           C  
ATOM   3277  C   CYS A 433       0.563   3.234   8.492  1.00 81.44           C  
ATOM   3278  CB  CYS A 433       1.120   5.238   7.105  1.00 81.44           C  
ATOM   3279  O   CYS A 433      -0.205   3.359   9.445  1.00 81.44           O  
ATOM   3280  SG  CYS A 433       1.094   6.031   5.480  1.00 81.44           S  
ATOM   3281  N   ARG A 434       1.672   2.486   8.484  1.00 77.81           N  
ATOM   3282  CA  ARG A 434       2.109   1.791   9.688  1.00 77.81           C  
ATOM   3283  C   ARG A 434       3.592   2.029   9.953  1.00 77.81           C  
ATOM   3284  CB  ARG A 434       1.831   0.291   9.578  1.00 77.81           C  
ATOM   3285  O   ARG A 434       4.414   1.912   9.039  1.00 77.81           O  
ATOM   3286  CG  ARG A 434       2.230  -0.504  10.812  1.00 77.81           C  
ATOM   3287  CD  ARG A 434       1.919  -1.985  10.648  1.00 77.81           C  
ATOM   3288  NE  ARG A 434       2.207  -2.730  11.875  1.00 77.81           N  
ATOM   3289  NH1 ARG A 434       1.908  -4.812  10.922  1.00 77.81           N  
ATOM   3290  NH2 ARG A 434       2.471  -4.633  13.133  1.00 77.81           N  
ATOM   3291  CZ  ARG A 434       2.195  -4.059  11.977  1.00 77.81           C  
ATOM   3292  N   ALA A 435       3.920   2.518  11.180  1.00 75.81           N  
ATOM   3293  CA  ALA A 435       5.309   2.654  11.602  1.00 75.81           C  
ATOM   3294  C   ALA A 435       5.605   1.759  12.805  1.00 75.81           C  
ATOM   3295  CB  ALA A 435       5.621   4.109  11.945  1.00 75.81           C  
ATOM   3296  O   ALA A 435       5.102   1.996  13.906  1.00 75.81           O  
ATOM   3297  N   GLN A 436       6.285   0.648  12.578  1.00 68.75           N  
ATOM   3298  CA  GLN A 436       6.672  -0.296  13.617  1.00 68.75           C  
ATOM   3299  C   GLN A 436       8.172  -0.234  13.891  1.00 68.75           C  
ATOM   3300  CB  GLN A 436       6.266  -1.719  13.234  1.00 68.75           C  
ATOM   3301  O   GLN A 436       8.977  -0.285  12.953  1.00 68.75           O  
ATOM   3302  CG  GLN A 436       6.434  -2.732  14.359  1.00 68.75           C  
ATOM   3303  CD  GLN A 436       5.875  -4.098  14.008  1.00 68.75           C  
ATOM   3304  NE2 GLN A 436       6.402  -5.137  14.641  1.00 68.75           N  
ATOM   3305  OE1 GLN A 436       4.973  -4.215  13.172  1.00 68.75           O  
ATOM   3306  N   SER A 437       8.531   0.192  15.180  1.00 65.19           N  
ATOM   3307  CA  SER A 437       9.945   0.200  15.531  1.00 65.19           C  
ATOM   3308  C   SER A 437      10.258  -0.848  16.594  1.00 65.19           C  
ATOM   3309  CB  SER A 437      10.367   1.583  16.031  1.00 65.19           C  
ATOM   3310  O   SER A 437       9.461  -1.062  17.516  1.00 65.19           O  
ATOM   3311  OG  SER A 437      11.680   1.549  16.562  1.00 65.19           O  
ATOM   3312  N   ASN A 438      11.305  -1.660  16.531  1.00 58.09           N  
ATOM   3313  CA  ASN A 438      11.719  -2.715  17.438  1.00 58.09           C  
ATOM   3314  C   ASN A 438      12.641  -2.176  18.531  1.00 58.09           C  
ATOM   3315  CB  ASN A 438      12.414  -3.848  16.688  1.00 58.09           C  
ATOM   3316  O   ASN A 438      12.727  -2.756  19.625  1.00 58.09           O  
ATOM   3317  CG  ASN A 438      11.438  -4.711  15.906  1.00 58.09           C  
ATOM   3318  ND2 ASN A 438      11.922  -5.371  14.867  1.00 58.09           N  
ATOM   3319  OD1 ASN A 438      10.250  -4.785  16.250  1.00 58.09           O  
ATOM   3320  N   TYR A 439      13.031  -0.792  18.516  1.00 59.38           N  
ATOM   3321  CA  TYR A 439      14.055  -0.350  19.453  1.00 59.38           C  
ATOM   3322  C   TYR A 439      13.727   1.030  20.000  1.00 59.38           C  
ATOM   3323  CB  TYR A 439      15.430  -0.328  18.781  1.00 59.38           C  
ATOM   3324  O   TYR A 439      13.906   1.285  21.203  1.00 59.38           O  
ATOM   3325  CG  TYR A 439      16.547  -0.841  19.656  1.00 59.38           C  
ATOM   3326  CD1 TYR A 439      17.344   0.036  20.375  1.00 59.38           C  
ATOM   3327  CD2 TYR A 439      16.797  -2.203  19.750  1.00 59.38           C  
ATOM   3328  CE1 TYR A 439      18.375  -0.432  21.188  1.00 59.38           C  
ATOM   3329  CE2 TYR A 439      17.828  -2.684  20.562  1.00 59.38           C  
ATOM   3330  OH  TYR A 439      19.625  -2.260  22.078  1.00 59.38           O  
ATOM   3331  CZ  TYR A 439      18.609  -1.791  21.266  1.00 59.38           C  
ATOM   3332  N   PHE A 440      13.000   2.084  19.281  1.00 60.66           N  
ATOM   3333  CA  PHE A 440      12.812   3.418  19.828  1.00 60.66           C  
ATOM   3334  C   PHE A 440      11.461   3.990  19.406  1.00 60.66           C  
ATOM   3335  CB  PHE A 440      13.938   4.352  19.375  1.00 60.66           C  
ATOM   3336  O   PHE A 440      10.422   3.592  19.938  1.00 60.66           O  
ATOM   3337  CG  PHE A 440      14.250   5.445  20.359  1.00 60.66           C  
ATOM   3338  CD1 PHE A 440      14.141   6.781  20.000  1.00 60.66           C  
ATOM   3339  CD2 PHE A 440      14.656   5.137  21.656  1.00 60.66           C  
ATOM   3340  CE1 PHE A 440      14.430   7.797  20.906  1.00 60.66           C  
ATOM   3341  CE2 PHE A 440      14.945   6.145  22.578  1.00 60.66           C  
ATOM   3342  CZ  PHE A 440      14.836   7.473  22.203  1.00 60.66           C  
ATOM   3343  N   GLN A 441      11.312   4.848  18.406  1.00 66.12           N  
ATOM   3344  CA  GLN A 441      10.039   5.484  18.078  1.00 66.12           C  
ATOM   3345  C   GLN A 441       9.562   5.082  16.688  1.00 66.12           C  
ATOM   3346  CB  GLN A 441      10.156   7.004  18.172  1.00 66.12           C  
ATOM   3347  O   GLN A 441      10.375   4.965  15.758  1.00 66.12           O  
ATOM   3348  CG  GLN A 441      10.469   7.508  19.578  1.00 66.12           C  
ATOM   3349  CD  GLN A 441      11.844   8.141  19.688  1.00 66.12           C  
ATOM   3350  NE2 GLN A 441      12.078   8.875  20.766  1.00 66.12           N  
ATOM   3351  OE1 GLN A 441      12.688   7.980  18.797  1.00 66.12           O  
ATOM   3352  N   GLY A 442       8.273   4.613  16.594  1.00 64.94           N  
ATOM   3353  CA  GLY A 442       7.609   4.402  15.312  1.00 64.94           C  
ATOM   3354  C   GLY A 442       7.438   5.680  14.516  1.00 64.94           C  
ATOM   3355  O   GLY A 442       7.762   5.723  13.328  1.00 64.94           O  
ATOM   3356  N   ILE A 443       7.094   6.723  15.102  1.00 71.38           N  
ATOM   3357  CA  ILE A 443       7.000   8.047  14.492  1.00 71.38           C  
ATOM   3358  C   ILE A 443       7.668   9.078  15.391  1.00 71.38           C  
ATOM   3359  CB  ILE A 443       5.531   8.445  14.219  1.00 71.38           C  
ATOM   3360  O   ILE A 443       7.340   9.180  16.578  1.00 71.38           O  
ATOM   3361  CG1 ILE A 443       4.875   7.438  13.258  1.00 71.38           C  
ATOM   3362  CG2 ILE A 443       5.449   9.867  13.656  1.00 71.38           C  
ATOM   3363  CD1 ILE A 443       3.375   7.629  13.102  1.00 71.38           C  
ATOM   3364  N   PHE A 444       8.586   9.789  14.828  1.00 69.88           N  
ATOM   3365  CA  PHE A 444       9.258  10.844  15.578  1.00 69.88           C  
ATOM   3366  C   PHE A 444       9.195  12.164  14.828  1.00 69.88           C  
ATOM   3367  CB  PHE A 444      10.711  10.461  15.859  1.00 69.88           C  
ATOM   3368  O   PHE A 444       9.602  12.242  13.664  1.00 69.88           O  
ATOM   3369  CG  PHE A 444      11.453  11.477  16.688  1.00 69.88           C  
ATOM   3370  CD1 PHE A 444      12.320  12.391  16.094  1.00 69.88           C  
ATOM   3371  CD2 PHE A 444      11.289  11.516  18.062  1.00 69.88           C  
ATOM   3372  CE1 PHE A 444      13.008  13.328  16.859  1.00 69.88           C  
ATOM   3373  CE2 PHE A 444      11.969  12.453  18.844  1.00 69.88           C  
ATOM   3374  CZ  PHE A 444      12.828  13.359  18.234  1.00 69.88           C  
ATOM   3375  N   ILE A 445       8.664  13.109  15.484  1.00 68.81           N  
ATOM   3376  CA  ILE A 445       8.648  14.453  14.930  1.00 68.81           C  
ATOM   3377  C   ILE A 445       9.500  15.383  15.781  1.00 68.81           C  
ATOM   3378  CB  ILE A 445       7.203  15.000  14.820  1.00 68.81           C  
ATOM   3379  O   ILE A 445       9.219  15.586  16.969  1.00 68.81           O  
ATOM   3380  CG1 ILE A 445       6.340  14.070  13.969  1.00 68.81           C  
ATOM   3381  CG2 ILE A 445       7.211  16.422  14.242  1.00 68.81           C  
ATOM   3382  CD1 ILE A 445       4.867  14.461  13.922  1.00 68.81           C  
ATOM   3383  N   GLU A 446      10.789  15.773  15.273  1.00 61.12           N  
ATOM   3384  CA  GLU A 446      11.734  16.594  16.031  1.00 61.12           C  
ATOM   3385  C   GLU A 446      11.250  18.031  16.156  1.00 61.12           C  
ATOM   3386  CB  GLU A 446      13.117  16.562  15.367  1.00 61.12           C  
ATOM   3387  O   GLU A 446      10.531  18.531  15.289  1.00 61.12           O  
ATOM   3388  CG  GLU A 446      13.883  15.266  15.602  1.00 61.12           C  
ATOM   3389  CD  GLU A 446      15.289  15.289  15.023  1.00 61.12           C  
ATOM   3390  OE1 GLU A 446      16.016  14.273  15.148  1.00 61.12           O  
ATOM   3391  OE2 GLU A 446      15.672  16.328  14.445  1.00 61.12           O  
ATOM   3392  N   SER A 447      11.547  18.797  17.484  1.00 50.38           N  
ATOM   3393  CA  SER A 447      11.328  20.172  17.922  1.00 50.38           C  
ATOM   3394  C   SER A 447      12.547  21.031  17.641  1.00 50.38           C  
ATOM   3395  CB  SER A 447      10.984  20.219  19.406  1.00 50.38           C  
ATOM   3396  O   SER A 447      13.648  20.516  17.438  1.00 50.38           O  
ATOM   3397  OG  SER A 447      12.117  19.859  20.188  1.00 50.38           O  
ATOM   3398  N   PHE A 448      12.367  22.438  17.297  1.00 48.94           N  
ATOM   3399  CA  PHE A 448      13.078  23.672  16.984  1.00 48.94           C  
ATOM   3400  C   PHE A 448      14.352  23.781  17.812  1.00 48.94           C  
ATOM   3401  CB  PHE A 448      12.180  24.875  17.234  1.00 48.94           C  
ATOM   3402  O   PHE A 448      14.383  23.375  18.984  1.00 48.94           O  
ATOM   3403  CG  PHE A 448      10.938  24.891  16.391  1.00 48.94           C  
ATOM   3404  CD1 PHE A 448      10.992  25.297  15.055  1.00 48.94           C  
ATOM   3405  CD2 PHE A 448       9.711  24.500  16.922  1.00 48.94           C  
ATOM   3406  CE1 PHE A 448       9.836  25.312  14.266  1.00 48.94           C  
ATOM   3407  CE2 PHE A 448       8.562  24.516  16.141  1.00 48.94           C  
ATOM   3408  CZ  PHE A 448       8.625  24.922  14.812  1.00 48.94           C  
ATOM   3409  N   LYS A 449      15.578  24.062  17.297  1.00 40.00           N  
ATOM   3410  CA  LYS A 449      16.781  24.562  17.953  1.00 40.00           C  
ATOM   3411  C   LYS A 449      16.578  25.969  18.516  1.00 40.00           C  
ATOM   3412  CB  LYS A 449      17.969  24.547  17.000  1.00 40.00           C  
ATOM   3413  O   LYS A 449      15.875  26.781  17.906  1.00 40.00           O  
ATOM   3414  CG  LYS A 449      18.828  23.297  17.062  1.00 40.00           C  
ATOM   3415  CD  LYS A 449      20.047  23.391  16.172  1.00 40.00           C  
ATOM   3416  CE  LYS A 449      20.859  22.109  16.172  1.00 40.00           C  
ATOM   3417  NZ  LYS A 449      22.109  22.234  15.383  1.00 40.00           N  
ATOM   3418  N   GLU A 450      16.719  26.375  19.875  1.00 33.56           N  
ATOM   3419  CA  GLU A 450      16.750  27.625  20.625  1.00 33.56           C  
ATOM   3420  C   GLU A 450      17.406  28.734  19.828  1.00 33.56           C  
ATOM   3421  CB  GLU A 450      17.484  27.422  21.953  1.00 33.56           C  
ATOM   3422  O   GLU A 450      18.500  28.562  19.297  1.00 33.56           O  
ATOM   3423  CG  GLU A 450      17.094  28.438  23.031  1.00 33.56           C  
ATOM   3424  CD  GLU A 450      17.703  28.125  24.391  1.00 33.56           C  
ATOM   3425  OE1 GLU A 450      17.438  28.891  25.359  1.00 33.56           O  
ATOM   3426  OE2 GLU A 450      18.453  27.125  24.484  1.00 33.56           O  
ATOM   3427  N   GLY A 451      16.516  29.906  19.422  1.00 37.16           N  
ATOM   3428  CA  GLY A 451      17.141  31.141  18.938  1.00 37.16           C  
ATOM   3429  C   GLY A 451      16.984  31.328  17.453  1.00 37.16           C  
ATOM   3430  O   GLY A 451      17.484  32.312  16.891  1.00 37.16           O  
ATOM   3431  N   GLN A 452      16.062  30.422  16.781  1.00 39.91           N  
ATOM   3432  CA  GLN A 452      15.789  30.562  15.352  1.00 39.91           C  
ATOM   3433  C   GLN A 452      14.297  30.750  15.086  1.00 39.91           C  
ATOM   3434  CB  GLN A 452      16.312  29.344  14.586  1.00 39.91           C  
ATOM   3435  O   GLN A 452      13.469  30.016  15.625  1.00 39.91           O  
ATOM   3436  CG  GLN A 452      17.828  29.219  14.594  1.00 39.91           C  
ATOM   3437  CD  GLN A 452      18.484  29.797  13.352  1.00 39.91           C  
ATOM   3438  NE2 GLN A 452      19.656  30.375  13.516  1.00 39.91           N  
ATOM   3439  OE1 GLN A 452      17.922  29.719  12.250  1.00 39.91           O  
ATOM   3440  N   GLN A 453      13.672  32.000  15.047  1.00 37.50           N  
ATOM   3441  CA  GLN A 453      12.336  32.406  14.641  1.00 37.50           C  
ATOM   3442  C   GLN A 453      12.078  32.062  13.180  1.00 37.50           C  
ATOM   3443  CB  GLN A 453      12.141  33.906  14.867  1.00 37.50           C  
ATOM   3444  O   GLN A 453      12.766  32.562  12.289  1.00 37.50           O  
ATOM   3445  CG  GLN A 453      11.844  34.281  16.312  1.00 37.50           C  
ATOM   3446  CD  GLN A 453      11.586  35.781  16.500  1.00 37.50           C  
ATOM   3447  NE2 GLN A 453      11.203  36.156  17.719  1.00 37.50           N  
ATOM   3448  OE1 GLN A 453      11.727  36.562  15.570  1.00 37.50           O  
ATOM   3449  N   TYR A 454      11.898  30.797  12.875  1.00 37.84           N  
ATOM   3450  CA  TYR A 454      11.695  30.453  11.477  1.00 37.84           C  
ATOM   3451  C   TYR A 454      10.266  29.969  11.234  1.00 37.84           C  
ATOM   3452  CB  TYR A 454      12.688  29.359  11.047  1.00 37.84           C  
ATOM   3453  O   TYR A 454       9.664  29.344  12.109  1.00 37.84           O  
ATOM   3454  CG  TYR A 454      14.133  29.781  11.141  1.00 37.84           C  
ATOM   3455  CD1 TYR A 454      14.664  30.719  10.258  1.00 37.84           C  
ATOM   3456  CD2 TYR A 454      14.961  29.250  12.117  1.00 37.84           C  
ATOM   3457  CE1 TYR A 454      15.992  31.109  10.344  1.00 37.84           C  
ATOM   3458  CE2 TYR A 454      16.297  29.641  12.211  1.00 37.84           C  
ATOM   3459  OH  TYR A 454      18.125  30.953  11.406  1.00 37.84           O  
ATOM   3460  CZ  TYR A 454      16.797  30.562  11.320  1.00 37.84           C  
ATOM   3461  N   GLY A 455       9.273  30.469  10.172  1.00 37.97           N  
ATOM   3462  CA  GLY A 455       8.281  30.438   9.109  1.00 37.97           C  
ATOM   3463  C   GLY A 455       7.418  29.188   9.141  1.00 37.97           C  
ATOM   3464  O   GLY A 455       7.824  28.156   9.688  1.00 37.97           O  
ATOM   3465  N   HIS A 456       6.098  29.156   9.500  1.00 38.19           N  
ATOM   3466  CA  HIS A 456       4.797  28.484   9.445  1.00 38.19           C  
ATOM   3467  C   HIS A 456       4.953  26.984   9.297  1.00 38.19           C  
ATOM   3468  CB  HIS A 456       3.963  29.047   8.289  1.00 38.19           C  
ATOM   3469  O   HIS A 456       5.637  26.500   8.391  1.00 38.19           O  
ATOM   3470  CG  HIS A 456       3.592  30.484   8.453  1.00 38.19           C  
ATOM   3471  CD2 HIS A 456       4.332  31.609   8.344  1.00 38.19           C  
ATOM   3472  ND1 HIS A 456       2.314  30.891   8.773  1.00 38.19           N  
ATOM   3473  CE1 HIS A 456       2.287  32.219   8.852  1.00 38.19           C  
ATOM   3474  NE2 HIS A 456       3.500  32.688   8.594  1.00 38.19           N  
ATOM   3475  N   SER A 457       4.973  26.031  10.305  1.00 43.19           N  
ATOM   3476  CA  SER A 457       4.805  24.594  10.164  1.00 43.19           C  
ATOM   3477  C   SER A 457       3.330  24.219  10.055  1.00 43.19           C  
ATOM   3478  CB  SER A 457       5.441  23.859  11.344  1.00 43.19           C  
ATOM   3479  O   SER A 457       2.494  24.734  10.797  1.00 43.19           O  
ATOM   3480  OG  SER A 457       6.609  24.531  11.781  1.00 43.19           O  
ATOM   3481  N   ALA A 458       2.643  23.984   8.805  1.00 47.44           N  
ATOM   3482  CA  ALA A 458       1.362  23.375   8.445  1.00 47.44           C  
ATOM   3483  C   ALA A 458       1.257  21.953   8.984  1.00 47.44           C  
ATOM   3484  CB  ALA A 458       1.177  23.391   6.930  1.00 47.44           C  
ATOM   3485  O   ALA A 458       2.273  21.297   9.227  1.00 47.44           O  
ATOM   3486  N   PRO A 459      -0.132  21.406   9.336  1.00 57.59           N  
ATOM   3487  CA  PRO A 459      -0.512  20.219  10.109  1.00 57.59           C  
ATOM   3488  C   PRO A 459       0.005  18.922   9.492  1.00 57.59           C  
ATOM   3489  CB  PRO A 459      -2.043  20.250  10.094  1.00 57.59           C  
ATOM   3490  O   PRO A 459       0.184  18.844   8.273  1.00 57.59           O  
ATOM   3491  CG  PRO A 459      -2.387  21.141   8.938  1.00 57.59           C  
ATOM   3492  CD  PRO A 459      -1.170  21.953   8.578  1.00 57.59           C  
ATOM   3493  N   VAL A 460       0.760  18.078  10.211  1.00 64.62           N  
ATOM   3494  CA  VAL A 460       0.904  16.656   9.945  1.00 64.62           C  
ATOM   3495  C   VAL A 460      -0.385  15.922  10.312  1.00 64.62           C  
ATOM   3496  CB  VAL A 460       2.098  16.047  10.711  1.00 64.62           C  
ATOM   3497  O   VAL A 460      -0.873  16.047  11.438  1.00 64.62           O  
ATOM   3498  CG1 VAL A 460       2.281  14.570  10.359  1.00 64.62           C  
ATOM   3499  CG2 VAL A 460       3.375  16.828  10.422  1.00 64.62           C  
ATOM   3500  N   HIS A 461      -1.032  15.305   9.250  1.00 67.31           N  
ATOM   3501  CA  HIS A 461      -2.285  14.594   9.461  1.00 67.31           C  
ATOM   3502  C   HIS A 461      -2.074  13.086   9.422  1.00 67.31           C  
ATOM   3503  CB  HIS A 461      -3.324  15.008   8.422  1.00 67.31           C  
ATOM   3504  O   HIS A 461      -1.444  12.570   8.500  1.00 67.31           O  
ATOM   3505  CG  HIS A 461      -3.688  16.453   8.477  1.00 67.31           C  
ATOM   3506  CD2 HIS A 461      -3.125  17.484   9.148  1.00 67.31           C  
ATOM   3507  ND1 HIS A 461      -4.758  16.984   7.785  1.00 67.31           N  
ATOM   3508  CE1 HIS A 461      -4.836  18.281   8.031  1.00 67.31           C  
ATOM   3509  NE2 HIS A 461      -3.855  18.609   8.852  1.00 67.31           N  
ATOM   3510  N   PHE A 462      -2.488  12.508  10.430  1.00 69.00           N  
ATOM   3511  CA  PHE A 462      -2.475  11.047  10.477  1.00 69.00           C  
ATOM   3512  C   PHE A 462      -3.889  10.492  10.352  1.00 69.00           C  
ATOM   3513  CB  PHE A 462      -1.830  10.555  11.781  1.00 69.00           C  
ATOM   3514  O   PHE A 462      -4.754  10.789  11.172  1.00 69.00           O  
ATOM   3515  CG  PHE A 462      -0.430  11.062  11.992  1.00 69.00           C  
ATOM   3516  CD1 PHE A 462       0.654  10.422  11.406  1.00 69.00           C  
ATOM   3517  CD2 PHE A 462      -0.198  12.180  12.781  1.00 69.00           C  
ATOM   3518  CE1 PHE A 462       1.951  10.891  11.602  1.00 69.00           C  
ATOM   3519  CE2 PHE A 462       1.096  12.656  12.977  1.00 69.00           C  
ATOM   3520  CZ  PHE A 462       2.170  12.008  12.391  1.00 69.00           C  
ATOM   3521  N   PHE A 463      -4.191   9.742   9.219  1.00 65.31           N  
ATOM   3522  CA  PHE A 463      -5.473   9.086   8.977  1.00 65.31           C  
ATOM   3523  C   PHE A 463      -5.324   7.574   9.031  1.00 65.31           C  
ATOM   3524  CB  PHE A 463      -6.055   9.516   7.625  1.00 65.31           C  
ATOM   3525  O   PHE A 463      -4.582   6.992   8.242  1.00 65.31           O  
ATOM   3526  CG  PHE A 463      -6.223  11.000   7.477  1.00 65.31           C  
ATOM   3527  CD1 PHE A 463      -7.426  11.617   7.816  1.00 65.31           C  
ATOM   3528  CD2 PHE A 463      -5.184  11.789   7.000  1.00 65.31           C  
ATOM   3529  CE1 PHE A 463      -7.586  12.992   7.684  1.00 65.31           C  
ATOM   3530  CE2 PHE A 463      -5.336  13.164   6.863  1.00 65.31           C  
ATOM   3531  CZ  PHE A 463      -6.539  13.766   7.203  1.00 65.31           C  
ATOM   3532  N   ASN A 464      -5.934   6.918  10.078  1.00 62.62           N  
ATOM   3533  CA  ASN A 464      -5.883   5.461  10.141  1.00 62.62           C  
ATOM   3534  C   ASN A 464      -4.445   4.949  10.141  1.00 62.62           C  
ATOM   3535  CB  ASN A 464      -6.668   4.844   8.984  1.00 62.62           C  
ATOM   3536  O   ASN A 464      -4.109   4.031   9.391  1.00 62.62           O  
ATOM   3537  CG  ASN A 464      -8.164   5.023   9.133  1.00 62.62           C  
ATOM   3538  ND2 ASN A 464      -8.922   4.559   8.141  1.00 62.62           N  
ATOM   3539  OD1 ASN A 464      -8.641   5.578  10.125  1.00 62.62           O  
ATOM   3540  N   THR A 465      -3.533   5.684  10.836  1.00 65.06           N  
ATOM   3541  CA  THR A 465      -2.111   5.379  10.953  1.00 65.06           C  
ATOM   3542  C   THR A 465      -1.828   4.590  12.227  1.00 65.06           C  
ATOM   3543  CB  THR A 465      -1.263   6.664  10.938  1.00 65.06           C  
ATOM   3544  O   THR A 465      -2.326   4.934  13.297  1.00 65.06           O  
ATOM   3545  CG2 THR A 465       0.226   6.344  11.023  1.00 65.06           C  
ATOM   3546  OG1 THR A 465      -1.515   7.391   9.727  1.00 65.06           O  
ATOM   3547  N   ILE A 466      -1.067   3.482  11.984  1.00 63.06           N  
ATOM   3548  CA  ILE A 466      -0.686   2.656  13.125  1.00 63.06           C  
ATOM   3549  C   ILE A 466       0.766   2.939  13.508  1.00 63.06           C  
ATOM   3550  CB  ILE A 466      -0.876   1.152  12.828  1.00 63.06           C  
ATOM   3551  O   ILE A 466       1.654   2.912  12.656  1.00 63.06           O  
ATOM   3552  CG1 ILE A 466      -2.344   0.855  12.492  1.00 63.06           C  
ATOM   3553  CG2 ILE A 466      -0.395   0.300  14.000  1.00 63.06           C  
ATOM   3554  CD1 ILE A 466      -2.586  -0.549  11.961  1.00 63.06           C  
ATOM   3555  N   CYS A 467       0.943   3.320  14.781  1.00 64.56           N  
ATOM   3556  CA  CYS A 467       2.299   3.520  15.281  1.00 64.56           C  
ATOM   3557  C   CYS A 467       2.600   2.568  16.438  1.00 64.56           C  
ATOM   3558  CB  CYS A 467       2.494   4.965  15.734  1.00 64.56           C  
ATOM   3559  O   CYS A 467       1.939   2.615  17.469  1.00 64.56           O  
ATOM   3560  SG  CYS A 467       4.148   5.309  16.375  1.00 64.56           S  
ATOM   3561  N   ASN A 468       3.561   1.592  16.156  1.00 59.12           N  
ATOM   3562  CA  ASN A 468       3.939   0.602  17.156  1.00 59.12           C  
ATOM   3563  C   ASN A 468       5.441   0.622  17.438  1.00 59.12           C  
ATOM   3564  CB  ASN A 468       3.496  -0.797  16.734  1.00 59.12           C  
ATOM   3565  O   ASN A 468       6.246   0.538  16.500  1.00 59.12           O  
ATOM   3566  CG  ASN A 468       1.989  -0.957  16.719  1.00 59.12           C  
ATOM   3567  ND2 ASN A 468       1.490  -1.834  15.852  1.00 59.12           N  
ATOM   3568  OD1 ASN A 468       1.278  -0.296  17.484  1.00 59.12           O  
ATOM   3569  N   GLY A 469       5.902   1.140  18.656  1.00 54.03           N  
ATOM   3570  CA  GLY A 469       7.316   1.102  19.000  1.00 54.03           C  
ATOM   3571  C   GLY A 469       7.617   0.222  20.188  1.00 54.03           C  
ATOM   3572  O   GLY A 469       6.711  -0.126  20.953  1.00 54.03           O  
ATOM   3573  N   ASN A 470       8.586  -0.668  20.203  1.00 50.12           N  
ATOM   3574  CA  ASN A 470       9.047  -1.501  21.312  1.00 50.12           C  
ATOM   3575  C   ASN A 470       9.938  -0.712  22.266  1.00 50.12           C  
ATOM   3576  CB  ASN A 470       9.805  -2.725  20.781  1.00 50.12           C  
ATOM   3577  O   ASN A 470      10.406  -1.254  23.266  1.00 50.12           O  
ATOM   3578  CG  ASN A 470       8.875  -3.773  20.203  1.00 50.12           C  
ATOM   3579  ND2 ASN A 470       9.406  -4.629  19.328  1.00 50.12           N  
ATOM   3580  OD1 ASN A 470       7.684  -3.816  20.531  1.00 50.12           O  
ATOM   3581  N   GLY A 471      10.141   0.826  22.016  1.00 47.56           N  
ATOM   3582  CA  GLY A 471      10.930   1.756  22.812  1.00 47.56           C  
ATOM   3583  C   GLY A 471      10.086   2.625  23.719  1.00 47.56           C  
ATOM   3584  O   GLY A 471       8.891   2.383  23.891  1.00 47.56           O  
ATOM   3585  N   PRO A 472      10.781   3.457  24.859  1.00 43.47           N  
ATOM   3586  CA  PRO A 472      10.141   4.254  25.906  1.00 43.47           C  
ATOM   3587  C   PRO A 472       9.023   5.148  25.359  1.00 43.47           C  
ATOM   3588  CB  PRO A 472      11.289   5.094  26.469  1.00 43.47           C  
ATOM   3589  O   PRO A 472       8.070   5.453  26.094  1.00 43.47           O  
ATOM   3590  CG  PRO A 472      12.359   5.020  25.422  1.00 43.47           C  
ATOM   3591  CD  PRO A 472      12.078   3.838  24.531  1.00 43.47           C  
ATOM   3592  N   THR A 473       8.945   5.434  23.844  1.00 49.94           N  
ATOM   3593  CA  THR A 473       7.906   6.230  23.203  1.00 49.94           C  
ATOM   3594  C   THR A 473       7.625   5.719  21.781  1.00 49.94           C  
ATOM   3595  CB  THR A 473       8.297   7.719  23.141  1.00 49.94           C  
ATOM   3596  O   THR A 473       8.555   5.504  21.000  1.00 49.94           O  
ATOM   3597  CG2 THR A 473       8.398   8.320  24.531  1.00 49.94           C  
ATOM   3598  OG1 THR A 473       9.570   7.840  22.484  1.00 49.94           O  
ATOM   3599  N   SER A 474       6.480   5.051  21.500  1.00 52.91           N  
ATOM   3600  CA  SER A 474       6.051   4.531  20.219  1.00 52.91           C  
ATOM   3601  C   SER A 474       5.602   5.660  19.281  1.00 52.91           C  
ATOM   3602  CB  SER A 474       4.918   3.523  20.391  1.00 52.91           C  
ATOM   3603  O   SER A 474       5.770   5.574  18.062  1.00 52.91           O  
ATOM   3604  OG  SER A 474       3.822   4.113  21.062  1.00 52.91           O  
ATOM   3605  N   PHE A 475       5.254   6.656  19.906  1.00 55.59           N  
ATOM   3606  CA  PHE A 475       4.820   7.871  19.234  1.00 55.59           C  
ATOM   3607  C   PHE A 475       5.277   9.109  20.000  1.00 55.59           C  
ATOM   3608  CB  PHE A 475       3.297   7.891  19.062  1.00 55.59           C  
ATOM   3609  O   PHE A 475       4.867   9.328  21.141  1.00 55.59           O  
ATOM   3610  CG  PHE A 475       2.791   9.000  18.188  1.00 55.59           C  
ATOM   3611  CD1 PHE A 475       2.334  10.188  18.734  1.00 55.59           C  
ATOM   3612  CD2 PHE A 475       2.771   8.852  16.812  1.00 55.59           C  
ATOM   3613  CE1 PHE A 475       1.864  11.219  17.922  1.00 55.59           C  
ATOM   3614  CE2 PHE A 475       2.305   9.867  15.984  1.00 55.59           C  
ATOM   3615  CZ  PHE A 475       1.851  11.055  16.547  1.00 55.59           C  
ATOM   3616  N   ALA A 476       6.285   9.812  19.516  1.00 52.00           N  
ATOM   3617  CA  ALA A 476       6.820  10.992  20.172  1.00 52.00           C  
ATOM   3618  C   ALA A 476       6.664  12.234  19.297  1.00 52.00           C  
ATOM   3619  CB  ALA A 476       8.289  10.789  20.531  1.00 52.00           C  
ATOM   3620  O   ALA A 476       7.102  12.242  18.141  1.00 52.00           O  
ATOM   3621  N   LEU A 477       5.820  13.109  19.875  1.00 55.03           N  
ATOM   3622  CA  LEU A 477       5.730  14.438  19.281  1.00 55.03           C  
ATOM   3623  C   LEU A 477       6.410  15.484  20.156  1.00 55.03           C  
ATOM   3624  CB  LEU A 477       4.270  14.828  19.047  1.00 55.03           C  
ATOM   3625  O   LEU A 477       5.957  15.742  21.281  1.00 55.03           O  
ATOM   3626  CG  LEU A 477       3.475  13.938  18.094  1.00 55.03           C  
ATOM   3627  CD1 LEU A 477       1.989  14.273  18.156  1.00 55.03           C  
ATOM   3628  CD2 LEU A 477       3.998  14.078  16.672  1.00 55.03           C  
ATOM   3629  N   GLY A 478       7.574  15.805  20.078  1.00 43.81           N  
ATOM   3630  CA  GLY A 478       8.289  16.625  21.047  1.00 43.81           C  
ATOM   3631  C   GLY A 478       8.789  17.938  20.453  1.00 43.81           C  
ATOM   3632  O   GLY A 478       9.250  17.969  19.312  1.00 43.81           O  
ATOM   3633  N   ALA A 479       8.172  19.172  21.016  1.00 40.84           N  
ATOM   3634  CA  ALA A 479       8.766  20.500  20.828  1.00 40.84           C  
ATOM   3635  C   ALA A 479       9.688  20.844  22.000  1.00 40.84           C  
ATOM   3636  CB  ALA A 479       7.668  21.547  20.688  1.00 40.84           C  
ATOM   3637  O   ALA A 479       9.359  20.578  23.156  1.00 40.84           O  
ATOM   3638  N   THR A 480      10.953  20.625  22.016  1.00 33.25           N  
ATOM   3639  CA  THR A 480      11.945  20.984  23.031  1.00 33.25           C  
ATOM   3640  C   THR A 480      11.867  22.469  23.359  1.00 33.25           C  
ATOM   3641  CB  THR A 480      13.367  20.641  22.547  1.00 33.25           C  
ATOM   3642  O   THR A 480      12.109  22.875  24.500  1.00 33.25           O  
ATOM   3643  CG2 THR A 480      14.336  20.562  23.734  1.00 33.25           C  
ATOM   3644  OG1 THR A 480      13.344  19.375  21.891  1.00 33.25           O  
ATOM   3645  N   TYR A 481      10.633  23.266  22.781  1.00 34.56           N  
ATOM   3646  CA  TYR A 481      10.680  24.672  23.172  1.00 34.56           C  
ATOM   3647  C   TYR A 481       9.453  25.422  22.672  1.00 34.56           C  
ATOM   3648  CB  TYR A 481      11.953  25.344  22.641  1.00 34.56           C  
ATOM   3649  O   TYR A 481       8.891  25.078  21.625  1.00 34.56           O  
ATOM   3650  CG  TYR A 481      13.227  24.766  23.203  1.00 34.56           C  
ATOM   3651  CD1 TYR A 481      13.703  25.141  24.453  1.00 34.56           C  
ATOM   3652  CD2 TYR A 481      13.961  23.828  22.469  1.00 34.56           C  
ATOM   3653  CE1 TYR A 481      14.875  24.609  24.969  1.00 34.56           C  
ATOM   3654  CE2 TYR A 481      15.133  23.281  22.984  1.00 34.56           C  
ATOM   3655  OH  TYR A 481      16.750  23.141  24.734  1.00 34.56           O  
ATOM   3656  CZ  TYR A 481      15.586  23.672  24.234  1.00 34.56           C  
ATOM   3657  N   LYS A 482       8.492  26.062  23.578  1.00 33.53           N  
ATOM   3658  CA  LYS A 482       7.324  26.922  23.547  1.00 33.53           C  
ATOM   3659  C   LYS A 482       7.266  27.734  22.250  1.00 33.53           C  
ATOM   3660  CB  LYS A 482       7.332  27.875  24.750  1.00 33.53           C  
ATOM   3661  O   LYS A 482       8.195  28.469  21.922  1.00 33.53           O  
ATOM   3662  CG  LYS A 482       6.547  27.359  25.938  1.00 33.53           C  
ATOM   3663  CD  LYS A 482       6.457  28.422  27.047  1.00 33.53           C  
ATOM   3664  CE  LYS A 482       5.750  27.875  28.281  1.00 33.53           C  
ATOM   3665  NZ  LYS A 482       5.590  28.922  29.328  1.00 33.53           N  
ATOM   3666  N   THR A 483       6.852  27.062  21.141  1.00 33.09           N  
ATOM   3667  CA  THR A 483       6.641  27.984  20.031  1.00 33.09           C  
ATOM   3668  C   THR A 483       5.266  28.641  20.125  1.00 33.09           C  
ATOM   3669  CB  THR A 483       6.770  27.250  18.672  1.00 33.09           C  
ATOM   3670  O   THR A 483       4.316  28.031  20.625  1.00 33.09           O  
ATOM   3671  CG2 THR A 483       8.117  26.547  18.547  1.00 33.09           C  
ATOM   3672  OG1 THR A 483       5.723  26.281  18.547  1.00 33.09           O  
ATOM   3673  N   THR A 484       5.121  29.844  20.453  1.00 34.34           N  
ATOM   3674  CA  THR A 484       4.078  30.859  20.453  1.00 34.34           C  
ATOM   3675  C   THR A 484       3.377  30.922  19.109  1.00 34.34           C  
ATOM   3676  CB  THR A 484       4.652  32.250  20.812  1.00 34.34           C  
ATOM   3677  O   THR A 484       2.271  31.469  19.000  1.00 34.34           O  
ATOM   3678  CG2 THR A 484       4.758  32.438  22.312  1.00 34.34           C  
ATOM   3679  OG1 THR A 484       5.953  32.375  20.234  1.00 34.34           O  
ATOM   3680  N   LYS A 485       3.586  29.828  18.172  1.00 38.09           N  
ATOM   3681  CA  LYS A 485       2.926  30.047  16.891  1.00 38.09           C  
ATOM   3682  C   LYS A 485       2.578  28.734  16.203  1.00 38.09           C  
ATOM   3683  CB  LYS A 485       3.811  30.891  15.969  1.00 38.09           C  
ATOM   3684  O   LYS A 485       3.383  27.797  16.203  1.00 38.09           O  
ATOM   3685  CG  LYS A 485       3.680  32.406  16.188  1.00 38.09           C  
ATOM   3686  CD  LYS A 485       4.434  33.188  15.133  1.00 38.09           C  
ATOM   3687  CE  LYS A 485       4.391  34.688  15.414  1.00 38.09           C  
ATOM   3688  NZ  LYS A 485       5.090  35.469  14.352  1.00 38.09           N  
ATOM   3689  N   ASN A 486       1.102  28.234  16.156  1.00 38.47           N  
ATOM   3690  CA  ASN A 486       0.038  27.438  15.555  1.00 38.47           C  
ATOM   3691  C   ASN A 486       0.588  26.172  14.891  1.00 38.47           C  
ATOM   3692  CB  ASN A 486      -0.746  28.266  14.539  1.00 38.47           C  
ATOM   3693  O   ASN A 486       0.686  26.094  13.664  1.00 38.47           O  
ATOM   3694  CG  ASN A 486      -1.739  29.203  15.195  1.00 38.47           C  
ATOM   3695  ND2 ASN A 486      -2.211  30.188  14.438  1.00 38.47           N  
ATOM   3696  OD1 ASN A 486      -2.078  29.047  16.375  1.00 38.47           O  
ATOM   3697  N   GLU A 487       1.302  25.266  15.523  1.00 47.53           N  
ATOM   3698  CA  GLU A 487       1.591  23.938  15.000  1.00 47.53           C  
ATOM   3699  C   GLU A 487       0.425  22.984  15.242  1.00 47.53           C  
ATOM   3700  CB  GLU A 487       2.869  23.375  15.625  1.00 47.53           C  
ATOM   3701  O   GLU A 487      -0.113  22.922  16.344  1.00 47.53           O  
ATOM   3702  CG  GLU A 487       4.129  24.141  15.234  1.00 47.53           C  
ATOM   3703  CD  GLU A 487       5.383  23.609  15.914  1.00 47.53           C  
ATOM   3704  OE1 GLU A 487       6.500  24.016  15.531  1.00 47.53           O  
ATOM   3705  OE2 GLU A 487       5.242  22.781  16.844  1.00 47.53           O  
ATOM   3706  N   TYR A 488      -0.506  22.781  14.141  1.00 43.03           N  
ATOM   3707  CA  TYR A 488      -1.700  21.953  14.164  1.00 43.03           C  
ATOM   3708  C   TYR A 488      -1.356  20.500  13.852  1.00 43.03           C  
ATOM   3709  CB  TYR A 488      -2.740  22.469  13.164  1.00 43.03           C  
ATOM   3710  O   TYR A 488      -0.756  20.203  12.812  1.00 43.03           O  
ATOM   3711  CG  TYR A 488      -3.498  23.672  13.656  1.00 43.03           C  
ATOM   3712  CD1 TYR A 488      -4.664  23.531  14.398  1.00 43.03           C  
ATOM   3713  CD2 TYR A 488      -3.049  24.953  13.367  1.00 43.03           C  
ATOM   3714  CE1 TYR A 488      -5.367  24.656  14.852  1.00 43.03           C  
ATOM   3715  CE2 TYR A 488      -3.742  26.078  13.805  1.00 43.03           C  
ATOM   3716  OH  TYR A 488      -5.590  27.031  14.992  1.00 43.03           O  
ATOM   3717  CZ  TYR A 488      -4.898  25.922  14.547  1.00 43.03           C  
ATOM   3718  N   ILE A 489      -1.167  19.547  14.852  1.00 52.50           N  
ATOM   3719  CA  ILE A 489      -1.054  18.109  14.641  1.00 52.50           C  
ATOM   3720  C   ILE A 489      -2.396  17.438  14.930  1.00 52.50           C  
ATOM   3721  CB  ILE A 489       0.052  17.484  15.531  1.00 52.50           C  
ATOM   3722  O   ILE A 489      -2.963  17.609  16.016  1.00 52.50           O  
ATOM   3723  CG1 ILE A 489       1.408  18.125  15.211  1.00 52.50           C  
ATOM   3724  CG2 ILE A 489       0.107  15.969  15.344  1.00 52.50           C  
ATOM   3725  CD1 ILE A 489       2.518  17.734  16.172  1.00 52.50           C  
ATOM   3726  N   LYS A 490      -3.039  16.922  13.820  1.00 45.25           N  
ATOM   3727  CA  LYS A 490      -4.301  16.203  13.961  1.00 45.25           C  
ATOM   3728  C   LYS A 490      -4.098  14.695  13.812  1.00 45.25           C  
ATOM   3729  CB  LYS A 490      -5.320  16.688  12.930  1.00 45.25           C  
ATOM   3730  O   LYS A 490      -3.553  14.234  12.805  1.00 45.25           O  
ATOM   3731  CG  LYS A 490      -6.746  16.250  13.203  1.00 45.25           C  
ATOM   3732  CD  LYS A 490      -7.734  16.906  12.258  1.00 45.25           C  
ATOM   3733  CE  LYS A 490      -9.164  16.453  12.523  1.00 45.25           C  
ATOM   3734  NZ  LYS A 490     -10.133  17.078  11.586  1.00 45.25           N  
ATOM   3735  N   VAL A 491      -4.219  13.961  14.914  1.00 49.94           N  
ATOM   3736  CA  VAL A 491      -4.156  12.508  14.906  1.00 49.94           C  
ATOM   3737  C   VAL A 491      -5.570  11.930  14.836  1.00 49.94           C  
ATOM   3738  CB  VAL A 491      -3.420  11.961  16.141  1.00 49.94           C  
ATOM   3739  O   VAL A 491      -6.371  12.117  15.750  1.00 49.94           O  
ATOM   3740  CG1 VAL A 491      -3.320  10.438  16.094  1.00 49.94           C  
ATOM   3741  CG2 VAL A 491      -2.031  12.586  16.266  1.00 49.94           C  
ATOM   3742  N   MET A 492      -5.977  11.398  13.633  1.00 32.72           N  
ATOM   3743  CA  MET A 492      -7.336  10.922  13.398  1.00 32.72           C  
ATOM   3744  C   MET A 492      -7.367   9.406  13.242  1.00 32.72           C  
ATOM   3745  CB  MET A 492      -7.934  11.594  12.156  1.00 32.72           C  
ATOM   3746  O   MET A 492      -6.648   8.852  12.414  1.00 32.72           O  
ATOM   3747  CG  MET A 492      -8.055  13.102  12.273  1.00 32.72           C  
ATOM   3748  SD  MET A 492      -8.859  13.852  10.805  1.00 32.72           S  
ATOM   3749  CE  MET A 492      -8.383  15.586  11.031  1.00 32.72           C  
ATOM   3750  N   ASP A 493      -7.953   8.648  14.258  1.00 39.38           N  
ATOM   3751  CA  ASP A 493      -8.234   7.223  14.156  1.00 39.38           C  
ATOM   3752  C   ASP A 493      -6.938   6.418  14.078  1.00 39.38           C  
ATOM   3753  CB  ASP A 493      -9.102   6.934  12.930  1.00 39.38           C  
ATOM   3754  O   ASP A 493      -6.645   5.789  13.062  1.00 39.38           O  
ATOM   3755  CG  ASP A 493      -9.867   5.629  13.039  1.00 39.38           C  
ATOM   3756  OD1 ASP A 493      -9.797   4.969  14.102  1.00 39.38           O  
ATOM   3757  OD2 ASP A 493     -10.555   5.258  12.062  1.00 39.38           O  
ATOM   3758  N   SER A 494      -5.922   6.574  15.086  1.00 43.94           N  
ATOM   3759  CA  SER A 494      -4.637   5.898  15.188  1.00 43.94           C  
ATOM   3760  C   SER A 494      -4.621   4.906  16.344  1.00 43.94           C  
ATOM   3761  CB  SER A 494      -3.506   6.914  15.359  1.00 43.94           C  
ATOM   3762  O   SER A 494      -5.277   5.129  17.359  1.00 43.94           O  
ATOM   3763  OG  SER A 494      -3.604   7.562  16.625  1.00 43.94           O  
ATOM   3764  N   VAL A 495      -4.156   3.670  16.078  1.00 42.00           N  
ATOM   3765  CA  VAL A 495      -4.164   2.588  17.062  1.00 42.00           C  
ATOM   3766  C   VAL A 495      -2.738   2.309  17.531  1.00 42.00           C  
ATOM   3767  CB  VAL A 495      -4.793   1.302  16.484  1.00 42.00           C  
ATOM   3768  O   VAL A 495      -1.811   2.240  16.719  1.00 42.00           O  
ATOM   3769  CG1 VAL A 495      -4.883   0.215  17.547  1.00 42.00           C  
ATOM   3770  CG2 VAL A 495      -6.176   1.601  15.906  1.00 42.00           C  
ATOM   3771  N   ASN A 496      -2.455   2.398  18.828  1.00 50.19           N  
ATOM   3772  CA  ASN A 496      -1.231   1.905  19.453  1.00 50.19           C  
ATOM   3773  C   ASN A 496      -1.394   0.470  19.938  1.00 50.19           C  
ATOM   3774  CB  ASN A 496      -0.812   2.818  20.609  1.00 50.19           C  
ATOM   3775  O   ASN A 496      -2.275   0.184  20.750  1.00 50.19           O  
ATOM   3776  CG  ASN A 496       0.649   2.656  20.969  1.00 50.19           C  
ATOM   3777  ND2 ASN A 496       1.099   3.424  21.969  1.00 50.19           N  
ATOM   3778  OD1 ASN A 496       1.367   1.848  20.375  1.00 50.19           O  
ATOM   3779  N   ASP A 497      -1.138  -0.542  19.312  1.00 41.94           N  
ATOM   3780  CA  ASP A 497      -1.476  -1.958  19.422  1.00 41.94           C  
ATOM   3781  C   ASP A 497      -0.494  -2.684  20.344  1.00 41.94           C  
ATOM   3782  CB  ASP A 497      -1.494  -2.619  18.047  1.00 41.94           C  
ATOM   3783  O   ASP A 497      -0.852  -3.676  20.984  1.00 41.94           O  
ATOM   3784  CG  ASP A 497      -2.799  -2.400  17.297  1.00 41.94           C  
ATOM   3785  OD1 ASP A 497      -3.795  -1.974  17.922  1.00 41.94           O  
ATOM   3786  OD2 ASP A 497      -2.834  -2.660  16.078  1.00 41.94           O  
ATOM   3787  N   VAL A 498       0.721  -1.958  20.984  1.00 41.72           N  
ATOM   3788  CA  VAL A 498       1.621  -2.709  21.859  1.00 41.72           C  
ATOM   3789  C   VAL A 498       2.188  -1.788  22.938  1.00 41.72           C  
ATOM   3790  CB  VAL A 498       2.770  -3.361  21.047  1.00 41.72           C  
ATOM   3791  O   VAL A 498       2.758  -0.738  22.625  1.00 41.72           O  
ATOM   3792  CG1 VAL A 498       3.594  -4.285  21.953  1.00 41.72           C  
ATOM   3793  CG2 VAL A 498       2.213  -4.129  19.859  1.00 41.72           C  
ATOM   3794  N   GLY A 499       1.689  -1.673  24.359  1.00 43.88           N  
ATOM   3795  CA  GLY A 499       2.408  -1.131  25.500  1.00 43.88           C  
ATOM   3796  C   GLY A 499       3.205   0.116  25.156  1.00 43.88           C  
ATOM   3797  O   GLY A 499       4.328   0.286  25.641  1.00 43.88           O  
ATOM   3798  N   CYS A 500       2.611   1.281  24.547  1.00 44.03           N  
ATOM   3799  CA  CYS A 500       3.375   2.389  23.984  1.00 44.03           C  
ATOM   3800  C   CYS A 500       2.934   3.717  24.578  1.00 44.03           C  
ATOM   3801  CB  CYS A 500       3.219   2.430  22.453  1.00 44.03           C  
ATOM   3802  O   CYS A 500       1.782   3.865  25.000  1.00 44.03           O  
ATOM   3803  SG  CYS A 500       3.789   0.932  21.625  1.00 44.03           S  
ATOM   3804  N   GLN A 501       3.953   4.645  25.031  1.00 49.19           N  
ATOM   3805  CA  GLN A 501       3.881   6.000  25.578  1.00 49.19           C  
ATOM   3806  C   GLN A 501       3.803   7.035  24.453  1.00 49.19           C  
ATOM   3807  CB  GLN A 501       5.086   6.281  26.469  1.00 49.19           C  
ATOM   3808  O   GLN A 501       4.508   6.930  23.453  1.00 49.19           O  
ATOM   3809  CG  GLN A 501       5.109   5.453  27.750  1.00 49.19           C  
ATOM   3810  CD  GLN A 501       6.328   5.734  28.609  1.00 49.19           C  
ATOM   3811  NE2 GLN A 501       6.430   5.043  29.734  1.00 49.19           N  
ATOM   3812  OE1 GLN A 501       7.172   6.566  28.250  1.00 49.19           O  
ATOM   3813  N   ALA A 502       2.535   7.719  24.359  1.00 53.31           N  
ATOM   3814  CA  ALA A 502       2.461   8.914  23.531  1.00 53.31           C  
ATOM   3815  C   ALA A 502       2.996  10.133  24.266  1.00 53.31           C  
ATOM   3816  CB  ALA A 502       1.024   9.156  23.078  1.00 53.31           C  
ATOM   3817  O   ALA A 502       2.625  10.383  25.406  1.00 53.31           O  
ATOM   3818  N   TYR A 503       4.059  10.734  23.844  1.00 52.25           N  
ATOM   3819  CA  TYR A 503       4.676  11.914  24.438  1.00 52.25           C  
ATOM   3820  C   TYR A 503       4.461  13.148  23.578  1.00 52.25           C  
ATOM   3821  CB  TYR A 503       6.172  11.680  24.672  1.00 52.25           C  
ATOM   3822  O   TYR A 503       4.879  13.180  22.422  1.00 52.25           O  
ATOM   3823  CG  TYR A 503       6.871  12.828  25.344  1.00 52.25           C  
ATOM   3824  CD1 TYR A 503       7.664  13.719  24.625  1.00 52.25           C  
ATOM   3825  CD2 TYR A 503       6.738  13.031  26.719  1.00 52.25           C  
ATOM   3826  CE1 TYR A 503       8.312  14.773  25.250  1.00 52.25           C  
ATOM   3827  CE2 TYR A 503       7.379  14.086  27.359  1.00 52.25           C  
ATOM   3828  OH  TYR A 503       8.805  16.000  27.250  1.00 52.25           O  
ATOM   3829  CZ  TYR A 503       8.164  14.953  26.625  1.00 52.25           C  
ATOM   3830  N   PHE A 504       3.643  14.062  24.109  1.00 56.69           N  
ATOM   3831  CA  PHE A 504       3.396  15.328  23.422  1.00 56.69           C  
ATOM   3832  C   PHE A 504       4.012  16.484  24.203  1.00 56.69           C  
ATOM   3833  CB  PHE A 504       1.895  15.555  23.234  1.00 56.69           C  
ATOM   3834  O   PHE A 504       3.684  16.703  25.359  1.00 56.69           O  
ATOM   3835  CG  PHE A 504       1.191  14.430  22.531  1.00 56.69           C  
ATOM   3836  CD1 PHE A 504       1.213  14.352  21.141  1.00 56.69           C  
ATOM   3837  CD2 PHE A 504       0.509  13.461  23.250  1.00 56.69           C  
ATOM   3838  CE1 PHE A 504       0.563  13.312  20.484  1.00 56.69           C  
ATOM   3839  CE2 PHE A 504      -0.143  12.422  22.594  1.00 56.69           C  
ATOM   3840  CZ  PHE A 504      -0.115  12.344  21.203  1.00 56.69           C  
ATOM   3841  N   GLN A 505       4.977  17.281  23.781  1.00 48.50           N  
ATOM   3842  CA  GLN A 505       5.660  18.344  24.484  1.00 48.50           C  
ATOM   3843  C   GLN A 505       5.859  19.562  23.594  1.00 48.50           C  
ATOM   3844  CB  GLN A 505       7.008  17.859  25.031  1.00 48.50           C  
ATOM   3845  O   GLN A 505       6.348  19.438  22.469  1.00 48.50           O  
ATOM   3846  CG  GLN A 505       7.738  18.891  25.875  1.00 48.50           C  
ATOM   3847  CD  GLN A 505       9.062  18.375  26.406  1.00 48.50           C  
ATOM   3848  NE2 GLN A 505       9.555  19.000  27.469  1.00 48.50           N  
ATOM   3849  OE1 GLN A 505       9.641  17.438  25.859  1.00 48.50           O  
ATOM   3850  N   GLY A 506       5.402  20.922  24.141  1.00 46.53           N  
ATOM   3851  CA  GLY A 506       5.820  22.141  23.453  1.00 46.53           C  
ATOM   3852  C   GLY A 506       5.043  22.406  22.172  1.00 46.53           C  
ATOM   3853  O   GLY A 506       5.562  23.000  21.234  1.00 46.53           O  
ATOM   3854  N   LEU A 507       3.654  21.734  22.016  1.00 51.25           N  
ATOM   3855  CA  LEU A 507       2.807  21.812  20.828  1.00 51.25           C  
ATOM   3856  C   LEU A 507       1.694  22.844  21.031  1.00 51.25           C  
ATOM   3857  CB  LEU A 507       2.207  20.453  20.516  1.00 51.25           C  
ATOM   3858  O   LEU A 507       1.278  23.109  22.156  1.00 51.25           O  
ATOM   3859  CG  LEU A 507       3.201  19.312  20.234  1.00 51.25           C  
ATOM   3860  CD1 LEU A 507       2.482  17.969  20.203  1.00 51.25           C  
ATOM   3861  CD2 LEU A 507       3.934  19.562  18.922  1.00 51.25           C  
ATOM   3862  N   SER A 508       1.332  23.625  19.906  1.00 48.75           N  
ATOM   3863  CA  SER A 508       0.181  24.516  19.906  1.00 48.75           C  
ATOM   3864  C   SER A 508      -0.983  23.922  19.109  1.00 48.75           C  
ATOM   3865  CB  SER A 508       0.561  25.875  19.312  1.00 48.75           C  
ATOM   3866  O   SER A 508      -0.792  23.391  18.016  1.00 48.75           O  
ATOM   3867  OG  SER A 508       1.604  26.484  20.062  1.00 48.75           O  
ATOM   3868  N   ASN A 509      -2.299  23.547  19.688  1.00 52.59           N  
ATOM   3869  CA  ASN A 509      -3.529  23.156  19.000  1.00 52.59           C  
ATOM   3870  C   ASN A 509      -3.438  21.719  18.469  1.00 52.59           C  
ATOM   3871  CB  ASN A 509      -3.863  24.125  17.875  1.00 52.59           C  
ATOM   3872  O   ASN A 509      -3.477  21.516  17.250  1.00 52.59           O  
ATOM   3873  CG  ASN A 509      -4.207  25.516  18.391  1.00 52.59           C  
ATOM   3874  ND2 ASN A 509      -3.871  26.531  17.609  1.00 52.59           N  
ATOM   3875  OD1 ASN A 509      -4.766  25.672  19.484  1.00 52.59           O  
ATOM   3876  N   VAL A 510      -3.285  20.578  19.312  1.00 55.97           N  
ATOM   3877  CA  VAL A 510      -3.273  19.156  19.016  1.00 55.97           C  
ATOM   3878  C   VAL A 510      -4.684  18.578  19.156  1.00 55.97           C  
ATOM   3879  CB  VAL A 510      -2.289  18.375  19.922  1.00 55.97           C  
ATOM   3880  O   VAL A 510      -5.340  18.781  20.188  1.00 55.97           O  
ATOM   3881  CG1 VAL A 510      -2.309  16.891  19.609  1.00 55.97           C  
ATOM   3882  CG2 VAL A 510      -0.877  18.953  19.781  1.00 55.97           C  
ATOM   3883  N   GLN A 511      -5.152  17.969  18.031  1.00 55.59           N  
ATOM   3884  CA  GLN A 511      -6.449  17.297  18.062  1.00 55.59           C  
ATOM   3885  C   GLN A 511      -6.301  15.805  17.828  1.00 55.59           C  
ATOM   3886  CB  GLN A 511      -7.395  17.906  17.031  1.00 55.59           C  
ATOM   3887  O   GLN A 511      -5.672  15.383  16.844  1.00 55.59           O  
ATOM   3888  CG  GLN A 511      -7.828  19.328  17.344  1.00 55.59           C  
ATOM   3889  CD  GLN A 511      -8.773  19.906  16.312  1.00 55.59           C  
ATOM   3890  NE2 GLN A 511      -9.203  21.141  16.516  1.00 55.59           N  
ATOM   3891  OE1 GLN A 511      -9.102  19.250  15.320  1.00 55.59           O  
ATOM   3892  N   TYR A 512      -6.660  15.008  18.781  1.00 58.66           N  
ATOM   3893  CA  TYR A 512      -6.738  13.555  18.672  1.00 58.66           C  
ATOM   3894  C   TYR A 512      -8.180  13.102  18.469  1.00 58.66           C  
ATOM   3895  CB  TYR A 512      -6.141  12.883  19.906  1.00 58.66           C  
ATOM   3896  O   TYR A 512      -9.008  13.250  19.375  1.00 58.66           O  
ATOM   3897  CG  TYR A 512      -5.926  11.398  19.750  1.00 58.66           C  
ATOM   3898  CD1 TYR A 512      -6.930  10.484  20.062  1.00 58.66           C  
ATOM   3899  CD2 TYR A 512      -4.715  10.898  19.281  1.00 58.66           C  
ATOM   3900  CE1 TYR A 512      -6.738   9.117  19.922  1.00 58.66           C  
ATOM   3901  CE2 TYR A 512      -4.508   9.531  19.125  1.00 58.66           C  
ATOM   3902  OH  TYR A 512      -5.328   7.293  19.312  1.00 58.66           O  
ATOM   3903  CZ  TYR A 512      -5.523   8.648  19.453  1.00 58.66           C  
ATOM   3904  N   ILE A 513      -8.516  12.695  17.297  1.00 47.69           N  
ATOM   3905  CA  ILE A 513      -9.891  12.398  16.922  1.00 47.69           C  
ATOM   3906  C   ILE A 513     -10.031  10.922  16.578  1.00 47.69           C  
ATOM   3907  CB  ILE A 513     -10.359  13.273  15.742  1.00 47.69           C  
ATOM   3908  O   ILE A 513      -9.359  10.430  15.664  1.00 47.69           O  
ATOM   3909  CG1 ILE A 513     -10.156  14.758  16.062  1.00 47.69           C  
ATOM   3910  CG2 ILE A 513     -11.828  12.984  15.406  1.00 47.69           C  
ATOM   3911  CD1 ILE A 513     -10.375  15.688  14.875  1.00 47.69           C  
ATOM   3912  N   GLY A 514     -10.734  10.125  17.438  1.00 45.19           N  
ATOM   3913  CA  GLY A 514     -10.914   8.742  17.031  1.00 45.19           C  
ATOM   3914  C   GLY A 514      -9.672   7.898  17.219  1.00 45.19           C  
ATOM   3915  O   GLY A 514      -8.641   8.398  17.672  1.00 45.19           O  
ATOM   3916  N   GLY A 515      -9.625   6.391  17.344  1.00 49.41           N  
ATOM   3917  CA  GLY A 515      -8.469   5.547  17.594  1.00 49.41           C  
ATOM   3918  C   GLY A 515      -8.281   5.215  19.062  1.00 49.41           C  
ATOM   3919  O   GLY A 515      -9.117   5.570  19.906  1.00 49.41           O  
ATOM   3920  N   GLN A 516      -7.363   4.293  19.406  1.00 51.97           N  
ATOM   3921  CA  GLN A 516      -7.168   3.814  20.766  1.00 51.97           C  
ATOM   3922  C   GLN A 516      -5.887   4.379  21.375  1.00 51.97           C  
ATOM   3923  CB  GLN A 516      -7.133   2.285  20.797  1.00 51.97           C  
ATOM   3924  O   GLN A 516      -4.832   4.367  20.734  1.00 51.97           O  
ATOM   3925  CG  GLN A 516      -7.254   1.694  22.203  1.00 51.97           C  
ATOM   3926  CD  GLN A 516      -7.336   0.180  22.188  1.00 51.97           C  
ATOM   3927  NE2 GLN A 516      -6.684  -0.453  23.156  1.00 51.97           N  
ATOM   3928  OE1 GLN A 516      -7.977  -0.417  21.312  1.00 51.97           O  
ATOM   3929  N   LEU A 517      -5.941   5.227  22.484  1.00 53.06           N  
ATOM   3930  CA  LEU A 517      -4.785   5.652  23.266  1.00 53.06           C  
ATOM   3931  C   LEU A 517      -4.508   4.680  24.406  1.00 53.06           C  
ATOM   3932  CB  LEU A 517      -5.000   7.062  23.828  1.00 53.06           C  
ATOM   3933  O   LEU A 517      -5.156   4.742  25.453  1.00 53.06           O  
ATOM   3934  CG  LEU A 517      -4.973   8.203  22.812  1.00 53.06           C  
ATOM   3935  CD1 LEU A 517      -5.441   9.500  23.453  1.00 53.06           C  
ATOM   3936  CD2 LEU A 517      -3.574   8.367  22.234  1.00 53.06           C  
ATOM   3937  N   SER A 518      -4.410   3.244  24.078  1.00 46.69           N  
ATOM   3938  CA  SER A 518      -4.328   2.150  25.031  1.00 46.69           C  
ATOM   3939  C   SER A 518      -3.324   1.094  24.594  1.00 46.69           C  
ATOM   3940  CB  SER A 518      -5.699   1.508  25.234  1.00 46.69           C  
ATOM   3941  O   SER A 518      -2.967   1.027  23.406  1.00 46.69           O  
ATOM   3942  OG  SER A 518      -6.062   0.729  24.109  1.00 46.69           O  
ATOM   3943  N   GLY A 519      -2.371   0.508  25.531  1.00 42.59           N  
ATOM   3944  CA  GLY A 519      -1.488  -0.636  25.359  1.00 42.59           C  
ATOM   3945  C   GLY A 519      -2.223  -1.963  25.375  1.00 42.59           C  
ATOM   3946  O   GLY A 519      -3.166  -2.148  26.156  1.00 42.59           O  
ATOM   3947  N   HIS A 520      -2.367  -2.732  24.219  1.00 36.38           N  
ATOM   3948  CA  HIS A 520      -2.869  -4.102  24.172  1.00 36.38           C  
ATOM   3949  C   HIS A 520      -1.734  -5.109  24.297  1.00 36.38           C  
ATOM   3950  CB  HIS A 520      -3.639  -4.340  22.875  1.00 36.38           C  
ATOM   3951  O   HIS A 520      -0.681  -4.949  23.688  1.00 36.38           O  
ATOM   3952  CG  HIS A 520      -5.051  -3.846  22.906  1.00 36.38           C  
ATOM   3953  CD2 HIS A 520      -5.621  -2.744  22.359  1.00 36.38           C  
ATOM   3954  ND1 HIS A 520      -6.055  -4.512  23.578  1.00 36.38           N  
ATOM   3955  CE1 HIS A 520      -7.188  -3.842  23.438  1.00 36.38           C  
ATOM   3956  NE2 HIS A 520      -6.949  -2.766  22.703  1.00 36.38           N  
ATOM   3957  N   GLY A 521      -1.352  -5.465  25.641  1.00 35.03           N  
ATOM   3958  CA  GLY A 521      -0.740  -6.781  25.562  1.00 35.03           C  
ATOM   3959  C   GLY A 521       0.675  -6.812  26.109  1.00 35.03           C  
ATOM   3960  O   GLY A 521       1.371  -7.824  26.000  1.00 35.03           O  
ATOM   3961  N   SER A 522       1.048  -6.223  27.391  1.00 32.47           N  
ATOM   3962  CA  SER A 522       2.158  -6.664  28.234  1.00 32.47           C  
ATOM   3963  C   SER A 522       2.109  -6.004  29.609  1.00 32.47           C  
ATOM   3964  CB  SER A 522       3.494  -6.359  27.562  1.00 32.47           C  
ATOM   3965  O   SER A 522       1.815  -4.809  29.719  1.00 32.47           O  
ATOM   3966  OG  SER A 522       4.578  -6.727  28.391  1.00 32.47           O  
ATOM   3967  N   PRO A 523       1.878  -6.758  30.797  1.00 32.19           N  
ATOM   3968  CA  PRO A 523       1.891  -6.348  32.219  1.00 32.19           C  
ATOM   3969  C   PRO A 523       3.143  -5.555  32.594  1.00 32.19           C  
ATOM   3970  CB  PRO A 523       1.844  -7.676  32.969  1.00 32.19           C  
ATOM   3971  O   PRO A 523       3.158  -4.867  33.594  1.00 32.19           O  
ATOM   3972  CG  PRO A 523       2.035  -8.719  31.906  1.00 32.19           C  
ATOM   3973  CD  PRO A 523       2.066  -8.047  30.562  1.00 32.19           C  
ATOM   3974  N   ARG A 524       4.094  -5.211  31.547  1.00 33.12           N  
ATOM   3975  CA  ARG A 524       5.359  -4.531  31.812  1.00 33.12           C  
ATOM   3976  C   ARG A 524       5.453  -3.225  31.031  1.00 33.12           C  
ATOM   3977  CB  ARG A 524       6.539  -5.441  31.453  1.00 33.12           C  
ATOM   3978  O   ARG A 524       6.367  -2.428  31.250  1.00 33.12           O  
ATOM   3979  CG  ARG A 524       6.852  -6.484  32.531  1.00 33.12           C  
ATOM   3980  CD  ARG A 524       8.266  -7.035  32.375  1.00 33.12           C  
ATOM   3981  NE  ARG A 524       8.422  -8.312  33.062  1.00 33.12           N  
ATOM   3982  NH1 ARG A 524      10.617  -7.953  33.656  1.00 33.12           N  
ATOM   3983  NH2 ARG A 524       9.570  -9.898  34.250  1.00 33.12           N  
ATOM   3984  CZ  ARG A 524       9.539  -8.719  33.656  1.00 33.12           C  
ATOM   3985  N   ASN A 525       4.355  -2.592  30.500  1.00 33.75           N  
ATOM   3986  CA  ASN A 525       4.500  -1.365  29.719  1.00 33.75           C  
ATOM   3987  C   ASN A 525       3.357  -0.391  30.000  1.00 33.75           C  
ATOM   3988  CB  ASN A 525       4.582  -1.681  28.219  1.00 33.75           C  
ATOM   3989  O   ASN A 525       2.189  -0.783  30.000  1.00 33.75           O  
ATOM   3990  CG  ASN A 525       5.934  -2.234  27.828  1.00 33.75           C  
ATOM   3991  ND2 ASN A 525       5.969  -2.959  26.703  1.00 33.75           N  
ATOM   3992  OD1 ASN A 525       6.938  -2.016  28.500  1.00 33.75           O  
ATOM   3993  N   THR A 526       3.525   0.644  30.938  1.00 40.88           N  
ATOM   3994  CA  THR A 526       2.779   1.812  31.391  1.00 40.88           C  
ATOM   3995  C   THR A 526       2.217   2.592  30.203  1.00 40.88           C  
ATOM   3996  CB  THR A 526       3.664   2.740  32.250  1.00 40.88           C  
ATOM   3997  O   THR A 526       2.918   2.822  29.219  1.00 40.88           O  
ATOM   3998  CG2 THR A 526       4.059   2.072  33.562  1.00 40.88           C  
ATOM   3999  OG1 THR A 526       4.852   3.066  31.516  1.00 40.88           O  
ATOM   4000  N   SER A 527       0.959   2.268  29.641  1.00 41.50           N  
ATOM   4001  CA  SER A 527       0.271   3.148  28.703  1.00 41.50           C  
ATOM   4002  C   SER A 527       0.158   4.562  29.250  1.00 41.50           C  
ATOM   4003  CB  SER A 527      -1.121   2.605  28.375  1.00 41.50           C  
ATOM   4004  O   SER A 527      -0.485   4.785  30.281  1.00 41.50           O  
ATOM   4005  OG  SER A 527      -1.062   1.226  28.062  1.00 41.50           O  
ATOM   4006  N   LEU A 528       1.170   5.516  29.016  1.00 46.12           N  
ATOM   4007  CA  LEU A 528       1.301   6.883  29.516  1.00 46.12           C  
ATOM   4008  C   LEU A 528       1.232   7.883  28.359  1.00 46.12           C  
ATOM   4009  CB  LEU A 528       2.617   7.055  30.281  1.00 46.12           C  
ATOM   4010  O   LEU A 528       1.925   7.723  27.359  1.00 46.12           O  
ATOM   4011  CG  LEU A 528       2.850   8.414  30.922  1.00 46.12           C  
ATOM   4012  CD1 LEU A 528       1.880   8.625  32.094  1.00 46.12           C  
ATOM   4013  CD2 LEU A 528       4.293   8.547  31.406  1.00 46.12           C  
ATOM   4014  N   ALA A 529       0.065   8.578  28.266  1.00 52.28           N  
ATOM   4015  CA  ALA A 529       0.108   9.781  27.438  1.00 52.28           C  
ATOM   4016  C   ALA A 529       0.585  10.984  28.250  1.00 52.28           C  
ATOM   4017  CB  ALA A 529      -1.266  10.062  26.828  1.00 52.28           C  
ATOM   4018  O   ALA A 529       0.013  11.305  29.297  1.00 52.28           O  
ATOM   4019  N   THR A 530       1.794  11.562  28.047  1.00 52.44           N  
ATOM   4020  CA  THR A 530       2.334  12.750  28.688  1.00 52.44           C  
ATOM   4021  C   THR A 530       2.199  13.977  27.797  1.00 52.44           C  
ATOM   4022  CB  THR A 530       3.812  12.555  29.078  1.00 52.44           C  
ATOM   4023  O   THR A 530       2.662  13.961  26.656  1.00 52.44           O  
ATOM   4024  CG2 THR A 530       4.336  13.742  29.875  1.00 52.44           C  
ATOM   4025  OG1 THR A 530       3.941  11.359  29.859  1.00 52.44           O  
ATOM   4026  N   ILE A 531       1.325  14.914  28.281  1.00 57.81           N  
ATOM   4027  CA  ILE A 531       1.122  16.172  27.578  1.00 57.81           C  
ATOM   4028  C   ILE A 531       1.798  17.312  28.344  1.00 57.81           C  
ATOM   4029  CB  ILE A 531      -0.381  16.469  27.391  1.00 57.81           C  
ATOM   4030  O   ILE A 531       1.413  17.625  29.469  1.00 57.81           O  
ATOM   4031  CG1 ILE A 531      -1.079  15.297  26.703  1.00 57.81           C  
ATOM   4032  CG2 ILE A 531      -0.572  17.766  26.578  1.00 57.81           C  
ATOM   4033  CD1 ILE A 531      -2.582  15.242  26.938  1.00 57.81           C  
ATOM   4034  N   THR A 532       2.836  17.922  27.906  1.00 51.66           N  
ATOM   4035  CA  THR A 532       3.539  18.953  28.656  1.00 51.66           C  
ATOM   4036  C   THR A 532       3.770  20.188  27.781  1.00 51.66           C  
ATOM   4037  CB  THR A 532       4.891  18.438  29.188  1.00 51.66           C  
ATOM   4038  O   THR A 532       3.932  20.078  26.578  1.00 51.66           O  
ATOM   4039  CG2 THR A 532       4.695  17.250  30.125  1.00 51.66           C  
ATOM   4040  OG1 THR A 532       5.703  18.031  28.078  1.00 51.66           O  
ATOM   4041  N   GLN A 533       3.596  21.484  28.438  1.00 51.44           N  
ATOM   4042  CA  GLN A 533       3.943  22.766  27.812  1.00 51.44           C  
ATOM   4043  C   GLN A 533       3.205  22.938  26.484  1.00 51.44           C  
ATOM   4044  CB  GLN A 533       5.453  22.859  27.578  1.00 51.44           C  
ATOM   4045  O   GLN A 533       3.787  23.406  25.500  1.00 51.44           O  
ATOM   4046  CG  GLN A 533       6.266  22.875  28.875  1.00 51.44           C  
ATOM   4047  CD  GLN A 533       7.762  22.938  28.625  1.00 51.44           C  
ATOM   4048  NE2 GLN A 533       8.500  23.484  29.578  1.00 51.44           N  
ATOM   4049  OE1 GLN A 533       8.250  22.516  27.562  1.00 51.44           O  
ATOM   4050  N   CYS A 534       1.821  22.422  26.391  1.00 52.41           N  
ATOM   4051  CA  CYS A 534       0.961  22.531  25.219  1.00 52.41           C  
ATOM   4052  C   CYS A 534       0.064  23.766  25.312  1.00 52.41           C  
ATOM   4053  CB  CYS A 534       0.106  21.281  25.047  1.00 52.41           C  
ATOM   4054  O   CYS A 534      -0.363  24.141  26.406  1.00 52.41           O  
ATOM   4055  SG  CYS A 534       1.063  19.797  24.688  1.00 52.41           S  
ATOM   4056  N   ASN A 535      -0.172  24.641  24.188  1.00 52.44           N  
ATOM   4057  CA  ASN A 535      -1.128  25.734  24.125  1.00 52.44           C  
ATOM   4058  C   ASN A 535      -2.568  25.234  24.172  1.00 52.44           C  
ATOM   4059  CB  ASN A 535      -0.899  26.578  22.875  1.00 52.44           C  
ATOM   4060  O   ASN A 535      -3.400  25.781  24.906  1.00 52.44           O  
ATOM   4061  CG  ASN A 535       0.303  27.500  23.000  1.00 52.44           C  
ATOM   4062  ND2 ASN A 535       0.717  28.094  21.891  1.00 52.44           N  
ATOM   4063  OD1 ASN A 535       0.856  27.672  24.094  1.00 52.44           O  
ATOM   4064  N   SER A 536      -2.941  24.094  23.422  1.00 56.47           N  
ATOM   4065  CA  SER A 536      -4.242  23.438  23.422  1.00 56.47           C  
ATOM   4066  C   SER A 536      -4.125  21.984  23.000  1.00 56.47           C  
ATOM   4067  CB  SER A 536      -5.219  24.172  22.500  1.00 56.47           C  
ATOM   4068  O   SER A 536      -3.400  21.656  22.062  1.00 56.47           O  
ATOM   4069  OG  SER A 536      -4.852  23.984  21.141  1.00 56.47           O  
ATOM   4070  N   PHE A 537      -4.738  20.969  23.750  1.00 56.12           N  
ATOM   4071  CA  PHE A 537      -4.832  19.547  23.438  1.00 56.12           C  
ATOM   4072  C   PHE A 537      -6.273  19.062  23.547  1.00 56.12           C  
ATOM   4073  CB  PHE A 537      -3.938  18.734  24.375  1.00 56.12           C  
ATOM   4074  O   PHE A 537      -6.898  19.172  24.594  1.00 56.12           O  
ATOM   4075  CG  PHE A 537      -3.738  17.312  23.938  1.00 56.12           C  
ATOM   4076  CD1 PHE A 537      -4.625  16.312  24.328  1.00 56.12           C  
ATOM   4077  CD2 PHE A 537      -2.666  16.969  23.125  1.00 56.12           C  
ATOM   4078  CE1 PHE A 537      -4.445  14.992  23.938  1.00 56.12           C  
ATOM   4079  CE2 PHE A 537      -2.479  15.648  22.719  1.00 56.12           C  
ATOM   4080  CZ  PHE A 537      -3.369  14.664  23.125  1.00 56.12           C  
ATOM   4081  N   ILE A 538      -6.863  18.656  22.375  1.00 54.78           N  
ATOM   4082  CA  ILE A 538      -8.266  18.250  22.328  1.00 54.78           C  
ATOM   4083  C   ILE A 538      -8.359  16.766  21.938  1.00 54.78           C  
ATOM   4084  CB  ILE A 538      -9.078  19.125  21.359  1.00 54.78           C  
ATOM   4085  O   ILE A 538      -7.785  16.359  20.938  1.00 54.78           O  
ATOM   4086  CG1 ILE A 538      -8.961  20.594  21.734  1.00 54.78           C  
ATOM   4087  CG2 ILE A 538     -10.539  18.672  21.328  1.00 54.78           C  
ATOM   4088  CD1 ILE A 538      -9.539  21.547  20.703  1.00 54.78           C  
ATOM   4089  N   ILE A 539      -9.070  15.906  22.766  1.00 57.69           N  
ATOM   4090  CA  ILE A 539      -9.344  14.508  22.453  1.00 57.69           C  
ATOM   4091  C   ILE A 539     -10.820  14.336  22.109  1.00 57.69           C  
ATOM   4092  CB  ILE A 539      -8.953  13.578  23.625  1.00 57.69           C  
ATOM   4093  O   ILE A 539     -11.695  14.656  22.922  1.00 57.69           O  
ATOM   4094  CG1 ILE A 539      -7.480  13.773  24.000  1.00 57.69           C  
ATOM   4095  CG2 ILE A 539      -9.242  12.117  23.281  1.00 57.69           C  
ATOM   4096  CD1 ILE A 539      -7.066  13.062  25.281  1.00 57.69           C  
ATOM   4097  N   TYR A 540     -11.172  13.883  20.812  1.00 49.06           N  
ATOM   4098  CA  TYR A 540     -12.547  13.688  20.375  1.00 49.06           C  
ATOM   4099  C   TYR A 540     -12.797  12.234  19.984  1.00 49.06           C  
ATOM   4100  CB  TYR A 540     -12.883  14.609  19.188  1.00 49.06           C  
ATOM   4101  O   TYR A 540     -12.023  11.656  19.203  1.00 49.06           O  
ATOM   4102  CG  TYR A 540     -13.031  16.062  19.578  1.00 49.06           C  
ATOM   4103  CD1 TYR A 540     -14.156  16.500  20.281  1.00 49.06           C  
ATOM   4104  CD2 TYR A 540     -12.047  16.984  19.266  1.00 49.06           C  
ATOM   4105  CE1 TYR A 540     -14.297  17.844  20.641  1.00 49.06           C  
ATOM   4106  CE2 TYR A 540     -12.180  18.328  19.609  1.00 49.06           C  
ATOM   4107  OH  TYR A 540     -13.445  20.062  20.656  1.00 49.06           O  
ATOM   4108  CZ  TYR A 540     -13.305  18.734  20.297  1.00 49.06           C  
ATOM   4109  N   GLY A 541     -13.984  11.492  20.531  1.00 40.47           N  
ATOM   4110  CA  GLY A 541     -14.438  10.273  19.875  1.00 40.47           C  
ATOM   4111  C   GLY A 541     -13.445   9.133  20.000  1.00 40.47           C  
ATOM   4112  O   GLY A 541     -13.422   8.227  19.156  1.00 40.47           O  
ATOM   4113  N   THR A 542     -12.359   9.141  20.984  1.00 48.53           N  
ATOM   4114  CA  THR A 542     -11.289   8.172  21.188  1.00 48.53           C  
ATOM   4115  C   THR A 542     -11.656   7.203  22.312  1.00 48.53           C  
ATOM   4116  CB  THR A 542      -9.961   8.867  21.516  1.00 48.53           C  
ATOM   4117  O   THR A 542     -12.250   7.605  23.312  1.00 48.53           O  
ATOM   4118  CG2 THR A 542      -8.812   7.863  21.578  1.00 48.53           C  
ATOM   4119  OG1 THR A 542      -9.672   9.836  20.500  1.00 48.53           O  
ATOM   4120  N   ASP A 543     -11.539   5.766  21.984  1.00 49.25           N  
ATOM   4121  CA  ASP A 543     -11.688   4.781  23.047  1.00 49.25           C  
ATOM   4122  C   ASP A 543     -10.516   4.836  24.016  1.00 49.25           C  
ATOM   4123  CB  ASP A 543     -11.820   3.373  22.453  1.00 49.25           C  
ATOM   4124  O   ASP A 543      -9.359   4.738  23.609  1.00 49.25           O  
ATOM   4125  CG  ASP A 543     -13.133   3.156  21.734  1.00 49.25           C  
ATOM   4126  OD1 ASP A 543     -14.109   3.891  22.000  1.00 49.25           O  
ATOM   4127  OD2 ASP A 543     -13.195   2.240  20.875  1.00 49.25           O  
ATOM   4128  N   LEU A 544     -10.648   5.414  25.203  1.00 50.41           N  
ATOM   4129  CA  LEU A 544      -9.641   5.363  26.250  1.00 50.41           C  
ATOM   4130  C   LEU A 544      -9.797   4.105  27.109  1.00 50.41           C  
ATOM   4131  CB  LEU A 544      -9.727   6.605  27.141  1.00 50.41           C  
ATOM   4132  O   LEU A 544     -10.742   3.998  27.891  1.00 50.41           O  
ATOM   4133  CG  LEU A 544      -9.414   7.945  26.469  1.00 50.41           C  
ATOM   4134  CD1 LEU A 544      -9.836   9.102  27.375  1.00 50.41           C  
ATOM   4135  CD2 LEU A 544      -7.934   8.039  26.125  1.00 50.41           C  
ATOM   4136  N   GLU A 545      -9.359   2.893  26.688  1.00 44.12           N  
ATOM   4137  CA  GLU A 545      -9.633   1.592  27.281  1.00 44.12           C  
ATOM   4138  C   GLU A 545      -8.359   0.985  27.875  1.00 44.12           C  
ATOM   4139  CB  GLU A 545     -10.242   0.635  26.266  1.00 44.12           C  
ATOM   4140  O   GLU A 545      -7.258   1.250  27.406  1.00 44.12           O  
ATOM   4141  CG  GLU A 545     -11.656   1.008  25.828  1.00 44.12           C  
ATOM   4142  CD  GLU A 545     -12.305  -0.030  24.938  1.00 44.12           C  
ATOM   4143  OE1 GLU A 545     -13.477   0.157  24.531  1.00 44.12           O  
ATOM   4144  OE2 GLU A 545     -11.633  -1.039  24.625  1.00 44.12           O  
ATOM   4145  N   ASP A 546      -8.398   0.433  29.391  1.00 43.41           N  
ATOM   4146  CA  ASP A 546      -7.367  -0.455  29.906  1.00 43.41           C  
ATOM   4147  C   ASP A 546      -6.199   0.341  30.484  1.00 43.41           C  
ATOM   4148  CB  ASP A 546      -6.867  -1.407  28.828  1.00 43.41           C  
ATOM   4149  O   ASP A 546      -5.039   0.069  30.172  1.00 43.41           O  
ATOM   4150  CG  ASP A 546      -7.930  -2.389  28.359  1.00 43.41           C  
ATOM   4151  OD1 ASP A 546      -8.820  -2.746  29.156  1.00 43.41           O  
ATOM   4152  OD2 ASP A 546      -7.871  -2.811  27.188  1.00 43.41           O  
ATOM   4153  N   ILE A 547      -6.426   1.705  31.016  1.00 43.28           N  
ATOM   4154  CA  ILE A 547      -5.445   2.498  31.750  1.00 43.28           C  
ATOM   4155  C   ILE A 547      -5.277   1.939  33.156  1.00 43.28           C  
ATOM   4156  CB  ILE A 547      -5.852   3.988  31.812  1.00 43.28           C  
ATOM   4157  O   ILE A 547      -6.242   1.885  33.938  1.00 43.28           O  
ATOM   4158  CG1 ILE A 547      -6.020   4.551  30.391  1.00 43.28           C  
ATOM   4159  CG2 ILE A 547      -4.824   4.797  32.594  1.00 43.28           C  
ATOM   4160  CD1 ILE A 547      -6.570   5.969  30.359  1.00 43.28           C  
ATOM   4161  N   ASN A 548      -4.488   0.875  33.531  1.00 33.25           N  
ATOM   4162  CA  ASN A 548      -4.371   0.126  34.781  1.00 33.25           C  
ATOM   4163  C   ASN A 548      -3.295   0.715  35.688  1.00 33.25           C  
ATOM   4164  CB  ASN A 548      -4.074  -1.348  34.500  1.00 33.25           C  
ATOM   4165  O   ASN A 548      -2.199   1.045  35.219  1.00 33.25           O  
ATOM   4166  CG  ASN A 548      -5.297  -2.104  34.000  1.00 33.25           C  
ATOM   4167  ND2 ASN A 548      -5.070  -3.225  33.344  1.00 33.25           N  
ATOM   4168  OD1 ASN A 548      -6.434  -1.682  34.219  1.00 33.25           O  
ATOM   4169  N   GLY A 549      -3.547   1.153  37.219  1.00 32.72           N  
ATOM   4170  CA  GLY A 549      -3.053   0.835  38.562  1.00 32.72           C  
ATOM   4171  C   GLY A 549      -1.831   1.646  38.938  1.00 32.72           C  
ATOM   4172  O   GLY A 549      -0.949   1.888  38.125  1.00 32.72           O  
ATOM   4173  N   PHE A 550      -1.931   2.674  40.031  1.00 29.92           N  
ATOM   4174  CA  PHE A 550      -1.002   3.055  41.094  1.00 29.92           C  
ATOM   4175  C   PHE A 550      -0.951   1.986  42.188  1.00 29.92           C  
ATOM   4176  CB  PHE A 550      -1.399   4.402  41.688  1.00 29.92           C  
ATOM   4177  O   PHE A 550      -1.986   1.443  42.562  1.00 29.92           O  
ATOM   4178  CG  PHE A 550      -0.293   5.422  41.688  1.00 29.92           C  
ATOM   4179  CD1 PHE A 550       0.533   5.582  42.781  1.00 29.92           C  
ATOM   4180  CD2 PHE A 550      -0.078   6.223  40.562  1.00 29.92           C  
ATOM   4181  CE1 PHE A 550       1.559   6.527  42.781  1.00 29.92           C  
ATOM   4182  CE2 PHE A 550       0.944   7.168  40.562  1.00 29.92           C  
ATOM   4183  CZ  PHE A 550       1.761   7.316  41.656  1.00 29.92           C  
ATOM   4184  N   THR A 551       0.138   1.289  42.375  1.00 26.11           N  
ATOM   4185  CA  THR A 551       0.419   0.773  43.688  1.00 26.11           C  
ATOM   4186  C   THR A 551       1.116   1.831  44.562  1.00 26.11           C  
ATOM   4187  CB  THR A 551       1.290  -0.495  43.625  1.00 26.11           C  
ATOM   4188  O   THR A 551       1.901   2.631  44.031  1.00 26.11           O  
ATOM   4189  CG2 THR A 551       0.545  -1.641  42.969  1.00 26.11           C  
ATOM   4190  OG1 THR A 551       2.482  -0.212  42.906  1.00 26.11           O  
ATOM   4191  N   THR A 552       0.438   2.631  45.438  1.00 23.62           N  
ATOM   4192  CA  THR A 552       0.569   3.377  46.688  1.00 23.62           C  
ATOM   4193  C   THR A 552       2.039   3.549  47.062  1.00 23.62           C  
ATOM   4194  CB  THR A 552      -0.179   2.680  47.844  1.00 23.62           C  
ATOM   4195  O   THR A 552       2.764   2.564  47.219  1.00 23.62           O  
ATOM   4196  CG2 THR A 552      -1.688   2.730  47.625  1.00 23.62           C  
ATOM   4197  OG1 THR A 552       0.237   1.311  47.906  1.00 23.62           O  
ATOM   4198  N   ASP A 553       2.732   4.625  46.531  1.00 24.83           N  
ATOM   4199  CA  ASP A 553       3.461   5.305  47.594  1.00 24.83           C  
ATOM   4200  C   ASP A 553       3.686   6.777  47.250  1.00 24.83           C  
ATOM   4201  CB  ASP A 553       4.801   4.617  47.844  1.00 24.83           C  
ATOM   4202  O   ASP A 553       4.488   7.098  46.375  1.00 24.83           O  
ATOM   4203  CG  ASP A 553       4.691   3.453  48.812  1.00 24.83           C  
ATOM   4204  OD1 ASP A 553       3.607   3.256  49.406  1.00 24.83           O  
ATOM   4205  OD2 ASP A 553       5.695   2.732  49.000  1.00 24.83           O  
ATOM   4206  N   GLY A 554       2.646   7.605  47.031  1.00 26.38           N  
ATOM   4207  CA  GLY A 554       2.650   8.922  47.656  1.00 26.38           C  
ATOM   4208  C   GLY A 554       3.947   9.680  47.438  1.00 26.38           C  
ATOM   4209  O   GLY A 554       4.277  10.578  48.219  1.00 26.38           O  
ATOM   4210  N   THR A 555       4.707   9.727  46.156  1.00 25.02           N  
ATOM   4211  CA  THR A 555       5.680  10.812  46.094  1.00 25.02           C  
ATOM   4212  C   THR A 555       5.492  11.609  44.781  1.00 25.02           C  
ATOM   4213  CB  THR A 555       7.121  10.281  46.156  1.00 25.02           C  
ATOM   4214  O   THR A 555       5.316  11.023  43.719  1.00 25.02           O  
ATOM   4215  CG2 THR A 555       7.754  10.586  47.500  1.00 25.02           C  
ATOM   4216  OG1 THR A 555       7.109   8.859  45.938  1.00 25.02           O  
ATOM   4217  N   ALA A 556       4.836  12.688  44.812  1.00 25.48           N  
ATOM   4218  CA  ALA A 556       4.727  13.977  44.156  1.00 25.48           C  
ATOM   4219  C   ALA A 556       5.844  14.156  43.125  1.00 25.48           C  
ATOM   4220  CB  ALA A 556       4.750  15.117  45.156  1.00 25.48           C  
ATOM   4221  O   ALA A 556       7.012  13.898  43.406  1.00 25.48           O  
ATOM   4222  N   ILE A 557       5.680  13.766  41.750  1.00 25.00           N  
ATOM   4223  CA  ILE A 557       6.527  14.242  40.656  1.00 25.00           C  
ATOM   4224  C   ILE A 557       6.664  15.758  40.750  1.00 25.00           C  
ATOM   4225  CB  ILE A 557       5.969  13.820  39.281  1.00 25.00           C  
ATOM   4226  O   ILE A 557       5.664  16.484  40.719  1.00 25.00           O  
ATOM   4227  CG1 ILE A 557       5.836  12.297  39.219  1.00 25.00           C  
ATOM   4228  CG2 ILE A 557       6.855  14.359  38.156  1.00 25.00           C  
ATOM   4229  CD1 ILE A 557       5.199  11.797  37.906  1.00 25.00           C  
ATOM   4230  N   THR A 558       7.477  16.297  41.750  1.00 24.17           N  
ATOM   4231  CA  THR A 558       7.879  17.688  41.938  1.00 24.17           C  
ATOM   4232  C   THR A 558       8.680  18.188  40.750  1.00 24.17           C  
ATOM   4233  CB  THR A 558       8.711  17.859  43.219  1.00 24.17           C  
ATOM   4234  O   THR A 558       9.352  17.406  40.062  1.00 24.17           O  
ATOM   4235  CG2 THR A 558       7.902  17.469  44.469  1.00 24.17           C  
ATOM   4236  OG1 THR A 558       9.875  17.016  43.156  1.00 24.17           O  
ATOM   4237  N   THR A 559       8.234  19.141  40.000  1.00 22.62           N  
ATOM   4238  CA  THR A 559       8.594  20.250  39.094  1.00 22.62           C  
ATOM   4239  C   THR A 559      10.102  20.500  39.156  1.00 22.62           C  
ATOM   4240  CB  THR A 559       7.844  21.531  39.469  1.00 22.62           C  
ATOM   4241  O   THR A 559      10.641  21.203  38.281  1.00 22.62           O  
ATOM   4242  CG2 THR A 559       6.449  21.562  38.875  1.00 22.62           C  
ATOM   4243  OG1 THR A 559       7.723  21.625  40.906  1.00 22.62           O  
ATOM   4244  N   ASP A 560      11.000  19.453  39.219  1.00 23.14           N  
ATOM   4245  CA  ASP A 560      12.414  19.750  39.000  1.00 23.14           C  
ATOM   4246  C   ASP A 560      13.102  18.625  38.219  1.00 23.14           C  
ATOM   4247  CB  ASP A 560      13.117  19.938  40.344  1.00 23.14           C  
ATOM   4248  O   ASP A 560      14.266  18.750  37.844  1.00 23.14           O  
ATOM   4249  CG  ASP A 560      12.867  21.312  40.969  1.00 23.14           C  
ATOM   4250  OD1 ASP A 560      12.492  22.250  40.219  1.00 23.14           O  
ATOM   4251  OD2 ASP A 560      13.062  21.469  42.188  1.00 23.14           O  
ATOM   4252  N   ASN A 561      12.430  17.859  37.312  1.00 23.95           N  
ATOM   4253  CA  ASN A 561      13.203  16.875  36.562  1.00 23.95           C  
ATOM   4254  C   ASN A 561      12.680  16.688  35.156  1.00 23.95           C  
ATOM   4255  CB  ASN A 561      13.195  15.531  37.312  1.00 23.95           C  
ATOM   4256  O   ASN A 561      13.000  15.703  34.500  1.00 23.95           O  
ATOM   4257  CG  ASN A 561      14.250  15.461  38.406  1.00 23.95           C  
ATOM   4258  ND2 ASN A 561      14.219  14.391  39.188  1.00 23.95           N  
ATOM   4259  OD1 ASN A 561      15.086  16.359  38.531  1.00 23.95           O  
ATOM   4260  N   ILE A 562      12.062  17.625  34.469  1.00 24.05           N  
ATOM   4261  CA  ILE A 562      11.531  17.484  33.125  1.00 24.05           C  
ATOM   4262  C   ILE A 562      12.500  18.109  32.125  1.00 24.05           C  
ATOM   4263  CB  ILE A 562      10.133  18.125  33.000  1.00 24.05           C  
ATOM   4264  O   ILE A 562      12.484  17.766  30.938  1.00 24.05           O  
ATOM   4265  CG1 ILE A 562       9.125  17.406  33.906  1.00 24.05           C  
ATOM   4266  CG2 ILE A 562       9.672  18.141  31.547  1.00 24.05           C  
ATOM   4267  CD1 ILE A 562       7.746  18.047  33.938  1.00 24.05           C  
ATOM   4268  N   ASP A 563      13.812  18.203  32.531  1.00 21.31           N  
ATOM   4269  CA  ASP A 563      14.703  18.797  31.547  1.00 21.31           C  
ATOM   4270  C   ASP A 563      16.000  17.984  31.422  1.00 21.31           C  
ATOM   4271  CB  ASP A 563      15.016  20.250  31.906  1.00 21.31           C  
ATOM   4272  O   ASP A 563      16.719  18.109  30.438  1.00 21.31           O  
ATOM   4273  CG  ASP A 563      14.086  21.234  31.219  1.00 21.31           C  
ATOM   4274  OD1 ASP A 563      13.398  20.859  30.250  1.00 21.31           O  
ATOM   4275  OD2 ASP A 563      14.039  22.406  31.656  1.00 21.31           O  
ATOM   4276  N   THR A 564      16.016  16.625  31.391  1.00 22.27           N  
ATOM   4277  CA  THR A 564      17.266  15.992  31.000  1.00 22.27           C  
ATOM   4278  C   THR A 564      17.094  14.477  30.906  1.00 22.27           C  
ATOM   4279  CB  THR A 564      18.406  16.344  31.969  1.00 22.27           C  
ATOM   4280  O   THR A 564      16.766  13.836  31.906  1.00 22.27           O  
ATOM   4281  CG2 THR A 564      19.172  17.562  31.516  1.00 22.27           C  
ATOM   4282  OG1 THR A 564      17.844  16.594  33.281  1.00 22.27           O  
ATOM   4283  N   ILE A 565      16.375  13.750  29.969  1.00 24.42           N  
ATOM   4284  CA  ILE A 565      16.906  12.398  30.109  1.00 24.42           C  
ATOM   4285  C   ILE A 565      16.625  11.609  28.828  1.00 24.42           C  
ATOM   4286  CB  ILE A 565      16.281  11.664  31.328  1.00 24.42           C  
ATOM   4287  O   ILE A 565      15.477  11.422  28.438  1.00 24.42           O  
ATOM   4288  CG1 ILE A 565      16.609  12.422  32.625  1.00 24.42           C  
ATOM   4289  CG2 ILE A 565      16.781  10.219  31.391  1.00 24.42           C  
ATOM   4290  CD1 ILE A 565      15.953  11.828  33.844  1.00 24.42           C  
ATOM   4291  N   GLU A 566      17.547  11.625  27.703  1.00 21.47           N  
ATOM   4292  CA  GLU A 566      18.359  10.719  26.906  1.00 21.47           C  
ATOM   4293  C   GLU A 566      18.672   9.430  27.656  1.00 21.47           C  
ATOM   4294  CB  GLU A 566      19.656  11.406  26.484  1.00 21.47           C  
ATOM   4295  O   GLU A 566      18.938   9.461  28.859  1.00 21.47           O  
ATOM   4296  CG  GLU A 566      19.516  12.320  25.266  1.00 21.47           C  
ATOM   4297  CD  GLU A 566      20.844  12.812  24.734  1.00 21.47           C  
ATOM   4298  OE1 GLU A 566      20.859  13.539  23.703  1.00 21.47           O  
ATOM   4299  OE2 GLU A 566      21.891  12.469  25.328  1.00 21.47           O  
ATOM   4300  N   SER A 567      17.938   8.320  27.438  1.00 22.89           N  
ATOM   4301  CA  SER A 567      18.281   6.918  27.219  1.00 22.89           C  
ATOM   4302  C   SER A 567      18.781   6.262  28.500  1.00 22.89           C  
ATOM   4303  CB  SER A 567      19.344   6.801  26.125  1.00 22.89           C  
ATOM   4304  O   SER A 567      19.609   6.836  29.219  1.00 22.89           O  
ATOM   4305  OG  SER A 567      20.562   7.391  26.531  1.00 22.89           O  
ATOM   4306  N   ASN A 568      18.000   5.949  29.516  1.00 21.16           N  
ATOM   4307  CA  ASN A 568      18.266   4.805  30.375  1.00 21.16           C  
ATOM   4308  C   ASN A 568      17.672   4.988  31.766  1.00 21.16           C  
ATOM   4309  CB  ASN A 568      19.781   4.559  30.469  1.00 21.16           C  
ATOM   4310  O   ASN A 568      17.781   4.102  32.625  1.00 21.16           O  
ATOM   4311  CG  ASN A 568      20.328   3.840  29.250  1.00 21.16           C  
ATOM   4312  ND2 ASN A 568      21.641   3.904  29.062  1.00 21.16           N  
ATOM   4313  OD1 ASN A 568      19.578   3.234  28.484  1.00 21.16           O  
ATOM   4314  N   TYR A 569      16.328   5.293  31.984  1.00 21.97           N  
ATOM   4315  CA  TYR A 569      15.789   5.082  33.312  1.00 21.97           C  
ATOM   4316  C   TYR A 569      14.266   5.168  33.312  1.00 21.97           C  
ATOM   4317  CB  TYR A 569      16.359   6.109  34.312  1.00 21.97           C  
ATOM   4318  O   TYR A 569      13.688   6.062  33.938  1.00 21.97           O  
ATOM   4319  CG  TYR A 569      17.547   5.598  35.094  1.00 21.97           C  
ATOM   4320  CD1 TYR A 569      17.359   4.930  36.312  1.00 21.97           C  
ATOM   4321  CD2 TYR A 569      18.844   5.781  34.625  1.00 21.97           C  
ATOM   4322  CE1 TYR A 569      18.438   4.461  37.031  1.00 21.97           C  
ATOM   4323  CE2 TYR A 569      19.938   5.316  35.344  1.00 21.97           C  
ATOM   4324  OH  TYR A 569      20.797   4.191  37.281  1.00 21.97           O  
ATOM   4325  CZ  TYR A 569      19.719   4.656  36.562  1.00 21.97           C  
ATOM   4326  N   LEU A 570      13.461   4.527  32.375  1.00 24.84           N  
ATOM   4327  CA  LEU A 570      12.055   4.246  32.656  1.00 24.84           C  
ATOM   4328  C   LEU A 570      11.867   2.805  33.094  1.00 24.84           C  
ATOM   4329  CB  LEU A 570      11.195   4.520  31.406  1.00 24.84           C  
ATOM   4330  O   LEU A 570      11.047   2.074  32.531  1.00 24.84           O  
ATOM   4331  CG  LEU A 570      10.922   5.988  31.078  1.00 24.84           C  
ATOM   4332  CD1 LEU A 570      10.492   6.137  29.625  1.00 24.84           C  
ATOM   4333  CD2 LEU A 570       9.859   6.555  32.031  1.00 24.84           C  
ATOM   4334  N   LYS A 571      12.844   2.264  33.938  1.00 23.17           N  
ATOM   4335  CA  LYS A 571      12.695   0.932  34.500  1.00 23.17           C  
ATOM   4336  C   LYS A 571      12.008   0.999  35.875  1.00 23.17           C  
ATOM   4337  CB  LYS A 571      14.055   0.247  34.656  1.00 23.17           C  
ATOM   4338  O   LYS A 571      11.383   0.029  36.312  1.00 23.17           O  
ATOM   4339  CG  LYS A 571      14.273  -0.888  33.656  1.00 23.17           C  
ATOM   4340  CD  LYS A 571      15.602  -1.591  33.906  1.00 23.17           C  
ATOM   4341  CE  LYS A 571      15.828  -2.711  32.875  1.00 23.17           C  
ATOM   4342  NZ  LYS A 571      17.125  -3.426  33.125  1.00 23.17           N  
ATOM   4343  N   ASP A 572      10.898   1.841  36.062  1.00 23.69           N  
ATOM   4344  CA  ASP A 572      10.102   1.542  37.250  1.00 23.69           C  
ATOM   4345  C   ASP A 572       8.945   2.523  37.375  1.00 23.69           C  
ATOM   4346  CB  ASP A 572      10.977   1.573  38.500  1.00 23.69           C  
ATOM   4347  O   ASP A 572       8.742   3.102  38.469  1.00 23.69           O  
ATOM   4348  CG  ASP A 572      11.750   0.283  38.719  1.00 23.69           C  
ATOM   4349  OD1 ASP A 572      11.344  -0.769  38.156  1.00 23.69           O  
ATOM   4350  OD2 ASP A 572      12.773   0.320  39.438  1.00 23.69           O  
ATOM   4351  N   ILE A 573       8.180   2.842  36.312  1.00 26.95           N  
ATOM   4352  CA  ILE A 573       6.883   3.471  36.531  1.00 26.95           C  
ATOM   4353  C   ILE A 573       5.766   2.525  36.125  1.00 26.95           C  
ATOM   4354  CB  ILE A 573       6.770   4.816  35.812  1.00 26.95           C  
ATOM   4355  O   ILE A 573       5.691   2.141  34.938  1.00 26.95           O  
ATOM   4356  CG1 ILE A 573       7.934   5.742  36.188  1.00 26.95           C  
ATOM   4357  CG2 ILE A 573       5.422   5.484  36.094  1.00 26.95           C  
ATOM   4358  CD1 ILE A 573       7.969   7.047  35.406  1.00 26.95           C  
ATOM   4359  N   SER A 574       5.457   1.555  36.938  1.00 25.83           N  
ATOM   4360  CA  SER A 574       4.312   0.647  36.938  1.00 25.83           C  
ATOM   4361  C   SER A 574       3.012   1.399  37.219  1.00 25.83           C  
ATOM   4362  CB  SER A 574       4.500  -0.439  38.000  1.00 25.83           C  
ATOM   4363  O   SER A 574       2.869   2.078  38.219  1.00 25.83           O  
ATOM   4364  OG  SER A 574       4.887   0.129  39.250  1.00 25.83           O  
ATOM   4365  N   GLY A 575       2.406   2.160  36.062  1.00 39.47           N  
ATOM   4366  CA  GLY A 575       1.021   2.561  36.250  1.00 39.47           C  
ATOM   4367  C   GLY A 575       0.555   3.590  35.219  1.00 39.47           C  
ATOM   4368  O   GLY A 575       1.370   4.309  34.656  1.00 39.47           O  
ATOM   4369  N   ALA A 576      -0.589   3.350  34.344  1.00 37.75           N  
ATOM   4370  CA  ALA A 576      -1.424   3.941  33.312  1.00 37.75           C  
ATOM   4371  C   ALA A 576      -1.976   5.293  33.750  1.00 37.75           C  
ATOM   4372  CB  ALA A 576      -2.566   2.998  32.938  1.00 37.75           C  
ATOM   4373  O   ALA A 576      -2.596   5.402  34.812  1.00 37.75           O  
ATOM   4374  N   ALA A 577      -1.364   6.648  33.312  1.00 47.19           N  
ATOM   4375  CA  ALA A 577      -1.830   7.980  33.688  1.00 47.19           C  
ATOM   4376  C   ALA A 577      -1.711   8.953  32.500  1.00 47.19           C  
ATOM   4377  CB  ALA A 577      -1.044   8.500  34.875  1.00 47.19           C  
ATOM   4378  O   ALA A 577      -0.879   8.766  31.609  1.00 47.19           O  
ATOM   4379  N   ILE A 578      -2.877   9.703  32.031  1.00 51.72           N  
ATOM   4380  CA  ILE A 578      -2.762  10.930  31.250  1.00 51.72           C  
ATOM   4381  C   ILE A 578      -2.219  12.055  32.125  1.00 51.72           C  
ATOM   4382  CB  ILE A 578      -4.117  11.344  30.641  1.00 51.72           C  
ATOM   4383  O   ILE A 578      -2.836  12.422  33.125  1.00 51.72           O  
ATOM   4384  CG1 ILE A 578      -4.648  10.227  29.719  1.00 51.72           C  
ATOM   4385  CG2 ILE A 578      -3.990  12.656  29.859  1.00 51.72           C  
ATOM   4386  CD1 ILE A 578      -6.059  10.469  29.203  1.00 51.72           C  
ATOM   4387  N   VAL A 579      -0.956  12.531  31.984  1.00 51.72           N  
ATOM   4388  CA  VAL A 579      -0.318  13.602  32.750  1.00 51.72           C  
ATOM   4389  C   VAL A 579      -0.237  14.867  31.891  1.00 51.72           C  
ATOM   4390  CB  VAL A 579       1.093  13.195  33.219  1.00 51.72           C  
ATOM   4391  O   VAL A 579       0.330  14.844  30.781  1.00 51.72           O  
ATOM   4392  CG1 VAL A 579       1.731  14.320  34.031  1.00 51.72           C  
ATOM   4393  CG2 VAL A 579       1.023  11.906  34.031  1.00 51.72           C  
ATOM   4394  N   VAL A 580      -1.016  15.820  32.281  1.00 53.12           N  
ATOM   4395  CA  VAL A 580      -1.018  17.109  31.609  1.00 53.12           C  
ATOM   4396  C   VAL A 580      -0.273  18.141  32.469  1.00 53.12           C  
ATOM   4397  CB  VAL A 580      -2.455  17.609  31.312  1.00 53.12           C  
ATOM   4398  O   VAL A 580      -0.648  18.391  33.594  1.00 53.12           O  
ATOM   4399  CG1 VAL A 580      -2.434  18.906  30.531  1.00 53.12           C  
ATOM   4400  CG2 VAL A 580      -3.242  16.531  30.562  1.00 53.12           C  
ATOM   4401  N   SER A 581       0.831  18.703  32.094  1.00 51.75           N  
ATOM   4402  CA  SER A 581       1.604  19.656  32.906  1.00 51.75           C  
ATOM   4403  C   SER A 581       1.980  20.891  32.094  1.00 51.75           C  
ATOM   4404  CB  SER A 581       2.869  18.984  33.438  1.00 51.75           C  
ATOM   4405  O   SER A 581       2.348  20.781  30.906  1.00 51.75           O  
ATOM   4406  OG  SER A 581       3.811  18.766  32.406  1.00 51.75           O  
ATOM   4407  N   SER A 582       1.761  22.156  32.688  1.00 52.94           N  
ATOM   4408  CA  SER A 582       2.229  23.406  32.094  1.00 52.94           C  
ATOM   4409  C   SER A 582       1.617  23.641  30.719  1.00 52.94           C  
ATOM   4410  CB  SER A 582       3.754  23.422  32.000  1.00 52.94           C  
ATOM   4411  O   SER A 582       2.303  24.094  29.797  1.00 52.94           O  
ATOM   4412  OG  SER A 582       4.344  23.266  33.281  1.00 52.94           O  
ATOM   4413  N   CYS A 583       0.180  23.141  30.438  1.00 53.25           N  
ATOM   4414  CA  CYS A 583      -0.608  23.312  29.219  1.00 53.25           C  
ATOM   4415  C   CYS A 583      -1.602  24.469  29.375  1.00 53.25           C  
ATOM   4416  CB  CYS A 583      -1.354  22.031  28.875  1.00 53.25           C  
ATOM   4417  O   CYS A 583      -2.160  24.672  30.453  1.00 53.25           O  
ATOM   4418  SG  CYS A 583      -0.269  20.672  28.375  1.00 53.25           S  
ATOM   4419  N   LEU A 584      -1.842  25.453  28.406  1.00 52.53           N  
ATOM   4420  CA  LEU A 584      -2.723  26.609  28.391  1.00 52.53           C  
ATOM   4421  C   LEU A 584      -4.164  26.203  28.109  1.00 52.53           C  
ATOM   4422  CB  LEU A 584      -2.250  27.625  27.359  1.00 52.53           C  
ATOM   4423  O   LEU A 584      -5.102  26.844  28.562  1.00 52.53           O  
ATOM   4424  CG  LEU A 584      -0.952  28.375  27.672  1.00 52.53           C  
ATOM   4425  CD1 LEU A 584      -0.478  29.156  26.453  1.00 52.53           C  
ATOM   4426  CD2 LEU A 584      -1.143  29.297  28.875  1.00 52.53           C  
ATOM   4427  N   GLY A 585      -4.508  24.938  27.531  1.00 52.44           N  
ATOM   4428  CA  GLY A 585      -5.824  24.406  27.203  1.00 52.44           C  
ATOM   4429  C   GLY A 585      -5.840  22.922  26.969  1.00 52.44           C  
ATOM   4430  O   GLY A 585      -4.977  22.375  26.266  1.00 52.44           O  
ATOM   4431  N   PHE A 586      -6.766  22.047  27.688  1.00 53.03           N  
ATOM   4432  CA  PHE A 586      -6.969  20.594  27.578  1.00 53.03           C  
ATOM   4433  C   PHE A 586      -8.453  20.266  27.531  1.00 53.03           C  
ATOM   4434  CB  PHE A 586      -6.305  19.891  28.766  1.00 53.03           C  
ATOM   4435  O   PHE A 586      -9.227  20.719  28.391  1.00 53.03           O  
ATOM   4436  CG  PHE A 586      -6.531  18.391  28.781  1.00 53.03           C  
ATOM   4437  CD1 PHE A 586      -7.434  17.828  29.656  1.00 53.03           C  
ATOM   4438  CD2 PHE A 586      -5.844  17.562  27.891  1.00 53.03           C  
ATOM   4439  CE1 PHE A 586      -7.645  16.453  29.672  1.00 53.03           C  
ATOM   4440  CE2 PHE A 586      -6.051  16.188  27.906  1.00 53.03           C  
ATOM   4441  CZ  PHE A 586      -6.949  15.633  28.797  1.00 53.03           C  
ATOM   4442  N   LYS A 587      -8.945  19.609  26.438  1.00 53.72           N  
ATOM   4443  CA  LYS A 587     -10.352  19.250  26.281  1.00 53.72           C  
ATOM   4444  C   LYS A 587     -10.492  17.781  25.875  1.00 53.72           C  
ATOM   4445  CB  LYS A 587     -11.031  20.141  25.250  1.00 53.72           C  
ATOM   4446  O   LYS A 587      -9.805  17.312  24.969  1.00 53.72           O  
ATOM   4447  CG  LYS A 587     -12.516  19.875  25.078  1.00 53.72           C  
ATOM   4448  CD  LYS A 587     -13.141  20.812  24.047  1.00 53.72           C  
ATOM   4449  CE  LYS A 587     -14.617  20.484  23.828  1.00 53.72           C  
ATOM   4450  NZ  LYS A 587     -15.219  21.375  22.781  1.00 53.72           N  
ATOM   4451  N   ILE A 588     -11.320  16.969  26.641  1.00 55.62           N  
ATOM   4452  CA  ILE A 588     -11.719  15.617  26.266  1.00 55.62           C  
ATOM   4453  C   ILE A 588     -13.203  15.602  25.906  1.00 55.62           C  
ATOM   4454  CB  ILE A 588     -11.430  14.609  27.391  1.00 55.62           C  
ATOM   4455  O   ILE A 588     -14.055  15.930  26.734  1.00 55.62           O  
ATOM   4456  CG1 ILE A 588      -9.922  14.578  27.703  1.00 55.62           C  
ATOM   4457  CG2 ILE A 588     -11.938  13.211  27.016  1.00 55.62           C  
ATOM   4458  CD1 ILE A 588      -9.555  13.695  28.891  1.00 55.62           C  
ATOM   4459  N   ASP A 589     -13.594  15.398  24.672  1.00 47.12           N  
ATOM   4460  CA  ASP A 589     -14.977  15.344  24.203  1.00 47.12           C  
ATOM   4461  C   ASP A 589     -15.266  14.016  23.500  1.00 47.12           C  
ATOM   4462  CB  ASP A 589     -15.258  16.516  23.250  1.00 47.12           C  
ATOM   4463  O   ASP A 589     -14.859  13.805  22.359  1.00 47.12           O  
ATOM   4464  CG  ASP A 589     -16.750  16.719  23.000  1.00 47.12           C  
ATOM   4465  OD1 ASP A 589     -17.578  16.047  23.656  1.00 47.12           O  
ATOM   4466  OD2 ASP A 589     -17.094  17.578  22.156  1.00 47.12           O  
ATOM   4467  N   SER A 590     -15.711  12.844  24.406  1.00 43.03           N  
ATOM   4468  CA  SER A 590     -15.914  11.516  23.828  1.00 43.03           C  
ATOM   4469  C   SER A 590     -17.375  11.094  23.922  1.00 43.03           C  
ATOM   4470  CB  SER A 590     -15.031  10.484  24.531  1.00 43.03           C  
ATOM   4471  O   SER A 590     -18.031  11.328  24.938  1.00 43.03           O  
ATOM   4472  OG  SER A 590     -15.305   9.180  24.047  1.00 43.03           O  
ATOM   4473  N   PRO A 591     -18.062  10.625  22.672  1.00 35.47           N  
ATOM   4474  CA  PRO A 591     -19.422  10.078  22.703  1.00 35.47           C  
ATOM   4475  C   PRO A 591     -19.500   8.719  23.391  1.00 35.47           C  
ATOM   4476  CB  PRO A 591     -19.797   9.961  21.219  1.00 35.47           C  
ATOM   4477  O   PRO A 591     -20.594   8.227  23.688  1.00 35.47           O  
ATOM   4478  CG  PRO A 591     -18.484   9.938  20.500  1.00 35.47           C  
ATOM   4479  CD  PRO A 591     -17.453  10.570  21.375  1.00 35.47           C  
ATOM   4480  N   HIS A 592     -18.250   8.016  23.844  1.00 35.97           N  
ATOM   4481  CA  HIS A 592     -18.125   6.699  24.469  1.00 35.97           C  
ATOM   4482  C   HIS A 592     -17.875   6.816  25.969  1.00 35.97           C  
ATOM   4483  CB  HIS A 592     -16.984   5.906  23.797  1.00 35.97           C  
ATOM   4484  O   HIS A 592     -17.328   7.816  26.422  1.00 35.97           O  
ATOM   4485  CG  HIS A 592     -17.219   5.633  22.344  1.00 35.97           C  
ATOM   4486  CD2 HIS A 592     -16.594   6.105  21.250  1.00 35.97           C  
ATOM   4487  ND1 HIS A 592     -18.203   4.781  21.891  1.00 35.97           N  
ATOM   4488  CE1 HIS A 592     -18.172   4.738  20.578  1.00 35.97           C  
ATOM   4489  NE2 HIS A 592     -17.203   5.531  20.156  1.00 35.97           N  
ATOM   4490  N   ILE A 593     -18.656   5.934  26.891  1.00 35.75           N  
ATOM   4491  CA  ILE A 593     -18.453   5.809  28.344  1.00 35.75           C  
ATOM   4492  C   ILE A 593     -17.031   5.324  28.625  1.00 35.75           C  
ATOM   4493  CB  ILE A 593     -19.484   4.852  28.969  1.00 35.75           C  
ATOM   4494  O   ILE A 593     -16.547   4.406  27.953  1.00 35.75           O  
ATOM   4495  CG1 ILE A 593     -20.906   5.363  28.734  1.00 35.75           C  
ATOM   4496  CG2 ILE A 593     -19.219   4.676  30.469  1.00 35.75           C  
ATOM   4497  CD1 ILE A 593     -22.000   4.367  29.109  1.00 35.75           C  
ATOM   4498  N   PHE A 594     -16.125   6.188  29.281  1.00 39.69           N  
ATOM   4499  CA  PHE A 594     -14.773   5.820  29.703  1.00 39.69           C  
ATOM   4500  C   PHE A 594     -14.812   4.758  30.797  1.00 39.69           C  
ATOM   4501  CB  PHE A 594     -14.008   7.051  30.188  1.00 39.69           C  
ATOM   4502  O   PHE A 594     -15.609   4.848  31.719  1.00 39.69           O  
ATOM   4503  CG  PHE A 594     -13.883   8.141  29.156  1.00 39.69           C  
ATOM   4504  CD1 PHE A 594     -12.930   8.055  28.141  1.00 39.69           C  
ATOM   4505  CD2 PHE A 594     -14.727   9.242  29.188  1.00 39.69           C  
ATOM   4506  CE1 PHE A 594     -12.820   9.062  27.188  1.00 39.69           C  
ATOM   4507  CE2 PHE A 594     -14.617  10.250  28.234  1.00 39.69           C  
ATOM   4508  CZ  PHE A 594     -13.664  10.164  27.234  1.00 39.69           C  
ATOM   4509  N   LYS A 595     -14.422   3.418  30.625  1.00 33.34           N  
ATOM   4510  CA  LYS A 595     -14.273   2.447  31.703  1.00 33.34           C  
ATOM   4511  C   LYS A 595     -12.875   2.514  32.312  1.00 33.34           C  
ATOM   4512  CB  LYS A 595     -14.555   1.033  31.188  1.00 33.34           C  
ATOM   4513  O   LYS A 595     -11.875   2.283  31.609  1.00 33.34           O  
ATOM   4514  CG  LYS A 595     -15.562   0.264  32.031  1.00 33.34           C  
ATOM   4515  CD  LYS A 595     -15.859  -1.106  31.453  1.00 33.34           C  
ATOM   4516  CE  LYS A 595     -16.859  -1.882  32.312  1.00 33.34           C  
ATOM   4517  NZ  LYS A 595     -17.156  -3.225  31.719  1.00 33.34           N  
ATOM   4518  N   ILE A 596     -12.523   3.426  33.281  1.00 37.31           N  
ATOM   4519  CA  ILE A 596     -11.281   3.533  34.062  1.00 37.31           C  
ATOM   4520  C   ILE A 596     -11.250   2.475  35.156  1.00 37.31           C  
ATOM   4521  CB  ILE A 596     -11.109   4.941  34.656  1.00 37.31           C  
ATOM   4522  O   ILE A 596     -12.117   2.455  36.031  1.00 37.31           O  
ATOM   4523  CG1 ILE A 596     -11.172   6.012  33.562  1.00 37.31           C  
ATOM   4524  CG2 ILE A 596      -9.797   5.039  35.438  1.00 37.31           C  
ATOM   4525  CD1 ILE A 596     -11.203   7.438  34.094  1.00 37.31           C  
ATOM   4526  N   ASN A 597     -10.766   1.230  35.062  1.00 30.11           N  
ATOM   4527  CA  ASN A 597     -10.820  -0.020  35.812  1.00 30.11           C  
ATOM   4528  C   ASN A 597      -9.953   0.041  37.062  1.00 30.11           C  
ATOM   4529  CB  ASN A 597     -10.398  -1.195  34.938  1.00 30.11           C  
ATOM   4530  O   ASN A 597     -10.234  -0.642  38.062  1.00 30.11           O  
ATOM   4531  CG  ASN A 597     -11.484  -1.631  33.969  1.00 30.11           C  
ATOM   4532  ND2 ASN A 597     -11.133  -2.469  33.000  1.00 30.11           N  
ATOM   4533  OD1 ASN A 597     -12.641  -1.218  34.094  1.00 30.11           O  
ATOM   4534  N   THR A 598      -9.148   1.294  37.438  1.00 31.62           N  
ATOM   4535  CA  THR A 598      -8.406   1.412  38.688  1.00 31.62           C  
ATOM   4536  C   THR A 598      -8.188   2.877  39.062  1.00 31.62           C  
ATOM   4537  CB  THR A 598      -7.047   0.695  38.625  1.00 31.62           C  
ATOM   4538  O   THR A 598      -8.211   3.750  38.188  1.00 31.62           O  
ATOM   4539  CG2 THR A 598      -7.211  -0.812  38.781  1.00 31.62           C  
ATOM   4540  OG1 THR A 598      -6.453   0.967  37.344  1.00 31.62           O  
ATOM   4541  N   LEU A 599      -8.555   3.365  40.344  1.00 30.06           N  
ATOM   4542  CA  LEU A 599      -8.414   4.617  41.062  1.00 30.06           C  
ATOM   4543  C   LEU A 599      -7.223   5.418  40.562  1.00 30.06           C  
ATOM   4544  CB  LEU A 599      -8.242   4.344  42.562  1.00 30.06           C  
ATOM   4545  O   LEU A 599      -6.090   4.934  40.562  1.00 30.06           O  
ATOM   4546  CG  LEU A 599      -9.531   4.184  43.375  1.00 30.06           C  
ATOM   4547  CD1 LEU A 599      -9.312   3.219  44.531  1.00 30.06           C  
ATOM   4548  CD2 LEU A 599     -10.023   5.535  43.875  1.00 30.06           C  
ATOM   4549  N   SER A 600      -7.109   6.152  39.344  1.00 44.50           N  
ATOM   4550  CA  SER A 600      -6.742   7.523  39.031  1.00 44.50           C  
ATOM   4551  C   SER A 600      -5.898   7.574  37.750  1.00 44.50           C  
ATOM   4552  CB  SER A 600      -5.980   8.172  40.188  1.00 44.50           C  
ATOM   4553  O   SER A 600      -5.051   6.707  37.531  1.00 44.50           O  
ATOM   4554  OG  SER A 600      -5.504   7.188  41.094  1.00 44.50           O  
ATOM   4555  N   THR A 601      -6.062   8.797  36.688  1.00 49.34           N  
ATOM   4556  CA  THR A 601      -5.234   9.906  37.125  1.00 49.34           C  
ATOM   4557  C   THR A 601      -5.004  10.922  36.031  1.00 49.34           C  
ATOM   4558  CB  THR A 601      -3.877   9.406  37.656  1.00 49.34           C  
ATOM   4559  O   THR A 601      -4.191  10.688  35.125  1.00 49.34           O  
ATOM   4560  CG2 THR A 601      -3.873   9.320  39.188  1.00 49.34           C  
ATOM   4561  OG1 THR A 601      -3.615   8.102  37.125  1.00 49.34           O  
ATOM   4562  N   ILE A 602      -6.211  11.273  35.250  1.00 47.75           N  
ATOM   4563  CA  ILE A 602      -5.863  12.531  34.625  1.00 47.75           C  
ATOM   4564  C   ILE A 602      -5.215  13.469  35.625  1.00 47.75           C  
ATOM   4565  CB  ILE A 602      -7.102  13.195  33.969  1.00 47.75           C  
ATOM   4566  O   ILE A 602      -5.832  13.844  36.625  1.00 47.75           O  
ATOM   4567  CG1 ILE A 602      -7.727  12.266  32.938  1.00 47.75           C  
ATOM   4568  CG2 ILE A 602      -6.730  14.547  33.344  1.00 47.75           C  
ATOM   4569  CD1 ILE A 602      -9.055  12.758  32.375  1.00 47.75           C  
ATOM   4570  N   LYS A 603      -3.883  13.539  35.719  1.00 47.09           N  
ATOM   4571  CA  LYS A 603      -3.100  14.414  36.594  1.00 47.09           C  
ATOM   4572  C   LYS A 603      -2.742  15.719  35.875  1.00 47.09           C  
ATOM   4573  CB  LYS A 603      -1.828  13.711  37.062  1.00 47.09           C  
ATOM   4574  O   LYS A 603      -2.129  15.695  34.812  1.00 47.09           O  
ATOM   4575  CG  LYS A 603      -1.127  14.406  38.219  1.00 47.09           C  
ATOM   4576  CD  LYS A 603       0.018  13.562  38.781  1.00 47.09           C  
ATOM   4577  CE  LYS A 603       0.696  14.242  39.969  1.00 47.09           C  
ATOM   4578  NZ  LYS A 603       1.808  13.406  40.500  1.00 47.09           N  
ATOM   4579  N   LEU A 604      -3.406  16.797  36.219  1.00 46.59           N  
ATOM   4580  CA  LEU A 604      -3.174  18.156  35.719  1.00 46.59           C  
ATOM   4581  C   LEU A 604      -2.174  18.891  36.594  1.00 46.59           C  
ATOM   4582  CB  LEU A 604      -4.488  18.922  35.656  1.00 46.59           C  
ATOM   4583  O   LEU A 604      -2.426  19.094  37.781  1.00 46.59           O  
ATOM   4584  CG  LEU A 604      -5.617  18.297  34.844  1.00 46.59           C  
ATOM   4585  CD1 LEU A 604      -6.918  19.062  35.031  1.00 46.59           C  
ATOM   4586  CD2 LEU A 604      -5.242  18.234  33.344  1.00 46.59           C  
ATOM   4587  N   MET A 605      -0.929  18.984  36.312  1.00 39.25           N  
ATOM   4588  CA  MET A 605       0.129  19.547  37.125  1.00 39.25           C  
ATOM   4589  C   MET A 605       0.610  20.891  36.594  1.00 39.25           C  
ATOM   4590  CB  MET A 605       1.303  18.578  37.250  1.00 39.25           C  
ATOM   4591  O   MET A 605       0.909  21.000  35.406  1.00 39.25           O  
ATOM   4592  CG  MET A 605       0.957  17.266  37.938  1.00 39.25           C  
ATOM   4593  SD  MET A 605       2.414  16.172  38.156  1.00 39.25           S  
ATOM   4594  CE  MET A 605       2.486  15.430  36.500  1.00 39.25           C  
ATOM   4595  N   ASN A 606       0.560  22.000  37.531  1.00 43.59           N  
ATOM   4596  CA  ASN A 606       1.174  23.281  37.219  1.00 43.59           C  
ATOM   4597  C   ASN A 606       0.521  23.953  36.000  1.00 43.59           C  
ATOM   4598  CB  ASN A 606       2.678  23.125  37.000  1.00 43.59           C  
ATOM   4599  O   ASN A 606       1.213  24.422  35.125  1.00 43.59           O  
ATOM   4600  CG  ASN A 606       3.475  23.172  38.281  1.00 43.59           C  
ATOM   4601  ND2 ASN A 606       4.738  22.766  38.219  1.00 43.59           N  
ATOM   4602  OD1 ASN A 606       2.961  23.562  39.312  1.00 43.59           O  
ATOM   4603  N   ASN A 607      -0.923  23.766  35.750  1.00 44.22           N  
ATOM   4604  CA  ASN A 607      -1.700  24.297  34.656  1.00 44.22           C  
ATOM   4605  C   ASN A 607      -2.607  25.438  35.094  1.00 44.22           C  
ATOM   4606  CB  ASN A 607      -2.525  23.188  34.000  1.00 44.22           C  
ATOM   4607  O   ASN A 607      -3.230  25.375  36.156  1.00 44.22           O  
ATOM   4608  CG  ASN A 607      -1.668  22.188  33.250  1.00 44.22           C  
ATOM   4609  ND2 ASN A 607      -1.982  20.906  33.406  1.00 44.22           N  
ATOM   4610  OD1 ASN A 607      -0.730  22.562  32.531  1.00 44.22           O  
ATOM   4611  N   THR A 608      -2.562  26.703  34.719  1.00 37.28           N  
ATOM   4612  CA  THR A 608      -3.164  27.953  35.188  1.00 37.28           C  
ATOM   4613  C   THR A 608      -4.270  28.406  34.219  1.00 37.28           C  
ATOM   4614  CB  THR A 608      -2.107  29.062  35.312  1.00 37.28           C  
ATOM   4615  O   THR A 608      -5.195  29.109  34.625  1.00 37.28           O  
ATOM   4616  CG2 THR A 608      -2.484  30.062  36.406  1.00 37.28           C  
ATOM   4617  OG1 THR A 608      -0.839  28.484  35.625  1.00 37.28           O  
ATOM   4618  N   TYR A 609      -5.102  27.344  33.281  1.00 42.03           N  
ATOM   4619  CA  TYR A 609      -6.094  27.922  32.406  1.00 42.03           C  
ATOM   4620  C   TYR A 609      -6.934  26.844  31.734  1.00 42.03           C  
ATOM   4621  CB  TYR A 609      -5.418  28.781  31.328  1.00 42.03           C  
ATOM   4622  O   TYR A 609      -6.441  25.734  31.484  1.00 42.03           O  
ATOM   4623  CG  TYR A 609      -4.801  30.062  31.859  1.00 42.03           C  
ATOM   4624  CD1 TYR A 609      -5.582  31.188  32.125  1.00 42.03           C  
ATOM   4625  CD2 TYR A 609      -3.438  30.141  32.125  1.00 42.03           C  
ATOM   4626  CE1 TYR A 609      -5.020  32.344  32.594  1.00 42.03           C  
ATOM   4627  CE2 TYR A 609      -2.863  31.297  32.625  1.00 42.03           C  
ATOM   4628  OH  TYR A 609      -3.100  33.562  33.344  1.00 42.03           O  
ATOM   4629  CZ  TYR A 609      -3.662  32.406  32.844  1.00 42.03           C  
ATOM   4630  N   ASN A 610      -8.508  26.891  31.656  1.00 48.22           N  
ATOM   4631  CA  ASN A 610      -9.680  26.406  30.938  1.00 48.22           C  
ATOM   4632  C   ASN A 610      -9.523  24.938  30.562  1.00 48.22           C  
ATOM   4633  CB  ASN A 610      -9.945  27.250  29.688  1.00 48.22           C  
ATOM   4634  O   ASN A 610      -8.828  24.609  29.594  1.00 48.22           O  
ATOM   4635  CG  ASN A 610     -10.539  28.594  30.016  1.00 48.22           C  
ATOM   4636  ND2 ASN A 610     -10.336  29.562  29.141  1.00 48.22           N  
ATOM   4637  OD1 ASN A 610     -11.172  28.781  31.062  1.00 48.22           O  
ATOM   4638  N   TYR A 611      -9.859  23.969  31.422  1.00 47.38           N  
ATOM   4639  CA  TYR A 611      -9.938  22.531  31.203  1.00 47.38           C  
ATOM   4640  C   TYR A 611     -11.383  22.062  31.109  1.00 47.38           C  
ATOM   4641  CB  TYR A 611      -9.211  21.766  32.312  1.00 47.38           C  
ATOM   4642  O   TYR A 611     -12.227  22.500  31.906  1.00 47.38           O  
ATOM   4643  CG  TYR A 611      -7.750  22.141  32.438  1.00 47.38           C  
ATOM   4644  CD1 TYR A 611      -6.789  21.594  31.609  1.00 47.38           C  
ATOM   4645  CD2 TYR A 611      -7.336  23.047  33.438  1.00 47.38           C  
ATOM   4646  CE1 TYR A 611      -5.445  21.938  31.734  1.00 47.38           C  
ATOM   4647  CE2 TYR A 611      -5.996  23.391  33.562  1.00 47.38           C  
ATOM   4648  OH  TYR A 611      -3.732  23.172  32.844  1.00 47.38           O  
ATOM   4649  CZ  TYR A 611      -5.059  22.844  32.719  1.00 47.38           C  
ATOM   4650  N   GLU A 612     -11.797  21.500  30.031  1.00 44.00           N  
ATOM   4651  CA  GLU A 612     -13.133  20.938  29.875  1.00 44.00           C  
ATOM   4652  C   GLU A 612     -13.078  19.422  29.688  1.00 44.00           C  
ATOM   4653  CB  GLU A 612     -13.852  21.578  28.672  1.00 44.00           C  
ATOM   4654  O   GLU A 612     -12.391  18.922  28.797  1.00 44.00           O  
ATOM   4655  CG  GLU A 612     -14.344  23.000  28.953  1.00 44.00           C  
ATOM   4656  CD  GLU A 612     -15.078  23.609  27.766  1.00 44.00           C  
ATOM   4657  OE1 GLU A 612     -15.438  24.812  27.828  1.00 44.00           O  
ATOM   4658  OE2 GLU A 612     -15.289  22.891  26.766  1.00 44.00           O  
ATOM   4659  N   ILE A 613     -13.500  18.609  30.766  1.00 47.22           N  
ATOM   4660  CA  ILE A 613     -13.625  17.156  30.703  1.00 47.22           C  
ATOM   4661  C   ILE A 613     -15.094  16.766  30.578  1.00 47.22           C  
ATOM   4662  CB  ILE A 613     -12.984  16.484  31.938  1.00 47.22           C  
ATOM   4663  O   ILE A 613     -15.898  17.078  31.469  1.00 47.22           O  
ATOM   4664  CG1 ILE A 613     -11.516  16.891  32.062  1.00 47.22           C  
ATOM   4665  CG2 ILE A 613     -13.141  14.961  31.859  1.00 47.22           C  
ATOM   4666  CD1 ILE A 613     -10.852  16.391  33.344  1.00 47.22           C  
ATOM   4667  N   GLY A 614     -15.781  16.438  29.438  1.00 37.25           N  
ATOM   4668  CA  GLY A 614     -17.172  16.203  29.078  1.00 37.25           C  
ATOM   4669  C   GLY A 614     -17.484  14.750  28.781  1.00 37.25           C  
ATOM   4670  O   GLY A 614     -16.578  13.984  28.422  1.00 37.25           O  
ATOM   4671  N   GLY A 615     -18.531  13.977  29.469  1.00 35.38           N  
ATOM   4672  CA  GLY A 615     -19.078  12.664  29.188  1.00 35.38           C  
ATOM   4673  C   GLY A 615     -19.156  11.766  30.406  1.00 35.38           C  
ATOM   4674  O   GLY A 615     -19.203  10.539  30.281  1.00 35.38           O  
ATOM   4675  N   PHE A 616     -19.188  12.422  31.703  1.00 37.03           N  
ATOM   4676  CA  PHE A 616     -19.375  11.578  32.875  1.00 37.03           C  
ATOM   4677  C   PHE A 616     -20.812  11.656  33.375  1.00 37.03           C  
ATOM   4678  CB  PHE A 616     -18.406  11.984  34.000  1.00 37.03           C  
ATOM   4679  O   PHE A 616     -21.469  12.695  33.250  1.00 37.03           O  
ATOM   4680  CG  PHE A 616     -16.953  11.820  33.656  1.00 37.03           C  
ATOM   4681  CD1 PHE A 616     -16.344  10.578  33.719  1.00 37.03           C  
ATOM   4682  CD2 PHE A 616     -16.203  12.914  33.250  1.00 37.03           C  
ATOM   4683  CE1 PHE A 616     -15.008  10.422  33.375  1.00 37.03           C  
ATOM   4684  CE2 PHE A 616     -14.859  12.766  32.906  1.00 37.03           C  
ATOM   4685  CZ  PHE A 616     -14.266  11.516  32.969  1.00 37.03           C  
ATOM   4686  N   THR A 617     -21.641  10.539  33.438  1.00 33.72           N  
ATOM   4687  CA  THR A 617     -22.891  10.602  34.188  1.00 33.72           C  
ATOM   4688  C   THR A 617     -22.688  11.242  35.562  1.00 33.72           C  
ATOM   4689  CB  THR A 617     -23.516   9.195  34.375  1.00 33.72           C  
ATOM   4690  O   THR A 617     -21.562  11.227  36.094  1.00 33.72           O  
ATOM   4691  CG2 THR A 617     -23.844   8.562  33.031  1.00 33.72           C  
ATOM   4692  OG1 THR A 617     -22.578   8.359  35.062  1.00 33.72           O  
ATOM   4693  N   PRO A 618     -23.547  12.336  36.094  1.00 33.38           N  
ATOM   4694  CA  PRO A 618     -23.469  12.930  37.438  1.00 33.38           C  
ATOM   4695  C   PRO A 618     -23.109  11.914  38.500  1.00 33.38           C  
ATOM   4696  CB  PRO A 618     -24.875  13.492  37.656  1.00 33.38           C  
ATOM   4697  O   PRO A 618     -22.406  12.242  39.469  1.00 33.38           O  
ATOM   4698  CG  PRO A 618     -25.516  13.453  36.281  1.00 33.38           C  
ATOM   4699  CD  PRO A 618     -24.719  12.523  35.406  1.00 33.38           C  
ATOM   4700  N   ASP A 619     -23.219  10.578  38.281  1.00 33.50           N  
ATOM   4701  CA  ASP A 619     -22.953   9.477  39.188  1.00 33.50           C  
ATOM   4702  C   ASP A 619     -21.562   8.883  38.969  1.00 33.50           C  
ATOM   4703  CB  ASP A 619     -24.031   8.391  39.062  1.00 33.50           C  
ATOM   4704  O   ASP A 619     -20.906   8.438  39.906  1.00 33.50           O  
ATOM   4705  CG  ASP A 619     -25.219   8.609  39.969  1.00 33.50           C  
ATOM   4706  OD1 ASP A 619     -25.156   9.500  40.844  1.00 33.50           O  
ATOM   4707  OD2 ASP A 619     -26.219   7.875  39.812  1.00 33.50           O  
ATOM   4708  N   GLU A 620     -20.750   9.211  37.812  1.00 35.69           N  
ATOM   4709  CA  GLU A 620     -19.469   8.750  37.312  1.00 35.69           C  
ATOM   4710  C   GLU A 620     -18.422   9.859  37.406  1.00 35.69           C  
ATOM   4711  CB  GLU A 620     -19.594   8.250  35.875  1.00 35.69           C  
ATOM   4712  O   GLU A 620     -17.219   9.586  37.500  1.00 35.69           O  
ATOM   4713  CG  GLU A 620     -20.250   6.883  35.750  1.00 35.69           C  
ATOM   4714  CD  GLU A 620     -20.391   6.398  34.312  1.00 35.69           C  
ATOM   4715  OE1 GLU A 620     -20.625   5.191  34.125  1.00 35.69           O  
ATOM   4716  OE2 GLU A 620     -20.234   7.238  33.406  1.00 35.69           O  
ATOM   4717  N   ALA A 621     -18.844  11.125  37.594  1.00 34.25           N  
ATOM   4718  CA  ALA A 621     -18.062  12.344  37.812  1.00 34.25           C  
ATOM   4719  C   ALA A 621     -17.641  12.492  39.281  1.00 34.25           C  
ATOM   4720  CB  ALA A 621     -18.875  13.570  37.375  1.00 34.25           C  
ATOM   4721  O   ALA A 621     -16.578  13.039  39.562  1.00 34.25           O  
ATOM   4722  N   LEU A 622     -18.375  11.812  40.250  1.00 33.22           N  
ATOM   4723  CA  LEU A 622     -18.109  11.750  41.688  1.00 33.22           C  
ATOM   4724  C   LEU A 622     -17.219  10.555  42.031  1.00 33.22           C  
ATOM   4725  CB  LEU A 622     -19.422  11.656  42.469  1.00 33.22           C  
ATOM   4726  O   LEU A 622     -16.531  10.555  43.062  1.00 33.22           O  
ATOM   4727  CG  LEU A 622     -20.141  12.977  42.750  1.00 33.22           C  
ATOM   4728  CD1 LEU A 622     -21.656  12.750  42.812  1.00 33.22           C  
ATOM   4729  CD2 LEU A 622     -19.641  13.594  44.062  1.00 33.22           C  
ATOM   4730  N   LYS A 623     -16.812   9.625  41.031  1.00 32.94           N  
ATOM   4731  CA  LYS A 623     -16.031   8.406  41.094  1.00 32.94           C  
ATOM   4732  C   LYS A 623     -14.641   8.602  40.469  1.00 32.94           C  
ATOM   4733  CB  LYS A 623     -16.750   7.250  40.406  1.00 32.94           C  
ATOM   4734  O   LYS A 623     -13.680   7.949  40.875  1.00 32.94           O  
ATOM   4735  CG  LYS A 623     -17.641   6.434  41.344  1.00 32.94           C  
ATOM   4736  CD  LYS A 623     -18.281   5.258  40.594  1.00 32.94           C  
ATOM   4737  CE  LYS A 623     -19.234   4.496  41.500  1.00 32.94           C  
ATOM   4738  NZ  LYS A 623     -19.797   3.291  40.812  1.00 32.94           N  
ATOM   4739  N   TYR A 624     -14.250   9.883  39.875  1.00 33.00           N  
ATOM   4740  CA  TYR A 624     -13.000  10.055  39.156  1.00 33.00           C  
ATOM   4741  C   TYR A 624     -12.266  11.305  39.594  1.00 33.00           C  
ATOM   4742  CB  TYR A 624     -13.266  10.125  37.625  1.00 33.00           C  
ATOM   4743  O   TYR A 624     -12.867  12.367  39.750  1.00 33.00           O  
ATOM   4744  CG  TYR A 624     -13.828   8.852  37.062  1.00 33.00           C  
ATOM   4745  CD1 TYR A 624     -13.023   7.742  36.844  1.00 33.00           C  
ATOM   4746  CD2 TYR A 624     -15.180   8.758  36.750  1.00 33.00           C  
ATOM   4747  CE1 TYR A 624     -13.539   6.566  36.312  1.00 33.00           C  
ATOM   4748  CE2 TYR A 624     -15.711   7.586  36.219  1.00 33.00           C  
ATOM   4749  OH  TYR A 624     -15.406   5.340  35.469  1.00 33.00           O  
ATOM   4750  CZ  TYR A 624     -14.883   6.500  36.000  1.00 33.00           C  
ATOM   4751  N   ASN A 625     -11.367  11.242  40.688  1.00 37.78           N  
ATOM   4752  CA  ASN A 625     -10.484  12.148  41.406  1.00 37.78           C  
ATOM   4753  C   ASN A 625      -9.664  13.016  40.469  1.00 37.78           C  
ATOM   4754  CB  ASN A 625      -9.562  11.367  42.344  1.00 37.78           C  
ATOM   4755  O   ASN A 625      -8.797  12.516  39.750  1.00 37.78           O  
ATOM   4756  CG  ASN A 625     -10.273  10.867  43.594  1.00 37.78           C  
ATOM   4757  ND2 ASN A 625      -9.734   9.828  44.219  1.00 37.78           N  
ATOM   4758  OD1 ASN A 625     -11.305  11.422  44.000  1.00 37.78           O  
ATOM   4759  N   VAL A 626     -10.164  14.117  39.812  1.00 38.31           N  
ATOM   4760  CA  VAL A 626      -9.391  15.148  39.156  1.00 38.31           C  
ATOM   4761  C   VAL A 626      -8.586  15.953  40.156  1.00 38.31           C  
ATOM   4762  CB  VAL A 626     -10.297  16.094  38.312  1.00 38.31           C  
ATOM   4763  O   VAL A 626      -9.156  16.531  41.094  1.00 38.31           O  
ATOM   4764  CG1 VAL A 626      -9.453  17.109  37.562  1.00 38.31           C  
ATOM   4765  CG2 VAL A 626     -11.164  15.281  37.344  1.00 38.31           C  
ATOM   4766  N   TRP A 627      -7.270  15.656  40.500  1.00 34.28           N  
ATOM   4767  CA  TRP A 627      -6.414  16.234  41.531  1.00 34.28           C  
ATOM   4768  C   TRP A 627      -5.648  17.438  40.969  1.00 34.28           C  
ATOM   4769  CB  TRP A 627      -5.438  15.188  42.062  1.00 34.28           C  
ATOM   4770  O   TRP A 627      -5.172  17.422  39.844  1.00 34.28           O  
ATOM   4771  CG  TRP A 627      -6.090  14.094  42.844  1.00 34.28           C  
ATOM   4772  CD1 TRP A 627      -7.176  13.352  42.469  1.00 34.28           C  
ATOM   4773  CD2 TRP A 627      -5.703  13.633  44.156  1.00 34.28           C  
ATOM   4774  CE2 TRP A 627      -6.598  12.602  44.500  1.00 34.28           C  
ATOM   4775  CE3 TRP A 627      -4.684  13.992  45.031  1.00 34.28           C  
ATOM   4776  NE1 TRP A 627      -7.484  12.445  43.469  1.00 34.28           N  
ATOM   4777  CH2 TRP A 627      -5.496  12.289  46.562  1.00 34.28           C  
ATOM   4778  CZ2 TRP A 627      -6.504  11.922  45.719  1.00 34.28           C  
ATOM   4779  CZ3 TRP A 627      -4.594  13.312  46.250  1.00 34.28           C  
ATOM   4780  N   ASP A 628      -5.840  18.734  41.406  1.00 33.09           N  
ATOM   4781  CA  ASP A 628      -5.047  19.938  41.188  1.00 33.09           C  
ATOM   4782  C   ASP A 628      -3.748  19.891  41.969  1.00 33.09           C  
ATOM   4783  CB  ASP A 628      -5.852  21.188  41.562  1.00 33.09           C  
ATOM   4784  O   ASP A 628      -3.545  18.984  42.781  1.00 33.09           O  
ATOM   4785  CG  ASP A 628      -5.988  21.375  43.062  1.00 33.09           C  
ATOM   4786  OD1 ASP A 628      -5.293  20.688  43.812  1.00 33.09           O  
ATOM   4787  OD2 ASP A 628      -6.805  22.234  43.469  1.00 33.09           O  
ATOM   4788  N   ALA A 629      -2.594  20.375  41.531  1.00 27.97           N  
ATOM   4789  CA  ALA A 629      -1.176  20.500  41.844  1.00 27.97           C  
ATOM   4790  C   ALA A 629      -0.974  20.656  43.344  1.00 27.97           C  
ATOM   4791  CB  ALA A 629      -0.559  21.672  41.094  1.00 27.97           C  
ATOM   4792  O   ALA A 629       0.114  20.406  43.875  1.00 27.97           O  
ATOM   4793  N   ASN A 630      -1.971  20.469  44.219  1.00 28.50           N  
ATOM   4794  CA  ASN A 630      -1.689  20.609  45.656  1.00 28.50           C  
ATOM   4795  C   ASN A 630      -2.404  19.531  46.469  1.00 28.50           C  
ATOM   4796  CB  ASN A 630      -2.080  22.000  46.125  1.00 28.50           C  
ATOM   4797  O   ASN A 630      -2.354  19.562  47.688  1.00 28.50           O  
ATOM   4798  CG  ASN A 630      -1.207  23.094  45.531  1.00 28.50           C  
ATOM   4799  ND2 ASN A 630      -1.770  24.281  45.375  1.00 28.50           N  
ATOM   4800  OD1 ASN A 630      -0.038  22.859  45.219  1.00 28.50           O  
ATOM   4801  N   GLY A 631      -2.658  18.391  45.875  1.00 28.64           N  
ATOM   4802  CA  GLY A 631      -3.168  17.281  46.656  1.00 28.64           C  
ATOM   4803  C   GLY A 631      -4.336  17.656  47.531  1.00 28.64           C  
ATOM   4804  O   GLY A 631      -4.738  16.891  48.406  1.00 28.64           O  
ATOM   4805  N   LEU A 632      -5.113  18.828  47.312  1.00 27.28           N  
ATOM   4806  CA  LEU A 632      -6.297  19.234  48.062  1.00 27.28           C  
ATOM   4807  C   LEU A 632      -7.539  19.219  47.188  1.00 27.28           C  
ATOM   4808  CB  LEU A 632      -6.102  20.641  48.656  1.00 27.28           C  
ATOM   4809  O   LEU A 632      -7.508  19.688  46.062  1.00 27.28           O  
ATOM   4810  CG  LEU A 632      -5.195  20.750  49.875  1.00 27.28           C  
ATOM   4811  CD1 LEU A 632      -4.648  22.156  50.031  1.00 27.28           C  
ATOM   4812  CD2 LEU A 632      -5.945  20.328  51.125  1.00 27.28           C  
ATOM   4813  N   ALA A 633      -8.484  18.094  47.250  1.00 28.58           N  
ATOM   4814  CA  ALA A 633      -9.859  17.969  46.781  1.00 28.58           C  
ATOM   4815  C   ALA A 633     -10.633  19.266  47.000  1.00 28.58           C  
ATOM   4816  CB  ALA A 633     -10.562  16.797  47.469  1.00 28.58           C  
ATOM   4817  O   ALA A 633     -10.805  19.703  48.125  1.00 28.58           O  
ATOM   4818  N   THR A 634     -10.156  20.500  46.656  1.00 24.19           N  
ATOM   4819  CA  THR A 634     -10.984  21.641  47.000  1.00 24.19           C  
ATOM   4820  C   THR A 634     -11.211  22.547  45.781  1.00 24.19           C  
ATOM   4821  CB  THR A 634     -10.352  22.453  48.125  1.00 24.19           C  
ATOM   4822  O   THR A 634     -10.344  22.656  44.906  1.00 24.19           O  
ATOM   4823  CG2 THR A 634     -10.266  21.625  49.406  1.00 24.19           C  
ATOM   4824  OG1 THR A 634      -9.039  22.875  47.750  1.00 24.19           O  
ATOM   4825  N   ASN A 635     -12.422  22.562  45.188  1.00 24.64           N  
ATOM   4826  CA  ASN A 635     -13.398  23.609  44.875  1.00 24.64           C  
ATOM   4827  C   ASN A 635     -12.844  24.641  43.906  1.00 24.64           C  
ATOM   4828  CB  ASN A 635     -13.875  24.297  46.156  1.00 24.64           C  
ATOM   4829  O   ASN A 635     -11.805  25.250  44.156  1.00 24.64           O  
ATOM   4830  CG  ASN A 635     -14.977  23.531  46.875  1.00 24.64           C  
ATOM   4831  ND2 ASN A 635     -15.242  23.891  48.125  1.00 24.64           N  
ATOM   4832  OD1 ASN A 635     -15.586  22.625  46.281  1.00 24.64           O  
ATOM   4833  N   ARG A 636     -12.680  24.281  42.562  1.00 25.08           N  
ATOM   4834  CA  ARG A 636     -12.914  25.281  41.500  1.00 25.08           C  
ATOM   4835  C   ARG A 636     -12.227  24.875  40.219  1.00 25.08           C  
ATOM   4836  CB  ARG A 636     -12.422  26.656  41.969  1.00 25.08           C  
ATOM   4837  O   ARG A 636     -11.008  25.000  40.094  1.00 25.08           O  
ATOM   4838  CG  ARG A 636     -13.484  27.484  42.656  1.00 25.08           C  
ATOM   4839  CD  ARG A 636     -13.055  28.938  42.812  1.00 25.08           C  
ATOM   4840  NE  ARG A 636     -13.867  29.641  43.812  1.00 25.08           N  
ATOM   4841  NH1 ARG A 636     -13.984  31.625  42.625  1.00 25.08           N  
ATOM   4842  NH2 ARG A 636     -15.023  31.438  44.656  1.00 25.08           N  
ATOM   4843  CZ  ARG A 636     -14.289  30.891  43.688  1.00 25.08           C  
ATOM   4844  N   ILE A 637     -12.398  23.594  39.594  1.00 29.23           N  
ATOM   4845  CA  ILE A 637     -12.266  23.500  38.125  1.00 29.23           C  
ATOM   4846  C   ILE A 637     -13.211  24.500  37.469  1.00 29.23           C  
ATOM   4847  CB  ILE A 637     -12.562  22.062  37.625  1.00 29.23           C  
ATOM   4848  O   ILE A 637     -14.422  24.469  37.688  1.00 29.23           O  
ATOM   4849  CG1 ILE A 637     -11.641  21.062  38.312  1.00 29.23           C  
ATOM   4850  CG2 ILE A 637     -12.406  21.984  36.094  1.00 29.23           C  
ATOM   4851  CD1 ILE A 637     -11.930  19.609  37.969  1.00 29.23           C  
ATOM   4852  N   SER A 638     -13.062  25.859  37.594  1.00 27.06           N  
ATOM   4853  CA  SER A 638     -13.617  26.859  36.688  1.00 27.06           C  
ATOM   4854  C   SER A 638     -13.633  26.359  35.250  1.00 27.06           C  
ATOM   4855  CB  SER A 638     -12.820  28.156  36.781  1.00 27.06           C  
ATOM   4856  O   SER A 638     -13.383  27.125  34.344  1.00 27.06           O  
ATOM   4857  OG  SER A 638     -13.688  29.281  36.844  1.00 27.06           O  
ATOM   4858  N   GLY A 639     -14.031  25.078  34.906  1.00 28.80           N  
ATOM   4859  CA  GLY A 639     -14.336  24.656  33.531  1.00 28.80           C  
ATOM   4860  C   GLY A 639     -15.586  23.797  33.438  1.00 28.80           C  
ATOM   4861  O   GLY A 639     -15.930  23.094  34.406  1.00 28.80           O  
ATOM   4862  N   VAL A 640     -16.875  24.422  33.250  1.00 27.78           N  
ATOM   4863  CA  VAL A 640     -18.203  23.938  32.875  1.00 27.78           C  
ATOM   4864  C   VAL A 640     -18.141  22.438  32.625  1.00 27.78           C  
ATOM   4865  CB  VAL A 640     -18.734  24.672  31.641  1.00 27.78           C  
ATOM   4866  O   VAL A 640     -17.375  21.969  31.797  1.00 27.78           O  
ATOM   4867  CG1 VAL A 640     -20.141  24.188  31.297  1.00 27.78           C  
ATOM   4868  CG2 VAL A 640     -18.750  26.188  31.875  1.00 27.78           C  
ATOM   4869  N   ILE A 641     -18.188  21.531  33.656  1.00 29.83           N  
ATOM   4870  CA  ILE A 641     -18.656  20.172  33.406  1.00 29.83           C  
ATOM   4871  C   ILE A 641     -20.062  20.203  32.781  1.00 29.83           C  
ATOM   4872  CB  ILE A 641     -18.656  19.328  34.688  1.00 29.83           C  
ATOM   4873  O   ILE A 641     -20.984  20.750  33.406  1.00 29.83           O  
ATOM   4874  CG1 ILE A 641     -17.250  19.297  35.312  1.00 29.83           C  
ATOM   4875  CG2 ILE A 641     -19.156  17.906  34.406  1.00 29.83           C  
ATOM   4876  CD1 ILE A 641     -17.188  18.594  36.656  1.00 29.83           C  
ATOM   4877  N   HIS A 642     -20.234  20.516  31.500  1.00 25.30           N  
ATOM   4878  CA  HIS A 642     -21.531  20.625  30.844  1.00 25.30           C  
ATOM   4879  C   HIS A 642     -22.344  19.344  30.984  1.00 25.30           C  
ATOM   4880  CB  HIS A 642     -21.359  20.984  29.359  1.00 25.30           C  
ATOM   4881  O   HIS A 642     -21.859  18.266  30.656  1.00 25.30           O  
ATOM   4882  CG  HIS A 642     -21.062  22.422  29.125  1.00 25.30           C  
ATOM   4883  CD2 HIS A 642     -19.891  23.062  28.844  1.00 25.30           C  
ATOM   4884  ND1 HIS A 642     -22.031  23.391  29.156  1.00 25.30           N  
ATOM   4885  CE1 HIS A 642     -21.484  24.578  28.906  1.00 25.30           C  
ATOM   4886  NE2 HIS A 642     -20.188  24.391  28.719  1.00 25.30           N  
ATOM   4887  N   PRO A 643     -23.484  19.359  31.906  1.00 22.78           N  
ATOM   4888  CA  PRO A 643     -24.500  18.328  31.734  1.00 22.78           C  
ATOM   4889  C   PRO A 643     -25.234  18.422  30.406  1.00 22.78           C  
ATOM   4890  CB  PRO A 643     -25.453  18.578  32.906  1.00 22.78           C  
ATOM   4891  O   PRO A 643     -25.531  19.531  29.953  1.00 22.78           O  
ATOM   4892  CG  PRO A 643     -25.156  19.969  33.344  1.00 22.78           C  
ATOM   4893  CD  PRO A 643     -24.000  20.484  32.531  1.00 22.78           C  
ATOM   4894  N   ARG A 644     -24.641  18.172  29.281  1.00 22.66           N  
ATOM   4895  CA  ARG A 644     -25.516  18.328  28.125  1.00 22.66           C  
ATOM   4896  C   ARG A 644     -26.438  17.125  27.953  1.00 22.66           C  
ATOM   4897  CB  ARG A 644     -24.688  18.547  26.859  1.00 22.66           C  
ATOM   4898  O   ARG A 644     -25.969  15.984  27.906  1.00 22.66           O  
ATOM   4899  CG  ARG A 644     -25.344  19.484  25.844  1.00 22.66           C  
ATOM   4900  CD  ARG A 644     -24.484  19.672  24.609  1.00 22.66           C  
ATOM   4901  NE  ARG A 644     -25.188  20.422  23.562  1.00 22.66           N  
ATOM   4902  NH1 ARG A 644     -23.438  20.328  22.047  1.00 22.66           N  
ATOM   4903  NH2 ARG A 644     -25.406  21.406  21.500  1.00 22.66           N  
ATOM   4904  CZ  ARG A 644     -24.672  20.719  22.375  1.00 22.66           C  
ATOM   4905  N   LEU A 645     -27.906  17.344  28.359  1.00 22.31           N  
ATOM   4906  CA  LEU A 645     -29.250  17.766  27.969  1.00 22.31           C  
ATOM   4907  C   LEU A 645     -30.172  16.562  27.797  1.00 22.31           C  
ATOM   4908  CB  LEU A 645     -29.188  18.578  26.672  1.00 22.31           C  
ATOM   4909  O   LEU A 645     -29.938  15.719  26.938  1.00 22.31           O  
ATOM   4910  CG  LEU A 645     -28.984  20.094  26.812  1.00 22.31           C  
ATOM   4911  CD1 LEU A 645     -28.266  20.641  25.594  1.00 22.31           C  
ATOM   4912  CD2 LEU A 645     -30.312  20.797  27.016  1.00 22.31           C  
ATOM   4913  N   VAL A 646     -30.906  16.141  28.781  1.00 21.41           N  
ATOM   4914  CA  VAL A 646     -32.344  15.883  28.938  1.00 21.41           C  
ATOM   4915  C   VAL A 646     -33.125  16.938  28.172  1.00 21.41           C  
ATOM   4916  CB  VAL A 646     -32.750  15.875  30.422  1.00 21.41           C  
ATOM   4917  O   VAL A 646     -32.906  18.141  28.328  1.00 21.41           O  
ATOM   4918  CG1 VAL A 646     -34.188  15.359  30.578  1.00 21.41           C  
ATOM   4919  CG2 VAL A 646     -31.797  15.031  31.250  1.00 21.41           C  
ATOM   4920  N   ASN A 647     -33.531  16.734  26.844  1.00 21.64           N  
ATOM   4921  CA  ASN A 647     -34.875  16.984  26.328  1.00 21.64           C  
ATOM   4922  C   ASN A 647     -34.844  17.703  24.984  1.00 21.64           C  
ATOM   4923  CB  ASN A 647     -35.719  17.781  27.344  1.00 21.64           C  
ATOM   4924  O   ASN A 647     -34.375  18.844  24.891  1.00 21.64           O  
ATOM   4925  CG  ASN A 647     -36.875  16.984  27.906  1.00 21.64           C  
ATOM   4926  ND2 ASN A 647     -37.656  17.625  28.766  1.00 21.64           N  
ATOM   4927  OD1 ASN A 647     -37.062  15.820  27.562  1.00 21.64           O  
ATOM   4928  N   SER A 648     -34.969  17.062  23.781  1.00 21.77           N  
ATOM   4929  CA  SER A 648     -35.906  17.688  22.844  1.00 21.77           C  
ATOM   4930  C   SER A 648     -36.375  16.672  21.797  1.00 21.77           C  
ATOM   4931  CB  SER A 648     -35.250  18.875  22.141  1.00 21.77           C  
ATOM   4932  O   SER A 648     -35.594  15.930  21.234  1.00 21.77           O  
ATOM   4933  OG  SER A 648     -34.156  18.453  21.328  1.00 21.77           O  
ATOM   4934  N   GLN A 649     -37.625  15.984  22.000  1.00 22.31           N  
ATOM   4935  CA  GLN A 649     -38.906  15.938  21.281  1.00 22.31           C  
ATOM   4936  C   GLN A 649     -38.781  16.578  19.906  1.00 22.31           C  
ATOM   4937  CB  GLN A 649     -40.000  16.641  22.094  1.00 22.31           C
[truncated: 151,714 more chars]
